# Supplementary material for: Open chromatin dynamics in prosensory cells of the embryonic mouse cochlea
Source: Sci Rep. 2019 Jun 21;9:9060. doi: 10.1038/s41598-019-45515-2 (PMC6588700; doi:10.1038/s41598-019-45515-2)
Supplement: Supplementary file 2 — Supplementary data 1 [file 41598_2019_45515_MOESM2_ESM.xlsx]

## Sheet: Sox2-GFP+
chromosome	start	end
chr1	3181171	3181997
chr1	3389807	3390544
chr1	3456477	3457070
chr1	3660671	3662736
chr1	3903646	3904119
chr1	3916294	3916709
chr1	4316689	4317514
chr1	4322510	4322900
chr1	4471176	4471647
chr1	4481935	4482858
chr1	4483058	4483736
chr1	4487033	4487363
chr1	4561458	4562337
chr1	4644011	4644491
chr1	4661671	4662158
chr1	4712786	4713199
chr1	4729406	4729969
chr1	4770222	4770494
chr1	4775416	4776222
chr1	4797559	4798373
chr1	4819447	4819809
chr1	4847435	4848592
chr1	4900574	4901466
chr1	4960669	4961033
chr1	5008511	5008995
chr1	5009292	5009852
chr1	5012869	5013137
chr1	5060368	5060660
chr1	5073010	5073720
chr1	5173507	5173964
chr1	5251039	5251681
chr1	5263816	5264581
chr1	5578277	5579098
chr1	5906610	5907667
chr1	6142563	6143105
chr1	6204221	6205542
chr1	6262349	6262674
chr1	6348857	6349681
chr1	6372729	6373464
chr1	6396237	6396745
chr1	6400233	6400501
chr1	6431172	6431851
chr1	6437888	6438499
chr1	6439020	6439417
chr1	6795085	6795680
chr1	6856702	6857292
chr1	6963816	6964362
chr1	7042380	7042725
chr1	7078464	7079456
chr1	7196234	7197479
chr1	7299120	7299712
chr1	7387615	7388815
chr1	7489145	7489654
chr1	7508891	7509211
chr1	7767201	7767688
chr1	7961547	7961818
chr1	8849334	8849889
chr1	9062837	9063190
chr1	9198779	9199295
chr1	9288442	9288844
chr1	9289289	9290064
chr1	9459556	9459909
chr1	9525873	9526519
chr1	9535093	9536320
chr1	9554337	9555066
chr1	9563176	9563675
chr1	9621638	9622047
chr1	9628497	9628994
chr1	9689824	9691251
chr1	9737818	9738890
chr1	9762886	9763587
chr1	9787863	9788761
chr1	9837939	9838868
chr1	9850340	9851210
chr1	9898541	9898961
chr1	9907033	9907501
chr1	9933749	9934662
chr1	9956984	9958444
chr1	9978449	9979039
chr1	9998835	9999664
chr1	10027594	10028419
chr1	10029561	10030395
chr1	10222120	10223779
chr1	10275191	10275996
chr1	10290526	10291253
chr1	10320308	10320972
chr1	10393831	10394733
chr1	10447766	10448445
chr1	10466994	10467287
chr1	10495606	10496226
chr1	10671135	10672529
chr1	10707644	10708468
chr1	10747259	10747620
chr1	10784185	10784835
chr1	10825776	10826436
chr1	10922904	10923631
chr1	10933059	10933437
chr1	10983425	10984162
chr1	11008796	11009142
chr1	11027884	11028202
chr1	11035826	11036073
chr1	11240950	11241401
chr1	11319391	11319917
chr1	11403945	11405016
chr1	11585170	11585773
chr1	11647916	11648151
chr1	11863722	11864016
chr1	11917674	11918144
chr1	11973276	11973819
chr1	11990392	11991188
chr1	12006607	12007426
chr1	12055018	12055689
chr1	12388173	12388860
chr1	12426203	12426834
chr1	12561893	12562735
chr1	12681904	12682758
chr1	12682877	12683262
chr1	12694455	12695114
chr1	12701070	12701741
chr1	12708111	12708929
chr1	12713365	12713830
chr1	12734427	12735399
chr1	12781992	12782351
chr1	12801165	12802322
chr1	12825778	12827189
chr1	12848367	12848687
chr1	12855109	12856346
chr1	12895357	12896112
chr1	12898534	12898816
chr1	12909755	12910146
chr1	12968778	12969162
chr1	12980288	12981423
chr1	12981560	12982986
chr1	12994944	12995644
chr1	13005892	13006423
chr1	13040055	13040809
chr1	13064728	13064959
chr1	13085419	13086283
chr1	13093454	13094405
chr1	13118492	13118904
chr1	13124216	13124760
chr1	13298911	13299359
chr1	13304185	13304952
chr1	13314903	13315341
chr1	13362192	13364787
chr1	13416398	13416962
chr1	13458037	13458666
chr1	13484796	13485474
chr1	13486390	13486830
chr1	13521620	13522297
chr1	13579206	13580344
chr1	13639767	13640241
chr1	13649901	13650924
chr1	13696430	13696801
chr1	13760979	13761449
chr1	13779341	13780073
chr1	13798126	13799046
chr1	13851083	13851494
chr1	13991674	13992391
chr1	14001638	14001907
chr1	14048377	14048728
chr1	14087777	14088336
chr1	14089062	14089523
chr1	14099223	14099816
chr1	14152831	14153585
chr1	14163225	14164018
chr1	14170289	14170861
chr1	14171740	14172146
chr1	14186723	14187096
chr1	14192011	14193172
chr1	14215313	14216016
chr1	14234843	14235354
chr1	14275552	14276463
chr1	14282089	14282921
chr1	14292767	14293040
chr1	14294612	14295262
chr1	14299628	14300476
chr1	14334405	14334832
chr1	14410511	14411093
chr1	14494441	14494801
chr1	14496549	14497587
chr1	14535134	14535886
chr1	14555311	14557274
chr1	14616856	14617384
chr1	14706340	14707002
chr1	14730027	14730493
chr1	14745139	14746145
chr1	14790156	14790795
chr1	14790896	14791434
chr1	14808744	14809498
chr1	14831823	14832724
chr1	14837485	14838230
chr1	14908549	14909204
chr1	14919064	14919608
chr1	14995313	14995762
chr1	15008207	15008911
chr1	15256513	15256994
chr1	15276341	15277680
chr1	15356068	15356281
chr1	15425740	15425963
chr1	15541625	15542128
chr1	15579295	15579615
chr1	15634679	15635428
chr1	15656930	15657347
chr1	15673544	15674201
chr1	15758974	15759495
chr1	15765623	15766276
chr1	15781625	15782258
chr1	15795364	15796528
chr1	15804841	15805573
chr1	15823334	15823739
chr1	15867145	15867599
chr1	15882447	15883150
chr1	15885380	15885873
chr1	15898645	15899267
chr1	15904613	15905012
chr1	15926415	15927224
chr1	15986334	15986751
chr1	16042168	16042614
chr1	16082975	16083659
chr1	16094166	16094564
chr1	16094665	16096480
chr1	16126076	16126715
chr1	16192008	16192681
chr1	16239237	16239533
chr1	16246311	16246933
chr1	16252056	16252612
chr1	16258486	16259263
chr1	16262193	16262641
chr1	16283979	16284501
chr1	16285102	16286319
chr1	16423535	16423937
chr1	16508653	16509577
chr1	16509724	16510284
chr1	16608600	16609895
chr1	16646368	16647732
chr1	16655101	16655938
chr1	16677859	16679129
chr1	16788450	16788759
chr1	16973560	16973899
chr1	16999216	17000437
chr1	17031999	17032551
chr1	17050009	17050281
chr1	17086783	17088285
chr1	17113214	17113939
chr1	17135278	17135935
chr1	17153737	17154069
chr1	17409444	17410151
chr1	17416689	17417097
chr1	17496752	17497198
chr1	17647439	17647827
chr1	17717023	17718003
chr1	18047743	18049105
chr1	18311632	18312526
chr1	18589982	18590501
chr1	18629358	18630129
chr1	19099827	19100109
chr1	19670852	19671828
chr1	19839875	19840293
chr1	19853665	19854395
chr1	19890928	19891650
chr1	19941472	19942009
chr1	20048355	20048736
chr1	20301624	20301922
chr1	20334530	20335326
chr1	20346380	20346667
chr1	20418379	20419033
chr1	20440210	20440714
chr1	20467643	20468423
chr1	20543956	20544503
chr1	20668143	20668418
chr1	20791837	20792140
chr1	20809974	20810704
chr1	20833956	20834795
chr1	20858080	20858522
chr1	20867458	20868052
chr1	20873240	20873951
chr1	20880416	20881659
chr1	20898639	20899115
chr1	20918850	20919180
chr1	20923614	20923888
chr1	20930265	20930580
chr1	20931887	20932526
chr1	20941270	20942157
chr1	20986698	20987549
chr1	21001466	21001883
chr1	21016592	21017195
chr1	21033538	21034053
chr1	21042346	21043137
chr1	21064009	21064698
chr1	21068841	21069886
chr1	21072446	21073017
chr1	21079449	21080015
chr1	21091238	21091782
chr1	21144448	21145550
chr1	21156122	21157123
chr1	21208334	21209072
chr1	21221815	21222118
chr1	21261438	21262080
chr1	21262264	21262564
chr1	21277984	21278694
chr1	21334427	21334945
chr1	21401307	21401893
chr1	21792012	21792379
chr1	21860833	21861398
chr1	21880324	21881283
chr1	21931043	21932020
chr1	21950775	21952517
chr1	22026353	22026892
chr1	22108361	22109043
chr1	22114613	22115426
chr1	22197026	22197579
chr1	22259076	22259421
chr1	22539952	22540999
chr1	22633917	22634257
chr1	22648757	22649072
chr1	22678855	22679341
chr1	22812059	22813364
chr1	22981792	22982211
chr1	23065550	23066060
chr1	23068834	23069214
chr1	23109555	23109883
chr1	23115930	23116373
chr1	23196760	23197509
chr1	23221416	23221952
chr1	23262692	23263841
chr1	23270676	23270923
chr1	23277761	23278601
chr1	23293510	23293941
chr1	23358591	23359330
chr1	23389365	23390634
chr1	23596147	23596757
chr1	23712316	23712787
chr1	23729228	23729576
chr1	23768491	23770076
chr1	23799608	23800076
chr1	23833907	23834458
chr1	23928476	23929484
chr1	23965691	23966519
chr1	23978638	23979164
chr1	24012136	24012742
chr1	24040670	24041257
chr1	24106374	24107680
chr1	24114280	24115057
chr1	24141669	24141980
chr1	24144017	24144345
chr1	24201808	24203563
chr1	24228555	24229113
chr1	24237237	24237796
chr1	24252605	24253173
chr1	24302488	24303063
chr1	24309550	24309892
chr1	24316764	24317096
chr1	24381776	24382059
chr1	24499765	24500138
chr1	24593145	24594437
chr1	24685030	24686229
chr1	24756184	24756586
chr1	24926618	24927010
chr1	25120923	25121522
chr1	25185606	25186096
chr1	25238666	25239150
chr1	25285226	25285993
chr1	25561239	25561542
chr1	25567315	25567859
chr1	25886684	25887844
chr1	29871645	29871908
chr1	30117644	30118434
chr1	30612136	30612735
chr1	30929665	30931092
chr1	31005771	31007149
chr1	31074069	31074650
chr1	31092749	31093005
chr1	31206646	31207769
chr1	31290444	31290880
chr1	31632583	31633136
chr1	31701943	31702311
chr1	31864936	31865299
chr1	32229173	32230072
chr1	32418539	32418781
chr1	32929817	32930208
chr1	33016395	33017167
chr1	33029156	33029387
chr1	33099336	33099650
chr1	33170973	33171509
chr1	33231838	33232333
chr1	33262864	33263814
chr1	33326543	33327090
chr1	33419685	33420264
chr1	33451827	33452362
chr1	33556819	33557335
chr1	33558277	33558827
chr1	33715204	33715521
chr1	33726349	33727508
chr1	33771673	33771967
chr1	33776488	33777380
chr1	33781424	33781679
chr1	33796029	33796525
chr1	33813147	33813666
chr1	33814090	33814980
chr1	33820718	33821222
chr1	33827029	33827270
chr1	33870670	33871727
chr1	33964140	33965197
chr1	34001848	34002153
chr1	34004763	34005026
chr1	34051093	34051343
chr1	34062184	34063406
chr1	34067872	34069101
chr1	34075777	34076249
chr1	34102599	34102855
chr1	34108861	34109733
chr1	34117236	34118318
chr1	34131234	34132011
chr1	34157233	34157547
chr1	34160439	34160918
chr1	34202202	34202537
chr1	34207517	34207912
chr1	34215574	34216040
chr1	34221489	34221744
chr1	34275188	34275570
chr1	34293041	34293673
chr1	34346716	34347665
chr1	34491555	34492101
chr1	34495927	34497110
chr1	34516214	34517273
chr1	34529513	34530261
chr1	34542466	34543078
chr1	34593538	34594320
chr1	34628320	34629070
chr1	34636132	34636817
chr1	34640706	34641196
chr1	34659232	34659561
chr1	34699276	34699715
chr1	34723101	34723723
chr1	34734618	34735860
chr1	34744922	34745789
chr1	34757539	34757955
chr1	34778559	34778896
chr1	34788862	34789386
chr1	34807274	34808335
chr1	34840383	34840933
chr1	34858331	34859256
chr1	34886029	34886436
chr1	34899241	34900338
chr1	34906483	34907355
chr1	34924078	34924379
chr1	34948437	34948776
chr1	35074378	35074730
chr1	35099231	35099607
chr1	35169587	35170336
chr1	35183346	35183861
chr1	35289054	35289854
chr1	35300212	35300575
chr1	35415553	35416313
chr1	35442232	35442578
chr1	35525639	35526453
chr1	35710039	35710764
chr1	35827252	35827548
chr1	35866278	35866545
chr1	35881955	35883134
chr1	35926475	35926961
chr1	35998635	35998966
chr1	36068843	36069387
chr1	36073870	36074481
chr1	36094819	36095227
chr1	36121594	36122058
chr1	36124920	36125639
chr1	36125788	36126827
chr1	36144910	36145582
chr1	36171173	36172146
chr1	36300563	36301422
chr1	36309661	36310018
chr1	36326029	36326638
chr1	36336001	36336566
chr1	36360193	36360491
chr1	36364329	36365078
chr1	36366198	36366858
chr1	36380896	36381254
chr1	36425334	36426227
chr1	36441367	36442202
chr1	36501354	36502388
chr1	36528048	36529122
chr1	36537462	36537721
chr1	36549121	36549675
chr1	36557990	36558501
chr1	36568281	36569866
chr1	36591307	36591936
chr1	36603676	36604581
chr1	36613365	36615413
chr1	36625036	36625381
chr1	36631052	36631374
chr1	36636817	36637844
chr1	36670373	36670974
chr1	36677506	36677994
chr1	36691661	36692178
chr1	36713566	36714256
chr1	36729714	36730170
chr1	36740858	36741536
chr1	36748060	36748752
chr1	36766091	36767113
chr1	36794205	36794608
chr1	36801221	36801808
chr1	36827728	36828177
chr1	36841527	36842515
chr1	36870274	36870879
chr1	36945703	36946462
chr1	36975398	36976232
chr1	36977068	36977518
chr1	36995738	36997050
chr1	37006317	37006945
chr1	37019458	37020183
chr1	37042659	37043033
chr1	37043632	37044294
chr1	37085658	37086577
chr1	37154390	37154782
chr1	37156491	37156866
chr1	37275236	37275695
chr1	37288197	37288555
chr1	37294277	37294651
chr1	37307556	37307831
chr1	37310753	37311066
chr1	37329151	37329683
chr1	37356413	37357325
chr1	37393422	37393906
chr1	37407682	37408122
chr1	37435701	37436528
chr1	37466514	37466815
chr1	37486344	37487617
chr1	37557557	37557926
chr1	37568903	37569610
chr1	37597166	37598380
chr1	37622321	37622622
chr1	37656715	37657350
chr1	37673122	37673901
chr1	37695987	37696504
chr1	37723386	37723847
chr1	37735255	37735576
chr1	37744156	37745120
chr1	37750933	37751798
chr1	37755500	37756198
chr1	37776137	37777425
chr1	37799526	37800139
chr1	37921284	37922526
chr1	37928546	37929793
chr1	37946920	37947636
chr1	37960066	37960391
chr1	37988624	37989067
chr1	38005717	38006047
chr1	38053652	38054429
chr1	38054580	38055537
chr1	38185705	38187179
chr1	38215340	38215744
chr1	38228393	38229293
chr1	38237882	38238342
chr1	38242402	38242704
chr1	38270227	38270921
chr1	38299436	38299692
chr1	38319224	38319627
chr1	38341868	38342357
chr1	38349746	38350033
chr1	38364782	38365531
chr1	38391106	38391492
chr1	38441009	38441649
chr1	38450463	38450797
chr1	38458648	38459381
chr1	38483696	38484299
chr1	38493112	38493872
chr1	38507509	38507951
chr1	38527009	38527978
chr1	38563214	38563944
chr1	38584863	38585227
chr1	38609461	38610467
chr1	38619291	38619908
chr1	38628511	38629425
chr1	38634717	38635581
chr1	38668454	38668796
chr1	38683361	38685224
chr1	38691973	38692685
chr1	38699039	38699513
chr1	38714328	38714879
chr1	38775720	38776182
chr1	38814578	38815344
chr1	38817321	38817563
chr1	38823577	38824478
chr1	38824726	38824963
chr1	38839183	38839505
chr1	38844326	38844650
chr1	38856255	38856576
chr1	38892406	38893747
chr1	38904737	38905259
chr1	38943873	38944261
chr1	38954027	38955179
chr1	39037143	39037823
chr1	39043883	39045020
chr1	39057859	39058607
chr1	39067435	39068001
chr1	39081201	39081628
chr1	39173236	39173615
chr1	39179503	39180454
chr1	39249242	39249517
chr1	39249878	39251440
chr1	39338368	39338823
chr1	39348864	39349306
chr1	39392407	39393057
chr1	39397532	39397895
chr1	39418560	39419329
chr1	39424114	39425359
chr1	39450908	39451309
chr1	39534849	39535982
chr1	39562574	39563197
chr1	39566317	39566662
chr1	39584336	39584664
chr1	39587171	39587372
chr1	39592162	39593244
chr1	39603048	39603554
chr1	39617223	39617819
chr1	39633369	39634548
chr1	39655412	39656155
chr1	39675503	39675873
chr1	39693471	39693880
chr1	39702962	39703484
chr1	39706983	39708054
chr1	39742714	39743070
chr1	39777441	39778124
chr1	39792294	39792661
chr1	39797762	39798569
chr1	39807812	39808626
chr1	39818124	39819178
chr1	39862154	39862603
chr1	39881110	39881664
chr1	39941604	39942256
chr1	39957042	39958562
chr1	39979796	39980069
chr1	39980198	39980811
chr1	39993074	39993739
chr1	39998683	39999014
chr1	40004447	40005088
chr1	40033848	40034188
chr1	40056743	40058102
chr1	40090379	40091191
chr1	40114531	40115611
chr1	40142188	40143087
chr1	40173260	40173635
chr1	40281427	40282057
chr1	40299145	40299937
chr1	40323217	40323869
chr1	40382169	40383147
chr1	40414359	40414616
chr1	40522301	40522871
chr1	40636721	40637450
chr1	40643574	40644099
chr1	40664568	40665196
chr1	40691637	40692962
chr1	40707978	40708445
chr1	40714885	40715281
chr1	40722371	40723351
chr1	40724201	40724600
chr1	40737794	40738927
chr1	40748844	40749249
chr1	40814652	40815350
chr1	40816375	40816861
chr1	40825421	40825845
chr1	40826288	40826634
chr1	40846527	40847870
chr1	40854237	40854564
chr1	40859671	40859979
chr1	40921840	40922280
chr1	40944485	40944845
chr1	40947084	40947533
chr1	40981459	40982114
chr1	41025011	41025651
chr1	41058431	41058979
chr1	41119570	41120917
chr1	41143142	41143585
chr1	41197155	41197989
chr1	41321284	41322205
chr1	41331450	41332852
chr1	41438394	41439007
chr1	41446900	41447682
chr1	41482368	41482637
chr1	41488043	41488464
chr1	41612543	41613161
chr1	41635283	41635871
chr1	41709530	41710035
chr1	41769549	41770496
chr1	41867201	41867756
chr1	41948992	41949782
chr1	41975163	41976205
chr1	42174748	42175515
chr1	42290099	42290469
chr1	42300106	42300527
chr1	42314723	42315050
chr1	42315158	42315913
chr1	42536627	42537416
chr1	42547877	42549026
chr1	42561392	42561723
chr1	42595835	42596090
chr1	42596333	42597374
chr1	42685621	42686003
chr1	42686380	42687195
chr1	42711526	42712160
chr1	42741051	42741977
chr1	42743010	42743981
chr1	42751534	42752906
chr1	42770100	42770780
chr1	42771032	42771834
chr1	42836738	42837521
chr1	42878783	42879384
chr1	42907610	42908567
chr1	42947930	42948638
chr1	42961998	42962481
chr1	42971905	42972198
chr1	43009497	43010494
chr1	43034904	43035224
chr1	43108798	43109110
chr1	43122717	43123114
chr1	43148811	43149900
chr1	43154911	43156026
chr1	43185014	43185400
chr1	43196445	43196817
chr1	43220146	43221249
chr1	43242951	43243670
chr1	43267513	43267974
chr1	43268662	43269097
chr1	43282581	43282901
chr1	43308040	43308458
chr1	43321266	43321668
chr1	43356064	43356833
chr1	43362614	43363858
chr1	43406927	43407301
chr1	43415034	43415645
chr1	43461722	43462109
chr1	43483342	43483867
chr1	43501877	43503326
chr1	43512472	43512857
chr1	43539456	43540395
chr1	43559447	43559859
chr1	43596678	43596999
chr1	43599208	43599852
chr1	43605515	43605959
chr1	43612133	43613041
chr1	43625699	43626313
chr1	43640208	43641055
chr1	43647258	43647990
chr1	43672555	43673416
chr1	43721551	43722306
chr1	43728341	43729276
chr1	43751511	43752443
chr1	43755348	43755651
chr1	43787254	43787865
chr1	43838017	43838580
chr1	43867225	43867662
chr1	43883764	43885095
chr1	43916285	43916808
chr1	43955825	43956453
chr1	43990286	43991400
chr1	44098687	44099447
chr1	44099951	44100248
chr1	44120562	44121119
chr1	44158466	44159691
chr1	44175165	44177197
chr1	44204282	44205260
chr1	44255127	44256045
chr1	44608270	44609553
chr1	44641653	44642530
chr1	44739497	44739822
chr1	45450877	45451657
chr1	45851754	45852781
chr1	45882037	45882370
chr1	45961928	45962659
chr1	45982093	45983453
chr1	46043169	46043608
chr1	46088328	46088945
chr1	46123308	46124219
chr1	46482041	46482818
chr1	46854454	46854995
chr1	46909517	46911106
chr1	46942006	46942463
chr1	46944672	46945349
chr1	47025253	47025793
chr1	47147534	47147909
chr1	47220573	47221202
chr1	47334638	47334998
chr1	47335555	47335947
chr1	50595490	50596348
chr1	50826970	50827526
chr1	50954641	50955188
chr1	50983255	50985139
chr1	51047526	51048026
chr1	51132730	51133667
chr1	51188268	51188761
chr1	51205416	51205934
chr1	51209703	51210006
chr1	51273219	51274043
chr1	51283452	51284076
chr1	51324200	51324645
chr1	51345556	51346251
chr1	51389950	51391327
chr1	51402523	51403082
chr1	51421587	51421917
chr1	51502891	51503230
chr1	51515891	51516415
chr1	51534548	51535768
chr1	51565899	51566948
chr1	51586927	51587531
chr1	51587887	51588781
chr1	51622830	51624240
chr1	51640868	51641172
chr1	51648554	51648864
chr1	51653819	51654367
chr1	51664236	51664876
chr1	51672362	51672720
chr1	51674343	51674833
chr1	51735244	51735743
chr1	51744517	51745092
chr1	51754023	51754805
chr1	51871586	51872286
chr1	51892390	51892910
chr1	51929751	51930262
chr1	51971811	51973056
chr1	52001604	52001965
chr1	52053506	52054464
chr1	52065119	52066150
chr1	52095953	52096597
chr1	52155785	52155985
chr1	52170298	52170961
chr1	52175840	52176973
chr1	52203463	52203834
chr1	52265180	52265395
chr1	52288989	52290584
chr1	52316078	52316855
chr1	52327271	52327652
chr1	52338055	52338819
chr1	52362437	52363066
chr1	52488776	52489405
chr1	52556537	52557866
chr1	52622471	52623034
chr1	52687300	52688313
chr1	52705022	52705560
chr1	52709672	52710015
chr1	52733246	52733960
chr1	52760059	52760917
chr1	52774884	52775776
chr1	52783206	52784606
chr1	52873788	52874890
chr1	52901304	52902451
chr1	53009203	53010633
chr1	53075979	53076351
chr1	53095111	53095489
chr1	53117243	53117804
chr1	53251337	53252152
chr1	53353504	53354336
chr1	53370102	53370888
chr1	53409073	53409800
chr1	53450780	53451569
chr1	53462376	53463179
chr1	53763256	53763987
chr1	53841130	53842352
chr1	53866067	53866652
chr1	53880474	53881142
chr1	53902714	53903051
chr1	53968634	53969086
chr1	54103765	54104188
chr1	54106609	54107073
chr1	54165914	54166745
chr1	54176574	54177125
chr1	54243222	54243936
chr1	54250125	54250607
chr1	54250759	54252164
chr1	54307249	54307970
chr1	54345046	54345489
chr1	54434320	54434790
chr1	54495268	54496168
chr1	54613855	54615024
chr1	54642039	54642820
chr1	54715431	54715880
chr1	54722844	54723158
chr1	54770145	54770839
chr1	54848191	54848714
chr1	54883480	54884189
chr1	54889625	54890013
chr1	54895039	54895605
chr1	54924072	54924734
chr1	54929747	54930025
chr1	54936321	54936865
chr1	54957786	54958459
chr1	54963789	54964249
chr1	54982375	54983741
chr1	55083678	55084747
chr1	55109138	55110246
chr1	55144183	55145544
chr1	55170043	55170752
chr1	55187748	55188795
chr1	55218026	55218340
chr1	55228655	55229069
chr1	55248817	55249344
chr1	55293745	55294979
chr1	55419568	55420839
chr1	55439997	55440547
chr1	55462430	55463729
chr1	55557799	55558378
chr1	55632554	55633130
chr1	55644873	55645485
chr1	55725471	55725754
chr1	55731297	55732185
chr1	55757595	55758081
chr1	55793205	55793563
chr1	55931028	55931534
chr1	55947645	55947964
chr1	56343282	56344268
chr1	56443873	56444393
chr1	56604958	56605604
chr1	56783009	56783483
chr1	56873946	56874487
chr1	56890057	56890519
chr1	56955547	56956232
chr1	57012079	57012577
chr1	57029025	57030411
chr1	57102174	57102733
chr1	57116178	57116747
chr1	57145579	57145843
chr1	57261829	57262741
chr1	57275659	57276028
chr1	57326631	57326933
chr1	57388648	57389193
chr1	57434202	57435116
chr1	57462812	57464144
chr1	57485652	57486235
chr1	57486418	57487349
chr1	57493804	57494174
chr1	57505828	57506731
chr1	57538022	57538411
chr1	57585520	57586029
chr1	57597296	57597758
chr1	57602994	57603624
chr1	57640395	57640815
chr1	57730380	57731101
chr1	57784029	57784599
chr1	57808695	57808946
chr1	57830790	57832581
chr1	57846679	57847064
chr1	57872595	57873187
chr1	57890060	57890556
chr1	57903639	57904333
chr1	57909349	57909990
chr1	57918726	57919574
chr1	57946514	57947547
chr1	57963935	57964748
chr1	58005697	58006356
chr1	58026176	58027232
chr1	58052424	58053281
chr1	58086530	58087742
chr1	58115142	58115500
chr1	58169567	58170019
chr1	58213711	58214035
chr1	58252444	58252724
chr1	58278503	58279098
chr1	58332309	58333074
chr1	58346835	58347325
chr1	58353014	58353553
chr1	58363890	58365142
chr1	58389681	58390378
chr1	58449369	58450963
chr1	58480214	58481143
chr1	58497928	58498583
chr1	58501899	58502837
chr1	58515687	58516045
chr1	58561204	58562156
chr1	58642597	58643747
chr1	58709290	58709890
chr1	58735995	58736409
chr1	58754514	58754731
chr1	58768219	58768863
chr1	58769067	58769688
chr1	58769973	58770591
chr1	58818352	58818964
chr1	58852029	58852885
chr1	58859284	58860365
chr1	58954469	58954785
chr1	59017944	59018291
chr1	59026812	59027481
chr1	59029902	59031073
chr1	59094588	59095013
chr1	59124904	59125184
chr1	59127737	59128181
chr1	59176437	59177471
chr1	59190949	59191606
chr1	59219323	59220275
chr1	59244199	59244954
chr1	59293631	59295116
chr1	59304499	59304882
chr1	59314563	59314969
chr1	59326882	59327681
chr1	59344306	59345149
chr1	59383802	59384488
chr1	59384875	59385553
chr1	59397495	59398520
chr1	59409676	59410791
chr1	59424756	59425542
chr1	59448342	59448981
chr1	59454072	59454988
chr1	59466414	59467091
chr1	59479765	59480361
chr1	59494765	59495638
chr1	59505225	59506761
chr1	59508431	59508811
chr1	59522294	59522929
chr1	59532260	59532868
chr1	59538058	59539811
chr1	59540646	59540988
chr1	59544438	59544876
chr1	59554397	59555554
chr1	59560628	59560848
chr1	59572823	59574081
chr1	59598477	59598895
chr1	59600831	59601123
chr1	59605850	59606165
chr1	59610473	59611062
chr1	59641340	59642349
chr1	59647493	59647792
chr1	59649110	59649522
chr1	59660780	59661237
chr1	59670664	59670961
chr1	59680179	59680732
chr1	59722018	59722518
chr1	59726813	59728042
chr1	59741565	59742193
chr1	59801609	59802252
chr1	59819407	59821088
chr1	59821478	59821747
chr1	59890609	59890876
chr1	59904676	59905495
chr1	59952304	59952778
chr1	59962521	59963183
chr1	59969306	59970838
chr1	59983227	59983464
chr1	60099287	60100358
chr1	60154281	60155657
chr1	60209596	60209922
chr1	60221512	60222191
chr1	60236859	60237998
chr1	60399723	60401016
chr1	60465824	60467130
chr1	60555505	60556048
chr1	60561503	60561816
chr1	60622156	60622513
chr1	60622973	60624220
chr1	60666070	60666630
chr1	60682787	60683346
chr1	60702966	60703438
chr1	60724676	60725510
chr1	60910017	60910762
chr1	60929893	60930341
chr1	60977122	60977688
chr1	61011671	61011975
chr1	61017969	61018288
chr1	61041898	61042273
chr1	61050028	61050393
chr1	61148965	61149229
chr1	61196074	61196434
chr1	61228755	61229236
chr1	61229508	61230047
chr1	61237962	61238527
chr1	61260023	61260751
chr1	61290664	61291527
chr1	61322306	61322998
chr1	61354871	61355342
chr1	61359329	61359904
chr1	61410044	61411147
chr1	61510846	61511379
chr1	61577909	61578455
chr1	61597750	61598173
chr1	61599473	61599784
chr1	61684945	61686568
chr1	61959525	61960293
chr1	61971334	61971923
chr1	61985717	61986516
chr1	62227877	62228635
chr1	62444724	62445387
chr1	62451516	62452079
chr1	62469384	62470147
chr1	62564679	62565338
chr1	62588659	62589003
chr1	62634832	62635359
chr1	62678248	62678889
chr1	62701395	62701919
chr1	62747645	62747987
chr1	62749601	62750394
chr1	62752934	62753600
chr1	62754072	62754457
chr1	62764477	62764881
chr1	62789739	62790378
chr1	62798003	62798357
chr1	62822477	62823307
chr1	62829995	62830643
chr1	62841045	62841500
chr1	62842143	62842710
chr1	62874626	62875134
chr1	62888097	62888516
chr1	63010863	63011232
chr1	63031029	63031542
chr1	63094791	63095331
chr1	63142567	63143211
chr1	63159984	63161442
chr1	63176324	63177046
chr1	63222842	63224032
chr1	63227343	63227976
chr1	63237423	63238059
chr1	63260257	63260965
chr1	63272447	63272992
chr1	63293532	63294166
chr1	63294623	63295200
chr1	63319365	63320433
chr1	63434729	63435573
chr1	63469266	63469865
chr1	63492217	63493308
chr1	63540556	63540950
chr1	63599520	63600021
chr1	63618841	63619058
chr1	63619976	63620305
chr1	63660948	63661499
chr1	63704630	63704963
chr1	63706125	63706505
chr1	63715360	63715730
chr1	63776737	63777542
chr1	63809699	63810371
chr1	63866522	63866895
chr1	63904065	63905237
chr1	63984268	63984810
chr1	63999866	64000438
chr1	64040767	64041595
chr1	64067221	64068185
chr1	64092761	64093022
chr1	64106808	64107670
chr1	64113485	64113783
chr1	64144338	64145623
chr1	64167723	64169145
chr1	64270332	64270887
chr1	64335451	64335986
chr1	64349175	64349798
chr1	64405681	64406005
chr1	64492553	64492980
chr1	64534870	64535563
chr1	64568308	64568794
chr1	64578647	64580047
chr1	64584381	64584837
chr1	64625221	64625753
chr1	64663298	64664618
chr1	64692097	64692692
chr1	64736852	64738310
chr1	64751867	64752171
chr1	64764018	64764435
chr1	64783598	64784762
chr1	64795729	64796330
chr1	64838054	64838301
chr1	64838421	64839130
chr1	64921851	64922543
chr1	64931275	64932063
chr1	65002949	65003764
chr1	65056743	65057079
chr1	65063898	65064270
chr1	65074684	65075016
chr1	65075330	65076856
chr1	65082030	65082414
chr1	65106703	65107127
chr1	65158660	65158932
chr1	65184249	65184749
chr1	65224656	65226122
chr1	65232767	65233811
chr1	65357714	65358453
chr1	65486729	65487349
chr1	65582124	65582961
chr1	65679542	65679916
chr1	65802451	65803118
chr1	66221421	66222342
chr1	66237097	66237442
chr1	66246970	66247506
chr1	66269850	66270247
chr1	66355763	66356104
chr1	66412612	66413100
chr1	66416191	66416515
chr1	66514359	66515250
chr1	66652491	66653067
chr1	66663695	66664423
chr1	66690462	66690803
chr1	66739096	66739849
chr1	66747161	66748058
chr1	66751156	66751452
chr1	66785852	66786287
chr1	66824491	66825419
chr1	66863014	66864619
chr1	66866813	66867165
chr1	66878579	66879045
chr1	66909215	66910124
chr1	66942744	66943093
chr1	66987579	66987843
chr1	67050038	67050671
chr1	67066863	67067668
chr1	67075985	67076361
chr1	67084930	67085682
chr1	67107907	67108454
chr1	67256086	67256951
chr1	67622443	67623054
chr1	67689654	67689994
chr1	67812318	67813113
chr1	67848206	67848609
chr1	67856200	67856698
chr1	68093698	68094064
chr1	68096340	68096715
chr1	68225258	68225634
chr1	68347325	68347784
chr1	68470861	68471572
chr1	68871417	68871860
chr1	69003342	69003709
chr1	69071425	69071931
chr1	69152938	69154723
chr1	69155019	69155350
chr1	69211804	69212144
chr1	69288427	69288827
chr1	69378166	69378574
chr1	69513206	69513939
chr1	69539214	69540235
chr1	69560096	69560701
chr1	69570006	69570432
chr1	69606216	69606921
chr1	69637903	69638446
chr1	69656768	69657451
chr1	69684547	69685340
chr1	69733642	69734566
chr1	69735623	69735878
chr1	69774566	69774943
chr1	69785111	69785548
chr1	69836878	69837846
chr1	69873271	69873969
chr1	70521856	70522409
chr1	70671374	70671643
chr1	70744760	70745064
chr1	70772162	70772645
chr1	71083628	71083901
chr1	71148829	71149981
chr1	71373484	71373735
chr1	71430510	71430991
chr1	71478960	71479694
chr1	71578299	71578553
chr1	71603347	71604268
chr1	71699146	71700552
chr1	71787722	71788325
chr1	71810107	71810730
chr1	71823366	71823794
chr1	71883661	71884187
chr1	71911387	71911601
chr1	71927062	71927519
chr1	71983357	71983984
chr1	71987450	71987875
chr1	72042507	72042805
chr1	72053301	72053708
chr1	72064871	72065188
chr1	72111631	72112077
chr1	72136828	72137694
chr1	72153580	72154218
chr1	72170176	72170765
chr1	72188569	72188955
chr1	72206826	72207209
chr1	72217440	72218258
chr1	72229496	72230112
chr1	72244780	72245708
chr1	72258290	72259299
chr1	72272155	72273578
chr1	72282685	72283482
chr1	72290206	72291327
chr1	72301124	72302634
chr1	72330486	72331256
chr1	72353504	72354325
chr1	72356243	72357147
chr1	72394261	72394869
chr1	72466555	72467311
chr1	72536468	72537020
chr1	72583235	72584114
chr1	72623834	72624507
chr1	72629389	72630400
chr1	72646159	72646620
chr1	72675722	72676034
chr1	72681200	72682371
chr1	72687565	72688038
chr1	72719610	72720000
chr1	72720570	72720998
chr1	72727281	72728035
chr1	72757384	72758446
chr1	72765288	72765834
chr1	72825391	72825796
chr1	72827264	72827790
chr1	72852383	72853389
chr1	72870325	72870864
chr1	72871007	72871719
chr1	72871967	72872226
chr1	72885722	72886285
chr1	72901383	72901879
chr1	72916808	72917091
chr1	72917653	72917918
chr1	72919190	72919431
chr1	72920185	72920683
chr1	72921356	72921890
chr1	72934535	72934803
chr1	72976429	72976948
chr1	72999321	73000142
chr1	73009804	73010636
chr1	73015719	73016316
chr1	73074020	73074325
chr1	73136062	73136923
chr1	73162818	73163864
chr1	73173901	73174569
chr1	73229633	73230668
chr1	73254035	73254465
chr1	73263031	73263447
chr1	73317264	73317934
chr1	73353683	73354297
chr1	73379693	73380562
chr1	73395001	73395413
chr1	73440788	73441288
chr1	73501029	73501424
chr1	73525982	73526802
chr1	73585174	73585939
chr1	73638285	73638917
chr1	73665136	73665768
chr1	73687203	73688062
chr1	73719410	73720540
chr1	73723506	73723919
chr1	73729560	73730442
chr1	73763999	73764302
chr1	73768087	73768559
chr1	73790399	73791574
chr1	73834062	73834683
chr1	73872579	73873239
chr1	73897137	73897626
chr1	73909203	73909942
chr1	73948153	73948471
chr1	73961163	73961667
chr1	73962215	73962593
chr1	73981665	73982247
chr1	74001125	74001673
chr1	74009209	74010161
chr1	74013140	74013526
chr1	74016852	74017268
chr1	74020518	74020930
chr1	74025786	74026283
chr1	74041902	74042342
chr1	74048070	74048322
chr1	74083160	74083954
chr1	74114881	74116374
chr1	74128437	74128779
chr1	74129528	74129913
chr1	74144719	74145504
chr1	74148800	74149432
chr1	74157531	74158313
chr1	74165608	74166043
chr1	74168479	74168874
chr1	74170696	74171594
chr1	74171702	74172173
chr1	74223815	74224199
chr1	74245606	74246187
chr1	74282557	74283833
chr1	74330764	74331963
chr1	74342021	74343560
chr1	74350155	74350987
chr1	74359740	74360271
chr1	74378758	74379462
chr1	74408379	74408810
chr1	74414448	74415185
chr1	74422693	74423348
chr1	74433168	74433907
chr1	74437899	74438986
chr1	74442161	74442390
chr1	74443770	74445001
chr1	74461724	74462549
chr1	74499187	74499820
chr1	74551975	74553465
chr1	74588729	74589694
chr1	74596857	74597317
chr1	74634034	74635192
chr1	74647466	74648422
chr1	74690520	74690865
chr1	74707976	74708799
chr1	74759467	74760581
chr1	74775092	74775388
chr1	74795169	74795678
chr1	74806423	74806928
chr1	74818452	74818885
chr1	74819487	74820077
chr1	74830622	74831316
chr1	74838320	74838836
chr1	74841124	74841717
chr1	74849550	74850349
chr1	74854676	74855201
chr1	74863147	74864015
chr1	74871354	74871937
chr1	74892883	74893357
chr1	74900974	74902329
chr1	74928719	74929113
chr1	74938149	74938430
chr1	74946949	74947737
chr1	74960638	74961319
chr1	74973324	74973994
chr1	74988127	74988798
chr1	74995395	74995732
chr1	74997511	74998494
chr1	75011028	75011800
chr1	75031949	75032608
chr1	75063442	75063774
chr1	75121073	75122140
chr1	75137842	75138596
chr1	75138913	75139911
chr1	75164753	75165973
chr1	75176231	75177282
chr1	75187973	75189327
chr1	75205559	75205992
chr1	75207049	75207711
chr1	75214983	75216518
chr1	75224330	75224650
chr1	75232636	75233726
chr1	75248132	75248574
chr1	75259605	75260264
chr1	75273811	75274255
chr1	75313319	75314711
chr1	75335800	75336421
chr1	75356649	75357636
chr1	75368025	75368321
chr1	75371408	75372429
chr1	75376612	75376905
chr1	75378122	75379221
chr1	75384628	75385664
chr1	75395263	75396078
chr1	75396302	75397344
chr1	75407168	75407875
chr1	75419210	75420140
chr1	75432194	75432934
chr1	75446922	75447597
chr1	75454685	75455581
chr1	75464050	75464541
chr1	75473845	75474352
chr1	75475302	75476479
chr1	75483719	75484771
chr1	75491404	75492306
chr1	75501685	75503354
chr1	75514643	75514936
chr1	75517743	75518692
chr1	75542525	75543523
chr1	75555838	75556639
chr1	75566845	75567397
chr1	75608679	75609347
chr1	75649201	75649457
chr1	75658903	75659657
chr1	75701371	75701877
chr1	75717610	75717933
chr1	75829630	75830435
chr1	75881983	75882545
chr1	75897761	75898076
chr1	75922321	75922957
chr1	75953040	75953576
chr1	76021221	76022224
chr1	76046497	76047103
chr1	76086921	76087272
chr1	76242530	76243300
chr1	76279817	76280257
chr1	76633529	76634332
chr1	76714395	76715026
chr1	76862705	76863556
chr1	76891955	76892611
chr1	76897215	76897585
chr1	77012673	77013068
chr1	77047869	77048193
chr1	77078238	77078686
chr1	77098591	77099644
chr1	77124592	77125593
chr1	77137220	77137842
chr1	77209848	77210437
chr1	77216427	77216888
chr1	77223238	77224197
chr1	77244533	77244918
chr1	77255147	77255906
chr1	77315005	77315409
chr1	77367511	77367867
chr1	77389077	77389675
chr1	77423624	77424185
chr1	77457278	77457981
chr1	77458223	77458770
chr1	77463768	77464184
chr1	77465483	77465858
chr1	77469916	77470389
chr1	77493283	77493558
chr1	77509965	77510389
chr1	77510946	77511981
chr1	77512751	77513451
chr1	77518562	77519036
chr1	77596014	77596744
chr1	77704708	77705550
chr1	77844546	77845458
chr1	77916652	77917174
chr1	77940723	77941284
chr1	77961134	77961941
chr1	77968798	77969306
chr1	77978135	77979011
chr1	78005365	78006019
chr1	78047296	78048066
chr1	78137312	78137726
chr1	78186019	78186538
chr1	78192910	78193932
chr1	78212403	78212795
chr1	78213141	78214316
chr1	78298359	78298674
chr1	78306619	78308299
chr1	78364387	78364788
chr1	78385378	78385852
chr1	78416201	78416492
chr1	78419124	78419638
chr1	78422259	78422562
chr1	78451131	78451519
chr1	78480810	78481500
chr1	78485105	78486162
chr1	78506232	78506589
chr1	78508174	78508769
chr1	78521830	78522071
chr1	78522580	78523131
chr1	78533392	78533643
chr1	78533915	78534601
chr1	78545659	78545929
chr1	78564283	78565075
chr1	78567120	78567439
chr1	78595203	78595677
chr1	78605759	78606369
chr1	78607450	78608153
chr1	78645750	78646444
chr1	78654046	78655045
chr1	78670141	78670438
chr1	78720978	78721410
chr1	78848997	78849620
chr1	78904510	78904919
chr1	79436441	79436908
chr1	79446866	79447351
chr1	79577709	79578301
chr1	79580152	79580754
chr1	79667836	79668965
chr1	79674742	79675341
chr1	79683465	79683778
chr1	79735270	79735652
chr1	79756240	79756701
chr1	79757752	79758497
chr1	79772425	79773116
chr1	79782922	79783418
chr1	79799509	79800005
chr1	79819718	79820231
chr1	79829292	79829798
chr1	79854640	79855622
chr1	79857907	79858358
chr1	80171224	80171642
chr1	80209654	80211156
chr1	80233673	80234524
chr1	80236205	80237178
chr1	80320999	80321341
chr1	80336324	80338006
chr1	80399735	80400318
chr1	80405142	80405420
chr1	80501480	80501944
chr1	80627151	80627678
chr1	80705865	80706296
chr1	80754602	80755462
chr1	80826602	80827128
chr1	80850601	80851363
chr1	81169912	81170222
chr1	81207888	81208359
chr1	81228074	81228917
chr1	81236087	81236887
chr1	81263105	81263567
chr1	81283660	81284162
chr1	81518198	81518735
chr1	81559205	81559965
chr1	81589959	81590844
chr1	81714765	81715379
chr1	81740814	81741597
chr1	81847047	81847827
chr1	81996906	81997457
chr1	82126339	82126882
chr1	82147138	82147957
chr1	82200440	82200724
chr1	82243151	82244646
chr1	82279500	82280350
chr1	82287274	82288717
chr1	82289346	82289749
chr1	82312706	82313687
chr1	82337222	82338077
chr1	82351248	82351506
chr1	82355485	82355799
chr1	82425739	82426078
chr1	82429886	82430241
chr1	82473000	82473800
chr1	82524490	82524962
chr1	82550964	82551388
chr1	82582729	82584145
chr1	82614807	82615209
chr1	82637946	82638516
chr1	82660185	82661014
chr1	82721245	82722021
chr1	82783970	82784476
chr1	82827262	82827544
chr1	82828148	82828849
chr1	82835632	82836935
chr1	82901412	82901716
chr1	82915866	82916417
chr1	83034602	83035293
chr1	83072644	83073068
chr1	83086515	83087958
chr1	83098290	83098835
chr1	83132338	83132785
chr1	83156107	83156786
chr1	83403895	83405137
chr1	83628386	83628760
chr1	84173697	84174074
chr1	84280747	84281501
chr1	84382801	84383399
chr1	84383921	84384589
chr1	84405249	84405992
chr1	84414421	84415443
chr1	84578436	84578748
chr1	84581976	84582459
chr1	84691763	84693069
chr1	84835006	84837047
chr1	84848555	84848982
chr1	84865910	84866563
chr1	84930831	84931948
chr1	87599865	87600646
chr1	87632877	87633408
chr1	87654939	87655225
chr1	87689759	87691154
chr1	87735735	87736122
chr1	87749863	87750254
chr1	87790834	87792261
chr1	87798414	87799114
chr1	87824844	87825268
chr1	87833297	87833804
chr1	87836688	87837070
chr1	87865712	87866509
chr1	87878401	87879032
chr1	87883915	87884385
chr1	87904270	87904755
chr1	87914648	87915506
chr1	87942273	87943367
chr1	87955758	87956398
chr1	87960832	87961839
chr1	88050745	88051731
chr1	88059716	88060426
chr1	88075403	88075818
chr1	88110712	88111093
chr1	88130436	88131027
chr1	88135468	88136493
chr1	88143497	88144040
chr1	88165362	88166011
chr1	88190972	88191439
chr1	88199569	88200810
chr1	88207249	88207984
chr1	88210066	88210525
chr1	88236039	88236544
chr1	88255232	88256698
chr1	88268660	88268898
chr1	88285832	88286221
chr1	88316449	88316829
chr1	88317666	88317997
chr1	88330676	88331670
chr1	88331907	88332287
chr1	88336620	88337433
chr1	88338496	88339644
chr1	88346477	88347061
chr1	88361141	88362141
chr1	88367225	88367728
chr1	88368714	88369515
chr1	88378062	88378471
chr1	88383711	88384734
chr1	88390460	88390889
chr1	88399863	88401305
chr1	88405955	88406438
chr1	88421460	88422125
chr1	88422270	88423624
chr1	88424578	88425043
chr1	88428600	88429339
chr1	88454396	88454747
chr1	88467017	88467413
chr1	88478464	88479571
chr1	88483483	88484107
chr1	88495102	88495426
chr1	88546869	88547224
chr1	88566089	88567573
chr1	88599928	88600911
chr1	88602987	88603319
chr1	88730977	88731597
chr1	88932057	88932800
chr1	88937742	88938040
chr1	88938609	88938998
chr1	88968772	88969221
chr1	88995040	88995645
chr1	89014349	89015180
chr1	89050747	89051641
chr1	89052394	89053084
chr1	89070914	89071325
chr1	89072340	89072879
chr1	89083186	89083870
chr1	89101784	89103245
chr1	89110230	89111203
chr1	89142590	89143268
chr1	89151898	89152158
chr1	89155135	89155474
chr1	89160489	89162024
chr1	89166867	89167896
chr1	89174662	89175173
chr1	89189434	89189830
chr1	89213113	89213628
chr1	89223220	89224362
chr1	89282789	89283503
chr1	89344089	89344554
chr1	89371642	89372332
chr1	89405976	89407297
chr1	89471439	89471768
chr1	89520691	89521316
chr1	89557148	89557640
chr1	89617997	89618339
chr1	89652160	89653187
chr1	89725902	89726184
chr1	89733494	89734152
chr1	89749385	89750882
chr1	89776150	89776861
chr1	89796255	89796581
chr1	89826335	89826819
chr1	89904491	89905266
chr1	89966046	89966717
chr1	89982486	89983189
chr1	90101922	90102648
chr1	90254066	90254601
chr1	90295656	90296164
chr1	90321247	90321564
chr1	90326029	90326543
chr1	90327802	90328115
chr1	90333694	90334264
chr1	90339919	90340408
chr1	90353264	90353703
chr1	90359074	90359441
chr1	90372072	90372794
chr1	90374720	90375013
chr1	90399269	90399757
chr1	90400312	90400577
chr1	90455885	90456126
chr1	90458827	90459306
chr1	90474173	90474745
chr1	90488525	90488900
chr1	90502158	90502710
chr1	90519605	90520402
chr1	90538338	90538776
chr1	90542186	90542726
chr1	90574111	90574420
chr1	90584795	90585108
chr1	90597540	90599164
chr1	90602378	90602677
chr1	90604062	90604881
chr1	90621573	90622182
chr1	90641811	90642351
chr1	90646861	90647696
chr1	90697033	90697730
chr1	90706346	90706870
chr1	90736379	90737248
chr1	90833753	90834274
chr1	90834909	90835400
chr1	90851430	90851863
chr1	90891466	90891924
chr1	90911994	90912401
chr1	90966157	90967863
chr1	90975532	90975805
chr1	90988560	90989615
chr1	91017004	91017285
chr1	91021643	91022090
chr1	91061299	91061740
chr1	91079791	91080678
chr1	91087698	91088381
chr1	91092687	91092996
chr1	91103907	91104241
chr1	91131854	91132380
chr1	91194721	91195363
chr1	91236970	91237451
chr1	91297300	91297522
chr1	91326629	91327446
chr1	91337839	91338539
chr1	91350934	91351753
chr1	91351947	91352508
chr1	91359592	91360090
chr1	91364290	91364654
chr1	91377983	91378664
chr1	91386103	91386505
chr1	91406337	91407105
chr1	91413737	91415003
chr1	91422413	91422793
chr1	91476556	91478345
chr1	91483632	91484220
chr1	91496104	91496714
chr1	91503203	91503612
chr1	91543181	91543582
chr1	91553127	91553586
chr1	91569436	91570391
chr1	91588155	91588776
chr1	91599220	91600224
chr1	91626586	91627001
chr1	91636013	91636673
chr1	91646753	91647333
chr1	91647497	91647938
chr1	91682976	91683372
chr1	91690565	91691423
chr1	91738942	91739325
chr1	91756752	91757238
chr1	91757697	91757973
chr1	91818350	91818735
chr1	91826756	91827504
chr1	91827615	91828067
chr1	91836328	91837323
chr1	91839842	91840141
chr1	91864503	91865466
chr1	91865780	91866241
chr1	91885837	91886532
chr1	91923101	91923878
chr1	91957206	91957613
chr1	92049703	92050546
chr1	92060863	92061299
chr1	92072675	92073119
chr1	92098759	92099649
chr1	92100355	92100881
chr1	92101927	92102222
chr1	92103292	92103599
chr1	92124070	92124811
chr1	92147723	92148061
chr1	92175386	92176251
chr1	92221255	92221547
chr1	92249846	92250522
chr1	92262116	92262615
chr1	92293902	92294406
chr1	92320541	92321375
chr1	92338714	92339555
chr1	92369605	92370184
chr1	92412461	92413368
chr1	92441350	92441897
chr1	92463214	92463675
chr1	92484991	92485259
chr1	92499570	92500381
chr1	92547260	92547838
chr1	92573087	92573584
chr1	92640487	92641011
chr1	92649639	92650143
chr1	92672040	92672820
chr1	92767334	92767783
chr1	92802977	92803332
chr1	92811423	92812139
chr1	92823985	92825468
chr1	92853067	92853656
chr1	92859444	92860101
chr1	92867885	92868376
chr1	92869593	92870180
chr1	92871505	92871884
chr1	92894974	92895944
chr1	92913787	92914148
chr1	92949137	92950755
chr1	92961716	92962231
chr1	92973986	92975114
chr1	92982327	92983244
chr1	92995283	92995857
chr1	93075657	93076035
chr1	93076231	93076938
chr1	93102265	93102563
chr1	93107716	93108062
chr1	93146267	93147573
chr1	93168832	93169215
chr1	93194411	93195288
chr1	93218264	93219056
chr1	93241523	93242292
chr1	93243498	93243863
chr1	93262610	93263748
chr1	93276884	93277509
chr1	93294580	93295729
chr1	93309023	93310245
chr1	93310420	93311216
chr1	93325231	93325557
chr1	93332981	93333609
chr1	93339108	93339587
chr1	93342678	93343231
chr1	93355591	93356482
chr1	93361753	93362157
chr1	93379822	93380251
chr1	93384563	93384857
chr1	93390792	93391814
chr1	93420312	93420673
chr1	93436249	93437694
chr1	93460646	93460951
chr1	93470841	93471107
chr1	93497160	93497842
chr1	93575365	93575982
chr1	93585350	93585764
chr1	93628986	93629753
chr1	93639505	93639834
chr1	93651478	93652087
chr1	93655497	93656007
chr1	93666753	93667356
chr1	93697482	93698777
chr1	93713336	93713564
chr1	93771269	93771716
chr1	93803877	93804217
chr1	93816181	93816630
chr1	93831554	93832284
chr1	93851357	93852189
chr1	93858879	93859413
chr1	93859546	93859847
chr1	93865640	93866129
chr1	93874891	93875411
chr1	93900530	93901158
chr1	93918627	93919771
chr1	93932164	93932843
chr1	93947123	93947816
chr1	93958186	93958519
chr1	93982836	93983553
chr1	93988882	93989227
chr1	94076200	94077737
chr1	94108622	94109128
chr1	94244799	94245431
chr1	94275679	94276320
chr1	94350227	94350617
chr1	94369945	94371046
chr1	94417876	94418194
chr1	94507647	94507979
chr1	94531314	94532198
chr1	94538126	94538950
chr1	94544248	94544722
chr1	94545359	94545669
chr1	94566855	94567239
chr1	94577370	94577986
chr1	94593453	94593787
chr1	94595614	94596140
chr1	94617176	94617615
chr1	94632612	94633609
chr1	94641255	94641733
chr1	94670938	94672036
chr1	94683720	94684100
chr1	94687333	94688151
chr1	94727664	94729545
chr1	94734393	94735101
chr1	94745125	94745402
chr1	94762437	94763368
chr1	94771049	94771385
chr1	94774108	94774535
chr1	94791677	94792032
chr1	94799371	94799741
chr1	94803358	94804237
chr1	94807063	94808125
chr1	94830720	94831713
chr1	94832198	94832472
chr1	94852296	94852597
chr1	94853231	94853746
chr1	94869394	94869902
chr1	94905821	94906221
chr1	94911088	94911383
chr1	94945495	94946216
chr1	94976120	94976668
chr1	94996780	94998774
chr1	95011638	95012071
chr1	95015501	95015962
chr1	95025346	95025624
chr1	95026879	95027364
chr1	95031302	95031722
chr1	95064670	95065305
chr1	95071010	95071352
chr1	95073011	95073789
chr1	95094027	95094456
chr1	95106439	95107192
chr1	95114248	95114881
chr1	95120562	95120932
chr1	95129558	95130006
chr1	95132083	95133338
chr1	95134816	95135102
chr1	95169060	95169446
chr1	95202082	95202717
chr1	95204602	95204882
chr1	95239096	95240664
chr1	95341349	95342687
chr1	95374497	95376056
chr1	95408061	95409229
chr1	95445559	95446075
chr1	95463610	95464120
chr1	95516865	95517383
chr1	95531563	95532769
chr1	95551025	95551322
chr1	95564329	95564974
chr1	95565242	95565862
chr1	95581950	95583512
chr1	95623559	95623916
chr1	95650466	95652029
chr1	95698258	95698731
chr1	95700006	95701098
chr1	95721277	95722565
chr1	95931461	95932273
[truncated: 63,130 more rows]

## Sheet: Sox2-GFP-
chromosome	start	end
chr1	3660769	3661246
chr1	3661462	3662099
chr1	4402469	4402904
chr1	4416978	4417388
chr1	4422463	4422751
chr1	4481826	4482717
chr1	4561389	4562320
chr1	4643955	4644406
chr1	4775474	4776013
chr1	4797551	4798340
chr1	4847447	4848602
chr1	4900906	4901160
chr1	5009361	5009732
chr1	5073041	5073664
chr1	6204344	6205399
chr1	6349137	6349519
chr1	6372801	6373360
chr1	6431218	6431688
chr1	7078479	7079405
chr1	7387663	7388657
chr1	9535119	9536207
chr1	9554566	9555063
chr1	9620345	9620637
chr1	9689967	9690967
chr1	9737861	9738831
chr1	9787884	9788746
chr1	9838275	9838674
chr1	9933800	9934402
chr1	9957147	9958471
chr1	9998864	9999418
chr1	10027874	10028369
chr1	10029572	10030397
chr1	10222168	10223446
chr1	10983373	10984129
chr1	11023240	11023809
chr1	11319437	11319896
chr1	11403904	11404688
chr1	11647956	11648515
chr1	11764881	11765161
chr1	12275540	12276506
chr1	12281832	12282277
chr1	12682281	12682716
chr1	12682911	12683179
chr1	12708138	12708770
chr1	12826049	12826369
chr1	12982169	12983028
chr1	13362403	13364557
chr1	13416533	13416968
chr1	13579259	13580329
chr1	13650056	13650869
chr1	13779390	13779884
chr1	14171705	14172343
chr1	14299694	14300420
chr1	14454893	14455220
chr1	14496500	14497440
chr1	14698177	14698672
chr1	14706553	14706879
chr1	14745160	14746006
chr1	15276464	15277241
chr1	15641976	15642776
chr1	15795382	15796539
chr1	15882490	15883130
chr1	15898852	15899210
chr1	16082921	16083573
chr1	16094678	16096421
chr1	16167594	16168115
chr1	16203797	16204134
chr1	16218233	16218685
chr1	16238994	16239493
chr1	16508654	16509583
chr1	16509737	16510234
chr1	16608512	16609849
chr1	16646558	16647591
chr1	16655098	16655770
chr1	16678426	16679143
chr1	17086895	17088263
chr1	17135399	17135858
chr1	17367781	17368366
chr1	17717075	17717952
chr1	18047851	18048965
chr1	19199914	19200180
chr1	20810024	20810661
chr1	20880430	20881618
chr1	20941337	20942233
chr1	20986765	20987291
chr1	21042618	21043105
chr1	21068817	21069885
chr1	21156377	21156771
chr1	21208491	21209014
chr1	21261517	21261769
chr1	21401451	21401922
chr1	21951134	21952432
chr1	22259109	22259391
chr1	22269176	22269543
chr1	22539965	22540942
chr1	22647365	22647696
chr1	22812268	22813325
chr1	23068875	23069195
chr1	23262707	23263851
chr1	23389394	23390490
chr1	23768536	23770083
chr1	23928537	23929424
chr1	24012059	24012710
chr1	24106543	24107634
chr1	24182791	24183142
chr1	24201919	24202316
chr1	24202639	24203423
chr1	24232932	24233362
chr1	24255742	24256228
chr1	24593178	24593770
chr1	24685035	24686044
chr1	25114482	25114760
chr1	25285452	25285808
chr1	25487367	25487681
chr1	25886638	25887689
chr1	30652074	30652460
chr1	30929905	30931094
chr1	31005874	31007131
chr1	32229267	32230053
chr1	33726443	33727462
chr1	33771714	33771976
chr1	33776600	33777342
chr1	33796187	33796457
chr1	33814305	33814853
chr1	33870688	33871577
chr1	33964242	33965178
chr1	34001878	34002151
chr1	34061979	34062847
chr1	34067860	34068817
chr1	34207565	34207977
chr1	34293002	34293623
chr1	34456525	34456848
chr1	34491648	34492009
chr1	34496009	34497068
chr1	34516289	34516938
chr1	34529352	34529869
chr1	34636249	34636796
chr1	34659237	34659483
chr1	34699403	34699664
chr1	34734796	34735167
chr1	34858402	34858966
chr1	34899354	34900348
chr1	34906670	34907096
chr1	35742536	35743027
chr1	35879103	35880053
chr1	36087223	36087675
chr1	36124949	36125676
chr1	36300588	36301372
chr1	36311777	36312311
chr1	36360182	36360510
chr1	36364389	36365029
chr1	36425282	36426225
chr1	36453869	36454252
chr1	36501459	36502376
chr1	36528057	36529207
chr1	36549301	36549549
chr1	36568420	36569784
chr1	36603721	36604590
chr1	36613963	36615300
chr1	36637036	36637715
chr1	36741000	36741299
chr1	36748058	36748752
chr1	36766260	36767093
chr1	36841675	36841943
chr1	36995950	36997000
chr1	37006460	37006931
chr1	37085891	37086571
chr1	37117783	37118293
chr1	37179161	37179512
chr1	37275241	37275561
chr1	37356467	37357276
chr1	37486354	37487286
chr1	37597466	37598419
chr1	37696015	37696287
chr1	37735304	37735568
chr1	37776380	37777157
chr1	37921339	37922464
chr1	37928639	37929398
chr1	37947026	37947556
chr1	38013609	38013904
chr1	38053677	38054369
chr1	38054580	38055430
chr1	38185839	38187156
chr1	38274955	38275345
chr1	38319210	38319595
chr1	38415070	38416224
chr1	38450485	38450783
chr1	38493351	38493799
chr1	38683706	38684982
chr1	38792355	38792962
chr1	38823858	38824336
chr1	38892489	38893719
chr1	38954521	38955088
chr1	39044166	39045018
chr1	39067447	39067864
chr1	39249416	39250080
chr1	39250337	39251112
chr1	39424439	39425192
chr1	39474627	39475058
chr1	39534925	39535923
chr1	39592239	39593173
chr1	39633397	39634530
chr1	39662710	39662960
chr1	39707233	39708010
chr1	39742738	39742955
chr1	39758032	39758448
chr1	39771047	39771466
chr1	39803343	39803713
chr1	39818911	39819167
chr1	39829226	39829934
chr1	39934606	39935162
chr1	39957042	39958395
chr1	39993216	39993708
chr1	40196496	40197104
chr1	40281601	40282026
chr1	40290085	40290520
chr1	40323181	40323740
chr1	40382947	40383260
chr1	40737759	40738843
chr1	40847077	40847715
chr1	40872380	40872689
chr1	41214583	41214829
chr1	41446966	41447344
chr1	41484414	41485008
chr1	41612519	41612981
chr1	41709487	41710144
chr1	41727354	41727763
chr1	41867193	41867491
chr1	41949121	41949658
chr1	42314657	42315073
chr1	42318624	42319001
chr1	42474378	42474987
chr1	42569180	42569654
chr1	42686578	42687032
chr1	42718753	42719452
chr1	42724310	42724847
chr1	42730134	42730532
chr1	42741001	42741575
chr1	42741686	42741964
chr1	42743025	42743862
chr1	42750262	42750536
chr1	42750730	42750943
chr1	42752370	42752894
chr1	42770208	42770791
chr1	42771041	42771726
chr1	42907828	42908505
chr1	43009571	43010448
chr1	43122819	43123085
chr1	43149005	43149807
chr1	43155174	43156019
chr1	43220344	43221180
chr1	43321367	43321687
chr1	43415051	43415373
chr1	43453379	43453663
chr1	43502298	43503264
chr1	43540022	43540370
chr1	43751574	43752368
chr1	43755391	43755832
chr1	43787301	43787843
chr1	43883806	43885050
chr1	43955894	43956433
chr1	43990364	43991349
chr1	44158823	44159592
chr1	44175162	44175897
chr1	44176121	44177139
chr1	44204382	44205201
chr1	44255511	44255897
chr1	44608314	44609557
chr1	44641692	44642377
chr1	44736346	44736593
chr1	45331998	45332384
chr1	45368233	45368571
chr1	45559712	45560082
chr1	45729626	45729942
chr1	45851774	45852724
chr1	45982305	45983292
chr1	46123403	46124125
chr1	46482263	46482573
chr1	46909520	46910967
chr1	50983663	50985083
chr1	51133114	51133538
chr1	51273377	51273907
chr1	51324201	51324542
chr1	51345550	51346338
chr1	51390626	51391123
chr1	51534795	51535733
chr1	51653868	51654146
chr1	51754075	51754417
chr1	51854681	51855299
chr1	51971840	51972922
chr1	52053588	52054342
chr1	52170341	52170915
chr1	52175966	52176863
chr1	52288988	52290606
chr1	52556763	52557821
chr1	52610758	52611199
chr1	52687291	52688079
chr1	52783283	52784423
chr1	52873855	52874829
chr1	52901484	52902129
chr1	53009406	53010164
chr1	53353597	53354261
chr1	53370194	53370880
chr1	53409103	53409750
chr1	53763286	53763876
chr1	53841401	53842352
chr1	54251002	54252147
chr1	54307211	54307951
chr1	54495184	54496043
chr1	54613970	54614961
chr1	54898582	54898853
chr1	54944809	54945039
chr1	54945218	54945516
chr1	54982447	54983613
chr1	55083792	55084674
chr1	55109110	55110210
chr1	55144251	55145467
chr1	55187760	55188712
chr1	55250195	55250501
chr1	55283171	55283537
chr1	55293770	55294614
chr1	55419815	55420828
chr1	55440032	55440366
chr1	55462357	55463630
chr1	55585496	55586170
chr1	55931076	55931353
chr1	56346695	56346917
chr1	57029025	57030544
chr1	57270277	57270733
chr1	57434207	57435038
chr1	57462904	57463901
chr1	57486579	57487238
chr1	57493815	57494239
chr1	57830855	57832276
chr1	57874009	57874507
chr1	57903634	57904270
chr1	57947088	57947633
chr1	58026337	58027230
chr1	58052574	58053297
chr1	58086523	58087001
chr1	58087389	58087737
chr1	58126112	58126450
chr1	58169762	58170017
chr1	58449421	58450688
chr1	58480294	58481120
chr1	58501926	58502612
chr1	58561219	58562122
chr1	58642725	58643326
chr1	58709297	58709838
chr1	58768215	58768730
chr1	58769335	58769676
chr1	58852118	58852616
chr1	59029810	59031115
chr1	59176503	59177322
chr1	59219388	59219773
chr1	59293643	59294358
chr1	59313469	59313961
chr1	59326788	59327387
chr1	59344607	59344946
chr1	59432885	59433706
chr1	59456400	59456683
chr1	59538154	59539192
chr1	59565055	59565875
chr1	59572865	59573465
chr1	59592222	59592694
chr1	59641523	59641742
chr1	59680221	59680521
chr1	59726884	59728028
chr1	59741671	59742039
chr1	59819498	59821001
chr1	59890557	59890974
chr1	59969367	59970787
chr1	60099448	60100325
chr1	60154376	60155628
chr1	60215265	60215614
chr1	60236985	60238021
chr1	60399753	60400571
chr1	60465812	60467134
chr1	60623028	60624235
chr1	60724667	60724969
chr1	60725170	60725409
chr1	60882534	60883026
chr1	61237976	61238314
chr1	61260000	61260563
chr1	61290675	61291081
chr1	61685230	61686161
chr1	62132566	62133026
chr1	62228067	62228620
chr1	62434066	62434367
chr1	62439193	62439720
chr1	62451662	62451983
chr1	62749612	62750318
chr1	62753081	62753399
chr1	62813331	62813760
chr1	62998005	62998313
chr1	63010729	63011250
chr1	63160048	63161407
chr1	63222847	63224051
chr1	63227668	63227923
chr1	63272539	63272767
chr1	63319528	63320423
chr1	63492176	63493156
chr1	63776711	63777366
chr1	64000136	64000371
chr1	64107310	64107679
chr1	64134525	64135172
chr1	64168093	64169099
chr1	64270496	64271087
chr1	64335610	64336080
chr1	64351975	64352524
chr1	64492542	64492934
chr1	64578549	64580164
chr1	64663292	64664492
chr1	64670239	64670735
chr1	64723039	64723324
chr1	64736953	64738246
chr1	64782603	64782862
chr1	64783914	64784727
chr1	65003046	65003545
chr1	65224717	65226076
chr1	65232815	65233714
chr1	65357755	65358385
chr1	66012954	66013327
chr1	66221492	66222320
chr1	66514337	66515215
chr1	66747162	66747981
chr1	66863385	66864703
chr1	66886192	66886862
chr1	66909252	66910146
chr1	66942675	66943052
chr1	67007631	67007846
chr1	67049993	67050525
chr1	67085140	67085628
chr1	67263998	67264551
chr1	68142457	68142728
chr1	68470945	68471277
chr1	69154183	69154694
chr1	69155009	69155338
chr1	69288462	69288803
chr1	69733704	69734516
chr1	69873413	69873887
chr1	70772172	70772423
chr1	71148864	71149963
chr1	71603371	71604233
chr1	71699202	71700273
chr1	71845995	71846355
chr1	72170237	72170563
chr1	72258356	72259193
chr1	72272286	72272696
chr1	72282816	72283380
chr1	72290267	72291182
chr1	72301124	72302258
chr1	72330535	72331087
chr1	72353587	72354381
chr1	72583404	72583921
chr1	72629547	72630223
chr1	72645915	72646534
chr1	72757594	72758225
chr1	72860246	72860921
chr1	72871022	72871511
chr1	72874157	72874655
chr1	72916860	72917110
chr1	72920343	72920627
chr1	72961348	72961751
chr1	73009938	73010308
chr1	73176965	73177292
chr1	73205934	73206355
chr1	73410248	73410666
chr1	73509352	73510200
chr1	73790532	73791020
chr1	73909380	73909725
chr1	73988716	73989205
chr1	74009315	74010057
chr1	74054345	74054699
chr1	74083480	74083892
chr1	74115129	74115612
chr1	74157979	74158343
chr1	74170817	74171500
chr1	74282768	74283810
chr1	74321565	74321990
chr1	74331098	74331813
chr1	74342124	74342722
chr1	74350220	74350910
chr1	74378837	74379477
chr1	74414750	74415203
chr1	74422836	74423243
chr1	74433314	74433816
chr1	74437928	74438346
chr1	74443843	74444348
chr1	74499221	74499638
chr1	74552038	74553409
chr1	74634211	74635081
chr1	74647495	74648422
chr1	74707985	74708782
chr1	74759727	74760426
chr1	74819722	74820014
chr1	74849716	74850115
chr1	74854494	74855123
chr1	74863295	74863867
chr1	74901291	74901793
chr1	74997547	74998726
chr1	75011127	75011384
chr1	75068818	75069222
chr1	75087010	75087382
chr1	75121158	75121958
chr1	75138195	75138597
chr1	75138919	75139830
chr1	75164978	75165838
chr1	75176247	75177168
chr1	75188120	75188941
chr1	75207226	75207700
chr1	75215718	75216007
chr1	75232648	75233780
chr1	75313484	75314701
chr1	75378390	75378834
chr1	75395436	75395724
chr1	75396444	75396839
chr1	75419331	75419975
chr1	75432278	75432746
chr1	75454679	75455446
chr1	75464112	75464522
chr1	75475288	75476419
chr1	75484273	75484733
chr1	75502024	75503333
chr1	75517835	75518490
chr1	75542824	75543456
chr1	75555937	75556441
chr1	75689748	75690359
chr1	75701429	75701630
chr1	75822430	75823333
chr1	75922321	75922946
chr1	76272705	76273206
chr1	76279817	76280298
chr1	77071666	77071995
chr1	77098931	77099571
chr1	77137356	77137829
chr1	77232143	77232439
chr1	77315102	77315782
chr1	77493297	77493744
chr1	77511515	77512040
chr1	77512515	77513096
chr1	77821050	77821334
chr1	78005490	78005965
chr1	78213217	78214263
chr1	78368176	78368508
chr1	78485061	78486083
chr1	78534106	78534575
chr1	78564480	78565072
chr1	78638837	78639308
chr1	78645866	78646322
chr1	78654051	78655056
chr1	78721011	78721378
chr1	78808553	78808925
chr1	79436483	79436759
chr1	79578021	79578311
chr1	79636218	79636538
chr1	79668317	79668903
chr1	79757433	79758540
chr1	79772475	79773132
chr1	79829357	79829642
chr1	79854764	79855618
chr1	80087835	80088251
chr1	80336357	80337841
chr1	80754620	80755515
chr1	80850857	80851340
chr1	80851616	80852003
chr1	81590144	81590545
chr1	81741140	81741517
chr1	82121171	82121401
chr1	82147311	82147823
chr1	82196513	82197005
chr1	82197197	82197660
chr1	82279695	82280224
chr1	82287285	82288405
chr1	82289407	82289691
chr1	82312777	82313627
chr1	82381517	82382016
chr1	82473281	82473736
chr1	82583334	82583794
chr1	82721309	82721881
chr1	82783958	82784398
chr1	82835749	82836874
chr1	83017018	83017765
chr1	83034686	83035188
chr1	83156147	83156643
chr1	83404359	83405026
chr1	83893298	83893664
chr1	83956203	83956808
chr1	84074697	84075050
chr1	84280796	84281464
chr1	84401477	84401839
chr1	84503480	84503934
chr1	84514899	84515227
chr1	84692084	84693012
chr1	84835282	84836979
chr1	84930944	84931897
chr1	87600011	87600491
chr1	87689783	87690746
chr1	87790951	87791453
chr1	87791976	87792262
chr1	87904315	87904687
chr1	87914849	87915410
chr1	87942421	87943120
chr1	87956007	87956279
chr1	87960835	87961700
chr1	88051090	88051692
chr1	88110833	88111067
chr1	88199591	88200456
chr1	88255232	88256658
chr1	88330685	88331591
chr1	88331988	88332260
chr1	88336836	88337417
chr1	88338537	88339464
chr1	88360938	88361180
chr1	88367180	88367604
chr1	88368813	88369117
chr1	88383708	88384670
chr1	88395180	88395518
chr1	88400366	88401205
chr1	88406027	88406384
chr1	88421542	88422118
chr1	88422359	88423386
chr1	88428562	88429250
chr1	88478672	88479577
chr1	88483580	88484146
chr1	88530187	88531016
chr1	88566098	88566421
chr1	88566797	88567357
chr1	88600046	88600825
chr1	88932383	88932896
chr1	89072372	89072810
chr1	89083175	89083823
chr1	89110271	89111177
chr1	89142782	89143114
chr1	89155033	89155412
chr1	89160728	89161006
chr1	89161117	89161600
chr1	89167246	89167887
chr1	89223263	89224323
chr1	89406277	89407252
chr1	89477406	89477877
chr1	89652175	89653082
chr1	89749462	89750585
chr1	89904690	89905210
chr1	90101933	90102542
chr1	90286277	90286604
chr1	90436390	90436794
chr1	90455815	90456204
chr1	90598011	90599190
chr1	90641919	90642218
chr1	90706316	90706643
chr1	90764567	90764800
chr1	90891325	90891996
chr1	90966313	90967746
chr1	90989054	90989592
chr1	91032699	91033109
chr1	91061390	91061634
chr1	91131983	91132270
chr1	91351082	91351699
chr1	91463139	91463426
chr1	91476595	91478299
chr1	91734780	91735412
chr1	91826980	91827288
chr1	91838553	91838828
chr1	91864658	91865347
chr1	92008026	92008250
chr1	92049789	92050340
chr1	92100380	92100693
chr1	92122161	92122475
chr1	92127170	92127516
chr1	92131214	92131477
chr1	92169563	92170321
chr1	92175857	92176196
chr1	92305089	92305606
chr1	92415353	92415723
chr1	92432707	92433011
chr1	92499790	92500367
chr1	92547357	92547781
chr1	92650825	92651151
chr1	92740478	92740763
chr1	92793330	92793905
chr1	92811481	92812045
chr1	92824520	92825098
chr1	92850341	92850805
chr1	92859563	92859950
chr1	92869866	92870226
chr1	92871582	92871859
chr1	92894993	92895701
chr1	92949146	92950256
chr1	93076409	93076788
chr1	93146303	93147513
chr1	93194549	93195273
chr1	93262854	93263233
chr1	93294619	93295666
chr1	93309329	93310136
chr1	93310592	93311073
chr1	93332954	93333405
chr1	93342672	93343061
chr1	93355624	93356421
chr1	93379940	93380242
chr1	93390986	93391980
chr1	93436819	93437686
chr1	93497178	93497641
chr1	93666811	93667201
chr1	93697546	93698481
chr1	93719878	93720489
chr1	93769071	93769380
chr1	93779723	93780087
chr1	94033798	94034201
chr1	94076491	94077679
chr1	94099297	94099621
chr1	94108554	94109170
chr1	94244872	94245241
chr1	94275661	94276157
chr1	94369953	94371045
chr1	94538240	94538776
chr1	94671372	94671705
chr1	94727709	94729087
chr1	94745150	94745439
chr1	94803421	94804200
chr1	94807149	94807922
chr1	94830737	94831611
chr1	94997204	94997455
chr1	94998164	94998731
chr1	95011670	95012047
chr1	95073008	95073602
chr1	95106770	95107242
chr1	95132074	95133336
chr1	95202112	95202606
chr1	95239129	95240552
chr1	95341390	95342661
chr1	95374565	95376241
chr1	95408097	95409229
chr1	95531642	95532799
chr1	95564443	95564885
chr1	95565308	95565789
chr1	95581940	95582590
chr1	95582882	95583375
chr1	95650525	95651943
chr1	95698237	95698675
chr1	95700104	95701072
chr1	95721468	95722212
chr1	95931469	95932245
chr1	97209997	97210855
chr1	97563903	97564692
chr1	98768495	98768821
chr1	99557257	99558860
chr1	99666140	99667249
chr1	99730315	99730804
chr1	99873377	99874117
chr1	99953493	99954155
chr1	99980224	99980924
chr1	99991535	99992583
chr1	101668801	101669114
chr1	106664990	106666082
chr1	106890499	106890903
chr1	107252901	107253651
chr1	107559644	107561280
chr1	107676956	107677659
chr1	107804743	107805327
chr1	107886630	107888190
chr1	107890381	107890684
chr1	107962244	107962675
chr1	108067832	108068855
chr1	108068984	108069667
chr1	108526516	108527210
chr1	108610439	108611364
chr1	108655612	108656600
chr1	108692757	108693452
chr1	109882005	109883055
chr1	113760710	113761809
chr1	120207496	120208164
chr1	120218162	120218843
chr1	120285375	120286779
chr1	120355431	120356509
chr1	120524294	120525073
chr1	120656054	120656421
chr1	120673218	120673570
chr1	120786785	120787306
chr1	120824254	120824515
chr1	120851357	120851956
chr1	120873108	120873761
chr1	120878936	120879394
chr1	120913508	120913894
chr1	120930366	120931026
chr1	120944416	120944803
chr1	120949827	120950627
chr1	121011838	121012310
chr1	121040178	121040799
chr1	121086226	121086512
chr1	121225402	121225863
chr1	121285287	121285758
chr1	121318394	121318634
chr1	121388706	121389009
chr1	121400908	121401731
chr1	121422311	121423138
chr1	121544894	121545768
chr1	121733346	121734477
chr1	121772739	121773133
chr1	121809581	121810009
chr1	121893668	121894152
chr1	121903519	121904121
chr1	121929695	121929972
chr1	121969535	121969827
chr1	121970219	121970594
chr1	122016873	122018174
chr1	122142290	122142653
chr1	122161402	122162174
chr1	122253872	122254197
chr1	123223831	123224746
chr1	123257115	123257416
chr1	123327460	123328242
chr1	123424903	123425250
chr1	123464148	123464892
chr1	123606002	123606351
chr1	123682325	123682598
chr1	124253644	124253911
chr1	125942294	125942707
chr1	127331584	127332719
chr1	127456804	127458249
chr1	127807976	127808945
chr1	128389162	128389669
chr1	128489733	128489996
chr1	128573314	128573671
chr1	128580503	128581121
chr1	128634191	128635040
chr1	128714206	128714632
chr1	128726649	128727526
chr1	128821807	128822428
chr1	128888827	128889461
chr1	128911551	128911783
chr1	129004072	129004421
chr1	129101322	129102039
chr1	129321723	129322106
chr1	129355530	129355831
chr1	129393331	129393641
chr1	129433938	129434546
chr1	129573975	129574759
chr1	129670326	129671362
chr1	129765103	129765702
chr1	129999146	130000501
chr1	130140521	130141558
chr1	130255870	130256535
chr1	130313348	130314188
chr1	130353589	130354009
chr1	130368761	130369595
chr1	130700037	130700706
chr1	130729036	130729480
chr1	131170030	131170416
chr1	132358840	132359776
chr1	132612066	132612853
chr1	132613480	132614448
chr1	132892187	132892419
chr1	132993283	132994680
chr1	133034365	133035121
chr1	133049593	133050043
chr1	133141266	133142048
chr1	133422982	133424920
chr1	133451586	133452040
chr1	133554478	133555000
chr1	133633931	133634250
chr1	133694044	133694385
chr1	133724071	133725178
chr1	133735676	133736142
chr1	133763682	133764668
chr1	133806786	133807941
chr1	133859684	133860388
chr1	133903884	133905020
chr1	133942889	133943314
chr1	133963899	133964845
chr1	134054058	134054302
chr1	134086665	134087174
chr1	134163467	134163934
chr1	134195104	134196048
chr1	134212463	134212938
chr1	134215902	134216220
chr1	134223419	134223722
chr1	134230276	134230649
chr1	134252407	134252751
chr1	134286621	134287092
chr1	134287922	134288572
chr1	134313773	134314754
chr1	134373849	134374220
chr1	134427459	134427750
chr1	134439291	134439717
chr1	134454522	134454869
chr1	134638064	134638553
chr1	134655220	134655796
chr1	134662721	134663054
chr1	134740525	134740982
chr1	134776641	134777663
chr1	134921596	134922279
chr1	134929996	134930678
chr1	134936108	134936468
chr1	134942384	134943292
chr1	135027418	135028364
chr1	135060340	135061086
chr1	135078885	135079305
chr1	135260009	135260756
chr1	135320197	135321065
chr1	135389705	135390351
chr1	135493226	135493557
chr1	135506299	135507323
chr1	135557535	135558142
chr1	135592516	135592938
chr1	135632856	135633159
chr1	135641139	135641544
chr1	135697275	135697841
chr1	135751434	135751844
chr1	135814317	135814592
chr1	135817974	135818325
chr1	135858076	135858944
chr1	135933835	135934106
chr1	135957347	135958045
chr1	135975320	135976104
chr1	135989425	135990011
chr1	135995641	135996197
chr1	136048276	136048574
chr1	136085364	136085844
chr1	136140807	136141181
chr1	136195292	136196057
chr1	136240711	136241532
chr1	136258127	136258781
chr1	136302192	136303088
chr1	136311490	136312520
chr1	136351700	136352464
chr1	136390987	136391894
chr1	136412878	136413620
chr1	136415248	136415718
chr1	136452862	136453897
chr1	136542941	136543453
chr1	136605472	136606065
chr1	136713271	136713578
chr1	136851809	136852767
chr1	136858773	136859453
chr1	136883946	136884602
chr1	136917611	136917978
chr1	137001561	137002171
chr1	137043034	137044292
chr1	137050978	137051330
chr1	137068633	137068964
chr1	137095772	137096227
chr1	137154924	137155866
chr1	137177323	137177563
chr1	137179866	137180878
chr1	137209875	137210615
chr1	137221124	137221569
chr1	137264848	137265205
chr1	137271413	137272094
chr1	137326480	137327462
chr1	137406926	137407263
chr1	137420033	137420390
chr1	137441364	137441804
chr1	137482209	137482506
chr1	137534212	137534646
chr1	137556221	137556730
chr1	137566999	137567327
chr1	137584310	137585133
chr1	137594948	137596328
chr1	137625594	137625955
chr1	137628388	137628833
chr1	137649428	137649856
chr1	137662380	137663305
chr1	137675302	137676036
chr1	137677864	137678108
chr1	137715110	137715517
chr1	137815667	137815938
chr1	137904302	137904849
chr1	137914399	137915081
chr1	137947883	137948365
chr1	138027625	138028542
chr1	138036671	138037141
chr1	138066729	138066978
chr1	138130553	138131196
chr1	138156415	138157704
chr1	138222394	138222826
chr1	138242007	138242992
chr1	138311470	138312315
chr1	138362621	138363237
chr1	138452512	138452898
chr1	138485411	138485851
chr1	138521136	138522418
chr1	138567028	138567383
chr1	138579897	138580677
chr1	138665542	138665966
chr1	138678161	138678726
chr1	138845492	138846067
chr1	138849612	138849854
chr1	139118251	139118568
chr1	139487871	139488159
chr1	139541208	139541760
chr1	139794927	139795319
chr1	139796859	139797187
chr1	140514558	140514927
chr1	140515652	140516487
chr1	140753024	140753626
chr1	140859802	140860956
chr1	140977140	140977459
chr1	141318445	141319334
chr1	141350975	141352103
chr1	142142045	142142859
chr1	143042385	143042675
chr1	145549447	145550413
chr1	145586466	145587054
chr1	145587194	145587429
chr1	145623748	145625094
chr1	145661027	145661389
chr1	145667285	145667529
chr1	145667650	145667942
chr1	145700003	145700471
chr1	145851097	145851778
chr1	146253818	146254106
chr1	148344799	148345701
chr1	151709920	151710189
chr1	151808214	151808555
chr1	151946785	151947445
chr1	152239716	152240956
chr1	152623090	152623430
chr1	152840158	152840905
chr1	152909477	152909900
chr1	153191110	153192614
chr1	153275134	153276319
chr1	153347255	153348455
chr1	153418322	153418882
chr1	153478708	153479124
chr1	153602014	153603200
chr1	153936753	153938225
chr1	154012575	154012937
chr1	154215467	154216121
chr1	154233235	154233943
chr1	154246907	154247916
chr1	154261630	154262333
chr1	154308999	154309364
chr1	154315582	154315961
chr1	154372221	154372500
chr1	154403244	154403938
chr1	154420074	154420488
chr1	154471762	154472540
chr1	154487734	154488135
chr1	154516970	154517251
chr1	154524616	154525320
chr1	154613080	154614385
chr1	154626252	154626506
chr1	154639913	154640204
chr1	154662376	154662856
chr1	154749068	154750642
chr1	154803422	154803673
chr1	154887249	154887533
chr1	154948137	154948501
chr1	155019639	155019895
chr1	155033007	155033451
chr1	155155811	155156403
chr1	155179145	155180719
chr1	155233582	155234103
chr1	155248953	155249194
chr1	155272047	155272714
chr1	155333970	155334990
chr1	155396619	155397167
chr1	155488569	155489657
chr1	155499998	155500489
chr1	155577750	155578169
chr1	155587260	155587607
chr1	155596387	155596801
chr1	155733175	155733781
chr1	155746641	155747854
chr1	155913085	155913461
chr1	155950011	155950664
chr1	155997279	155997700
chr1	156028090	156028420
chr1	156052382	156052798
chr1	156450725	156451271
chr1	156573783	156574411
chr1	156853654	156854035
chr1	156930124	156931059
chr1	156945418	156947028
chr1	156993769	156994114
chr1	157005538	157006438
chr1	157071242	157071702
chr1	157076887	157077297
chr1	157081027	157081587
chr1	157091146	157092152
chr1	157128614	157128945
chr1	157140640	157140962
chr1	157263873	157264780
chr1	157338917	157339225
chr1	157405088	157405955
chr1	157589781	157590299
chr1	157659424	157660299
chr1	157819704	157820922
chr1	157882549	157883829
chr1	157887809	157888136
chr1	158134783	158135449
chr1	158160723	158161228
chr1	158233124	158233774
chr1	158240887	158241184
chr1	158350747	158351403
chr1	158404060	158404713
chr1	158488605	158489678
chr1	158604190	158604741
chr1	158648436	158649480
chr1	158684713	158685165
chr1	158711033	158711768
chr1	158768746	158769175
chr1	158868923	158870204
chr1	158916232	158916622
chr1	158969106	158969675
chr1	158985416	158985948
chr1	159007262	159007557
chr1	159031383	159031935
chr1	159341783	159343021
chr1	159388542	159389033
chr1	159961100	159961740
chr1	160143941	160144225
chr1	160286176	160286699
chr1	160292590	160293174
chr1	160784627	160785054
chr1	160976035	160976329
chr1	161161880	161162590
chr1	161343413	161343911
chr1	161369462	161369791
chr1	161600790	161601356
chr1	161691123	161691468
chr1	161830857	161831523
chr1	161974312	161974828
chr1	162079238	162080075
chr1	162124956	162125686
chr1	162142389	162143608
chr1	162281909	162282426
chr1	162461608	162461871
chr1	162623161	162623604
chr1	162722401	162723435
chr1	162836125	162837375
chr1	162964391	162965485
chr1	163000441	163001374
chr1	163061131	163061816
chr1	163100775	163101162
chr1	163113714	163114108
chr1	163125662	163126535
chr1	163180767	163181541
chr1	163424454	163424851
chr1	163506142	163506472
chr1	163806370	163807573
chr1	163898981	163899632
chr1	163939001	163939306
chr1	163968031	163968499
chr1	163986736	163987236
chr1	164006639	164007204
chr1	164117248	164117639
chr1	164147384	164148144
chr1	164407451	164408413
chr1	164478360	164478952
chr1	164500326	164501401
chr1	164595282	164595589
chr1	164669868	164670915
chr1	165080696	165080936
chr1	165242062	165242776
chr1	165243387	165243931
chr1	165268705	165269289
chr1	165333521	165334245
chr1	165353681	165354106
chr1	165504810	165505384
chr1	165530521	165530959
chr1	165655205	165655955
chr1	165709488	165710220
chr1	165859705	165860614
chr1	165924589	165925427
chr1	166081883	166082166
chr1	166178641	166179594
chr1	166205616	166206053
chr1	166237237	166237992
chr1	166387933	166389140
chr1	166561943	166562185
chr1	166611539	166612111
chr1	166828937	166829518
chr1	167124002	167124814
chr1	167166536	167167524
chr1	167211659	167212837
chr1	167389915	167391596
chr1	167513712	167513997
chr1	167519290	167519820
chr1	167564271	167565046
chr1	167571928	167573255
chr1	167632838	167633208
chr1	167637895	167638444
chr1	167666315	167666614
chr1	167693677	167694292
chr1	167701720	167701965
chr1	167774800	167775109
chr1	167931677	167933732
chr1	167979124	167979532
chr1	168103754	168104237
chr1	168184017	168184498
chr1	168212736	168213157
chr1	168239046	168239799
chr1	168290346	168290662
chr1	168308963	168310372
chr1	168339350	168340190
chr1	168930811	168931638
chr1	169112437	169112844
chr1	169200101	169200815
chr1	169213833	169215406
chr1	169238418	169239148
chr1	169279935	169280772
chr1	169323704	169324661
chr1	169528271	169528891
chr1	169574985	169575367
chr1	169618835	169619335
chr1	169733140	169733512
chr1	169752848	169753339
chr1	169942164	169942579
chr1	170093711	170093993
chr1	170144315	170144677
chr1	170288256	170288740
chr1	170313029	170313274
chr1	170347037	170347511
chr1	170362040	170362913
chr1	170957883	170958115
chr1	170981743	170982195
chr1	171165261	171165835
chr1	171461407	171461983
chr1	171677704	171677948
chr1	171851897	171852124
chr1	171898984	171899785
chr1	171994110	171994719
chr1	172041855	172042374
chr1	172066522	172066833
chr1	172104445	172105533
chr1	172144925	172145663
chr1	172185446	172186034
chr1	172519359	172520305
chr1	172543347	172543705
chr1	172574344	172575051
chr1	172797510	172798130
chr1	172815044	172815793
chr1	172837867	172838327
chr1	172974453	172975225
chr1	173015767	173016288
chr1	173031947	173033289
chr1	173041163	173042262
chr1	173044009	173044413
chr1	173080401	173080928
chr1	173126043	173126525
chr1	173152416	173153085
chr1	173177060	173177716
chr1	173192701	173193508
chr1	173200206	173200843
chr1	173211042	173212004
chr1	173217563	173218264
chr1	173224527	173225194
chr1	173259146	173260143
chr1	173275514	173276308
chr1	173290337	173291143
chr1	173310109	173310652
chr1	173341081	173342059
chr1	173432880	173434468
chr1	173745970	173746272
chr1	173956578	173957763
chr1	173983871	173984389
chr1	174012526	174013533
chr1	174056704	174057176
chr1	174077978	174078714
chr1	174136316	174137677
chr1	174150531	174150965
chr1	174232979	174233384
chr1	174240203	174240623
chr1	174242220	174242640
chr1	174256311	174256678
chr1	174270833	174271673
chr1	174280441	174280744
chr1	174306320	174307369
chr1	174411981	174412460
chr1	174430179	174430565
chr1	174451085	174451425
chr1	174455197	174455844
chr1	174480759	174481137
chr1	174492884	174493738
chr1	174546883	174547419
chr1	174562655	174563422
chr1	175307616	175307947
chr1	175320045	175320443
chr1	176431778	176433427
chr1	176851621	176852083
chr1	177058667	177059069
chr1	177422125	177422905
chr1	177555100	177556036
chr1	177622197	177623597
chr1	177810556	177811277
chr1	177866409	177866923
chr1	178143703	178144034
chr1	178204815	178205835
chr1	178358071	178358372
chr1	178743437	178745228
chr1	178765673	178765902
chr1	179187311	179189211
chr1	179252915	179253448
chr1	179268855	179269438
chr1	179371620	179373006
chr1	179377606	179377954
chr1	179632661	179633347
chr1	179726001	179727092
chr1	179913117	179913925
chr1	180117369	180118166
chr1	180206001	180206991
chr1	180248317	180249468
chr1	180266567	180268225
chr1	180298899	180299360
chr1	180299468	180299773
chr1	180335636	180336830
chr1	180393829	180394225
chr1	180458841	180459232
chr1	180460496	180461073
chr1	180847451	180848337
chr1	180872703	180873092
chr1	180890104	180890675
chr1	181066810	181067225
chr1	181076841	181077295
chr1	181191633	181192018
chr1	181447038	181448328
chr1	181476162	181477070
chr1	181497675	181498110
chr1	181575749	181576318
chr1	181598019	181598817
chr1	181733003	181734194
chr1	181777877	181778418
chr1	181812955	181813377
chr1	181889551	181890723
chr1	182125724	182126422
chr1	182161741	182162303
chr1	182180103	182180513
chr1	182185893	182186747
chr1	182198762	182199042
chr1	182214214	182214728
chr1	182260575	182260959
chr1	182295304	182295862
chr1	182317110	182318039
chr1	182364154	182364620
chr1	182413382	182413888
chr1	182498798	182499620
chr1	182570741	182572092
chr1	182626745	182627536
chr1	182655789	182656741
chr1	182693817	182694287
chr1	182698385	182699130
chr1	182707722	182708730
chr1	182724081	182724751
chr1	182743360	182744561
chr1	182778311	182778552
chr1	182780549	182781396
chr1	182834173	182834934
chr1	182843841	182844239
chr1	182866792	182867198
chr1	182872220	182873123
chr1	182875740	182876109
chr1	182946655	182947190
chr1	182947435	182947786
chr1	183073813	183074671
chr1	183080884	183081625
chr1	183140947	183142766
chr1	183186699	183187328
chr1	183202942	183203478
chr1	183203984	183204685
chr1	183282392	183283369
chr1	183320484	183321066
chr1	183323841	183324282
chr1	183435276	183435796
chr1	183459306	183459778
chr1	183465699	183466038
chr1	183475546	183475809
chr1	183672593	183672969
chr1	183771757	183772906
chr1	183818946	183819422
chr1	183949477	183950495
chr1	183950614	183950860
chr1	183983196	183983544
chr1	184004505	184004910
chr1	184018964	184019454
chr1	184033647	184033941
chr1	184054634	184055527
chr1	184070575	184070857
chr1	184212226	184213133
chr1	184271081	184271936
chr1	184338718	184339793
chr1	184388556	184388878
chr1	184419965	184420454
chr1	184446996	184447984
chr1	184450159	184450762
chr1	184458083	184458701
chr1	184469520	184469765
chr1	184600559	184601000
chr1	184693828	184695066
chr1	184838530	184838898
chr1	184848828	184849563
chr1	184884757	184885275
chr1	184890281	184890641
chr1	184913133	184913584
chr1	184921022	184921396
chr1	185462917	185463625
chr1	185607235	185608032
chr1	185631237	185631818
chr1	185857296	185858470
chr1	186218489	186218922
chr1	186556447	186556939
chr1	186572510	186573304
chr1	186634749	186635180
chr1	186648452	186648757
chr1	186669254	186670039
chr1	186676074	186676527
chr1	186693925	186694424
chr1	186706256	186707113
chr1	186823044	186824018
chr1	187027717	187028550
chr1	187152681	187153399
chr1	187155875	187156286
chr1	187186567	187187752
chr1	187265571	187266326
chr1	187278417	187279540
chr1	187306368	187306913
chr1	187940746	187941407
chr1	188013278	188013610
chr1	188272689	188273374
chr1	188306210	188306592
chr1	188433842	188434169
chr1	188529043	188529984
chr1	188572875	188573458
chr1	188657835	188658536
chr1	189039234	189039709
chr1	189311735	189312136
chr1	189475610	189476126
chr1	189484765	189485359
chr1	189619517	189620008
chr1	189660649	189660988
chr1	189821463	189822137
chr1	190084265	190084770
chr1	190831279	190831887
chr1	190904791	190905060
chr1	190939783	190940376
chr1	191167179	191167841
chr1	191443199	191443591
chr1	191511635	191512512
chr1	191551646	191552544
chr1	191624145	191624603
chr1	191684797	191685227
chr1	191703838	191704187
chr1	191745636	191746483
chr1	191993046	191993411
chr1	191994215	191994732
chr1	192281509	192281796
chr1	192356729	192357235
chr1	192506011	192506295
chr1	192548849	192549167
chr1	192685608	192685937
chr1	192735158	192736057
chr1	192752220	192753120
chr1	192768341	192768559
chr1	192802676	192803513
chr1	192849605	192850619
chr1	192886486	192887249
chr1	192921669	192922775
chr1	192949789	192950199
chr1	193006288	193007567
chr1	193047922	193048938
chr1	193136344	193136873
chr1	193141457	193142178
chr1	193149607	193150513
chr1	193219888	193221751
chr1	193286124	193286434
chr1	193398837	193400110
chr1	193491892	193492289
chr1	193541589	193543068
chr1	193632646	193633159
chr1	193644875	193645940
chr1	193658729	193659152
chr1	193730044	193731596
chr1	193788103	193788406
chr1	193805251	193805710
chr1	193813900	193814298
chr1	193894157	193894493
chr1	193916051	193916679
chr1	193916837	193917094
chr1	193960357	193962561
chr1	194014434	194014931
chr1	194017509	194017894
chr1	194553303	194553637
chr1	194596719	194597448
chr1	194605089	194605558
chr1	194625382	194625884
chr1	194648758	194649614
chr1	194660760	194661342
chr1	194677789	194678284
chr1	194681033	194682067
chr1	194723330	194723859
chr1	194861364	194862540
chr1	194956044	194956689
chr1	194999491	195000171
chr1	195015231	195016003
chr1	195098501	195099060
chr1	195156401	195156687
chr1	195196152	195196652
chr1	195275671	195276140
chr1	195283049	195283338
chr1	195402082	195402520
chr1	195415401	195415644
chr1	195577923	195578494
chr1	196034269	196034547
chr1	196057318	196057566
chr1	196414519	196414820
chr1	196415200	196415682
chr1	196445718	196447025
chr1	196643143	196643460
chr1	196705532	196706110
chr1	196764885	196765352
chr1	196802331	196803070
chr1	196804226	196804528
chr1	196918193	196918820
chr1	196957118	196957878
chr1	197002790	197003029
chr10	3134046	3135339
chr10	3187258	3187987
chr10	3227633	3228127
chr10	3269424	3269751
chr10	3270038	3270310
chr10	3415183	3415493
chr10	3429667	3429944
chr10	3557483	3557804
chr10	4423840	4424707
chr10	4521753	4523122
chr10	4540306	4541455
chr10	4795554	4796240
chr10	5050782	5051147
chr10	5056773	5057274
chr10	5137913	5138493
chr10	5151525	5152160
chr10	5633795	5634105
chr10	5913648	5914489
chr10	5958102	5958438
chr10	5958878	5959980
chr10	5999341	5999838
chr10	6007079	6007469
chr10	6011873	6012238
chr10	6079200	6080114
chr10	6080611	6080939
chr10	6157493	6157806
chr10	6238419	6238929
chr10	6349710	6350036
chr10	6372419	6373621
chr10	6494215	6494836
chr10	6605135	6606362
chr10	6628109	6628499
chr10	6652285	6652662
chr10	6754392	6754659
chr10	6773194	6773511
chr10	6979626	6980496
chr10	7109144	7109585
chr10	7309305	7310223
chr10	7382357	7383512
chr10	7387162	7387651
chr10	7400641	7401787
chr10	7445493	7446097
chr10	7500082	7500914
chr10	7512439	7512932
chr10	7587104	7587657
chr10	7631124	7631452
chr10	7675196	7676630
chr10	7748663	7749048
chr10	7758067	7758579
chr10	7853138	7853636
chr10	7916143	7916428
chr10	7933801	7934178
chr10	8007130	8007622
chr10	8043135	8043491
chr10	8139546	8139776
chr10	8237731	8239095
chr10	8481984	8482491
chr10	8505672	8505895
chr10	8605515	8606367
chr10	8664907	8665425
chr10	8718542	8719102
chr10	9120743	9121252
chr10	9215377	9215604
chr10	9394302	9395309
chr10	9620140	9622035
chr10	9925608	9925969
chr10	10040944	10041176
chr10	10192068	10192426
chr10	10277362	10278225
chr10	10408790	10409714
chr10	10469174	10469704
chr10	10868932	10869862
chr10	11000338	11001664
chr10	11063072	11063857
chr10	12268357	12268903
chr10	12334598	12335045
chr10	12478056	12478526
chr10	12587838	12588530
chr10	12588819	12589438
chr10	12642222	12643087
chr10	12661249	12661619
chr10	12683783	12684621
chr10	12727966	12728710
chr10	12780845	12781159
chr10	12810209	12810934
chr10	12890828	12891205
chr10	12912486	12913202
chr10	13043676	13044310
chr10	13108256	13108716
chr10	13193719	13194432
chr10	13220797	13221134
chr10	13272650	13273503
chr10	13307681	13308124
chr10	13434426	13434889
chr10	13507505	13508192
chr10	13588366	13589040
chr10	13636769	13637074
chr10	13684473	13684778
chr10	13685326	13686503
chr10	13686652	13687549
chr10	13702565	13703182
chr10	13776627	13777127
chr10	14052388	14052761
chr10	14202288	14202689
chr10	14264821	14265507
chr10	14424945	14425535
chr10	16509430	16509971
chr10	16742133	16742492
chr10	16933214	16933590
chr10	16950270	16950559
chr10	17282332	17283031
chr10	17441918	17443708
chr10	17515876	17516378
chr10	17547058	17547550
chr10	17589515	17590139
chr10	17666960	17668483
chr10	17741878	17743223
chr10	17775012	17776239
chr10	17930596	17930878
chr10	17954463	17955266
chr10	18038095	18039280
chr10	18049283	18049606
chr10	18108545	18108925
chr10	18127251	18127791
chr10	18150745	18151178
chr10	18166263	18166634
chr10	18173214	18173509
chr10	18189056	18189747
chr10	18265310	18266051
chr10	18463140	18463929
chr10	18536393	18536711
chr10	18564545	18565297
chr10	18734603	18735445
chr10	18831455	18831925
chr10	19311293	19312142
chr10	19432281	19432604
chr10	19570354	19571204
chr10	19627012	19627636
chr10	19653430	19654832
chr10	19765673	19766251
chr10	19793165	19793604
chr10	19868472	19869624
chr10	19890125	19890779
chr10	19901583	19901908
chr10	20006204	20006737
chr10	20067247	20067820
chr10	20248509	20248992
chr10	20267813	20268312
chr10	20420351	20420884
chr10	20444695	20445139
chr10	20574614	20575249
chr10	20671840	20672756
chr10	20685976	20686310
chr10	20864698	20865268
chr10	20880427	20881239
chr10	21015581	21016340
chr10	21166431	21166995
chr10	21356561	21356878
chr10	21388641	21389138
chr10	21414907	21415362
chr10	21601925	21602236
chr10	21713754	21714654
chr10	21778223	21778903
chr10	21860547	21861078
chr10	21868210	21869271
chr10	21878146	21878440
chr10	21904293	21904816
chr10	22364679	22365365
chr10	22378396	22379176
chr10	22395987	22396345
chr10	22450534	22451801
chr10	22735792	22736070
chr10	23069829	23070117
chr10	23118414	23118980
chr10	23506637	23507548
chr10	23516477	23517127
chr10	23699217	23699510
chr10	23868863	23869563
chr10	23937317	23937964
chr10	23943234	23943839
chr10	24060743	24061379
chr10	24152476	24152824
chr10	24174739	24174973
chr10	24315090	24315860
chr10	24417850	24418399
chr10	24431439	24432012
chr10	24498048	24498561
chr10	24589480	24590155
chr10	24919795	24920102
chr10	25016421	25017150
chr10	25079170	25080390
chr10	25092344	25092666
chr10	25648746	25649115
chr10	25797892	25799038
chr10	26093892	26094259
chr10	26095688	26095993
chr10	26280102	26280558
chr10	26415000	26415498
chr10	26492022	26493182
chr10	26519457	26519845
chr10	27336332	27336885
chr10	27794149	27795192
chr10	27795799	27796495
chr10	27817419	27817910
chr10	28866489	28867434
chr10	28931298	28931686
chr10	29032819	29033465
chr10	29081204	29082267
chr10	29255358	29256089
chr10	29919900	29920597
chr10	30319918	30320805
chr10	30337795	30338491
chr10	30375363	30375904
chr10	30522371	30523363
chr10	30530628	30531043
chr10	30562448	30563116
chr10	30564176	30564501
chr10	30699984	30700468
chr10	31032832	31033619
chr10	31165024	31165963
chr10	31187027	31187314
chr10	31264471	31264823
chr10	31328332	31329816
chr10	31462263	31462636
chr10	32609455	32610212
chr10	32899477	32900291
chr10	33343964	33344721
chr10	33624694	33624960
chr10	33670688	33671232
chr10	33684010	33684498
chr10	33738948	33739832
chr10	33753729	33754072
chr10	33816171	33816563
chr10	33870426	33870841
chr10	33926296	33927538
chr10	33967286	33967861
chr10	33991510	33992026
chr10	34001728	34002774
chr10	34017116	34017790
chr10	34048129	34048440
chr10	34137966	34138722
chr10	34203568	34203926
chr10	35374412	35374968
chr10	36226280	36227510
chr10	36286998	36287383
chr10	36520772	36521163
chr10	36693851	36695266
chr10	36767388	36767840
chr10	36798291	36798796
chr10	36856764	36857242
chr10	36860661	36861300
chr10	36970848	36971217
chr10	37077017	37077694
chr10	37117039	37117716
chr10	37142432	37142921
chr10	37203446	37203692
chr10	37336257	37336583
chr10	37841698	37842282
chr10	38275009	38275353
chr10	38627950	38628427
chr10	38685203	38685519
chr10	38685672	38685979
chr10	38704387	38704839
chr10	38853491	38854215
chr10	38891014	38891332
chr10	38891554	38891829
chr10	38947242	38947758
chr10	38959656	38960003
chr10	39010973	39011346
chr10	39011611	39012040
chr10	39040967	39041443
chr10	39089259	39090515
chr10	39125922	39126407
chr10	39141104	39141423
chr10	39169875	39170503
chr10	39360561	39361076
chr10	39373679	39374412
chr10	39392336	39392852
chr10	39450920	39452983
chr10	39618616	39619182
chr10	39646463	39647011
chr10	39679538	39680268
chr10	39687351	39687612
chr10	39744553	39745334
chr10	39861611	39862364
chr10	39932269	39932693
chr10	39966467	39967004
chr10	40020537	40021518
chr10	40021898	40022449
chr10	40068420	40069949
chr10	40092002	40092549
chr10	40219607	40219981
chr10	40236189	40236669
chr10	40394001	40394312
chr10	40402836	40403678
chr10	40603074	40604478
chr10	40724253	40724471
chr10	40791598	40792040
chr10	41008587	41008947
chr10	41022538	41023217
chr10	41023551	41023866
chr10	41169965	41170533
chr10	41195928	41196587
chr10	41209757	41210547
chr10	41225339	41225694
chr10	41238375	41239776
chr10	41398577	41398934
chr10	41529395	41530523
chr10	41606836	41607624
chr10	41654367	41655043
chr10	41711165	41711677
chr10	41737756	41738425
chr10	41750840	41751137
chr10	41784314	41784638
chr10	41808661	41808991
chr10	41809675	41810080
chr10	41924807	41925184
chr10	41964381	41964951
chr10	41970975	41971411
chr10	41996310	41996832
chr10	41997313	41998302
chr10	42027934	42028345
chr10	42197772	42198547
chr10	42221554	42222834
chr10	42333855	42334138
chr10	42398477	42399163
chr10	42481005	42482287
chr10	42562082	42562661
chr10	42661654	42662022
chr10	42677861	42678472
chr10	42692622	42692925
chr10	42741112	42741738
chr10	42762834	42763630
chr10	42773800	42774182
chr10	42874755	42875276
chr10	42882296	42882616
chr10	42892949	42893468
chr10	42894001	42894894
chr10	42940807	42941862
chr10	42972056	42972622
chr10	43172216	43172564
chr10	43198232	43198474
chr10	43198584	43199922
chr10	43260306	43260999
chr10	43298134	43299369
chr10	43321298	43321656
chr10	43338763	43339286
chr10	43375409	43375771
chr10	43442458	43442910
chr10	43621115	43621808
chr10	43692941	43693497
chr10	43723283	43723861
chr10	43868352	43869007
chr10	43987951	43988656
chr10	44068405	44068765
chr10	44101162	44101581
chr10	44178322	44178749
chr10	44194090	44194456
chr10	44249027	44249753
chr10	44566049	44566385
chr10	44786638	44787522
chr10	45009021	45009687
chr10	45034803	45035139
chr10	45055285	45055986
chr10	45205425	45206756
chr10	45297488	45298406
chr10	45614158	45614710
chr10	49502578	49503071
chr10	49508187	49508906
chr10	50312149	50312893
chr10	50614103	50614925
chr10	51309966	51310422
chr10	51397377	51397887
chr10	51742203	51742575
chr10	51747198	51747905
chr10	51953113	51954010
chr10	52101353	52102439
chr10	52109349	52109618
chr10	52136861	52138088
chr10	52410035	52411318
chr10	52423897	52424895
chr10	52462435	52462923
chr10	53098998	53099996
chr10	53118375	53118625
chr10	53134047	53134453
chr10	53239083	53239394
chr10	53300371	53300931
chr10	53316205	53317643
chr10	53349120	53350140
chr10	53470219	53471464
chr10	53635023	53635355
chr10	53794399	53795988
chr10	53889218	53889512
chr10	55834670	55835689
chr10	55948300	55948951
chr10	56097944	56098978
chr10	56151415	56151941
chr10	56188549	56189196
chr10	56604556	56605086
chr10	56640598	56641577
chr10	57205708	57206869
chr10	57251880	57252534
chr10	57351703	57352126
chr10	57514218	57515406
chr10	57718009	57718611
chr10	57785570	57786666
chr10	57804521	57804777
chr10	57909306	57910279
chr10	57960466	57961177
chr10	58136045	58136540
chr10	58138276	58138635
chr10	58209560	58210006
chr10	58274903	58276414
chr10	58394967	58395464
chr10	58612705	58613172
chr10	58683940	58685377
chr10	58785766	58786879
chr10	59002274	59002557
chr10	59040620	59040877
chr10	59078759	59079716
chr10	59165052	59165732
chr10	59262814	59263275
chr10	59342054	59343005
chr10	59362273	59362704
chr10	59372078	59372579
chr10	59383536	59384271
chr10	59432597	59432850
chr10	59441588	59441909
chr10	59569055	59569949
chr10	59578357	59578579
chr10	59656339	59656944
chr10	59657776	59658241
chr10	59681366	59682095
chr10	59740227	59740833
chr10	59768047	59768349
chr10	59809475	59809901
chr10	59907982	59908343
chr10	60149708	60150578
chr10	60215146	60215867
chr10	60223237	60223570
chr10	60255617	60255908
chr10	60270542	60270881
chr10	60293845	60294571
chr10	60420495	60420935
chr10	60447915	60448324
chr10	60542944	60543409
chr10	60551982	60552478
chr10	60608921	60610836
chr10	60735802	60736437
chr10	60740733	60741111
chr10	60842901	60843377
chr10	60845878	60846434
chr10	60862153	60862488
chr10	60880950	60881434
chr10	60914905	60915805
chr10	60938265	60939206
chr10	60998932	60999596
chr10	61088243	61088754
chr10	61111056	61111821
chr10	61142684	61143521
chr10	61157985	61159266
chr10	61177813	61178321
chr10	61245920	61247015
chr10	61342251	61342552
chr10	61383667	61384082
chr10	61391479	61392087
chr10	61399420	61399706
chr10	61428094	61428536
chr10	61440911	61441540
chr10	61441662	61441975
chr10	61479888	61480133
chr10	61523163	61523619
chr10	61523722	61524034
chr10	61573379	61573932
chr10	61693495	61694298
chr10	61723844	61724229
chr10	61750364	61750802
chr10	61802268	61803540
chr10	61911991	61912819
chr10	61948976	61950156
chr10	62040684	62041460
chr10	62064678	62065297
chr10	62113511	62114624
[truncated: 21,901 more rows]

## Sheet: prosensory-specific
chromosome	start	end
chr1	3181171	3181997
chr1	3456477	3457070
chr1	3916294	3916709
chr1	4316689	4317514
chr1	4471176	4471647
chr1	4487033	4487363
chr1	4661671	4662158
chr1	4712786	4713199
chr1	4729406	4729969
chr1	4770222	4770494
chr1	4819447	4819809
chr1	5173507	5173964
chr1	5251039	5251681
chr1	5263816	5264581
chr1	6142563	6143105
chr1	6400233	6400501
chr1	6437888	6438499
chr1	6439020	6439417
chr1	7042380	7042725
chr1	7299120	7299712
chr1	7508891	7509211
chr1	7961547	7961818
chr1	8849334	8849889
chr1	9062837	9063190
chr1	9198779	9199295
chr1	9459556	9459909
chr1	9563176	9563675
chr1	9621638	9622047
chr1	9628497	9628994
chr1	9850340	9851210
chr1	9907033	9907501
chr1	10320308	10320972
chr1	10393831	10394733
chr1	10466994	10467287
chr1	10495606	10496226
chr1	10671135	10672529
chr1	10707644	10708468
chr1	10747259	10747620
chr1	10784185	10784835
chr1	10922904	10923631
chr1	10933059	10933437
chr1	11008796	11009142
chr1	11027884	11028202
chr1	11240950	11241401
chr1	11585170	11585773
chr1	11863722	11864016
chr1	11917674	11918144
chr1	11973276	11973819
chr1	12006607	12007426
chr1	12055018	12055689
chr1	12426203	12426834
chr1	12561893	12562735
chr1	12694455	12695114
chr1	12713365	12713830
chr1	12734427	12735399
chr1	12781992	12782351
chr1	12801165	12802322
chr1	12848367	12848687
chr1	12855109	12856346
chr1	12898534	12898816
chr1	12909755	12910146
chr1	12968778	12969162
chr1	13005892	13006423
chr1	13040055	13040809
chr1	13064728	13064959
chr1	13085419	13086283
chr1	13093454	13094405
chr1	13118492	13118904
chr1	13124216	13124760
chr1	13298911	13299359
chr1	13314903	13315341
chr1	13458037	13458666
chr1	13484796	13485474
chr1	13486390	13486830
chr1	13696430	13696801
chr1	13798126	13799046
chr1	13991674	13992391
chr1	14048377	14048728
chr1	14089062	14089523
chr1	14099223	14099816
chr1	14152831	14153585
chr1	14163225	14164018
chr1	14170289	14170861
chr1	14186723	14187096
chr1	14192011	14193172
chr1	14215313	14216016
chr1	14234843	14235354
chr1	14275552	14276463
chr1	14282089	14282921
chr1	14292767	14293040
chr1	14334405	14334832
chr1	14410511	14411093
chr1	14494441	14494801
chr1	14535134	14535886
chr1	14555311	14557274
chr1	14616856	14617384
chr1	14790156	14790795
chr1	14790896	14791434
chr1	14808744	14809498
chr1	14837485	14838230
chr1	14919064	14919608
chr1	14995313	14995762
chr1	15008207	15008911
chr1	15256513	15256994
chr1	15356068	15356281
chr1	15425740	15425963
chr1	15541625	15542128
chr1	15579295	15579615
chr1	15656930	15657347
chr1	15673544	15674201
chr1	15758974	15759495
chr1	15765623	15766276
chr1	15781625	15782258
chr1	15804841	15805573
chr1	15823334	15823739
chr1	15867145	15867599
chr1	15885380	15885873
chr1	15904613	15905012
chr1	15926415	15927224
chr1	15986334	15986751
chr1	16042168	16042614
chr1	16126076	16126715
chr1	16246311	16246933
chr1	16252056	16252612
chr1	16258486	16259263
chr1	16262193	16262641
chr1	16285102	16286319
chr1	16788450	16788759
chr1	16973560	16973899
chr1	16999216	17000437
chr1	17031999	17032551
chr1	17050009	17050281
chr1	17409444	17410151
chr1	17416689	17417097
chr1	17496752	17497198
chr1	18311632	18312526
chr1	18589982	18590501
chr1	19099827	19100109
chr1	19670852	19671828
chr1	19839875	19840293
chr1	19853665	19854395
chr1	19890928	19891650
chr1	20334530	20335326
chr1	20346380	20346667
chr1	20833956	20834795
chr1	20867458	20868052
chr1	20873240	20873951
chr1	20898639	20899115
chr1	20931887	20932526
chr1	21001466	21001883
chr1	21016592	21017195
chr1	21033538	21034053
chr1	21064009	21064698
chr1	21072446	21073017
chr1	21144448	21145550
chr1	21277984	21278694
chr1	21792012	21792379
chr1	21880324	21881283
chr1	21931043	21932020
chr1	22026353	22026892
chr1	22108361	22109043
chr1	22114613	22115426
chr1	22648757	22649072
chr1	22678855	22679341
chr1	22981792	22982211
chr1	23065550	23066060
chr1	23109555	23109883
chr1	23115930	23116373
chr1	23196760	23197509
chr1	23221416	23221952
chr1	23270676	23270923
chr1	23358591	23359330
chr1	23596147	23596757
chr1	23729228	23729576
chr1	23978638	23979164
chr1	24040670	24041257
chr1	24228555	24229113
chr1	24252605	24253173
chr1	24302488	24303063
chr1	24316764	24317096
chr1	24381776	24382059
chr1	24499765	24500138
chr1	25185606	25186096
chr1	25238666	25239150
chr1	29871645	29871908
chr1	31074069	31074650
chr1	31092749	31093005
chr1	31206646	31207769
chr1	31632583	31633136
chr1	31701943	31702311
chr1	31864936	31865299
chr1	32418539	32418781
chr1	32929817	32930208
chr1	33016395	33017167
chr1	33029156	33029387
chr1	33170973	33171509
chr1	33262864	33263814
chr1	33326543	33327090
chr1	33558277	33558827
chr1	33781424	33781679
chr1	33813147	33813666
chr1	33820718	33821222
chr1	33827029	33827270
chr1	34004763	34005026
chr1	34051093	34051343
chr1	34075777	34076249
chr1	34102599	34102855
chr1	34108861	34109733
chr1	34131234	34132011
chr1	34157233	34157547
chr1	34202202	34202537
chr1	34221489	34221744
chr1	34346716	34347665
chr1	34542466	34543078
chr1	34628320	34629070
chr1	34744922	34745789
chr1	34757539	34757955
chr1	34778559	34778896
chr1	34788862	34789386
chr1	34886029	34886436
chr1	35074378	35074730
chr1	35099231	35099607
chr1	35169587	35170336
chr1	35183346	35183861
chr1	35289054	35289854
chr1	35415553	35416313
chr1	35442232	35442578
chr1	35525639	35526453
chr1	35710039	35710764
chr1	35827252	35827548
chr1	35866278	35866545
chr1	35881955	35883134
chr1	36068843	36069387
chr1	36094819	36095227
chr1	36171173	36172146
chr1	36309661	36310018
chr1	36326029	36326638
chr1	36336001	36336566
chr1	36366198	36366858
chr1	36441367	36442202
chr1	36537462	36537721
chr1	36557990	36558501
chr1	36591307	36591936
chr1	36631052	36631374
chr1	36670373	36670974
chr1	36677506	36677994
chr1	36713566	36714256
chr1	36729714	36730170
chr1	36827728	36828177
chr1	36945703	36946462
chr1	36975398	36976232
chr1	37019458	37020183
chr1	37042659	37043033
chr1	37043632	37044294
chr1	37156491	37156866
chr1	37294277	37294651
chr1	37307556	37307831
chr1	37310753	37311066
chr1	37329151	37329683
chr1	37393422	37393906
chr1	37435701	37436528
chr1	37466514	37466815
chr1	37557557	37557926
chr1	37568903	37569610
chr1	37622321	37622622
chr1	37656715	37657350
chr1	37755500	37756198
chr1	37799526	37800139
chr1	37960066	37960391
chr1	38005717	38006047
chr1	38215340	38215744
chr1	38228393	38229293
chr1	38237882	38238342
chr1	38270227	38270921
chr1	38341868	38342357
chr1	38349746	38350033
chr1	38391106	38391492
chr1	38441009	38441649
chr1	38458648	38459381
chr1	38483696	38484299
chr1	38527009	38527978
chr1	38563214	38563944
chr1	38584863	38585227
chr1	38609461	38610467
chr1	38619291	38619908
chr1	38628511	38629425
chr1	38634717	38635581
chr1	38668454	38668796
chr1	38691973	38692685
chr1	38699039	38699513
chr1	38714328	38714879
chr1	38775720	38776182
chr1	38839183	38839505
chr1	38856255	38856576
chr1	38943873	38944261
chr1	39037143	39037823
chr1	39081201	39081628
chr1	39173236	39173615
chr1	39179503	39180454
chr1	39338368	39338823
chr1	39348864	39349306
chr1	39392407	39393057
chr1	39397532	39397895
chr1	39418560	39419329
chr1	39450908	39451309
chr1	39562574	39563197
chr1	39566317	39566662
chr1	39584336	39584664
chr1	39587171	39587372
chr1	39603048	39603554
chr1	39617223	39617819
chr1	39655412	39656155
chr1	39702962	39703484
chr1	39797762	39798569
chr1	39807812	39808626
chr1	39862154	39862603
chr1	39881110	39881664
chr1	39979796	39980069
chr1	39980198	39980811
chr1	39998683	39999014
chr1	40090379	40091191
chr1	40114531	40115611
chr1	40173260	40173635
chr1	40299145	40299937
chr1	40414359	40414616
chr1	40522301	40522871
chr1	40636721	40637450
chr1	40643574	40644099
chr1	40664568	40665196
chr1	40691637	40692962
chr1	40714885	40715281
chr1	40722371	40723351
chr1	40724201	40724600
chr1	40748844	40749249
chr1	40814652	40815350
chr1	40816375	40816861
chr1	40825421	40825845
chr1	40826288	40826634
chr1	40859671	40859979
chr1	40921840	40922280
chr1	40947084	40947533
chr1	41025011	41025651
chr1	41119570	41120917
chr1	41143142	41143585
chr1	41321284	41322205
chr1	41438394	41439007
chr1	41482368	41482637
chr1	41635283	41635871
chr1	41769549	41770496
chr1	42174748	42175515
chr1	42536627	42537416
chr1	42561392	42561723
chr1	42685621	42686003
chr1	42711526	42712160
chr1	42836738	42837521
chr1	42878783	42879384
chr1	42947930	42948638
chr1	42961998	42962481
chr1	43034904	43035224
chr1	43108798	43109110
chr1	43185014	43185400
chr1	43242951	43243670
chr1	43267513	43267974
chr1	43268662	43269097
chr1	43308040	43308458
chr1	43406927	43407301
chr1	43461722	43462109
chr1	43483342	43483867
chr1	43512472	43512857
chr1	43596678	43596999
chr1	43599208	43599852
chr1	43605515	43605959
chr1	43625699	43626313
chr1	43640208	43641055
chr1	43647258	43647990
chr1	43672555	43673416
chr1	43721551	43722306
chr1	43728341	43729276
chr1	43838017	43838580
chr1	43867225	43867662
chr1	43916285	43916808
chr1	44099951	44100248
chr1	44120562	44121119
chr1	44739497	44739822
chr1	45450877	45451657
chr1	46043169	46043608
chr1	46854454	46854995
chr1	46942006	46942463
chr1	47025253	47025793
chr1	47147534	47147909
chr1	47335555	47335947
chr1	50595490	50596348
chr1	50826970	50827526
chr1	50954641	50955188
chr1	51047526	51048026
chr1	51188268	51188761
chr1	51209703	51210006
chr1	51283452	51284076
chr1	51402523	51403082
chr1	51421587	51421917
chr1	51502891	51503230
chr1	51587887	51588781
chr1	51648554	51648864
chr1	51735244	51735743
chr1	51892390	51892910
chr1	51929751	51930262
chr1	52065119	52066150
chr1	52095953	52096597
chr1	52265180	52265395
chr1	52316078	52316855
chr1	52327271	52327652
chr1	52338055	52338819
chr1	52488776	52489405
chr1	52760059	52760917
chr1	52774884	52775776
chr1	53075979	53076351
chr1	53095111	53095489
chr1	53117243	53117804
chr1	53251337	53252152
chr1	53462376	53463179
chr1	53866067	53866652
chr1	53902714	53903051
chr1	53968634	53969086
chr1	54103765	54104188
chr1	54106609	54107073
chr1	54165914	54166745
chr1	54176574	54177125
chr1	54243222	54243936
chr1	54250125	54250607
chr1	54345046	54345489
chr1	54434320	54434790
chr1	54642039	54642820
chr1	54715431	54715880
chr1	54889625	54890013
chr1	54895039	54895605
chr1	54924072	54924734
chr1	54929747	54930025
chr1	54936321	54936865
chr1	54957786	54958459
chr1	55170043	55170752
chr1	55228655	55229069
chr1	55632554	55633130
chr1	55644873	55645485
chr1	55725471	55725754
chr1	55731297	55732185
chr1	55757595	55758081
chr1	55947645	55947964
chr1	56343282	56344268
chr1	56443873	56444393
chr1	56604958	56605604
chr1	56873946	56874487
chr1	56955547	56956232
chr1	57012079	57012577
chr1	57102174	57102733
chr1	57116178	57116747
chr1	57145579	57145843
chr1	57388648	57389193
chr1	57505828	57506731
chr1	57538022	57538411
chr1	57597296	57597758
chr1	57640395	57640815
chr1	57730380	57731101
chr1	57784029	57784599
chr1	57808695	57808946
chr1	57846679	57847064
chr1	57872595	57873187
chr1	57890060	57890556
chr1	57963935	57964748
chr1	58005697	58006356
chr1	58115142	58115500
chr1	58213711	58214035
chr1	58252444	58252724
chr1	58278503	58279098
chr1	58332309	58333074
chr1	58346835	58347325
chr1	58363890	58365142
chr1	58389681	58390378
chr1	58497928	58498583
chr1	58515687	58516045
chr1	58735995	58736409
chr1	58754514	58754731
chr1	58818352	58818964
chr1	58954469	58954785
chr1	59017944	59018291
chr1	59026812	59027481
chr1	59124904	59125184
chr1	59127737	59128181
chr1	59244199	59244954
chr1	59304499	59304882
chr1	59314563	59314969
chr1	59384875	59385553
chr1	59409676	59410791
chr1	59448342	59448981
chr1	59454072	59454988
chr1	59494765	59495638
chr1	59505225	59506761
chr1	59508431	59508811
chr1	59560628	59560848
chr1	59598477	59598895
chr1	59600831	59601123
chr1	59605850	59606165
chr1	59647493	59647792
chr1	59660780	59661237
chr1	59670664	59670961
chr1	59722018	59722518
chr1	59801609	59802252
chr1	59821478	59821747
chr1	59904676	59905495
chr1	59952304	59952778
chr1	59962521	59963183
chr1	59983227	59983464
chr1	60209596	60209922
chr1	60221512	60222191
chr1	60555505	60556048
chr1	60561503	60561816
chr1	60622156	60622513
chr1	60702966	60703438
chr1	60910017	60910762
chr1	60929893	60930341
chr1	61011671	61011975
chr1	61017969	61018288
chr1	61041898	61042273
chr1	61050028	61050393
chr1	61148965	61149229
chr1	61228755	61229236
chr1	61229508	61230047
chr1	61410044	61411147
chr1	61510846	61511379
chr1	61597750	61598173
chr1	61971334	61971923
chr1	61985717	61986516
chr1	62444724	62445387
chr1	62469384	62470147
chr1	62588659	62589003
chr1	62634832	62635359
chr1	62678248	62678889
chr1	62701395	62701919
chr1	62747645	62747987
chr1	62754072	62754457
chr1	62764477	62764881
chr1	62789739	62790378
chr1	62822477	62823307
chr1	62874626	62875134
chr1	62888097	62888516
chr1	63031029	63031542
chr1	63094791	63095331
chr1	63142567	63143211
chr1	63237423	63238059
chr1	63260257	63260965
chr1	63294623	63295200
chr1	63434729	63435573
chr1	63469266	63469865
chr1	63540556	63540950
chr1	63618841	63619058
chr1	63660948	63661499
chr1	63704630	63704963
chr1	63984268	63984810
chr1	64092761	64093022
chr1	64349175	64349798
chr1	64405681	64406005
chr1	64534870	64535563
chr1	64568308	64568794
chr1	64584381	64584837
chr1	64625221	64625753
chr1	64692097	64692692
chr1	64795729	64796330
chr1	64838421	64839130
chr1	64921851	64922543
chr1	64931275	64932063
chr1	65063898	65064270
chr1	65074684	65075016
chr1	65075330	65076856
chr1	65082030	65082414
chr1	65106703	65107127
chr1	65184249	65184749
chr1	65679542	65679916
chr1	65802451	65803118
chr1	66237097	66237442
chr1	66246970	66247506
chr1	66269850	66270247
chr1	66355763	66356104
chr1	66412612	66413100
chr1	66416191	66416515
chr1	66652491	66653067
chr1	66663695	66664423
chr1	66690462	66690803
chr1	66751156	66751452
chr1	66785852	66786287
chr1	66824491	66825419
chr1	66866813	66867165
chr1	66878579	66879045
chr1	67075985	67076361
chr1	67256086	67256951
chr1	67622443	67623054
chr1	67689654	67689994
chr1	67812318	67813113
chr1	67848206	67848609
chr1	67856200	67856698
chr1	68347325	68347784
chr1	68871417	68871860
chr1	69003342	69003709
chr1	69071425	69071931
chr1	69211804	69212144
chr1	69378166	69378574
chr1	69539214	69540235
chr1	69570006	69570432
chr1	69637903	69638446
chr1	69656768	69657451
chr1	69684547	69685340
chr1	69735623	69735878
chr1	69774566	69774943
chr1	69785111	69785548
chr1	70521856	70522409
chr1	70671374	70671643
chr1	70744760	70745064
chr1	71373484	71373735
chr1	71430510	71430991
chr1	71478960	71479694
chr1	71578299	71578553
chr1	71787722	71788325
chr1	71810107	71810730
chr1	71823366	71823794
chr1	71911387	71911601
chr1	71927062	71927519
chr1	71983357	71983984
chr1	71987450	71987875
chr1	72042507	72042805
chr1	72053301	72053708
chr1	72111631	72112077
chr1	72136828	72137694
chr1	72153580	72154218
chr1	72206826	72207209
chr1	72244780	72245708
chr1	72394261	72394869
chr1	72466555	72467311
chr1	72536468	72537020
chr1	72623834	72624507
chr1	72675722	72676034
chr1	72681200	72682371
chr1	72719610	72720000
chr1	72720570	72720998
chr1	72727281	72728035
chr1	72825391	72825796
chr1	72827264	72827790
chr1	72871967	72872226
chr1	72885722	72886285
chr1	72917653	72917918
chr1	72934535	72934803
chr1	72999321	73000142
chr1	73074020	73074325
chr1	73173901	73174569
chr1	73229633	73230668
chr1	73254035	73254465
chr1	73263031	73263447
chr1	73379693	73380562
chr1	73395001	73395413
chr1	73440788	73441288
chr1	73501029	73501424
chr1	73525982	73526802
chr1	73719410	73720540
chr1	73723506	73723919
chr1	73763999	73764302
chr1	73768087	73768559
chr1	73834062	73834683
chr1	73948153	73948471
chr1	73961163	73961667
chr1	73962215	73962593
chr1	73981665	73982247
chr1	74001125	74001673
chr1	74013140	74013526
chr1	74016852	74017268
chr1	74020518	74020930
chr1	74041902	74042342
chr1	74128437	74128779
chr1	74148800	74149432
chr1	74165608	74166043
chr1	74168479	74168874
chr1	74223815	74224199
chr1	74245606	74246187
chr1	74359740	74360271
chr1	74442161	74442390
chr1	74588729	74589694
chr1	74596857	74597317
chr1	74690520	74690865
chr1	74775092	74775388
chr1	74806423	74806928
chr1	74818452	74818885
chr1	74830622	74831316
chr1	74838320	74838836
chr1	74841124	74841717
chr1	74871354	74871937
chr1	74892883	74893357
chr1	74928719	74929113
chr1	74938149	74938430
chr1	74960638	74961319
chr1	74973324	74973994
chr1	75031949	75032608
chr1	75063442	75063774
chr1	75224330	75224650
chr1	75368025	75368321
chr1	75371408	75372429
chr1	75376612	75376905
chr1	75384628	75385664
chr1	75407168	75407875
chr1	75473845	75474352
chr1	75491404	75492306
chr1	75514643	75514936
chr1	75566845	75567397
chr1	75608679	75609347
chr1	75649201	75649457
chr1	75717610	75717933
chr1	75881983	75882545
chr1	75897761	75898076
chr1	75953040	75953576
chr1	76021221	76022224
chr1	76046497	76047103
chr1	76086921	76087272
chr1	76862705	76863556
chr1	76891955	76892611
chr1	76897215	76897585
chr1	77012673	77013068
chr1	77047869	77048193
chr1	77078238	77078686
chr1	77124592	77125593
chr1	77209848	77210437
chr1	77216427	77216888
chr1	77244533	77244918
chr1	77367511	77367867
chr1	77389077	77389675
chr1	77423624	77424185
chr1	77457278	77457981
chr1	77458223	77458770
chr1	77463768	77464184
chr1	77469916	77470389
chr1	77509965	77510389
chr1	77596014	77596744
chr1	77844546	77845458
chr1	77916652	77917174
chr1	77940723	77941284
chr1	78047296	78048066
chr1	78137312	78137726
chr1	78298359	78298674
chr1	78364387	78364788
chr1	78385378	78385852
chr1	78419124	78419638
chr1	78451131	78451519
chr1	78480810	78481500
chr1	78506232	78506589
chr1	78521830	78522071
chr1	78522580	78523131
chr1	78533392	78533643
chr1	78545659	78545929
chr1	78567120	78567439
chr1	78595203	78595677
chr1	78605759	78606369
chr1	78670141	78670438
chr1	78904510	78904919
chr1	79580152	79580754
chr1	79674742	79675341
chr1	79683465	79683778
chr1	79735270	79735652
chr1	79756240	79756701
chr1	79799509	79800005
chr1	79819718	79820231
chr1	80171224	80171642
chr1	80209654	80211156
chr1	80233673	80234524
chr1	80236205	80237178
chr1	80320999	80321341
chr1	80399735	80400318
chr1	80501480	80501944
chr1	80705865	80706296
chr1	80826602	80827128
chr1	81169912	81170222
chr1	81207888	81208359
chr1	81236087	81236887
chr1	81263105	81263567
chr1	81518198	81518735
chr1	81559205	81559965
chr1	81714765	81715379
chr1	81847047	81847827
chr1	81996906	81997457
chr1	82200440	82200724
chr1	82337222	82338077
chr1	82351248	82351506
chr1	82524490	82524962
chr1	82614807	82615209
chr1	82660185	82661014
chr1	82827262	82827544
chr1	82901412	82901716
chr1	82915866	82916417
chr1	83086515	83087958
chr1	83098290	83098835
chr1	84382801	84383399
chr1	84405249	84405992
chr1	84578436	84578748
chr1	87735735	87736122
chr1	87833297	87833804
chr1	87836688	87837070
chr1	87865712	87866509
chr1	87878401	87879032
chr1	87883915	87884385
chr1	88059716	88060426
chr1	88135468	88136493
chr1	88143497	88144040
chr1	88190972	88191439
chr1	88207249	88207984
chr1	88210066	88210525
chr1	88268660	88268898
chr1	88285832	88286221
chr1	88316449	88316829
chr1	88317666	88317997
chr1	88390460	88390889
chr1	88424578	88425043
chr1	88454396	88454747
chr1	88467017	88467413
chr1	88495102	88495426
chr1	88546869	88547224
chr1	88602987	88603319
chr1	88730977	88731597
chr1	88937742	88938040
chr1	88968772	88969221
chr1	89014349	89015180
chr1	89050747	89051641
chr1	89070914	89071325
chr1	89151898	89152158
chr1	89174662	89175173
chr1	89282789	89283503
chr1	89344089	89344554
chr1	89520691	89521316
chr1	89557148	89557640
chr1	89617997	89618339
chr1	89725902	89726184
chr1	89733494	89734152
chr1	89826335	89826819
chr1	89966046	89966717
chr1	89982486	89983189
chr1	90295656	90296164
chr1	90326029	90326543
chr1	90327802	90328115
chr1	90339919	90340408
chr1	90399269	90399757
chr1	90400312	90400577
chr1	90474173	90474745
chr1	90488525	90488900
chr1	90538338	90538776
chr1	90542186	90542726
chr1	90574111	90574420
chr1	90584795	90585108
chr1	90604062	90604881
chr1	90621573	90622182
chr1	90646861	90647696
chr1	90697033	90697730
chr1	90833753	90834274
chr1	90834909	90835400
chr1	90911994	90912401
chr1	90975532	90975805
chr1	91017004	91017285
chr1	91021643	91022090
chr1	91103907	91104241
chr1	91194721	91195363
chr1	91236970	91237451
chr1	91326629	91327446
chr1	91337839	91338539
chr1	91351947	91352508
chr1	91359592	91360090
chr1	91377983	91378664
chr1	91386103	91386505
chr1	91406337	91407105
chr1	91413737	91415003
chr1	91483632	91484220
chr1	91496104	91496714
chr1	91503203	91503612
chr1	91543181	91543582
chr1	91569436	91570391
chr1	91588155	91588776
chr1	91599220	91600224
chr1	91626586	91627001
chr1	91682976	91683372
chr1	91690565	91691423
chr1	91738942	91739325
chr1	91756752	91757238
chr1	91757697	91757973
chr1	91818350	91818735
chr1	91836328	91837323
chr1	91839842	91840141
chr1	91865780	91866241
chr1	91885837	91886532
chr1	91923101	91923878
chr1	92060863	92061299
chr1	92101927	92102222
chr1	92103292	92103599
chr1	92147723	92148061
chr1	92221255	92221547
chr1	92249846	92250522
chr1	92262116	92262615
chr1	92338714	92339555
chr1	92369605	92370184
chr1	92412461	92413368
chr1	92441350	92441897
chr1	92463214	92463675
chr1	92573087	92573584
chr1	92649639	92650143
chr1	92767334	92767783
chr1	92802977	92803332
chr1	92867885	92868376
chr1	92913787	92914148
chr1	92961716	92962231
chr1	92973986	92975114
chr1	92982327	92983244
chr1	93102265	93102563
chr1	93107716	93108062
chr1	93168832	93169215
chr1	93241523	93242292
chr1	93325231	93325557
chr1	93384563	93384857
chr1	93460646	93460951
chr1	93470841	93471107
chr1	93585350	93585764
chr1	93639505	93639834
chr1	93655497	93656007
chr1	93771269	93771716
chr1	93803877	93804217
chr1	93816181	93816630
chr1	93831554	93832284
chr1	93851357	93852189
chr1	93858879	93859413
chr1	93859546	93859847
chr1	93865640	93866129
chr1	93874891	93875411
chr1	93900530	93901158
chr1	93918627	93919771
chr1	93932164	93932843
chr1	93947123	93947816
chr1	93982836	93983553
chr1	93988882	93989227
chr1	94350227	94350617
chr1	94417876	94418194
chr1	94507647	94507979
chr1	94531314	94532198
chr1	94566855	94567239
chr1	94593453	94593787
chr1	94617176	94617615
chr1	94632612	94633609
chr1	94762437	94763368
chr1	94771049	94771385
chr1	94774108	94774535
chr1	94832198	94832472
chr1	94852296	94852597
chr1	94869394	94869902
chr1	94905821	94906221
chr1	94911088	94911383
chr1	94945495	94946216
chr1	95015501	95015962
chr1	95031302	95031722
chr1	95064670	95065305
chr1	95094027	95094456
chr1	95114248	95114881
chr1	95120562	95120932
chr1	95129558	95130006
chr1	95134816	95135102
chr1	95204602	95204882
chr1	95445559	95446075
chr1	95463610	95464120
chr1	95516865	95517383
chr1	95551025	95551322
chr1	96759934	96760252
chr1	96768121	96768636
chr1	97429878	97430502
chr1	98761868	98762275
chr1	99451362	99452223
chr1	99513086	99514251
chr1	99544411	99544935
chr1	99619772	99620085
chr1	99768769	99769363
chr1	99925567	99926405
chr1	99978064	99978514
chr1	101098018	101098500
chr1	101641698	101642179
chr1	101938497	101938836
chr1	102081911	102082632
chr1	102229303	102230151
chr1	102574941	102575425
chr1	103092847	103093239
chr1	103264571	103264928
chr1	103481464	103481896
chr1	104066749	104068121
chr1	104105193	104105521
chr1	105230379	105231037
chr1	106699986	106700315
chr1	106874433	106874829
chr1	106989097	106989407
chr1	107221304	107221746
chr1	107397889	107398689
chr1	107415548	107415968
chr1	107421696	107422011
chr1	107537932	107538674
chr1	107662182	107662566
chr1	107715483	107716092
chr1	107787664	107788171
chr1	107808217	107808747
chr1	107819414	107819847
chr1	107858702	107858976
chr1	107914173	107914708
chr1	107927518	107928158
chr1	107954732	107955281
chr1	107996782	107997347
chr1	108051879	108052283
chr1	108089942	108090720
chr1	108135492	108135811
chr1	108175233	108175628
chr1	108179547	108180387
chr1	108247200	108247885
chr1	108276538	108277864
chr1	108286319	108286650
chr1	108419162	108420651
chr1	108501988	108502286
chr1	108507873	108508282
chr1	108546940	108547471
chr1	108604454	108605105
chr1	108633579	108634051
chr1	108710741	108711746
chr1	108718645	108719245
chr1	108757521	108757837
chr1	108780465	108780781
chr1	109141510	109141842
chr1	109265355	109266134
chr1	112112514	112113309
chr1	113650901	113651164
chr1	113950358	113950999
chr1	114286168	114286780
chr1	114352629	114352984
chr1	115452859	115453231
chr1	118124519	118125058
chr1	118143148	118143690
chr1	118180482	118180955
chr1	118983055	118983415
chr1	118983571	118983926
chr1	119198400	119198832
chr1	119416235	119416648
chr1	120171804	120172278
chr1	120240212	120240957
chr1	120295099	120295880
chr1	120299178	120299511
chr1	120304368	120304698
chr1	120319181	120319736
chr1	120324989	120325644
chr1	120341537	120341875
chr1	120382136	120382490
chr1	120467064	120467367
chr1	120498566	120499534
chr1	120505850	120506418
chr1	120661980	120662477
chr1	120668813	120669232
chr1	120701046	120701436
chr1	120746755	120747281
chr1	120783224	120783829
chr1	120805628	120806013
chr1	120852379	120852685
chr1	120865814	120866491
chr1	120877157	120877649
chr1	120984137	120984506
chr1	120994414	120995025
chr1	121277265	121277545
chr1	121350372	121350661
chr1	121367910	121368379
chr1	121434159	121434574
chr1	121445232	121445785
chr1	121452128	121452506
chr1	121530881	121531591
chr1	121687269	121687536
chr1	121763789	121764332
chr1	121908830	121909447
chr1	121947573	121948298
chr1	121949621	121950024
chr1	122000547	122000966
chr1	122228480	122228801
chr1	122238917	122239296
chr1	122286741	122287278
chr1	122363217	122363708
chr1	122365520	122365814
chr1	122377551	122377988
chr1	122394147	122394417
chr1	122400636	122401000
chr1	122483077	122483403
chr1	122492973	122493320
chr1	122499457	122500510
chr1	122632749	122633135
chr1	122653809	122654432
chr1	122710566	122711370
chr1	122739222	122739531
chr1	122751167	122751740
chr1	122862424	122862781
chr1	122950166	122950650
chr1	123076914	123077270
chr1	123158372	123159077
chr1	123244758	123245050
chr1	123285014	123285628
chr1	123337485	123338007
chr1	123348868	123349371
chr1	123361715	123362051
chr1	123373650	123374123
chr1	123474102	123474472
chr1	123493645	123494086
chr1	123501743	123502181
chr1	123516885	123517452
chr1	123550043	123550573
chr1	123598059	123599270
chr1	123699578	123699884
chr1	124058276	124058723
chr1	124801755	124802344
chr1	124964881	124965432
chr1	125055550	125055992
chr1	125219341	125219601
chr1	125453016	125453551
chr1	125509711	125510442
chr1	125600512	125601010
chr1	125631596	125631858
chr1	126013241	126013586
chr1	126390666	126391198
chr1	126997577	126998093
chr1	127112783	127113091
chr1	127310047	127310418
chr1	127373579	127374015
chr1	127402096	127402616
chr1	127438847	127439526
chr1	127464675	127465319
chr1	127502543	127503233
chr1	127584428	127585087
chr1	127686429	127686730
chr1	127733619	127734470
chr1	127739756	127740369
chr1	127750769	127751453
chr1	127926575	127927274
chr1	128050148	128050389
chr1	128274272	128274631
chr1	128317581	128318158
chr1	128439937	128440522
chr1	128447167	128447439
chr1	128537417	128537939
chr1	128571510	128572241
chr1	128611332	128611760
chr1	128641456	128642385
chr1	128659211	128659483
chr1	128706240	128707024
chr1	128721086	128721798
chr1	128792212	128792684
chr1	128793361	128793857
chr1	128866203	128866768
chr1	128906400	128906850
chr1	128914380	128914705
chr1	128995503	128996010
chr1	129113520	129114056
chr1	129208199	129208801
chr1	129225039	129225446
chr1	129248907	129249178
chr1	129260232	129260769
chr1	129308465	129308847
chr1	129315991	129316607
chr1	129470449	129470785
chr1	129515671	129516278
chr1	129680347	129680883
chr1	129693088	129693757
chr1	129855985	129856667
chr1	129878442	129879084
chr1	130046345	130046774
chr1	130109898	130110151
chr1	130206507	130206988
chr1	130209749	130210318
chr1	130230579	130231042
chr1	130429250	130429590
chr1	130435900	130436424
chr1	130443396	130444011
chr1	130487529	130488287
chr1	130518558	130518922
chr1	130588903	130589303
chr1	130610984	130611781
chr1	130634813	130635218
chr1	130668620	130669030
chr1	130720645	130721386
chr1	130729911	130730317
chr1	130756304	130756853
chr1	130808624	130808991
chr1	130879988	130880245
chr1	130978909	130979318
chr1	131240567	131240998
chr1	131371300	131371749
chr1	132066193	132066788
chr1	132339563	132339913
chr1	132640310	132641066
chr1	132683628	132683937
chr1	132686162	132686893
chr1	132714824	132715485
chr1	132744908	132745415
chr1	132782251	132782675
chr1	132834658	132835362
chr1	132876055	132876381
chr1	132976490	132976787
chr1	132985497	132985840
chr1	133019868	133020546
chr1	133030802	133031184
chr1	133104174	133104443
chr1	133155583	133156155
chr1	133156992	133157285
chr1	133191698	133192196
chr1	133196453	133197152
chr1	133207350	133207636
chr1	133276817	133277502
chr1	133300183	133300688
chr1	133315902	133316248
chr1	133334536	133334988
chr1	133339280	133339765
chr1	133383222	133383868
chr1	133408277	133408964
chr1	133511233	133511507
chr1	133560323	133560769
chr1	133592964	133593531
chr1	133610844	133611208
chr1	133619755	133620054
chr1	133627317	133627671
chr1	133647742	133648079
chr1	133656244	133656561
chr1	133664827	133665446
chr1	133716554	133717198
chr1	133742946	133743244
chr1	133780984	133781708
chr1	133853387	133853718
chr1	133886421	133886958
chr1	133946042	133946541
chr1	134034362	134034630
chr1	134092799	134093230
chr1	134104662	134104951
chr1	134130185	134130551
chr1	134189315	134189709
chr1	134203304	134203758
chr1	134221999	134222537
chr1	134231828	134232396
chr1	134262492	134263427
chr1	134271618	134272468
chr1	134408105	134408439
chr1	134522584	134522833
chr1	134543028	134543447
chr1	134584537	134585258
chr1	134599655	134600703
chr1	134606096	134606354
chr1	134630508	134630771
chr1	134644487	134645448
chr1	134668024	134668356
chr1	134695859	134696270
chr1	134748430	134749061
chr1	134759768	134760397
chr1	134786847	134787828
chr1	134805275	134806123
chr1	134824901	134825618
chr1	134848308	134849038
chr1	134974521	134974819
chr1	135026058	135026466
chr1	135122595	135122926
chr1	135143865	135144506
chr1	135192349	135193355
chr1	135207822	135208226
chr1	135224976	135225358
chr1	135225816	135226345
chr1	135243638	135244072
chr1	135278637	135278873
chr1	135311508	135312236
chr1	135319277	135319726
chr1	135361101	135361675
chr1	135397569	135397962
chr1	135424270	135424859
chr1	135445496	135446184
chr1	135461273	135461647
chr1	135520595	135520956
chr1	135609335	135610199
chr1	135661443	135661856
chr1	135726326	135726679
chr1	135738926	135739554
chr1	135759913	135760577
chr1	135820809	135821302
chr1	135849957	135850679
chr1	136009460	136009895
chr1	136064005	136064279
chr1	136069465	136070017
chr1	136078311	136079139
chr1	136113561	136114040
chr1	136122587	136122904
chr1	136162484	136163247
chr1	136186794	136187150
chr1	136188661	136189060
chr1	136228405	136228835
chr1	136265266	136265953
chr1	136329414	136329877
chr1	136444738	136445249
chr1	136462656	136463142
chr1	136555336	136556025
chr1	136583437	136583759
chr1	136601541	136601841
chr1	136632813	136633131
chr1	136681034	136681733
chr1	136739674	136740211
chr1	136747842	136748418
chr1	136828981	136829367
chr1	136837433	136837991
chr1	136899963	136900217
chr1	136920614	136920959
chr1	136954395	136955270
chr1	137002579	137002862
chr1	137014546	137015265
chr1	137033059	137033427
chr1	137074373	137074736
chr1	137080543	137081205
chr1	137084833	137085107
chr1	137157580	137157835
chr1	137219786	137220632
chr1	137244438	137244926
chr1	137254836	137255480
chr1	137265431	137266033
chr1	137348926	137349180
chr1	137375219	137375597
chr1	137387192	137387818
chr1	137390702	137390951
chr1	137395100	137396001
chr1	137414064	137414391
chr1	137447552	137447980
chr1	137451547	137452137
chr1	137470735	137471388
chr1	137496477	137497049
chr1	137583090	137584065
chr1	137679360	137679981
chr1	137707853	137708180
chr1	137729060	137729683
chr1	137737536	137738014
chr1	137743701	137744215
chr1	137779321	137779625
chr1	137842287	137842607
chr1	137855127	137855414
chr1	137954026	137954382
chr1	138012799	138013121
chr1	138033990	138034313
chr1	138064323	138064563
chr1	138084479	138084887
chr1	138096464	138097201
chr1	138166478	138166880
chr1	138203081	138203336
chr1	138205820	138206140
chr1	138248094	138248456
chr1	138331684	138332625
chr1	138350113	138350568
chr1	138423796	138424068
chr1	138509764	138510561
chr1	138550574	138551252
chr1	138558077	138559194
chr1	138592479	138593250
chr1	138645783	138646065
chr1	138685658	138686090
chr1	138754955	138755567
chr1	138765531	138766243
chr1	138854773	138855096
chr1	138909932	138910305
chr1	138988380	138988711
chr1	139074406	139074790
chr1	139215316	139215697
chr1	139302215	139303368
chr1	139371365	139371667
chr1	139785103	139785447
chr1	139816325	139817050
chr1	140098777	140099285
chr1	140143021	140143716
chr1	140179907	140180422
chr1	140467805	140468985
chr1	140520267	140520779
chr1	140648928	140649250
chr1	140698028	140698769
chr1	140734827	140735099
chr1	140826565	140826956
chr1	140862844	140863149
chr1	140878868	140879459
chr1	140889041	140889653
chr1	140902526	140902888
chr1	140978181	140978500
chr1	141300232	141300647
chr1	144931607	144932523
chr1	145364466	145365426
chr1	145389174	145389750
chr1	145491378	145491698
chr1	145578852	145579177
chr1	145677749	145678204
chr1	145766119	145766454
chr1	145799944	145800530
chr1	145829403	145829654
chr1	146030640	146031377
chr1	146060271	146060843
chr1	146105903	146106834
chr1	146754868	146755488
chr1	147091541	147091972
chr1	147417059	147417745
chr1	148547762	148548375
chr1	148691072	148691747
chr1	148905592	148906252
chr1	148972703	148973023
chr1	149192691	149192975
chr1	149238590	149239133
chr1	149697408	149697821
chr1	150547437	150547698
chr1	150812622	150813235
chr1	150846914	150847891
chr1	151094807	151095142
chr1	151388557	151388927
chr1	151468250	151469143
chr1	151560925	151561554
chr1	151769291	151769732
chr1	151861220	151861980
chr1	152046969	152047593
chr1	152104778	152105071
chr1	152323354	152323970
chr1	152413460	152414065
chr1	152584399	152584696
chr1	152618084	152618623
chr1	152633617	152634212
chr1	152649757	152650152
chr1	152654030	152654441
chr1	152744811	152745711
chr1	152754155	152754562
chr1	152762007	152762624
chr1	152790768	152791385
chr1	152823137	152824311
chr1	152832059	152832526
chr1	152838890	152839736
chr1	152858117	152858479
chr1	152871976	152872614
chr1	152939102	152939620
chr1	153082667	153083124
chr1	153151607	153152109
chr1	153173243	153173991
chr1	153335905	153336272
chr1	153398455	153398934
chr1	153511975	153512760
chr1	153563508	153563972
chr1	153657762	153658146
chr1	153699189	153699500
chr1	153708202	153708787
chr1	153725417	153726157
chr1	153731789	153732269
chr1	153758334	153758842
chr1	153766223	153766966
chr1	153768238	153768718
chr1	153777062	153777827
chr1	153804771	153805165
chr1	153846727	153847206
chr1	153855664	153856184
chr1	153885258	153885512
chr1	153917424	153918035
chr1	153931669	153932268
chr1	153958364	153959100
chr1	154002829	154003232
chr1	154082002	154082485
chr1	154102512	154103043
chr1	154105378	154105990
chr1	154171405	154171841
chr1	154236441	154236876
chr1	154254409	154255180
chr1	154287069	154287278
chr1	154302262	154302809
chr1	154307969	154308216
chr1	154343999	154344338
chr1	154378566	154379097
chr1	154436314	154437035
chr1	154450786	154451097
chr1	154465860	154466355
chr1	154542536	154542963
chr1	154665118	154665450
chr1	154710309	154710551
chr1	154782315	154782995
chr1	154945619	154946252
chr1	154952048	154952411
chr1	154958763	154959183
chr1	154968510	154968916
chr1	154975898	154976212
chr1	154991243	154991838
chr1	155092553	155093397
chr1	155125180	155125507
chr1	155201744	155202336
chr1	155205726	155206084
chr1	155264998	155265391
chr1	155284673	155285180
chr1	155342849	155343647
chr1	155353449	155353803
chr1	155425678	155426000
chr1	155506881	155507286
chr1	155523817	155524661
chr1	155545555	155546388
chr1	155586580	155586838
chr1	155593908	155594222
chr1	155613563	155613778
chr1	155667222	155668060
chr1	155742181	155742384
chr1	155765950	155766381
chr1	155783132	155783535
chr1	155809029	155809856
chr1	155876427	155877257
chr1	155965787	155966101
chr1	156157392	156157958
chr1	156232714	156233654
chr1	156248692	156249452
chr1	156275039	156275562
chr1	156308587	156309064
chr1	156498299	156498966
chr1	156535946	156536738
chr1	156643872	156644184
chr1	156689390	156690283
chr1	156731402	156731870
chr1	156817921	156818325
chr1	156902164	156902543
chr1	156911674	156912301
chr1	156918271	156918972
chr1	156973942	156974772
chr1	157004057	157004483
chr1	157235528	157236133
chr1	157329122	157329840
chr1	157352411	157353017
chr1	157374609	157375815
chr1	157422180	157422753
chr1	157545454	157545837
chr1	157569366	157569690
chr1	157631961	157632285
chr1	157690644	157691104
chr1	158120548	158121478
chr1	158132866	158133505
chr1	158159437	158160057
chr1	158171894	158172376
chr1	158185075	158185424
chr1	158193492	158193806
chr1	158198427	158198953
chr1	158451995	158452632
chr1	158474000	158474780
chr1	158535435	158536044
chr1	158585133	158585442
chr1	158677285	158677791
chr1	158718591	158719368
chr1	158738400	158738929
chr1	158913117	158913795
chr1	158993563	158994283
chr1	159009512	159010294
chr1	159021115	159021639
chr1	159032613	159032860
chr1	159040541	159040952
chr1	159049302	159049697
chr1	159058412	159058729
chr1	159061270	159061947
chr1	159111233	159111549
chr1	159183678	159184322
chr1	159211075	159211389
chr1	159216724	159217032
chr1	159377267	159378018
chr1	159379748	159379992
chr1	159456563	159457039
chr1	159498548	159498807
chr1	159671199	159671730
chr1	159675813	159676081
chr1	159686514	159687271
chr1	159883849	159884197
chr1	160061052	160061823
chr1	160084958	160085225
chr1	160117818	160118222
chr1	160157354	160158095
chr1	160394170	160394469
chr1	160412777	160413151
chr1	160484202	160484777
chr1	160492045	160492616
chr1	160548165	160548640
chr1	160610860	160611175
chr1	160877154	160877737
chr1	160904109	160904785
chr1	160966119	160966516
chr1	161129816	161130161
chr1	161320183	161320552
chr1	161475645	161476063
chr1	161580488	161581432
chr1	161588013	161588752
chr1	161660958	161661564
chr1	161712260	161712697
chr1	161841194	161841906
chr1	161913405	161914325
chr1	161994734	161995175
chr1	162055346	162055878
chr1	162172045	162172818
chr1	162215458	162215905
chr1	162227995	162228879
chr1	162239120	162239512
chr1	162241573	162242359
chr1	162555212	162555635
chr1	162579490	162579979
chr1	162798129	162798817
chr1	163214460	163215066
chr1	163223673	163224507
chr1	163290375	163291238
chr1	163330332	163330609
chr1	163392440	163392999
chr1	163665642	163665947
chr1	163734498	163734806
chr1	163848701	163849309
chr1	163935050	163935542
chr1	163950261	163950857
chr1	163974284	163974832
chr1	163975363	163975818
chr1	164100050	164100442
chr1	164130262	164130930
chr1	164186070	164186439
chr1	164565783	164566700
chr1	164572616	164573302
chr1	164877038	164877712
chr1	165310854	165311450
chr1	165354197	165354751
chr1	165637893	165638243
chr1	165783169	165783777
chr1	166147571	166148595
chr1	166217519	166217914
chr1	166322333	166322885
chr1	166363782	166364803
chr1	166384983	166385192
chr1	166395695	166396145
chr1	166411806	166412461
chr1	166424359	166425182
chr1	166560304	166560816
chr1	166652101	166652537
chr1	166665613	166666422
chr1	166744544	166744944
chr1	166758852	166759267
chr1	166835166	166835527
chr1	166896201	166896896
chr1	166919169	166919522
chr1	167043773	167044539
chr1	167135663	167136325
chr1	167244713	167245124
chr1	167272262	167272812
chr1	167524898	167525400
chr1	167540569	167541287
chr1	167588793	167589089
chr1	167616900	167617449
chr1	167657171	167657722
chr1	167770886	167771387
chr1	167795433	167795863
chr1	167890910	167891830
chr1	167954131	167954470
chr1	167977752	167978184
chr1	167986266	167986778
chr1	168033337	168033730
chr1	168145566	168146002
chr1	168249309	168249662
chr1	168685423	168686025
chr1	168712341	168712572
chr1	168769938	168770382
chr1	168773450	168774166
chr1	168830145	168830474
chr1	168841165	168841437
chr1	168932633	168932957
chr1	168987965	168988374
chr1	169053758	169054013
chr1	169102402	169103065
chr1	169220115	169220439
chr1	169270204	169270912
chr1	169287369	169287822
chr1	169349588	169350119
chr1	169361428	169361982
chr1	169378059	169378651
chr1	169435365	169436062
chr1	169476809	169477127
chr1	169477503	169477754
chr1	169492763	169493366
chr1	169496769	169497269
chr1	169511173	169511430
chr1	169554910	169555446
chr1	169599936	169600248
chr1	169602904	169603481
chr1	169682536	169683414
chr1	169684754	169685176
chr1	169747541	169748515
chr1	169778308	169778888
chr1	169784906	169785392
chr1	169802244	169802588
chr1	169807901	169808860
chr1	169818325	169819283
chr1	169826457	169826893
chr1	169834506	169835345
chr1	169858119	169858398
chr1	169867660	169868656
chr1	169932784	169933598
chr1	170095035	170095396
chr1	170150944	170151508
chr1	170195574	170196344
chr1	170220940	170221920
chr1	170265050	170265683
chr1	170323081	170323545
chr1	170387216	170387997
chr1	170425830	170426311
chr1	170431496	170431898
chr1	170466451	170467023
chr1	170668222	170668445
chr1	171026669	171027391
chr1	171170565	171171040
chr1	171205259	171205582
chr1	171292477	171293342
chr1	171622842	171623525
chr1	171686454	171687572
chr1	171803069	171803393
chr1	171888929	171889675
chr1	171981714	171982369
chr1	172290231	172290916
chr1	172311578	172311954
chr1	172341114	172341906
chr1	172381987	172382269
chr1	172428688	172429270
chr1	172432922	172433556
chr1	172473307	172473876
chr1	172616566	172617264
chr1	172625281	172625578
chr1	172688785	172689253
chr1	172780959	172781683
chr1	172893341	172893610
chr1	172926929	172927219
chr1	172928449	172929110
chr1	173048500	173048729
chr1	173053101	173053417
chr1	173059429	173059894
chr1	173101251	173101662
chr1	173115835	173116473
chr1	173123531	173124346
chr1	173150969	173151263
chr1	173168651	173168949
chr1	173249865	173250550
chr1	173300306	173300880
chr1	173400204	173400837
chr1	173431718	173431996
chr1	173446640	173447057
chr1	173494290	173494782
chr1	173729382	173729958
chr1	173913021	173913571
chr1	173942198	173942737
chr1	174130226	174130658
chr1	174174058	174174525
chr1	174247339	174248417
chr1	174263473	174264339
chr1	174298968	174299271
chr1	174375200	174375612
chr1	174396152	174396657
chr1	174452679	174453008
chr1	174469861	174470685
chr1	174522606	174522995
chr1	174577404	174577957
chr1	175269705	175270040
chr1	175291805	175292181
chr1	175773445	175774192
chr1	176364597	176365011
chr1	176552986	176553549
chr1	176585376	176585969
chr1	176832842	176833225
chr1	177003805	177004060
chr1	177023554	177023835
chr1	177113345	177113619
chr1	177307374	177307675
chr1	177340467	177340933
chr1	177444791	177445126
chr1	177452600	177453506
chr1	177571893	177572331
chr1	177677421	177678099
chr1	177797713	177797997
chr1	177900431	177901108
chr1	177944001	177944555
chr1	177969636	177970419
chr1	178008438	178009121
chr1	178273923	178274575
chr1	178364666	178365190
chr1	178458953	178459431
chr1	178503631	178504173
chr1	178627289	178627551
chr1	178713457	178713858
chr1	178736832	178737311
chr1	178810193	178810710
chr1	178841640	178842171
chr1	178916292	178916854
chr1	178938914	178939398
chr1	178960727	178961048
chr1	178962067	178962659
chr1	179133728	179134535
chr1	179280165	179280781
chr1	179315822	179316677
chr1	179447965	179448771
chr1	179489406	179489937
chr1	179538564	179538909
chr1	179555226	179555504
chr1	179573150	179573515
chr1	179624069	179624541
chr1	179625448	179625919
chr1	179737032	179737489
chr1	179808659	179809061
chr1	179919970	179920483
chr1	180077115	180077516
chr1	180321131	180321587
chr1	180326482	180327017
chr1	180356223	180356616
chr1	180419121	180419680
chr1	180500291	180500965
chr1	180507108	180507466
chr1	180615143	180615729
chr1	180641079	180641452
chr1	180650973	180651587
chr1	180674435	180675079
chr1	180700205	180700662
chr1	180722433	180722733
chr1	180759550	180759893
chr1	180808426	180809187
chr1	180855077	180855539
chr1	180904281	180904756
chr1	180929954	180930663
chr1	181107397	181107828
chr1	181142514	181143388
chr1	181184686	181185007
chr1	181349223	181349880
chr1	181365860	181366267
chr1	181382199	181382564
chr1	181482757	181483225
chr1	181487446	181487947
chr1	181493319	181494354
chr1	181618484	181619012
chr1	181672183	181672831
chr1	181754127	181755114
chr1	181818868	181819291
chr1	181861383	181861990
chr1	182085714	182086196
chr1	182195335	182195914
chr1	182221491	182221988
chr1	182237631	182238477
chr1	182273949	182274309
chr1	182277020	182277615
chr1	182279012	182279456
chr1	182312313	182312973
chr1	182318478	182318925
chr1	182323467	182324307
chr1	182331755	182332099
chr1	182337228	182338378
chr1	182364792	182365377
chr1	182388903	182389240
chr1	182432539	182433081
chr1	182471370	182472150
chr1	182478807	182479710
chr1	182480926	182481231
chr1	182528030	182528489
chr1	182540005	182540418
chr1	182650485	182650801
chr1	182849247	182850094
chr1	182917775	182918419
chr1	182969735	182970059
chr1	182991914	182992599
chr1	183098055	183098377
chr1	183219040	183220105
chr1	183244482	183244837
chr1	183287991	183288495
chr1	183309857	183310117
chr1	183363477	183364030
chr1	183371150	183372001
chr1	183417557	183418137
chr1	183441492	183441774
chr1	183451201	183452168
chr1	183470458	183470980
chr1	183487349	183487779
chr1	183575937	183576791
chr1	183658880	183659435
chr1	183685586	183685840
chr1	183720095	183720466
chr1	183723633	183724122
chr1	183753602	183754171
chr1	183851686	183851953
chr1	183853634	183853882
chr1	183928570	183929420
chr1	183941622	183942118
chr1	183957671	183958011
chr1	184024705	184025588
chr1	184043970	184044876
chr1	184119770	184120341
chr1	184167532	184168474
chr1	184297883	184298621
chr1	184298832	184299101
chr1	184356332	184356928
chr1	184369945	184370357
chr1	184418779	184419405
chr1	184427440	184427806
chr1	184492353	184493104
chr1	184522285	184523064
chr1	184547180	184547585
chr1	184556025	184556673
chr1	184572286	184572765
chr1	184593797	184594184
chr1	184594929	184595509
chr1	184605424	184605999
chr1	184609272	184609606
chr1	184609745	184610029
chr1	184641556	184642077
chr1	184681638	184682102
chr1	184685963	184686785
chr1	184740405	184741037
chr1	184769623	184770306
chr1	184850088	184850434
chr1	185397600	185398498
chr1	185435789	185436444
chr1	185493177	185493824
chr1	185535549	185535848
chr1	185616004	185616509
chr1	185789796	185790464
chr1	185864205	185864480
chr1	185870068	185870526
chr1	185875507	185876186
chr1	185995553	185995784
chr1	186143094	186143601
chr1	186235084	186235591
chr1	186343178	186343875
chr1	186432710	186433014
chr1	186627491	186627755
chr1	186651132	186651548
chr1	186688202	186688726
chr1	186720773	186721826
chr1	186759375	186759948
chr1	186765424	186765953
chr1	186775568	186776148
chr1	186791147	186791611
chr1	186810617	186811346
chr1	186856757	186857069
chr1	186861895	186862473
chr1	186870295	186870821
chr1	186878234	186878659
chr1	186967133	186967827
chr1	186974838	186975581
chr1	186977528	186978023
chr1	186994390	186994889
chr1	187024823	187025231
chr1	187059107	187059409
chr1	187068932	187069221
chr1	187229744	187230179
chr1	187370180	187370775
chr1	187440811	187441049
chr1	187476662	187477452
chr1	187570820	187571620
chr1	187602519	187603272
chr1	187643153	187643445
chr1	187851785	187852396
chr1	187869289	187870027
chr1	187948991	187949951
chr1	187968384	187968964
chr1	188015670	188016066
chr1	188061426	188062047
chr1	188094956	188096350
chr1	188138056	188138640
chr1	188139480	188139934
chr1	188145242	188145648
chr1	188165295	188166499
chr1	188186933	188187548
chr1	188233314	188233879
chr1	188237040	188237776
chr1	188292923	188293674
chr1	188385670	188386350
chr1	188395928	188396465
chr1	188404036	188404400
chr1	188454990	188455644
chr1	188464998	188465516
chr1	188514854	188515127
chr1	188526655	188527126
chr1	188647794	188648399
chr1	188665975	188666333
chr1	188666552	188666843
chr1	188749277	188749878
chr1	188961347	188961668
chr1	189056959	189057372
chr1	189124505	189125100
chr1	189131003	189131486
chr1	189140365	189141287
chr1	189184163	189184432
chr1	189200882	189201512
chr1	189241936	189242456
chr1	189485858	189486525
chr1	189545836	189546488
chr1	189630642	189630982
chr1	189649543	189649856
chr1	189670312	189671005
chr1	189696177	189696963
chr1	189711981	189712312
chr1	189724141	189724992
chr1	189812820	189813272
chr1	189830622	189831662
chr1	189982619	189983254
chr1	190081054	190081577
chr1	190106250	190106816
chr1	190154413	190155375
chr1	190457499	190457935
chr1	190491536	190492087
chr1	190513638	190514564
chr1	190535608	190536284
chr1	190657756	190658368
chr1	190727805	190728343
chr1	190739343	190739619
chr1	190836848	190837691
[truncated: 27,988 more rows]
