# Supplementary material for: Open chromatin dynamics in prosensory cells of the embryonic mouse cochlea
Source: Sci Rep. 2019 Jun 21;9:9060. doi: 10.1038/s41598-019-45515-2 (PMC6588700; doi:10.1038/s41598-019-45515-2)
Supplement: Supplementary file 3 — Supplementary data 2 [file 41598_2019_45515_MOESM3_ESM.xlsx]

## Sheet: otic enhancers
Nearest gene(s)	Sox2+	Sox2-	Activity in the inner ear	chromosome	start	stop	description
Hsfy2	X		E11.5 mouse ear, branchial arch1	chr1	56343174	56344387	mm613_sufficient_for_E11.5_ear,_branchial_arch-expression_VISTA_L.Berkeley_labs
Agap1			E11.5 mouse ear, branchial arch, eye, limb1	chr1	91610325	91611486	hs521_sufficient_for_E11.5_ear,branchial_arch,eye,limb-expression_VISTA_L.Berkeley_labs
Otos, Gpc1	X		E11.5 mouse ear, branchial arch, dorsal root ganglion, heart, other1	chr1	94682191	94686019	hs1937_sufficient_for_E11.5_ear,branchial_arch,dorsal_root_ganglion,heart,hindbrain,limb,and_other-expression_VISTA_L.Berkeley_labs
Unc5b	X		E11.5 mouse ear, branchial arch1	chr10	60276526	60279591	mm1663_sufficient_for_E11.5_heart,_ear,_forebrain,_facial_mesenchyme-expression_VISTA_L.Berkeley_labs
Etaa1, Meis1	X		E11.5 mouse ear1	chr11	18504269	18505271	hs1244_sufficient_for_E11.5_ear-specific_expression_VISTA_L.Berkeley_labs
5730522E02Rik			E11.5 mouse ear1	chr11	25972119	25972975	hs1071_sufficient_for_E11.5_ear-specific_expression_VISTA_L.Berkeley_labs
Cdrt4	X	X	E11.5 mouse ear1	chr11	62779280	62781782	mm1530_sufficient_for_E11.5_ear-specific-expression_VISTA_L.Berkeley_labs
Gfap			Mouse support cells2	chr11	102749108	102750078	Corfas_2.2kb_hGFAP_promoter_(GFAP-LacZ_and_GFAP-GFP_mice)_active_in_support_cells_PMID:11754168
Klhl29	X		E11.5 mouse ear1	chr12	5273244	5276374	mm1338_sufficient_for_E11.5_ear-specific-expression_VISTA_L.Berkeley_labs
Hs1bp3, Rhob	X	X	E11.5 mouse ear, heart and other1	chr12	8392481	8394210	hs2384_sufficient_for_E11.5_ear,_heart,_other-expression_VISTA_L.Berkeley_labs
Six1	X	X	Chick otic placode3	chr12	74136558	74137085	mSix1‐21_conserved_region;_active_in_chicken_otic_placode_S.Sato_PMID:20471971
Isl1	X		E11.5 mouse ear1	chr13	116767011	116768449	hs543_sufficient_for_E11.5_ear-expression_VISTA_L.Berkeley_labs
Fgf10	X		E9.5-12 mouse ear4	chr13	119500475	119501347	3-1_Gata3-sensitive_otic_activity_E9.5-12_upstream_of_Fgf10_H.Ohuchi_PMID:15765517
Thrb			Mouse greater epithelial ridge5	chr14	18813589	18814159	Forrest_Thrb2_promoter_active_in_greater_epithelial_ridge_E16.5-P6_PMID:17341594
Ppyr1, Syt15			E11.5 mouse ear1	chr14	35007307	35009236	mm340_sufficient_for_E11.5_ear-expression_VISTA_L.Berkeley_labs
A1bg	X		E11.5 mouse ear, eye, brain and other1	chr15	60684551	60685842	mm642_sufficient_for_E11.5_ear,_eye,_midbrain _mesencephalon),_branchial_arch,_forebrain,_facial_mesenchyme,_nose,_heart,_dorsal_root_ganglion,_limb-expression_VISTA_L.Berkeley_labs
Sox10	X		HH9 chick otic placode6	chr15	78982429	78982601	Sox10E2_activity_in_HH9+_chicken_otic_placode_M.Bronner_PMID:21775416
Sox10	X		HH13 chick otic vesicle6	chr15	78983250	78983386	Sox10E1_activity_in_HH13+_chicken_otic vesicle_M.Bronner_PMID:21775416
Sox10	X		E9.5-11.5 mouse otic vesicle, adrenal gland, peripheral nerves7	chr15	79043174	79043756	U1_activity_in_E9.5-11.5_otic_vesicle_and_also_in_Adrenal_gland,_cranial_ganglia,_dorsal_root_ganglia,_sympathetic_ganglia,_peripheral_nerve,_enteric_nervous_system_upstream_of_Sox10_M.Wegner_PMID:17897962
Ptk7	X		E11.5 ear, tail, limb1	chr17	46754834	46757146	mm1620_sufficient_for_E11.5_ear,_tail,_limb-expression_VISTA_L.Berkeley_labs
Pou4f3	X		Mouse hair cells, skin8	chr18	42545750	42548750	edited3.4_activity_in_hair_cells_and_skin_-8.5kb--5.5kb_upstream_of_Pou4f3+PrCR_R.Allen_PMID:27592349
Pou4f3	X		Mouse pillar cells8	chr18	42553850	42554250	PrCR_activity_in_pillar_cells_skin_R.Allen_PMID:27592349
Ndst1	X	X	E11.5 mouse ear, limb1	chr18	60828749	60831461	mm1623_sufficient_for_E11.5_ear,_limb-expression_VISTA_L.Berkeley_labs
Malt1, Zfp532	X		E11.5 mouse ear, nose1	chr18	65689010	65692233	hs1397_sufficient_for_E11.5_ear,_nose-expression_VISTA_L.Berkeley_labs
Smndc1, Mirt1	X	X	E11.5 mouse ear, facial mesenchyme1	chr19	53485525	53487959	mm1351_sufficient_for_E11.5_ear,_facial mesenchyme-expression_VISTA_L.Berkeley_labs
Barhl1			Mouse hair cells, neurons9	chr2	28761500	28763200	Xiang_3’_-1.7kb_Barhl1_enhancer_(dependent_on_promoter)_active_in_inner_ear_including_in_hair_cells_and_in_CNS_neurons_PMID:18212062
Barhl1			Mouse hair cells, neurons9	chr2	28771941	28775341	Xiang_5’_+3.4kb_Barhl1_promoter_(dependent_on_3’_enhancer)_active_in_inner_ear_including_in_hair_cells_and_in_CNS_neurons_PMID:18212062
Bdnf	X	X	Mouse spiral ganglion10	chr2	109532890	109533955	Green_orthologous_region_to_salicylate-/CaMK-/CREB-sensitive_rat_Bdnf_exon_IV_promoter;_active_in_spiral_ganglion_neurons_PMID:11377882
Sox2	X*		Chick nasal and otic placodes11, 12	chr3	34538828	34539178	NOP1[1-334]_active_in_nasal_and_otic_placodes_PMID:29137924
Sox2			Chick nasal and otic placodes11, 12	chr3	34554610	34555011	NOP2_PMID:29137924_methylation_at_NOP1_and_NOP2_is_associated_with_reduced_stemness_PMID:22570694;_active_in_nasal_and_otic_placode_H.Kondoh_PMID:12689590
Fat4			E11.5 mouse ear, forebrain1	chr3	38946180	38948251	hs1389_sufficient_for_E11.5_ear,forbrain-expression_VISTA_L.Berkeley_labs
Nes			Postnatal mouse inner border and inner phalangeal cells13	chr3	87777011	87778765	Zine_Nestin_second_intron_enhancer_active_postnatally_in_inner_border_cells_and_inner_phalangeal_cells_but_inactive_in_adult_PMID:20817025
Nes, Bcan	X	X	E11.5 mouse ear, eye, mesencephalon, limb, branchial arch, other1	chr3	87786547	87790798	hs1891_sufficient_for_E11.5_ear, eye, midbrain (mesencephalon), limb, branchial arch, somite, blood vessels-expression_VISTA_L.Berkeley_labs
Klhl32			E11.5 mouse ear, branchial arch, forebrain, hindbrain1	chr4	24596353	24597477	hs676_sufficient_for_E11.5_ear,branchial_arch,forebrain,hindbrain-expression_VISTA_L.Berkeley_labs
1700057H15Rik			E11.5 mouse ear1	chr4	124135545	124138740	hs2088_sufficient_for_E11.5_ear-expression_VISTA_L.Berkeley_labs
Fam131c, Clcnkb	X	X	Mouse strial marginal cells, dark cells, fibrocytes, interdental cells14	chr4	140928380	140938726	Uchida_Human_CLC-KB_Gene_Promoter_active_in_strial_marginal_cells_and_dark_cells_of_vestibular_labyrinth;_fibrocytes_of_the_spiral_ligament_and_limbus,_interdental_cells_and_satellite_cells_of_spiral_ganglion_neurons_PMID:12138129
Cdk14		X	E11.5 mouse ear, eye, forebrain, limb, midbrain1	chr5	4875240	4879650	hs1627_sufficient_for_E11.5_ear,eye,forebrain,limb,midbrain-expression_VISTA_L.Berkeley_labs
Sema3d	X		E11.5 mouse ear, branchial arch, nose1	chr5	12505539	12509076	mm832_sufficient_for_E11.5_ear,branchial_arch,nose-expression_VISTA_L.Berkeley_labs
Magi2			E11.5 mouse ear1	chr5	19999592	20000707	mm389_sufficient_for_E11.5_ear-expression_VISTA_L.Berkeley_labs
Hmx1	X		mesenchyme, branchial arch15	chr5	35808825	35809130	Cox_conserved_region_in_dumbo_rat_deletion_region;_active_in_branchial_arch_1_and_2,_mesenchyme_dorsal_to_eye,_strip_of_mesenchyme_in_frontonasal_region_PMID:27287804
Msx1			E11.5 mouse ear, eye, branchial arch, facial mesenchyme, other1	chr5	38216908	38220459	mm426_sufficient_for_E11.5_ear,eye,branchial_arch,facial_mesnchymbe,genitaltubercle,hindbrain,limb,midbrain,nose,somite-expression_VISTA_L.Berkeley_labs
Auts2	X	X	E11.5 mouse ear1	chr5	132704481	132706219	hs1660_sufficient_for_E11.5_ear-specific-expression_VISTA_L.Berkeley_labs
Col26a1	X	X	E11.5 mouse ear, facial mesenchyme, limb1	chr5	137336940	137340805	mm1626_sufficient_for_E11.5_ear,_facial_mesenchyme,_limb-expression_VISTA_L.Berkeley_labs
Rnf216		X	E11.5 mouse ear, limb, nose1	chr5	143761511	143763801	mm1619_sufficient_for_E11.5_ear,limb,nose-expression_VISTA_L.Berkeley_labs
Slc25a13	X		E11.5 mouse otic vesicle, forebrain, branchial arch, limb16	chr6	6008101	6009009	eDlx#23_activity_in_E11.5_otic vesicle,_forebrain,_branchial_arch_and_limb_N.Ahituv_PMID:22914741
Foxp2	X		E11.5 mouse ear1	chr6	15318271	15320231	hs1080_sufficient_for_E11.5_ear-expression_VISTA_L.Berkeley_labs
Mtpn			E11.5 mouse ear1	chr6	35581495	35587015	hs2077_sufficient_for_E11.5_ear-expression_VISTA_L.Berkeley_labs
Atoh1	X	X	Mouse hair cells17	chr6	64683350	64684866	Johnson_active_in_hair_cells_PMID:10683172
Ntf3	X		OC-1 cells18	chr6	126116893	126116915	Dawson_Brn3-binding_site_in_OC-1_cells_PMID:15465029
Igbp1b, Rergl			E11.5 mouse ear1	chr6	139227053	139228521	hs579_sufficient_for_E11.5_ear-specific-expression_VISTA_L.Berkeley_labs
Myo7a	X		Mouse hair cells19	chr7	105266285	105268003	Petit_Myo7a_intron1_+118bp_promoter_active_in_hair_cells_PMID:11468276
Nfix	X		E11.5 mouse ear and other1	chr8	87265825	87269129	hs1900_sufficient_for_E11.5_reproducible_ear-expression_with_variable_expression_elsewhere_VISTA_L.Berkeley_labs
Stag2, Sh2d1a			E11.5 mouse ear, branchial arch, cranial nerve, other1	chrX	39695757	39697460	hs1745_sufficient_for_E11.5_ear,branchial_arch,cranial_nerve,dorsal_root_ganglion,facial_mesenchyme,hindbrain,limb,midbrain,nose,other-expression_VISTA_L.Berkeley_labs
Pou3f4			Zebrafish otolith support cells20	chrX	107273012	107273405	HCNR81675_Dfn3-Activity_in_zebrafish_otolith_support_cells_not_in_hair_cells_Sox2-_and_Pax2-binding_in_fish_conserved_B.Alsina_PMID:21209840
Pou3f4	X	X	Mouse otic mesenchyme, tympanic border cells21	chrX	108005718	108009718	Active_in_otic_mesenchyme_at_E12.5_and_tympanic_border_cells_in_adult_but_not_in_cochlear_duct_B.Crenshaw_PMID:19217071
Plp1	X		Mouse inner phalangeal cells, vestibular support cells, Schwann cells22	chrX	133354885	133357284	Corfas_Plp_promoter_active_in_cochlear_inner_phalangeal_cells,_supporting_cells_in_vestibular_maculae_and_cristae_and_in_Schwann_cells_PMID:19820996'
*Overlaps the tail of an ATAC-seq peak.

## Sheet: References
1	Visel A, Minovitsky S, Dubchak I and Pennacchio LA. VISTA Enhancer Browser—a database of tissue-specific human enhancers. Nucleic Acids Research. 2007;35:D88-D92.
2	Rio C, Dikkes P, Liberman MC and Corfas G. Glial fibrillary acidic protein expression and promoter activity in the inner ear of developing and adult mice. The Journal of comparative neurology. 2002;442:156-62.
3	Sato S, Ikeda K, Shioi G, Ochi H, Ogino H, Yajima H and Kawakami K. Conserved expression of mouse Six1 in the pre-placodal region (PPR) and identification of an enhancer for the rostral PPR. Dev Biol. 2010;344:158-71.
4	Ohuchi H, Yasue A, Ono K, Sasaoka S, Tomonari S, Takagi A, Itakura M, Moriyama K, Noji S and Nohno T. Identification of cis-element regulating expression of the mouse Fgf10 gene during inner ear development. Dev Dyn. 2005;233:177-87.
5	Jones I, Ng L, Liu H and Forrest D. An intron control region differentially regulates expression of thyroid hormone receptor beta2 in the cochlea, pituitary, and cone photoreceptors. Mol Endocrinol. 2007;21:1108-19.
6	Betancur P, Sauka-Spengler T and Bronner M. A Sox10 enhancer element common to the otic placode and neural crest is activated by tissue-specific paralogs. Development. 2011;138:3689-98.
7	Werner T, Hammer A, Wahlbuhl M, Bosl MR and Wegner M. Multiple conserved regulatory elements with overlapping functions determine Sox10 expression in mouse embryogenesis. Nucleic Acids Res. 2007;35:6526-38.
8	Masuda M, Li Y, Pak K, Chavez E, Mullen L and Ryan AF. The Promoter and Multiple Enhancers of the pou4f3 Gene Regulate Expression in Inner Ear Hair Cells. Molecular neurobiology. 2017;54:5414-5426.
9	Chellappa R, Li S, Pauley S, Jahan I, Jin K and Xiang M. Barhl1 regulatory sequences required for cell-specific gene expression and autoregulation in the inner ear and central nervous system. Mol Cell Biol. 2008;28:1905-14.
10	Zha XM, Bishop JF, Hansen MR, Victoria L, Abbas PJ, Mouradian MM and Green SH. BDNF synthesis in spiral ganglion neurons is constitutive and CREB-dependent. Hear Res. 2001;156:53-68.
11	Uchikawa M, Ishida Y, Takemoto T, Kamachi Y and Kondoh H. Functional analysis of chicken Sox2 enhancers highlights an array of diverse regulatory elements that are conserved in mammals. Developmental cell. 2003;4:509-19.
12	Sugahara S, Fujimoto T, Kondoh H and Uchikawa M. Nasal and otic placode specific regulation of Sox2 involves both activation by Sox-Sall4 synergism and multiple repression mechanisms. Developmental Biology. 2018;433:61-74.
13	Smeti I, Savary E, Capelle V, Hugnot JP, Uziel A and Zine A. Expression of candidate markers for stem/progenitor cells in the inner ears of developing and adult GFAP and nestin promoter-GFP transgenic mice. Gene Expr Patterns. 2011;11:22-32.
14	Kobayashi K, Uchida S, Okamura HO, Marumo F and Sasaki S. Human CLC-KB gene promoter drives the EGFP expression in the specific distal nephron segments and inner ear. J Am Soc Nephrol. 2002;13:1992-8.
15	Rosin JM, Li W, Cox LL, Rolfe SM, Latorre V, Akiyama JA, Visel A, Kuramoto T, Bobola N, Turner EE and Cox TC. A distal 594 bp ECR specifies Hmx1 expression in pinna and lateral facial morphogenesis and is regulated by the Hox-Pbx-Meis complex. Development. 2016;143:2582-92.
16	Birnbaum RY, Everman DB, Murphy KK, Gurrieri F, Schwartz CE and Ahituv N. Functional characterization of tissue-specific enhancers in the DLX5/6 locus. Hum Mol Genet. 2012;21:4930-8.
17	Helms AW, Abney AL, Ben-Arie N, Zoghbi HY and Johnson JE. Autoregulation and multiple enhancers control Math1 expression in the developing nervous system. Development. 2000;127:1185-96.
18	Clough RL, Sud R, Davis-Silberman N, Hertzano R, Avraham KB, Holley M and Dawson SJ. Brn-3c (POU4F3) regulates BDNF and NT-3 promoter activity. Biochem Biophys Res Commun. 2004;324:372-81.
19	Boeda B, Weil D and Petit C. A specific promoter of the sensory cells of the inner ear defined by transgenesis. Hum Mol Genet. 2001;10:1581-9.
20	Robert-Moreno A, Naranjo S, de la Calle-Mustienes E, Gomez-Skarmeta JL and Alsina B. Characterization of new otic enhancers of the pou3f4 gene reveal distinct signaling pathway regulation and spatio-temporal patterns. PLoS One. 2010;5:e15907.
21	Ahn KJ, Passero F, Jr. and Crenshaw EB, 3rd. Otic mesenchyme expression of Cre recombinase directed by the inner ear enhancer of the Brn4/Pou3f4 gene. Genesis. 2009;47:137-41.
22	Gomez-Casati ME, Murtie J, Taylor B and Corfas G. Cell-specific inducible gene recombination in postnatal inner ear supporting cells and glia. Journal of the Association for Research in Otolaryngology : JARO. 2010;11:19-26.
