# Supplementary material for: Open chromatin dynamics in prosensory cells of the embryonic mouse cochlea
Source: Sci Rep. 2019 Jun 21;9:9060. doi: 10.1038/s41598-019-45515-2 (PMC6588700; doi:10.1038/s41598-019-45515-2)
Supplement: Supplementary file 4 — Supplementary data 3 [file 41598_2019_45515_MOESM4_ESM.xlsx]

## Sheet: Peaks
	PeakID	fc.posVSneg	logCPM	DE.posVSneg	pval.posVSneg	padj.posVSneg	Chr	Start	End	Strand	Peak.Score	Focus.Ratio.Region.Size	Annotation	Detailed.Annotation	Distance.to.TSS	Nearest.PromoterID	Entrez.ID	Nearest.Unigene	Nearest.Refseq	Nearest.Ensembl	Gene.Name	Gene.Alias	Gene.Description	Gene.Type
1	Peak_1	1.33188	2.09077	NO	0.0186006	0.0591185	chr1	3181385	3181783	+	0	NA	Intergenic	RLTR13A|LTR|ERVK	479995	NM_001011874	497097	Mm.454496	NM_001011874	ENSMUSG00000051951	Xkr4	AY534250|Gm210|XRG4|mKIAA1889	X-linked Kx blood group related 4	protein-coding
2	Peak_2	1.81996	3.32392	UP	0.000133973	0.000912051	chr1	3389977	3390375	+	0	NA	intron (NM_001011874, intron 2 of 2)	intron (NM_001011874, intron 2 of 2)	271403	NM_001011874	497097	Mm.454496	NM_001011874	ENSMUSG00000051951	Xkr4	AY534250|Gm210|XRG4|mKIAA1889	X-linked Kx blood group related 4	protein-coding
3	Peak_3	1.6561	2.67037	UP	0.000464205	0.0027022	chr1	3456575	3456973	+	0	NA	intron (NM_001011874, intron 1 of 2)	intron (NM_001011874, intron 1 of 2)	204805	NM_001011874	497097	Mm.454496	NM_001011874	ENSMUSG00000051951	Xkr4	AY534250|Gm210|XRG4|mKIAA1889	X-linked Kx blood group related 4	protein-coding
4	Peak_4	0.554136	5.33136	NO	0.0509096	0.129102	chr1	3661505	3661903	+	0	NA	promoter-TSS (NM_001011874)	promoter-TSS (NM_001011874)	-125	NM_001011874	497097	Mm.454496	NM_001011874	ENSMUSG00000051951	Xkr4	AY534250|Gm210|XRG4|mKIAA1889	X-linked Kx blood group related 4	protein-coding
5	Peak_5	0.137362	2.29814	NO	0.748204	0.8389	chr1	3903684	3904082	+	0	NA	Intergenic	Intergenic	-242304	NM_001011874	497097	Mm.454496	NM_001011874	ENSMUSG00000051951	Xkr4	AY534250|Gm210|XRG4|mKIAA1889	X-linked Kx blood group related 4	protein-coding
6	Peak_6	2.24829	2.29086	UP	0.00015844	0.00105721	chr1	3916303	3916701	+	0	NA	Intergenic	Intergenic	-254923	NM_001011874	497097	Mm.454496	NM_001011874	ENSMUSG00000051951	Xkr4	AY534250|Gm210|XRG4|mKIAA1889	X-linked Kx blood group related 4	protein-coding
7	Peak_7	0.698142	2.15536	NO	0.141516	0.273124	chr1	4316903	4317301	+	0	NA	intron (NM_001195662, intron 3 of 3)	intron (NM_001195662, intron 3 of 3)	33293	NM_011283	19888	Mm.294263	NM_011283	ENSMUSG00000025900	Rp1	Dcdc3|Orp1|Rp1h|mG145	retinitis pigmentosa 1 (human)	protein-coding
8	Peak_8	0.166249	2.41334	NO	0.753895	0.84269	chr1	4322506	4322904	+	0	NA	intron (NM_001195662, intron 3 of 3)	intron (NM_001195662, intron 3 of 3)	27690	NM_011283	19888	Mm.294263	NM_011283	ENSMUSG00000025900	Rp1	Dcdc3|Orp1|Rp1h|mG145	retinitis pigmentosa 1 (human)	protein-coding
9	Peak_9	-2.49131	3.26257	DOWN	4.1008e-11	1.19924e-09	chr1	4402488	4402886	+	0	NA	Intergenic	Intergenic	-3365	NM_001195662	19888	Mm.294263	NM_011283	ENSMUSG00000025900	Rp1	Dcdc3|Orp1|Rp1h|mG145	retinitis pigmentosa 1 (human)	protein-coding
10	Peak_10	-2.72558	2.78147	DOWN	3.67988e-05	0.000292557	chr1	4416984	4417382	+	0	NA	Intergenic	Intergenic	-17861	NM_001195662	19888	Mm.294263	NM_011283	ENSMUSG00000025900	Rp1	Dcdc3|Orp1|Rp1h|mG145	retinitis pigmentosa 1 (human)	protein-coding
11	Peak_11	-3.29219	2.11645	DOWN	6.55247e-14	3.29671e-12	chr1	4422408	4422806	+	0	NA	Intergenic	Intergenic	-23285	NM_001195662	19888	Mm.294263	NM_011283	ENSMUSG00000025900	Rp1	Dcdc3|Orp1|Rp1h|mG145	retinitis pigmentosa 1 (human)	protein-coding
12	Peak_12	-0.247088	2.04	NO	0.578234	0.712547	chr1	4471213	4471611	+	0	NA	Intergenic	Intergenic	16023	NM_001289467	20671	Mm.279103	NM_011441	ENSMUSG00000025902	Sox17	-	SRY (sex determining region Y)-box 17	protein-coding
13	Peak_13	-0.879768	3.70491	NO	0.00244784	0.011185	chr1	4482143	4482541	+	0	NA	exon (NM_001289464, exon 4 of 4)	exon (NM_001289464, exon 4 of 4)	5093	NM_001289467	20671	Mm.279103	NM_011441	ENSMUSG00000025902	Sox17	-	SRY (sex determining region Y)-box 17	protein-coding
14	Peak_14	-0.515513	3.7055	NO	0.0961137	0.206307	chr1	4483198	4483596	+	0	NA	exon (NM_001289464, exon 3 of 4)	exon (NM_001289464, exon 3 of 4)	4038	NM_001289467	20671	Mm.279103	NM_011441	ENSMUSG00000025902	Sox17	-	SRY (sex determining region Y)-box 17	protein-coding
15	Peak_15	-0.119204	3.03533	NO	0.7601	0.847126	chr1	4486999	4487397	+	0	NA	5' UTR (NM_001289464, exon 1 of 4)	5' UTR (NM_001289464, exon 1 of 4)	237	NM_001289467	20671	Mm.279103	NM_011441	ENSMUSG00000025902	Sox17	-	SRY (sex determining region Y)-box 17	protein-coding
16	Peak_16	-0.0471608	5.27788	NO	0.858669	0.914372	chr1	4561664	4562062	+	0	NA	Intergenic	CpG	-74428	NM_001289466	20671	Mm.279103	NM_011441	ENSMUSG00000025902	Sox17	-	SRY (sex determining region Y)-box 17	protein-coding
17	Peak_17	-1.26484	2.64556	DOWN	0.00153115	0.00753311	chr1	4644024	4644422	+	0	NA	Intergenic	Intergenic	131584	NM_001177658	27395	Mm.182927	NM_025300	ENSMUSG00000033845	Mrpl15	HSPC145|MRP-L7|Rpml7	mitochondrial ribosomal protein L15	protein-coding
18	Peak_18	0.467354	2.50712	NO	0.283433	0.441353	chr1	4661716	4662114	+	0	NA	Intergenic	Intergenic	113892	NM_001177658	27395	Mm.182927	NM_025300	ENSMUSG00000033845	Mrpl15	HSPC145|MRP-L7|Rpml7	mitochondrial ribosomal protein L15	protein-coding
19	Peak_19	0.255485	2.11944	NO	0.55228	0.690822	chr1	4712794	4713192	+	0	NA	Intergenic	Intergenic	62814	NM_001177658	27395	Mm.182927	NM_025300	ENSMUSG00000033845	Mrpl15	HSPC145|MRP-L7|Rpml7	mitochondrial ribosomal protein L15	protein-coding
20	Peak_20	0.83577	2.42181	NO	0.0442938	0.116114	chr1	4729489	4729887	+	0	NA	Intergenic	Intergenic	46119	NM_001177658	27395	Mm.182927	NM_025300	ENSMUSG00000033845	Mrpl15	HSPC145|MRP-L7|Rpml7	mitochondrial ribosomal protein L15	protein-coding
21	Peak_21	-0.320606	2.34568	NO	0.431493	0.586118	chr1	4770159	4770557	+	0	NA	intron (NR_033530, intron 2 of 3)	intron (NR_033530, intron 2 of 3)	5449	NM_001177658	27395	Mm.182927	NM_025300	ENSMUSG00000033845	Mrpl15	HSPC145|MRP-L7|Rpml7	mitochondrial ribosomal protein L15	protein-coding
22	Peak_22	-0.21113	4.7843	NO	0.363012	0.521752	chr1	4775620	4776018	+	0	NA	promoter-TSS (NM_001177658)	promoter-TSS (NM_001177658)	-12	NM_025300	27395	Mm.182927	NM_025300	ENSMUSG00000033845	Mrpl15	HSPC145|MRP-L7|Rpml7	mitochondrial ribosomal protein L15	protein-coding
23	Peak_23	-0.370652	5.50679	NO	0.220101	0.37196	chr1	4797763	4798161	+	0	NA	promoter-TSS (NM_008866)	promoter-TSS (NM_008866)	-12	NM_008866	18777	Mm.299955	NM_008866	ENSMUSG00000025903	Lypla1	Pla1a	lysophospholipase 1	protein-coding
24	Peak_24	0.649689	2.03648	NO	0.211525	0.362128	chr1	4819429	4819827	+	0	NA	intron (NM_008866, intron 3 of 8)	intron (NM_008866, intron 3 of 8)	21654	NM_008866	18777	Mm.299955	NM_008866	ENSMUSG00000025903	Lypla1	Pla1a	lysophospholipase 1	protein-coding
25	Peak_25	-0.265311	5.70779	NO	0.351116	0.510445	chr1	4847820	4848218	+	0	NA	promoter-TSS (NM_001159751)	promoter-TSS (NM_001159751)	244	NM_011541	21399	Mm.207263	NM_011541	ENSMUSG00000033813	Tcea1	S-II	transcription elongation factor A (SII) 1	protein-coding
26	Peak_26	0.378983	3.71352	NO	0.313441	0.472532	chr1	4900821	4901219	+	0	NA	intron (NM_001177795, intron 5 of 5)	intron (NM_001177795, intron 5 of 5)	52611	NM_001159751	21399	Mm.207263	NM_011541	ENSMUSG00000033813	Tcea1	S-II	transcription elongation factor A (SII) 1	protein-coding
27	Peak_27	1.55745	2.22585	UP	0.00273774	0.0122744	chr1	4960652	4961050	+	0	NA	intron (NM_001177795, intron 2 of 5)	intron (NM_001177795, intron 2 of 5)	47964	NM_001290372	58175	Mm.103771	NM_021374	ENSMUSG00000002459	Rgs20	2900073E09Rik|Rgsz1	regulator of G-protein signaling 20	protein-coding
28	Peak_28	0.425602	3.32853	NO	0.302602	0.461659	chr1	5008554	5008952	+	0	NA	promoter-TSS (NM_001290372)	promoter-TSS (NM_001290372)	62	NM_001290372	58175	Mm.103771	NM_021374	ENSMUSG00000002459	Rgs20	2900073E09Rik|Rgsz1	regulator of G-protein signaling 20	protein-coding
29	Peak_29	-0.152196	4.11062	NO	0.55287	0.691293	chr1	5009373	5009771	+	0	NA	promoter-TSS (NM_001290372)	promoter-TSS (NM_001290372)	48	NM_021374	58175	Mm.103771	NM_021374	ENSMUSG00000002459	Rgs20	2900073E09Rik|Rgsz1	regulator of G-protein signaling 20	protein-coding
30	Peak_30	-0.684466	3.52577	NO	0.034724	0.0965922	chr1	5012804	5013202	+	0	NA	intron (NM_001177795, intron 1 of 5)	intron (NM_001177795, intron 1 of 5)	-3383	NM_021374	58175	Mm.103771	NM_021374	ENSMUSG00000002459	Rgs20	2900073E09Rik|Rgsz1	regulator of G-protein signaling 20	protein-coding
31	Peak_31	-0.32303	2.66399	NO	0.437465	0.591559	chr1	5060315	5060713	+	0	NA	promoter-TSS (NM_001177795)	promoter-TSS (NM_001177795)	-148	NM_001177795	58175	Mm.103771	NM_021374	ENSMUSG00000002459	Rgs20	2900073E09Rik|Rgsz1	regulator of G-protein signaling 20	protein-coding
32	Peak_32	-0.209784	5.01579	NO	0.447478	0.600844	chr1	5073166	5073564	+	0	NA	intron (NM_133826, intron 1 of 13)	CpG	198	NM_001310442	108664	Mm.27082	NM_133826	ENSMUSG00000033793	Atp6v1h	0710001F19Rik|AU022349|CGI-11|SFD|SFDalpha|SFDbeta|VMA13	ATPase, H+ transporting, lysosomal V1 subunit H	protein-coding
33	Peak_33	0.170394	2.49876	NO	0.669034	0.782967	chr1	5173537	5173935	+	0	NA	Intergenic	Intergenic	100569	NM_001310442	108664	Mm.27082	NM_133826	ENSMUSG00000033793	Atp6v1h	0710001F19Rik|AU022349|CGI-11|SFD|SFDalpha|SFDbeta|VMA13	ATPase, H+ transporting, lysosomal V1 subunit H	protein-coding
34	Peak_34	1.69667	2.23768	UP	0.00155913	0.00764297	chr1	5251161	5251559	+	0	NA	Intergenic	ETnERV2-int|LTR|ERVK	178193	NM_001310442	108664	Mm.27082	NM_133826	ENSMUSG00000033793	Atp6v1h	0710001F19Rik|AU022349|CGI-11|SFD|SFDalpha|SFDbeta|VMA13	ATPase, H+ transporting, lysosomal V1 subunit H	protein-coding
35	Peak_35	3.17566	3.7611	UP	1.44432e-11	4.62398e-10	chr1	5264000	5264398	+	0	NA	Intergenic	Intergenic	191032	NM_001310442	108664	Mm.27082	NM_133826	ENSMUSG00000033793	Atp6v1h	0710001F19Rik|AU022349|CGI-11|SFD|SFDalpha|SFDbeta|VMA13	ATPase, H+ transporting, lysosomal V1 subunit H	protein-coding
36	Peak_36	1.41948	4.1137	UP	9.77185e-08	1.41563e-06	chr1	5578489	5578887	+	0	NA	5' UTR (NM_001204371, exon 1 of 4)	5' UTR (NM_001204371, exon 1 of 4)	114	NM_011011	18387	Mm.7977	NM_011011	ENSMUSG00000025905	Oprk1	K-OR-1|KOR|KOR-1|MSL-1|Oprk2|R21	opioid receptor, kappa 1	protein-coding
37	Peak_37	1.13142	3.18952	UP	0.00205893	0.00967335	chr1	5906940	5907338	+	0	NA	exon (NM_010342, exon 1 of 1)	exon (NM_010342, exon 1 of 1)	340	NM_010342	226304	Mm.291110	NM_010342	ENSMUSG00000033774	Npbwr1	Gpr7|Nbpwr1	neuropeptides B/W receptor 1	protein-coding
38	Peak_38	2.13099	2.51956	UP	5.43177e-05	0.00041311	chr1	6142635	6143033	+	0	NA	Intergenic	MER5A1|DNA|MER1_type	-61909	NM_009826	12421	Mm.293811	NM_009826	ENSMUSG00000025907	Rb1cc1	2900055E04Rik|5930404L04Rik|Cc1|FIP200|LaXp180	RB1-inducible coiled-coil 1	protein-coding
39	Peak_39	-0.186222	5.53714	NO	0.502492	0.648903	chr1	6204683	6205081	+	0	NA	5' UTR (NM_009826, exon 1 of 24)	5' UTR (NM_009826, exon 1 of 24)	139	NM_009826	12421	Mm.293811	NM_009826	ENSMUSG00000025907	Rb1cc1	2900055E04Rik|5930404L04Rik|Cc1|FIP200|LaXp180	RB1-inducible coiled-coil 1	protein-coding
40	Peak_40	0.925494	2.13994	NO	0.0436803	0.114863	chr1	6262313	6262711	+	0	NA	intron (NM_009826, intron 22 of 23)	intron (NM_009826, intron 22 of 23)	57769	NM_009826	12421	Mm.293811	NM_009826	ENSMUSG00000025907	Rb1cc1	2900055E04Rik|5930404L04Rik|Cc1|FIP200|LaXp180	RB1-inducible coiled-coil 1	protein-coding
41	Peak_41	0.158154	3.94264	NO	0.535397	0.676688	chr1	6349070	6349468	+	0	NA	promoter-TSS (NM_001195732)	promoter-TSS (NM_001195732)	-143	NM_001195732	620393	Mm.388992	NM_001195732	ENSMUSG00000087247	Fam150a	EG620393	family with sequence similarity 150, member A	protein-coding
42	Peak_42	-0.488417	4.6819	NO	0.0406509	0.108829	chr1	6372898	6373296	+	0	NA	intron (NM_001195732, intron 1 of 4)	CpG	23685	NM_001195732	620393	Mm.388992	NM_001195732	ENSMUSG00000087247	Fam150a	EG620393	family with sequence similarity 150, member A	protein-coding
43	Peak_43	-1.10049	2.5299	DOWN	0.00257879	0.0116734	chr1	6396292	6396690	+	0	NA	Intergenic	Intergenic	47079	NM_001195732	620393	Mm.388992	NM_001195732	ENSMUSG00000087247	Fam150a	EG620393	family with sequence similarity 150, member A	protein-coding
44	Peak_44	-0.547661	2.13804	NO	0.207627	0.357514	chr1	6400168	6400566	+	0	NA	Intergenic	B3|SINE|B2	50955	NM_001195732	620393	Mm.388992	NM_001195732	ENSMUSG00000087247	Fam150a	EG620393	family with sequence similarity 150, member A	protein-coding
45	Peak_45	-0.149349	3.93736	NO	0.659484	0.7758	chr1	6431313	6431711	+	0	NA	Intergenic	CpG	-45800	NM_001244693	240690	Mm.234612	NM_173868	ENSMUSG00000033740	St18	AV348974|Myt3|NZF-3|Nzf3|mKIAA0535	suppression of tumorigenicity 18	protein-coding
46	Peak_46	0.429235	2.58986	NO	0.36457	0.52326	chr1	6437995	6438393	+	0	NA	Intergenic	Intergenic	-39118	NM_001244693	240690	Mm.234612	NM_173868	ENSMUSG00000033740	St18	AV348974|Myt3|NZF-3|Nzf3|mKIAA0535	suppression of tumorigenicity 18	protein-coding
47	Peak_47	0.547224	2.34481	NO	0.268896	0.426001	chr1	6439020	6439418	+	0	NA	Intergenic	Intergenic	-38093	NM_001244693	240690	Mm.234612	NM_173868	ENSMUSG00000033740	St18	AV348974|Myt3|NZF-3|Nzf3|mKIAA0535	suppression of tumorigenicity 18	protein-coding
48	Peak_48	2.11802	3.35602	UP	0.000163082	0.00108344	chr1	6795184	6795582	+	0	NA	intron (NR_045189, intron 7 of 22)	intron (NR_045189, intron 7 of 22)	75251	NM_173868	240690	Mm.234612	NM_173868	ENSMUSG00000033740	St18	AV348974|Myt3|NZF-3|Nzf3|mKIAA0535	suppression of tumorigenicity 18	protein-coding
49	Peak_49	0.124632	2.94572	NO	0.781642	0.862681	chr1	6856798	6857196	+	0	NA	Intergenic	Intergenic	136865	NM_173868	240690	Mm.234612	NM_173868	ENSMUSG00000033740	St18	AV348974|Myt3|NZF-3|Nzf3|mKIAA0535	suppression of tumorigenicity 18	protein-coding
50	Peak_50	1.82564	2.142	UP	0.00545593	0.0219421	chr1	6963890	6964288	+	0	NA	Intergenic	Intergenic	-114912	NM_183028	319263	Mm.21539	NM_183028	ENSMUSG00000051285	Pcmtd1	8430411F12Rik|A030012M09Rik	protein-L-isoaspartate (D-aspartate) O-methyltransferase domain containing 1	protein-coding
51	Peak_51	0.483379	2.27098	NO	0.457896	0.610127	chr1	7042354	7042752	+	0	NA	Intergenic	RMER10A|LTR|ERVL	-36448	NM_183028	319263	Mm.21539	NM_183028	ENSMUSG00000051285	Pcmtd1	8430411F12Rik|A030012M09Rik	protein-L-isoaspartate (D-aspartate) O-methyltransferase domain containing 1	protein-coding
52	Peak_52	-0.309915	6.95389	NO	0.295394	0.454023	chr1	7078761	7079159	+	0	NA	promoter-TSS (NM_183028)	promoter-TSS (NM_183028)	-41	NM_183028	319263	Mm.21539	NM_183028	ENSMUSG00000051285	Pcmtd1	8430411F12Rik|A030012M09Rik	protein-L-isoaspartate (D-aspartate) O-methyltransferase domain containing 1	protein-coding
53	Peak_53	0.742756	3.54896	NO	0.0227003	0.0692156	chr1	7196658	7197056	+	0	NA	Intergenic	Intergenic	117856	NM_183028	319263	Mm.21539	NM_183028	ENSMUSG00000051285	Pcmtd1	8430411F12Rik|A030012M09Rik	protein-L-isoaspartate (D-aspartate) O-methyltransferase domain containing 1	protein-coding
54	Peak_54	-0.386781	2.62622	NO	0.471069	0.621766	chr1	7299217	7299615	+	0	NA	Intergenic	Intergenic	220415	NM_183028	319263	Mm.21539	NM_183028	ENSMUSG00000051285	Pcmtd1	8430411F12Rik|A030012M09Rik	protein-L-isoaspartate (D-aspartate) O-methyltransferase domain containing 1	protein-coding
55	Peak_55	-0.180105	6.54243	NO	0.532772	0.674644	chr1	7388016	7388414	+	0	NA	Intergenic	CpG	309214	NM_183028	319263	Mm.21539	NM_183028	ENSMUSG00000051285	Pcmtd1	8430411F12Rik|A030012M09Rik	protein-L-isoaspartate (D-aspartate) O-methyltransferase domain containing 1	protein-coding
56	Peak_56	1.30208	2.47401	UP	0.00287276	0.0127758	chr1	7489201	7489599	+	0	NA	Intergenic	RLTR9C|LTR|ERVK	410399	NM_183028	319263	Mm.21539	NM_183028	ENSMUSG00000051285	Pcmtd1	8430411F12Rik|A030012M09Rik	protein-L-isoaspartate (D-aspartate) O-methyltransferase domain containing 1	protein-coding
57	Peak_57	1.00517	2.73767	NO	0.0838477	0.186844	chr1	7508852	7509250	+	0	NA	Intergenic	RLTR9E|LTR|ERVK	430050	NM_183028	319263	Mm.21539	NM_183028	ENSMUSG00000051285	Pcmtd1	8430411F12Rik|A030012M09Rik	protein-L-isoaspartate (D-aspartate) O-methyltransferase domain containing 1	protein-coding
58	Peak_58	1.59578	3.30327	UP	1.62379e-05	0.000141605	chr1	7767246	7767644	+	0	NA	Intergenic	RMER17A-int|LTR|ERVK	688444	NM_183028	319263	Mm.21539	NM_183028	ENSMUSG00000051285	Pcmtd1	8430411F12Rik|A030012M09Rik	protein-L-isoaspartate (D-aspartate) O-methyltransferase domain containing 1	protein-coding
59	Peak_59	-0.191172	1.68125	NO	0.723147	0.822114	chr1	7961484	7961882	+	0	NA	Intergenic	RLTR13A|LTR|ERVK	882682	NM_183028	319263	Mm.21539	NM_183028	ENSMUSG00000051285	Pcmtd1	8430411F12Rik|A030012M09Rik	protein-L-isoaspartate (D-aspartate) O-methyltransferase domain containing 1	protein-coding
60	Peak_60	1.13903	2.19843	NO	0.0236195	0.0713492	chr1	8849413	8849811	+	0	NA	intron (NM_001290393, intron 3 of 19)	RLTR44C|LTR|ERVK	440346	NM_027671	71096	Mm.336395	NM_027671	ENSMUSG00000025909	Sntg1	4933426D16Rik|G1SYN|SYN4	syntrophin, gamma 1	protein-coding
61	Peak_61	-0.0348994	2.06905	NO	0.961319	0.977876	chr1	9062815	9063213	+	0	NA	intron (NM_027671, intron 2 of 20)	L1_Mus1|LINE|L1	226944	NM_027671	71096	Mm.336395	NM_027671	ENSMUSG00000025909	Sntg1	4933426D16Rik|G1SYN|SYN4	syntrophin, gamma 1	protein-coding
62	Peak_62	1.75592	2.40481	UP	0.00175715	0.0084703	chr1	9198838	9199236	+	0	NA	intron (NM_027671, intron 1 of 20)	intron (NM_027671, intron 1 of 20)	90921	NM_027671	71096	Mm.336395	NM_027671	ENSMUSG00000025909	Sntg1	4933426D16Rik|G1SYN|SYN4	syntrophin, gamma 1	protein-coding
63	Peak_63	0.658356	3.15427	NO	0.0387751	0.104927	chr1	9288444	9288842	+	0	NA	5' UTR (NM_001290390, exon 1 of 21)	5' UTR (NM_001290390, exon 1 of 21)	1315	NM_027671	71096	Mm.336395	NM_027671	ENSMUSG00000025909	Sntg1	4933426D16Rik|G1SYN|SYN4	syntrophin, gamma 1	protein-coding
64	Peak_64	-0.222134	3.00088	NO	0.669968	0.783707	chr1	9289478	9289876	+	0	NA	5' UTR (NM_001290390, exon 1 of 21)	5' UTR (NM_001290390, exon 1 of 21)	281	NM_027671	71096	Mm.336395	NM_027671	ENSMUSG00000025909	Sntg1	4933426D16Rik|G1SYN|SYN4	syntrophin, gamma 1	protein-coding
65	Peak_65	-0.0453775	2.84277	NO	0.933856	0.961321	chr1	9459534	9459932	+	0	NA	Intergenic	RMER17B|LTR|ERVK	-75756	NM_021511	59014	Mm.29061	NM_021511	ENSMUSG00000061024	Rrs1	5730466A07Rik|AA415037|D1Ertd701e|Rrr	ribosome biogenesis regulator 1	protein-coding
66	Peak_66	0.48968	2.74013	NO	0.274645	0.432199	chr1	9525997	9526395	+	0	NA	Intergenic	RMER1A|Other|Other	-9293	NM_021511	59014	Mm.29061	NM_021511	ENSMUSG00000061024	Rrs1	5730466A07Rik|AA415037|D1Ertd701e|Rrr	ribosome biogenesis regulator 1	protein-coding
67	Peak_67	-0.247584	5.41547	NO	0.245096	0.399971	chr1	9535508	9535906	+	0	NA	exon (NM_021511, exon 1 of 1)	exon (NM_021511, exon 1 of 1)	218	NM_021511	59014	Mm.29061	NM_021511	ENSMUSG00000061024	Rrs1	5730466A07Rik|AA415037|D1Ertd701e|Rrr	ribosome biogenesis regulator 1	protein-coding
68	Peak_68	0.177079	4.84624	NO	0.501567	0.648147	chr1	9554503	9554901	+	0	NA	intron (NR_027664, intron 11 of 12)	intron (NR_027664, intron 11 of 12)	16575	NR_027664	76187	Mm.28514	NM_175236	ENSMUSG00000025911	Adhfe1	6330565B14Rik|AI043035|Adh8	alcohol dehydrogenase, iron containing, 1	protein-coding
69	Peak_69	0.451278	2.40724	NO	0.293052	0.451577	chr1	9563227	9563625	+	0	NA	intron (NR_027664, intron 12 of 12)	intron (NR_027664, intron 12 of 12)	25299	NR_027664	76187	Mm.28514	NM_175236	ENSMUSG00000025911	Adhfe1	6330565B14Rik|AI043035|Adh8	alcohol dehydrogenase, iron containing, 1	protein-coding
70	Peak_70	-1.39231	2.90242	DOWN	0.00124955	0.0063377	chr1	9620292	9620690	+	0	NA	intron (NR_015470, intron 1 of 4)	intron (NR_015470, intron 1 of 4)	682	NR_015470	72481	Mm.279818	NR_015470	ENSMUSG00000079671	2610203C22Rik	2310007M24Rik	RIKEN cDNA 2610203C22 gene	ncRNA
71	Peak_71	1.18896	2.72046	UP	0.00310723	0.0136548	chr1	9621644	9622042	+	0	NA	promoter-TSS (NR_015470)	promoter-TSS (NR_015470)	-670	NR_015470	72481	Mm.279818	NR_015470	ENSMUSG00000079671	2610203C22Rik	2310007M24Rik	RIKEN cDNA 2610203C22 gene	ncRNA
72	Peak_72	0.287407	1.82247	NO	0.569599	0.705435	chr1	9628547	9628945	+	0	NA	Intergenic	Intergenic	-7573	NR_015470	72481	Mm.279818	NR_015470	ENSMUSG00000079671	2610203C22Rik	2310007M24Rik	RIKEN cDNA 2610203C22 gene	ncRNA
73	Peak_73	-0.254389	5.92951	NO	0.363364	0.522064	chr1	9690339	9690737	+	0	NA	promoter-TSS (NM_001290397)	promoter-TSS (NM_001290397)	-248	NM_008651	17864	Mm.479	NM_008651	ENSMUSG00000025912	Mybl1	A-myb|G1-419-6|repro9	myeloblastosis oncogene-like 1	protein-coding
74	Peak_74	-0.302251	5.8315	NO	0.206022	0.355596	chr1	9738155	9738553	+	0	NA	non-coding (NR_040462, exon 1 of 4)	non-coding (NR_040462, exon 1 of 4)	109	NM_173443	70675	Mm.274493	NM_173443	ENSMUSG00000045210	Vcpip1	4932442A08|5730421J18Rik|5730538E15Rik|VCIP135|mKIAA1850	valosin containing protein (p97)/p47 complex interacting protein 1	protein-coding
75	Peak_75	-0.232346	3.36427	NO	0.506473	0.652197	chr1	9763038	9763436	+	0	NA	Intergenic	Intergenic	-24774	NM_173443	70675	Mm.274493	NM_173443	ENSMUSG00000045210	Vcpip1	4932442A08|5730421J18Rik|5730538E15Rik|VCIP135|mKIAA1850	valosin containing protein (p97)/p47 complex interacting protein 1	protein-coding
76	Peak_76	-1.12327	4.58659	DOWN	5.75072e-06	5.59787e-05	chr1	9788113	9788511	+	0	NA	5' UTR (NM_177547, exon 1 of 17)	5' UTR (NM_177547, exon 1 of 17)	101	NM_177547	170755	Mm.336410	NM_133220	ENSMUSG00000025915	Sgk3	2510015P22Rik|A330005P07Rik|Cisk|fy|fz	serum/glucocorticoid regulated kinase 3	protein-coding
77	Peak_77	0.41071	4.34562	NO	0.0950417	0.204658	chr1	9838205	9838603	+	0	NA	promoter-TSS (NM_001037759)	promoter-TSS (NM_001037759)	42	NM_001037759	170755	Mm.336410	NM_133220	ENSMUSG00000025915	Sgk3	2510015P22Rik|A330005P07Rik|Cisk|fy|fz	serum/glucocorticoid regulated kinase 3	protein-coding
78	Peak_78	1.3238	2.37495	UP	0.00625512	0.0245699	chr1	9850576	9850974	+	0	NA	intron (NM_001037759, intron 1 of 16)	ERVL-B4-int|LTR|ERVL	12413	NM_001037759	170755	Mm.336410	NM_133220	ENSMUSG00000025915	Sgk3	2510015P22Rik|A330005P07Rik|Cisk|fy|fz	serum/glucocorticoid regulated kinase 3	protein-coding
79	Peak_79	-0.0887303	2.88482	NO	0.81769	0.88693	chr1	9898552	9898950	+	0	NA	promoter-TSS (NM_177722)	promoter-TSS (NM_177722)	32	NM_177722	240697	Mm.259800	NM_177722	ENSMUSG00000046101	Mcmdc2	6030422M02Rik	minichromosome maintenance domain containing 2	protein-coding
80	Peak_80	1.37124	2.94643	UP	0.00559851	0.0223914	chr1	9907068	9907466	+	0	NA	intron (NM_177722, intron 7 of 14)	intron (NM_177722, intron 7 of 14)	8548	NM_177722	240697	Mm.259800	NM_177722	ENSMUSG00000046101	Mcmdc2	6030422M02Rik	minichromosome maintenance domain containing 2	protein-coding
81	Peak_81	-0.0690201	5.23438	NO	0.770862	0.855028	chr1	9934007	9934405	+	0	NA	promoter-TSS (NR_024067)	promoter-TSS (NR_024067)	-7	NR_024067	73824	Mm.28311	NR_024067	ENSMUSG00000098234	Snhg6	1110008H02Rik	small nucleolar RNA host gene 6	ncRNA
82	Peak_82	-0.784622	3.86786	NO	0.0050258	0.0204715	chr1	9957529	9957927	+	0	NA	promoter-TSS (NM_001285425)	promoter-TSS (NM_001285425)	-162	NM_001285425	100039596	Mm.412928	NM_001285425	ENSMUSG00000099032	Tcf24	ENSMUSG00000073738|Gm10567|Gm2330	transcription factor 24	protein-coding
83	Peak_83	0.240939	2.46987	NO	0.594177	0.725118	chr1	9978545	9978943	+	0	NA	intron (NM_145692, intron 5 of 8)	intron (NM_145692, intron 5 of 8)	20473	NR_110971	69312	Mm.386795	NM_027033	ENSMUSG00000025916	Ppp1r42	1700011J18Rik|4930418G15Rik|Lrrc67|TLRR	protein phosphatase 1, regulatory subunit 42	protein-coding
84	Peak_84	0.200204	4.46976	NO	0.447198	0.600559	chr1	9999051	9999449	+	0	NA	promoter-TSS (NR_110971)	promoter-TSS (NR_110971)	-33	NM_145692	69312	Mm.386795	NM_027033	ENSMUSG00000025916	Ppp1r42	1700011J18Rik|4930418G15Rik|Lrrc67|TLRR	protein phosphatase 1, regulatory subunit 42	protein-coding
85	Peak_85	-0.129949	4.96729	NO	0.592946	0.724032	chr1	10027808	10028206	+	0	NA	promoter-TSS (NM_026493)	promoter-TSS (NM_026493)	233	NR_102282	26754	Mm.402384	NM_013715	ENSMUSG00000025917	Cops5	AI303502|CSN5|Jab1|Mov34|Sgn5	COP9 signalosome subunit 5	protein-coding
86	Peak_86	-0.108523	5.72812	NO	0.692148	0.799538	chr1	10029780	10030178	+	0	NA	intron (NM_026493, intron 1 of 29)	CpG	1680	NM_026493	211660	Mm.244046	NM_026493	ENSMUSG00000056763	Cspp1	2310020J12Rik|4930413O22Rik|AA387550|BC055915|Cspp2|Cspp3	centrosome and spindle pole associated protein 1	protein-coding
87	Peak_87	-0.518544	5.18761	NO	0.0343583	0.0957914	chr1	10222751	10223149	+	0	NA	promoter-TSS (NM_001102430)	promoter-TSS (NM_001102430)	-199	NM_001102430	211673	Mm.229141	NM_001102430	ENSMUSG00000067851	Arfgef1	ARFGEP1|BIG1|D130059B05Rik|D730028O18Rik|P200	ADP-ribosylation factor guanine nucleotide-exchange factor 1(brefeldin A-inhibited)	protein-coding
88	Peak_88	1.96152	4.06838	UP	2.10289e-11	6.53214e-10	chr1	10275395	10275793	+	0	NA	Intergenic	Intergenic	-52843	NM_001102430	211673	Mm.229141	NM_001102430	ENSMUSG00000067851	Arfgef1	ARFGEP1|BIG1|D130059B05Rik|D730028O18Rik|P200	ADP-ribosylation factor guanine nucleotide-exchange factor 1(brefeldin A-inhibited)	protein-coding
89	Peak_89	0.580523	2.3175	NO	0.184586	0.329327	chr1	10290691	10291089	+	0	NA	Intergenic	Intergenic	-68139	NM_001102430	211673	Mm.229141	NM_001102430	ENSMUSG00000067851	Arfgef1	ARFGEP1|BIG1|D130059B05Rik|D730028O18Rik|P200	ADP-ribosylation factor guanine nucleotide-exchange factor 1(brefeldin A-inhibited)	protein-coding
90	Peak_90	0.945978	2.56385	NO	0.022022	0.0676592	chr1	10320441	10320839	+	0	NA	intron (NM_177834, intron 9 of 10)	intron (NM_177834, intron 9 of 10)	-97889	NM_001102430	211673	Mm.229141	NM_001102430	ENSMUSG00000067851	Arfgef1	ARFGEP1|BIG1|D130059B05Rik|D730028O18Rik|P200	ADP-ribosylation factor guanine nucleotide-exchange factor 1(brefeldin A-inhibited)	protein-coding
91	Peak_91	0.608359	2.69571	NO	0.173522	0.315602	chr1	10394083	10394481	+	0	NA	intron (NM_177834, intron 8 of 10)	intron (NM_177834, intron 8 of 10)	-171531	NM_001102430	211673	Mm.229141	NM_001102430	ENSMUSG00000067851	Arfgef1	ARFGEP1|BIG1|D130059B05Rik|D730028O18Rik|P200	ADP-ribosylation factor guanine nucleotide-exchange factor 1(brefeldin A-inhibited)	protein-coding
92	Peak_92	1.23991	2.851	UP	0.00183089	0.00877238	chr1	10447907	10448305	+	0	NA	intron (NM_177834, intron 6 of 10)	intron (NM_177834, intron 6 of 10)	-225355	NM_001102430	211673	Mm.229141	NM_001102430	ENSMUSG00000067851	Arfgef1	ARFGEP1|BIG1|D130059B05Rik|D730028O18Rik|P200	ADP-ribosylation factor guanine nucleotide-exchange factor 1(brefeldin A-inhibited)	protein-coding
93	Peak_93	0.741391	2.01512	NO	0.141997	0.273785	chr1	10466942	10467340	+	0	NA	exon (NM_001289497, exon 5 of 10)	exon (NM_001289497, exon 5 of 10)	242885	NM_177834	329093	Mm.336423	NM_177834	ENSMUSG00000042501	Cpa6	9030616D13Rik	carboxypeptidase A6	protein-coding
94	Peak_94	2.17394	3.012	UP	8.37583e-05	0.00060466	chr1	10495717	10496115	+	0	NA	intron (NM_177834, intron 2 of 10)	intron (NM_177834, intron 2 of 10)	214110	NM_177834	329093	Mm.336423	NM_177834	ENSMUSG00000042501	Cpa6	9030616D13Rik	carboxypeptidase A6	protein-coding
95	Peak_95	1.886	3.8461	UP	4.17377e-06	4.19856e-05	chr1	10671633	10672031	+	0	NA	intron (NM_177834, intron 1 of 10)	intron (NM_177834, intron 1 of 10)	38194	NM_177834	329093	Mm.336423	NM_177834	ENSMUSG00000042501	Cpa6	9030616D13Rik	carboxypeptidase A6	protein-coding
96	Peak_96	0.230186	2.47896	NO	0.613324	0.739788	chr1	10707857	10708255	+	0	NA	intron (NM_177834, intron 1 of 10)	intron (NM_177834, intron 1 of 10)	1970	NM_177834	329093	Mm.336423	NM_177834	ENSMUSG00000042501	Cpa6	9030616D13Rik	carboxypeptidase A6	protein-coding
97	Peak_97	-0.843051	3.11333	NO	0.0364064	0.100001	chr1	10747241	10747639	+	0	NA	Intergenic	MIRb|SINE|MIR	-37414	NM_001289497	329093	Mm.336423	NM_177834	ENSMUSG00000042501	Cpa6	9030616D13Rik	carboxypeptidase A6	protein-coding
98	Peak_98	1.34257	3.34487	UP	0.000111274	0.000775053	chr1	10784311	10784709	+	0	NA	Intergenic	Intergenic	-74484	NM_001289497	329093	Mm.336423	NM_177834	ENSMUSG00000042501	Cpa6	9030616D13Rik	carboxypeptidase A6	protein-coding
99	Peak_99	0.699388	2.91003	NO	0.0883311	0.194129	chr1	10825907	10826305	+	0	NA	Intergenic	Intergenic	-116080	NM_001289497	329093	Mm.336423	NM_177834	ENSMUSG00000042501	Cpa6	9030616D13Rik	carboxypeptidase A6	protein-coding
100	Peak_100	0.867712	3.16434	NO	0.0236327	0.0713797	chr1	10923069	10923467	+	0	NA	Intergenic	Intergenic	-60278	NM_029525	109294	Mm.123247	NM_029525	ENSMUSG00000048960	Prex2	6230420N16Rik|AI316880|AI553603|C030045D06Rik|D430013K02|Depdc2|P-Rex2	phosphatidylinositol-3,4,5-trisphosphate-dependent Rac exchange factor 2	protein-coding
101	Peak_101	0.995683	2.26352	NO	0.0352713	0.0977123	chr1	10933049	10933447	+	0	NA	Intergenic	Intergenic	-50298	NM_029525	109294	Mm.123247	NM_029525	ENSMUSG00000048960	Prex2	6230420N16Rik|AI316880|AI553603|C030045D06Rik|D430013K02|Depdc2|P-Rex2	phosphatidylinositol-3,4,5-trisphosphate-dependent Rac exchange factor 2	protein-coding
102	Peak_102	-0.934425	4.7436	NO	0.000611758	0.0034313	chr1	10983569	10983967	+	0	NA	5' UTR (NM_029525, exon 1 of 40)	5' UTR (NM_029525, exon 1 of 40)	222	NM_029525	109294	Mm.123247	NM_029525	ENSMUSG00000048960	Prex2	6230420N16Rik|AI316880|AI553603|C030045D06Rik|D430013K02|Depdc2|P-Rex2	phosphatidylinositol-3,4,5-trisphosphate-dependent Rac exchange factor 2	protein-coding
103	Peak_103	-0.056504	2.5517	NO	0.893294	0.936021	chr1	11008770	11009168	+	0	NA	intron (NM_029525, intron 1 of 39)	intron (NM_029525, intron 1 of 39)	25423	NM_029525	109294	Mm.123247	NM_029525	ENSMUSG00000048960	Prex2	6230420N16Rik|AI316880|AI553603|C030045D06Rik|D430013K02|Depdc2|P-Rex2	phosphatidylinositol-3,4,5-trisphosphate-dependent Rac exchange factor 2	protein-coding
104	Peak_104	-2.12492	2.71173	DOWN	0.000300356	0.00184551	chr1	11023326	11023724	+	0	NA	intron (NM_029525, intron 1 of 39)	intron (NM_029525, intron 1 of 39)	39979	NM_029525	109294	Mm.123247	NM_029525	ENSMUSG00000048960	Prex2	6230420N16Rik|AI316880|AI553603|C030045D06Rik|D430013K02|Depdc2|P-Rex2	phosphatidylinositol-3,4,5-trisphosphate-dependent Rac exchange factor 2	protein-coding
105	Peak_105	0.619837	1.85007	NO	0.217961	0.369403	chr1	11027844	11028242	+	0	NA	intron (NM_029525, intron 1 of 39)	intron (NM_029525, intron 1 of 39)	44497	NM_029525	109294	Mm.123247	NM_029525	ENSMUSG00000048960	Prex2	6230420N16Rik|AI316880|AI553603|C030045D06Rik|D430013K02|Depdc2|P-Rex2	phosphatidylinositol-3,4,5-trisphosphate-dependent Rac exchange factor 2	protein-coding
106	Peak_106	0.612312	2.01655	NO	0.228829	0.381863	chr1	11035751	11036149	+	0	NA	intron (NM_029525, intron 1 of 39)	B1F2|SINE|Alu	52404	NM_029525	109294	Mm.123247	NM_029525	ENSMUSG00000048960	Prex2	6230420N16Rik|AI316880|AI553603|C030045D06Rik|D430013K02|Depdc2|P-Rex2	phosphatidylinositol-3,4,5-trisphosphate-dependent Rac exchange factor 2	protein-coding
107	Peak_107	-0.222597	1.28376	NO	0.70477	0.808885	chr1	11240977	11241375	+	0	NA	intron (NM_029525, intron 35 of 39)	intron (NM_029525, intron 35 of 39)	-12868	NM_001033636	109294	Mm.123247	NM_029525	ENSMUSG00000048960	Prex2	6230420N16Rik|AI316880|AI553603|C030045D06Rik|D430013K02|Depdc2|P-Rex2	phosphatidylinositol-3,4,5-trisphosphate-dependent Rac exchange factor 2	protein-coding
108	Peak_108	-1.27518	3.98492	DOWN	3.12093e-07	4.04132e-06	chr1	11319455	11319853	+	0	NA	Intergenic	Intergenic	65610	NM_001033636	109294	Mm.123247	NM_029525	ENSMUSG00000048960	Prex2	6230420N16Rik|AI316880|AI553603|C030045D06Rik|D430013K02|Depdc2|P-Rex2	phosphatidylinositol-3,4,5-trisphosphate-dependent Rac exchange factor 2	protein-coding
109	Peak_109	-0.227962	5.4273	NO	0.353056	0.512261	chr1	11404261	11404659	+	0	NA	5' UTR (NM_001160370, exon 1 of 7)	5' UTR (NM_001160370, exon 1 of 7)	274	NM_177173	320492	Mm.52021	NM_177173	ENSMUSG00000057715	A830018L16Rik	-	RIKEN cDNA A830018L16 gene	protein-coding
110	Peak_110	0.30368	2.27258	NO	0.536486	0.677704	chr1	11585273	11585671	+	0	NA	intron (NM_177173, intron 6 of 13)	B3|SINE|B2	181286	NM_177173	320492	Mm.52021	NM_177173	ENSMUSG00000057715	A830018L16Rik	-	RIKEN cDNA A830018L16 gene	protein-coding
111	Peak_111	-1.17226	3.03641	DOWN	0.00106744	0.00554041	chr1	11648017	11648415	+	0	NA	intron (NM_177173, intron 7 of 13)	intron (NM_177173, intron 7 of 13)	244030	NM_177173	320492	Mm.52021	NM_177173	ENSMUSG00000057715	A830018L16Rik	-	RIKEN cDNA A830018L16 gene	protein-coding
112	Peak_112	-2.88087	2.37435	DOWN	2.83236e-11	8.58526e-10	chr1	11764822	11765220	+	0	NA	intron (NM_001160369, intron 8 of 13)	intron (NM_001160369, intron 8 of 13)	360835	NM_177173	320492	Mm.52021	NM_177173	ENSMUSG00000057715	A830018L16Rik	-	RIKEN cDNA A830018L16 gene	protein-coding
113	Peak_113	-0.785075	2.2919	NO	0.0961475	0.206356	chr1	11863670	11864068	+	0	NA	intron (NM_001310451, intron 10 of 12)	L1_Mus3|LINE|L1	459683	NM_177173	320492	Mm.52021	NM_177173	ENSMUSG00000057715	A830018L16Rik	-	RIKEN cDNA A830018L16 gene	protein-coding
114	Peak_114	2.28979	2.54015	UP	0.000180919	0.00118754	chr1	11917710	11918108	+	0	NA	intron (NM_001310451, intron 10 of 12)	intron (NM_001310451, intron 10 of 12)	-498158	NR_105759	102465961		NR_105759	ENSMUSG00000098555	Mir6341	Gm27262|mmu-mir-6341	microRNA 6341	ncRNA
115	Peak_115	0.908368	2.09441	NO	0.0697826	0.163148	chr1	11973349	11973747	+	0	NA	Intergenic	Intergenic	-442519	NR_105759	102465961		NR_105759	ENSMUSG00000098555	Mir6341	Gm27262|mmu-mir-6341	microRNA 6341	ncRNA
116	Peak_116	2.27686	4.77206	UP	1.2394e-14	7.15486e-13	chr1	11990591	11990989	+	0	NA	Intergenic	Intergenic	-425277	NR_105759	102465961		NR_105759	ENSMUSG00000098555	Mir6341	Gm27262|mmu-mir-6341	microRNA 6341	ncRNA
117	Peak_117	2.75103	3.33301	UP	2.7642e-08	4.49187e-07	chr1	12006818	12007216	+	0	NA	Intergenic	Intergenic	-409050	NR_105759	102465961		NR_105759	ENSMUSG00000098555	Mir6341	Gm27262|mmu-mir-6341	microRNA 6341	ncRNA
118	Peak_118	3.06403	3.7847	UP	2.10396e-15	1.44588e-13	chr1	12055155	12055553	+	0	NA	Intergenic	Intergenic	-360713	NR_105759	102465961		NR_105759	ENSMUSG00000098555	Mir6341	Gm27262|mmu-mir-6341	microRNA 6341	ncRNA
119	Peak_119	-2.91794	2.85454	DOWN	3.50106e-07	4.48053e-06	chr1	12275824	12276222	+	0	NA	Intergenic	Intergenic	-140044	NR_105759	102465961		NR_105759	ENSMUSG00000098555	Mir6341	Gm27262|mmu-mir-6341	microRNA 6341	ncRNA
120	Peak_120	-2.75864	2.56323	DOWN	7.59865e-06	7.19648e-05	chr1	12281856	12282254	+	0	NA	Intergenic	Intergenic	-134012	NR_105759	102465961		NR_105759	ENSMUSG00000098555	Mir6341	Gm27262|mmu-mir-6341	microRNA 6341	ncRNA
121	Peak_121	-0.356238	3.07226	NO	0.257837	0.413865	chr1	12388318	12388716	+	0	NA	Intergenic	Intergenic	-27550	NR_105759	102465961		NR_105759	ENSMUSG00000098555	Mir6341	Gm27262|mmu-mir-6341	microRNA 6341	ncRNA
122	Peak_122	1.08989	2.47647	NO	0.0201652	0.0630286	chr1	12426320	12426718	+	0	NA	Intergenic	Intergenic	10452	NR_105759	102465961		NR_105759	ENSMUSG00000098555	Mir6341	Gm27262|mmu-mir-6341	microRNA 6341	ncRNA
123	Peak_123	0.564575	3.36439	NO	0.130633	0.258121	chr1	12562115	12562513	+	0	NA	Intergenic	Intergenic	-95330	NR_045297	329096	Mm.417782	NR_045297	ENSMUSG00000097171	Gm17644	4932411L15	predicted gene, 17644	ncRNA
124	Peak_124	0.137031	4.59186	NO	0.619306	0.744579	chr1	12682132	12682530	+	0	NA	promoter-TSS (NM_001198565)	promoter-TSS (NM_001198565)	-180	NM_001198565	240725	Mm.45563	NM_172294	ENSMUSG00000016918	Sulf1	AI467640|AW121680|mKIAA1077	sulfatase 1	protein-coding
125	Peak_125	0.704373	4.40473	NO	0.0349235	0.0969632	chr1	12682871	12683269	+	0	NA	intron (NM_001198566, intron 1 of 20)	intron (NM_001198566, intron 1 of 20)	559	NM_001198566	240725	Mm.45563	NM_172294	ENSMUSG00000016918	Sulf1	AI467640|AW121680|mKIAA1077	sulfatase 1	protein-coding
126	Peak_126	1.25204	2.84406	UP	0.00354614	0.0152814	chr1	12694586	12694984	+	0	NA	intron (NM_001198566, intron 1 of 20)	intron (NM_001198566, intron 1 of 20)	12274	NM_001198566	240725	Mm.45563	NM_172294	ENSMUSG00000016918	Sulf1	AI467640|AW121680|mKIAA1077	sulfatase 1	protein-coding
127	Peak_127	0.0404166	3.0797	NO	0.901912	0.941373	chr1	12701207	12701605	+	0	NA	intron (NM_001198566, intron 1 of 20)	B1_Mur1|SINE|Alu	-7220	NM_172294	240725	Mm.45563	NM_172294	ENSMUSG00000016918	Sulf1	AI467640|AW121680|mKIAA1077	sulfatase 1	protein-coding
128	Peak_128	-0.144315	4.25572	NO	0.643675	0.763912	chr1	12708321	12708719	+	0	NA	promoter-TSS (NM_172294)	promoter-TSS (NM_172294)	-106	NM_172294	240725	Mm.45563	NM_172294	ENSMUSG00000016918	Sulf1	AI467640|AW121680|mKIAA1077	sulfatase 1	protein-coding
129	Peak_129	1.08507	2.80692	NO	0.0127955	0.0439139	chr1	12713399	12713797	+	0	NA	intron (NM_172294, intron 1 of 21)	intron (NM_172294, intron 1 of 21)	4972	NM_172294	240725	Mm.45563	NM_172294	ENSMUSG00000016918	Sulf1	AI467640|AW121680|mKIAA1077	sulfatase 1	protein-coding
130	Peak_130	0.834324	3.56827	NO	0.0147769	0.049283	chr1	12734714	12735112	+	0	NA	intron (NM_172294, intron 2 of 21)	intron (NM_172294, intron 2 of 21)	26287	NM_172294	240725	Mm.45563	NM_172294	ENSMUSG00000016918	Sulf1	AI467640|AW121680|mKIAA1077	sulfatase 1	protein-coding
131	Peak_131	0.036771	2.67231	NO	0.940023	0.965014	chr1	12781973	12782371	+	0	NA	intron (NM_172294, intron 4 of 21)	intron (NM_172294, intron 4 of 21)	73546	NM_172294	240725	Mm.45563	NM_172294	ENSMUSG00000016918	Sulf1	AI467640|AW121680|mKIAA1077	sulfatase 1	protein-coding
132	Peak_132	1.12377	3.92987	UP	0.00161845	0.00789222	chr1	12801545	12801943	+	0	NA	intron (NM_172294, intron 7 of 21)	intron (NM_172294, intron 7 of 21)	93118	NM_172294	240725	Mm.45563	NM_172294	ENSMUSG00000016918	Sulf1	AI467640|AW121680|mKIAA1077	sulfatase 1	protein-coding
133	Peak_133	1.25308	4.38325	UP	2.51778e-05	0.000209041	chr1	12826285	12826683	+	0	NA	intron (NM_172294, intron 13 of 21)	intron (NM_172294, intron 13 of 21)	117858	NM_172294	240725	Mm.45563	NM_172294	ENSMUSG00000016918	Sulf1	AI467640|AW121680|mKIAA1077	sulfatase 1	protein-coding
134	Peak_134	0.170229	2.5717	NO	0.679588	0.790711	chr1	12848328	12848726	+	0	NA	intron (NM_172294, intron 21 of 21)	intron (NM_172294, intron 21 of 21)	132689	NM_172841	240726	Mm.24481	NM_172841	ENSMUSG00000025938	Slco5a1	4732454B15|A630033C23Rik|AA407151	solute carrier organic anion transporter family, member 5A1	protein-coding
135	Peak_135	0.476051	3.82214	NO	0.0896574	0.196206	chr1	12855529	12855927	+	0	NA	TTS (NM_172841)	TTS (NM_172841)	125488	NM_172841	240726	Mm.24481	NM_172841	ENSMUSG00000025938	Slco5a1	4732454B15|A630033C23Rik|AA407151	solute carrier organic anion transporter family, member 5A1	protein-coding
136	Peak_136	2.66406	4.10404	UP	6.13092e-13	2.54727e-11	chr1	12895536	12895934	+	0	NA	intron (NM_172841, intron 4 of 8)	intron (NM_172841, intron 4 of 8)	85481	NM_172841	240726	Mm.24481	NM_172841	ENSMUSG00000025938	Slco5a1	4732454B15|A630033C23Rik|AA407151	solute carrier organic anion transporter family, member 5A1	protein-coding
137	Peak_137	1.77938	2.91499	UP	1.74797e-05	0.000151191	chr1	12898476	12898874	+	0	NA	intron (NM_172841, intron 4 of 8)	intron (NM_172841, intron 4 of 8)	82541	NM_172841	240726	Mm.24481	NM_172841	ENSMUSG00000025938	Slco5a1	4732454B15|A630033C23Rik|AA407151	solute carrier organic anion transporter family, member 5A1	protein-coding
138	Peak_138	-0.0586761	2.30479	NO	0.910732	0.947117	chr1	12909752	12910150	+	0	NA	intron (NM_172841, intron 4 of 8)	intron (NM_172841, intron 4 of 8)	71265	NM_172841	240726	Mm.24481	NM_172841	ENSMUSG00000025938	Slco5a1	4732454B15|A630033C23Rik|AA407151	solute carrier organic anion transporter family, member 5A1	protein-coding
139	Peak_139	0.703191	2.67666	NO	0.131366	0.259145	chr1	12968771	12969169	+	0	NA	intron (NM_172841, intron 1 of 8)	intron (NM_172841, intron 1 of 8)	12246	NM_172841	240726	Mm.24481	NM_172841	ENSMUSG00000025938	Slco5a1	4732454B15|A630033C23Rik|AA407151	solute carrier organic anion transporter family, member 5A1	protein-coding
140	Peak_140	-0.246988	4.35429	NO	0.280814	0.438591	chr1	12980657	12981055	+	0	NA	5' UTR (NM_172841, exon 1 of 9)	5' UTR (NM_172841, exon 1 of 9)	360	NM_172841	240726	Mm.24481	NM_172841	ENSMUSG00000025938	Slco5a1	4732454B15|A630033C23Rik|AA407151	solute carrier organic anion transporter family, member 5A1	protein-coding
141	Peak_141	-0.533291	4.30539	NO	0.0806469	0.181624	chr1	12982095	12982493	+	0	NA	Intergenic	CpG	-1078	NM_172841	240726	Mm.24481	NM_172841	ENSMUSG00000025938	Slco5a1	4732454B15|A630033C23Rik|AA407151	solute carrier organic anion transporter family, member 5A1	protein-coding
142	Peak_142	1.87447	4.45686	UP	5.48837e-09	1.0322e-07	chr1	12995095	12995493	+	0	NA	Intergenic	Intergenic	-14078	NM_172841	240726	Mm.24481	NM_172841	ENSMUSG00000025938	Slco5a1	4732454B15|A630033C23Rik|AA407151	solute carrier organic anion transporter family, member 5A1	protein-coding
143	Peak_143	1.23469	2.88259	UP	0.00877177	0.0323707	chr1	13005959	13006357	+	0	NA	Intergenic	RLTR9A2|LTR|ERVK	-24942	NM_172841	240726	Mm.24481	NM_172841	ENSMUSG00000025938	Slco5a1	4732454B15|A630033C23Rik|AA407151	solute carrier organic anion transporter family, member 5A1	protein-coding
144	Peak_144	0.408077	2.4962	NO	0.375234	0.533315	chr1	13040233	13040631	+	0	NA	Intergenic	Intergenic	-59216	NM_172841	240726	Mm.24481	NM_172841	ENSMUSG00000025938	Slco5a1	4732454B15|A630033C23Rik|AA407151	solute carrier organic anion transporter family, member 5A1	protein-coding
145	Peak_145	1.40053	1.64915	NO	0.0336227	0.0942169	chr1	13064645	13065043	+	0	NA	Intergenic	Intergenic	52400	NM_001081209	383491	Mm.309380	NM_001081209	ENSMUSG00000042414	Prdm14	-	PR domain containing 14	protein-coding
146	Peak_146	0.051414	2.50881	NO	0.91552	0.950371	chr1	13085652	13086050	+	0	NA	Intergenic	Intergenic	31393	NM_001081209	383491	Mm.309380	NM_001081209	ENSMUSG00000042414	Prdm14	-	PR domain containing 14	protein-coding
147	Peak_147	-0.321625	2.97948	NO	0.318893	0.478152	chr1	13093731	13094129	+	0	NA	Intergenic	Intergenic	23314	NM_001081209	383491	Mm.309380	NM_001081209	ENSMUSG00000042414	Prdm14	-	PR domain containing 14	protein-coding
148	Peak_148	-0.0947694	2.95831	NO	0.807431	0.880072	chr1	13118499	13118897	+	0	NA	Intergenic	Intergenic	-1454	NM_001081209	383491	Mm.309380	NM_001081209	ENSMUSG00000042414	Prdm14	-	PR domain containing 14	protein-coding
149	Peak_149	0.871348	3.28132	NO	0.00473383	0.019479	chr1	13124289	13124687	+	0	NA	Intergenic	Intergenic	-7244	NM_001081209	383491	Mm.309380	NM_001081209	ENSMUSG00000042414	Prdm14	-	PR domain containing 14	protein-coding
150	Peak_150	1.42406	2.88564	UP	0.00182949	0.00876813	chr1	13298936	13299334	+	0	NA	intron (NM_008678, intron 1 of 22)	intron (NM_008678, intron 1 of 22)	63375	NM_001302702	17978	Mm.2537	NM_008678	ENSMUSG00000005886	Ncoa2	D1Ertd433e|GRIP-1|Grip1|KAT13C|NCoA-2|SRC-2|TIF2|bHLHe75	nuclear receptor coactivator 2	protein-coding
151	Peak_151	0.897795	2.60272	NO	0.0277664	0.081107	chr1	13304370	13304768	+	0	NA	intron (NM_008678, intron 1 of 22)	intron (NM_008678, intron 1 of 22)	57941	NM_001302702	17978	Mm.2537	NM_008678	ENSMUSG00000005886	Ncoa2	D1Ertd433e|GRIP-1|Grip1|KAT13C|NCoA-2|SRC-2|TIF2|bHLHe75	nuclear receptor coactivator 2	protein-coding
152	Peak_152	0.797304	3.18859	NO	0.110321	0.228102	chr1	13314923	13315321	+	0	NA	intron (NM_008678, intron 1 of 22)	intron (NM_008678, intron 1 of 22)	47388	NM_001302702	17978	Mm.2537	NM_008678	ENSMUSG00000005886	Ncoa2	D1Ertd433e|GRIP-1|Grip1|KAT13C|NCoA-2|SRC-2|TIF2|bHLHe75	nuclear receptor coactivator 2	protein-coding
153	Peak_153	-0.33216	5.5329	NO	0.213652	0.364483	chr1	13363291	13363689	+	0	NA	promoter-TSS (NM_001302702)	promoter-TSS (NM_001302702)	674	NM_008678	17978	Mm.2537	NM_008678	ENSMUSG00000005886	Ncoa2	D1Ertd433e|GRIP-1|Grip1|KAT13C|NCoA-2|SRC-2|TIF2|bHLHe75	nuclear receptor coactivator 2	protein-coding
154	Peak_154	-0.762961	3.57644	NO	0.0109785	0.0388462	chr1	13416484	13416882	+	0	NA	Intergenic	Intergenic	-52519	NM_008678	17978	Mm.2537	NM_008678	ENSMUSG00000005886	Ncoa2	D1Ertd433e|GRIP-1|Grip1|KAT13C|NCoA-2|SRC-2|TIF2|bHLHe75	nuclear receptor coactivator 2	protein-coding
155	Peak_155	-0.735632	3.10523	NO	0.115305	0.23553	chr1	13458153	13458551	+	0	NA	Intergenic	Intergenic	-94188	NM_008678	17978	Mm.2537	NM_008678	ENSMUSG00000005886	Ncoa2	D1Ertd433e|GRIP-1|Grip1|KAT13C|NCoA-2|SRC-2|TIF2|bHLHe75	nuclear receptor coactivator 2	protein-coding
156	Peak_156	1.01406	2.92625	NO	0.0392304	0.105818	chr1	13484936	13485334	+	0	NA	Intergenic	Intergenic	94856	NM_028173	72265	Mm.28765	NM_028173	ENSMUSG00000025935	Tram1	1810049E02Rik|TRAMP	translocating chain-associating membrane protein 1	protein-coding
157	Peak_157	2.27857	3.68257	UP	5.81826e-09	1.08919e-07	chr1	13486411	13486809	+	0	NA	Intergenic	Intergenic	93381	NM_028173	72265	Mm.28765	NM_028173	ENSMUSG00000025935	Tram1	1810049E02Rik|TRAMP	translocating chain-associating membrane protein 1	protein-coding
158	Peak_158	1.11041	3.60349	UP	0.000424575	0.00249809	chr1	13521760	13522158	+	0	NA	Intergenic	Intergenic	58032	NM_028173	72265	Mm.28765	NM_028173	ENSMUSG00000025935	Tram1	1810049E02Rik|TRAMP	translocating chain-associating membrane protein 1	protein-coding
159	Peak_159	-0.170941	5.41624	NO	0.503396	0.649631	chr1	13579576	13579974	+	0	NA	exon (NM_028173, exon 1 of 11)	exon (NM_028173, exon 1 of 11)	216	NM_028173	72265	Mm.28765	NM_028173	ENSMUSG00000025935	Tram1	1810049E02Rik|TRAMP	translocating chain-associating membrane protein 1	protein-coding
160	Peak_160	-0.296569	2.578	NO	0.529022	0.671444	chr1	13639805	13640203	+	0	NA	intron (NM_145381, intron 2 of 6)	intron (NM_145381, intron 2 of 6)	10586	NM_145381	212442	Mm.89572	NM_145381	ENSMUSG00000025937	Lactb2	Cgi-83|E430032H21Rik	lactamase, beta 2	protein-coding
161	Peak_161	-0.335092	5.04153	NO	0.116205	0.23691	chr1	13650214	13650612	+	0	NA	exon (NM_145381, exon 1 of 7)	exon (NM_145381, exon 1 of 7)	177	NM_145381	212442	Mm.89572	NM_145381	ENSMUSG00000025937	Lactb2	Cgi-83|E430032H21Rik	lactamase, beta 2	protein-coding
162	Peak_162	-0.307611	2.88336	NO	0.440813	0.594687	chr1	13696417	13696815	+	0	NA	Intergenic	Intergenic	37764	NM_001011873	381246	Mm.311142	NM_001011873	ENSMUSG00000067813	Xkr9	Gm1620|XRG9	X-linked Kx blood group related 9	protein-coding
163	Peak_163	-0.874065	2.55934	NO	0.0205976	0.0641175	chr1	13761015	13761413	+	0	NA	Intergenic	Intergenic	15796	NR_004447	433273	Mm.304088	NR_004447	ENSMUSG00000097711	Gm5523	EG433273	glyceraldehyde-3-phosphate dehydrogenase pseudogene	pseudo
164	Peak_164	-0.296927	4.35242	NO	0.365905	0.52451	chr1	13779508	13779906	+	0	NA	Intergenic	Intergenic	-2697	NR_004447	433273	Mm.304088	NR_004447	ENSMUSG00000097711	Gm5523	EG433273	glyceraldehyde-3-phosphate dehydrogenase pseudogene	pseudo
165	Peak_165	0.788876	2.52641	NO	0.118675	0.240638	chr1	13798387	13798785	+	0	NA	Intergenic	Intergenic	-21576	NR_004447	433273	Mm.304088	NR_004447	ENSMUSG00000097711	Gm5523	EG433273	glyceraldehyde-3-phosphate dehydrogenase pseudogene	pseudo
166	Peak_166	2.33372	3.56191	UP	1.38029e-08	2.38926e-07	chr1	13851090	13851488	+	0	NA	Intergenic	Intergenic	-74279	NR_004447	433273	Mm.304088	NR_004447	ENSMUSG00000097711	Gm5523	EG433273	glyceraldehyde-3-phosphate dehydrogenase pseudogene	pseudo
167	Peak_167	0.458397	2.70856	NO	0.313173	0.472257	chr1	13991834	13992232	+	0	NA	Intergenic	Intergenic	-215023	NR_004447	433273	Mm.304088	NR_004447	ENSMUSG00000097711	Gm5523	EG433273	glyceraldehyde-3-phosphate dehydrogenase pseudogene	pseudo
168	Peak_168	-0.248681	2.11754	NO	0.648184	0.767426	chr1	14001574	14001972	+	0	NA	Intergenic	Intergenic	-224763	NR_004447	433273	Mm.304088	NR_004447	ENSMUSG00000097711	Gm5523	EG433273	glyceraldehyde-3-phosphate dehydrogenase pseudogene	pseudo
169	Peak_169	0.896961	1.84699	NO	0.160829	0.299046	chr1	14048354	14048752	+	0	NA	Intergenic	Intergenic	251727	NM_001252192	14048	Mm.250185	NM_010164	ENSMUSG00000025932	Eya1	bor	EYA transcriptional coactivator and phosphatase 1	protein-coding
170	Peak_170	2.14386	3.56421	UP	1.39878e-09	2.96389e-08	chr1	14087858	14088256	+	0	NA	Intergenic	Intergenic	212223	NM_001252192	14048	Mm.250185	NM_010164	ENSMUSG00000025932	Eya1	bor	EYA transcriptional coactivator and phosphatase 1	protein-coding
171	Peak_171	2.28538	3.63774	UP	1.85664e-09	3.84076e-08	chr1	14089094	14089492	+	0	NA	Intergenic	Intergenic	210987	NM_001252192	14048	Mm.250185	NM_010164	ENSMUSG00000025932	Eya1	bor	EYA transcriptional coactivator and phosphatase 1	protein-coding
172	Peak_172	1.00885	2.37063	NO	0.0204961	0.063865	chr1	14099321	14099719	+	0	NA	Intergenic	Intergenic	200760	NM_001252192	14048	Mm.250185	NM_010164	ENSMUSG00000025932	Eya1	bor	EYA transcriptional coactivator and phosphatase 1	protein-coding
173	Peak_173	1.39804	3.36566	UP	0.000101311	0.000714317	chr1	14153009	14153407	+	0	NA	Intergenic	Intergenic	147072	NM_001252192	14048	Mm.250185	NM_010164	ENSMUSG00000025932	Eya1	bor	EYA transcriptional coactivator and phosphatase 1	protein-coding
174	Peak_174	1.10703	3.03877	NO	0.0155366	0.0512642	chr1	14163423	14163821	+	0	NA	intron (NM_010164, intron 17 of 17)	intron (NM_010164, intron 17 of 17)	136658	NM_001252192	14048	Mm.250185	NM_010164	ENSMUSG00000025932	Eya1	bor	EYA transcriptional coactivator and phosphatase 1	protein-coding
175	Peak_175	2.36229	3.49443	UP	2.62653e-07	3.45829e-06	chr1	14170376	14170774	+	0	NA	intron (NM_010164, intron 16 of 17)	intron (NM_010164, intron 16 of 17)	129705	NM_001252192	14048	Mm.250185	NM_010164	ENSMUSG00000025932	Eya1	bor	EYA transcriptional coactivator and phosphatase 1	protein-coding
176	Peak_176	-0.276661	3.91441	NO	0.342811	0.502452	chr1	14171825	14172223	+	0	NA	intron (NM_010164, intron 16 of 17)	intron (NM_010164, intron 16 of 17)	128256	NM_001252192	14048	Mm.250185	NM_010164	ENSMUSG00000025932	Eya1	bor	EYA transcriptional coactivator and phosphatase 1	protein-coding
177	Peak_177	0.79523	3.28058	NO	0.0291174	0.0841899	chr1	14186711	14187109	+	0	NA	intron (NM_010164, intron 12 of 17)	intron (NM_010164, intron 12 of 17)	113370	NM_001252192	14048	Mm.250185	NM_010164	ENSMUSG00000025932	Eya1	bor	EYA transcriptional coactivator and phosphatase 1	protein-coding
178	Peak_178	2.37498	4.2802	UP	6.80361e-12	2.31356e-10	chr1	14192393	14192791	+	0	NA	intron (NM_010164, intron 12 of 17)	L2|LINE|L2	107688	NM_001252192	14048	Mm.250185	NM_010164	ENSMUSG00000025932	Eya1	bor	EYA transcriptional coactivator and phosphatase 1	protein-coding
179	Peak_179	3.15547	4.1638	UP	8.57749e-14	4.20804e-12	chr1	14215466	14215864	+	0	NA	intron (NM_010164, intron 11 of 17)	intron (NM_010164, intron 11 of 17)	84615	NM_001252192	14048	Mm.250185	NM_010164	ENSMUSG00000025932	Eya1	bor	EYA transcriptional coactivator and phosphatase 1	protein-coding
180	Peak_180	1.15548	3.40952	UP	0.00491057	0.0200849	chr1	14234900	14235298	+	0	NA	intron (NM_010164, intron 9 of 17)	intron (NM_010164, intron 9 of 17)	65181	NM_001252192	14048	Mm.250185	NM_010164	ENSMUSG00000025932	Eya1	bor	EYA transcriptional coactivator and phosphatase 1	protein-coding
181	Peak_181	4.31542	4.03045	UP	3.37111e-15	2.2151e-13	chr1	14275809	14276207	+	0	NA	intron (NM_001252192, intron 2 of 16)	intron (NM_001252192, intron 2 of 16)	24272	NM_001252192	14048	Mm.250185	NM_010164	ENSMUSG00000025932	Eya1	bor	EYA transcriptional coactivator and phosphatase 1	protein-coding
182	Peak_182	1.87129	4.30518	UP	9.06627e-08	1.32118e-06	chr1	14282306	14282704	+	0	NA	intron (NM_001252192, intron 2 of 16)	intron (NM_001252192, intron 2 of 16)	17775	NM_001252192	14048	Mm.250185	NM_010164	ENSMUSG00000025932	Eya1	bor	EYA transcriptional coactivator and phosphatase 1	protein-coding
183	Peak_183	0.492664	3.125	NO	0.174073	0.316267	chr1	14292705	14293103	+	0	NA	exon (NM_001310459, exon 3 of 18)	exon (NM_001310459, exon 3 of 18)	7376	NM_001252192	14048	Mm.250185	NM_010164	ENSMUSG00000025932	Eya1	bor	EYA transcriptional coactivator and phosphatase 1	protein-coding
184	Peak_184	1.04958	4.06136	UP	0.00117058	0.0059905	chr1	14294738	14295136	+	0	NA	intron (NM_010164, intron 1 of 17)	intron (NM_010164, intron 1 of 17)	5343	NM_001252192	14048	Mm.250185	NM_010164	ENSMUSG00000025932	Eya1	bor	EYA transcriptional coactivator and phosphatase 1	protein-coding
185	Peak_185	-0.410645	4.85151	NO	0.130413	0.257789	chr1	14299853	14300251	+	0	NA	5' UTR (NM_001252192, exon 1 of 17)	5' UTR (NM_001252192, exon 1 of 17)	228	NM_001252192	14048	Mm.250185	NM_010164	ENSMUSG00000025932	Eya1	bor	EYA transcriptional coactivator and phosphatase 1	protein-coding
186	Peak_186	0.945568	2.00849	NO	0.132131	0.260252	chr1	14334420	14334818	+	0	NA	Intergenic	Intergenic	-34339	NM_001310459	14048	Mm.250185	NM_010164	ENSMUSG00000025932	Eya1	bor	EYA transcriptional coactivator and phosphatase 1	protein-coding
187	Peak_187	0.52391	2.24842	NO	0.299527	0.458499	chr1	14410603	14411001	+	0	NA	Intergenic	Intergenic	-110522	NM_001310459	14048	Mm.250185	NM_010164	ENSMUSG00000025932	Eya1	bor	EYA transcriptional coactivator and phosphatase 1	protein-coding
188	Peak_188	-3.96126	3.43058	DOWN	1.4688e-24	5.68772e-22	chr1	14454858	14455256	+	0	NA	Intergenic	Intergenic	-154777	NM_001310459	14048	Mm.250185	NM_010164	ENSMUSG00000025932	Eya1	bor	EYA transcriptional coactivator and phosphatase 1	protein-coding
189	Peak_189	1.06414	3.99602	UP	9.42532e-05	0.000670868	chr1	14494422	14494820	+	0	NA	Intergenic	Intergenic	-194341	NM_001310459	14048	Mm.250185	NM_010164	ENSMUSG00000025932	Eya1	bor	EYA transcriptional coactivator and phosphatase 1	protein-coding
190	Peak_190	0.412431	5.08247	NO	0.078516	0.178136	chr1	14496845	14497243	+	0	NA	Intergenic	CpG	-196764	NM_001310459	14048	Mm.250185	NM_010164	ENSMUSG00000025932	Eya1	bor	EYA transcriptional coactivator and phosphatase 1	protein-coding
191	Peak_191	1.69637	2.69104	UP	0.00249527	0.0113595	chr1	14535311	14535709	+	0	NA	Intergenic	Intergenic	210537	NM_010827	17681	Mm.5820	NM_010827	ENSMUSG00000025930	Msc	MyoR|bHLHa22	musculin	protein-coding
192	Peak_192	3.07312	4.34852	UP	1.70784e-18	2.16393e-16	chr1	14556094	14556492	+	0	NA	Intergenic	Intergenic	189754	NM_010827	17681	Mm.5820	NM_010827	ENSMUSG00000025930	Msc	MyoR|bHLHa22	musculin	protein-coding
193	Peak_193	-0.0456098	2.28783	NO	0.918996	0.952519	chr1	14616921	14617319	+	0	NA	Intergenic	Intergenic	128927	NM_010827	17681	Mm.5820	NM_010827	ENSMUSG00000025930	Msc	MyoR|bHLHa22	musculin	protein-coding
194	Peak_194	-1.79689	3.27031	DOWN	1.61642e-05	0.00014098	chr1	14698226	14698624	+	0	NA	Intergenic	Intergenic	47622	NM_010827	17681	Mm.5820	NM_010827	ENSMUSG00000025930	Msc	MyoR|bHLHa22	musculin	protein-coding
195	Peak_195	-0.710349	3.52634	NO	0.0228646	0.0695986	chr1	14706472	14706870	+	0	NA	Intergenic	Intergenic	39376	NM_010827	17681	Mm.5820	NM_010827	ENSMUSG00000025930	Msc	MyoR|bHLHa22	musculin	protein-coding
196	Peak_196	0.0245285	3.21613	NO	0.941617	0.966003	chr1	14730061	14730459	+	0	NA	Intergenic	Intergenic	15787	NM_010827	17681	Mm.5820	NM_010827	ENSMUSG00000025930	Msc	MyoR|bHLHa22	musculin	protein-coding
197	Peak_197	-0.357192	4.31805	NO	0.124687	0.249541	chr1	14745443	14745841	+	0	NA	exon (NM_010827, exon 1 of 2)	exon (NM_010827, exon 1 of 2)	405	NM_010827	17681	Mm.5820	NM_010827	ENSMUSG00000025930	Msc	MyoR|bHLHa22	musculin	protein-coding
198	Peak_198	2.48167	3.57454	UP	1.05175e-12	4.17116e-11	chr1	14790277	14790675	+	0	NA	Intergenic	Intergenic	-44429	NM_010827	17681	Mm.5820	NM_010827	ENSMUSG00000025930	Msc	MyoR|bHLHa22	musculin	protein-coding
199	Peak_199	0.816733	2.68683	NO	0.0619029	0.149336	chr1	14790966	14791364	+	0	NA	Intergenic	Intergenic	-45118	NM_010827	17681	Mm.5820	NM_010827	ENSMUSG00000025930	Msc	MyoR|bHLHa22	musculin	protein-coding
200	Peak_200	0.457782	2.42037	NO	0.343674	0.503299	chr1	14808922	14809320	+	0	NA	Intergenic	Intergenic	-63074	NM_010827	17681	Mm.5820	NM_010827	ENSMUSG00000025930	Msc	MyoR|bHLHa22	musculin	protein-coding
201	Peak_201	0.869945	2.36473	NO	0.143251	0.275587	chr1	14832075	14832473	+	0	NA	Intergenic	Intergenic	76669	NM_177781	277328	Mm.186329	NM_177781	ENSMUSG00000032769	Trpa1	Anktm1|TRPA1b	transient receptor potential cation channel, subfamily A, member 1	protein-coding
202	Peak_202	0.783861	2.25723	NO	0.181573	0.325535	chr1	14837659	14838057	+	0	NA	Intergenic	Intergenic	71085	NM_177781	277328	Mm.186329	NM_177781	ENSMUSG00000032769	Trpa1	Anktm1|TRPA1b	transient receptor potential cation channel, subfamily A, member 1	protein-coding
203	Peak_203	0.200823	3.55242	NO	0.558024	0.695844	chr1	14908678	14909076	+	0	NA	promoter-TSS (NM_177781)	promoter-TSS (NM_177781)	66	NM_177781	277328	Mm.186329	NM_177781	ENSMUSG00000032769	Trpa1	Anktm1|TRPA1b	transient receptor potential cation channel, subfamily A, member 1	protein-coding
204	Peak_204	0.410442	2.93645	NO	0.305412	0.464404	chr1	14919137	14919535	+	0	NA	Intergenic	Intergenic	-10393	NM_177781	277328	Mm.186329	NM_177781	ENSMUSG00000032769	Trpa1	Anktm1|TRPA1b	transient receptor potential cation channel, subfamily A, member 1	protein-coding
205	Peak_205	1.26078	2.36531	NO	0.0371638	0.10162	chr1	14995339	14995737	+	0	NA	Intergenic	Intergenic	-86595	NM_177781	277328	Mm.186329	NM_177781	ENSMUSG00000032769	Trpa1	Anktm1|TRPA1b	transient receptor potential cation channel, subfamily A, member 1	protein-coding
206	Peak_206	0.347992	2.5361	NO	0.664741	0.779823	chr1	15008360	15008758	+	0	NA	Intergenic	RMER1A|Other|Other	-99616	NM_177781	277328	Mm.186329	NM_177781	ENSMUSG00000032769	Trpa1	Anktm1|TRPA1b	transient receptor potential cation channel, subfamily A, member 1	protein-coding
207	Peak_207	0.614396	2.46233	NO	0.243361	0.398148	chr1	15256555	15256953	+	0	NA	Intergenic	Intergenic	-45779	NM_001098528	98741	Mm.156081	NM_001033195	ENSMUSG00000092083	Kcnb2	9630047L19Rik|BB130875|Kv2.2	potassium voltage gated channel, Shab-related subfamily, member 2	protein-coding
208	Peak_208	-0.217269	5.33126	NO	0.426314	0.581328	chr1	15276812	15277210	+	0	NA	Intergenic	CpG	-25522	NM_001098528	98741	Mm.156081	NM_001033195	ENSMUSG00000092083	Kcnb2	9630047L19Rik|BB130875|Kv2.2	potassium voltage gated channel, Shab-related subfamily, member 2	protein-coding
209	Peak_209	-0.435324	2.34249	NO	0.539281	0.679964	chr1	15355976	15356374	+	0	NA	intron (NM_001098528, intron 1 of 1)	RMER1C|Other|Other	53642	NM_001098528	98741	Mm.156081	NM_001033195	ENSMUSG00000092083	Kcnb2	9630047L19Rik|BB130875|Kv2.2	potassium voltage gated channel, Shab-related subfamily, member 2	protein-coding
210	Peak_210	0.163228	1.84706	NO	0.75339	0.842332	chr1	15425653	15426051	+	0	NA	intron (NM_001098528, intron 1 of 1)	intron (NM_001098528, intron 1 of 1)	123319	NM_001098528	98741	Mm.156081	NM_001033195	ENSMUSG00000092083	Kcnb2	9630047L19Rik|BB130875|Kv2.2	potassium voltage gated channel, Shab-related subfamily, member 2	protein-coding
211	Peak_211	0.582362	2.41232	NO	0.202483	0.351343	chr1	15541678	15542076	+	0	NA	intron (NM_001098528, intron 1 of 1)	intron (NM_001098528, intron 1 of 1)	239344	NM_001098528	98741	Mm.156081	NM_001033195	ENSMUSG00000092083	Kcnb2	9630047L19Rik|BB130875|Kv2.2	potassium voltage gated channel, Shab-related subfamily, member 2	protein-coding
212	Peak_212	1.74101	1.88355	UP	0.00733842	0.0279769	chr1	15579256	15579654	+	0	NA	intron (NM_001098528, intron 1 of 1)	intron (NM_001098528, intron 1 of 1)	-216272	NM_001286628	21749	Mm.4306	NM_009352	ENSMUSG00000025925	Terf1	Pin2|Trbf1|Trf1	telomeric repeat binding factor 1	protein-coding
213	Peak_213	0.42339	3.23492	NO	0.178977	0.322321	chr1	15634855	15635253	+	0	NA	intron (NM_001098528, intron 1 of 1)	RMER17C-int|LTR|ERVK	-160673	NM_001286628	21749	Mm.4306	NM_009352	ENSMUSG00000025925	Terf1	Pin2|Trbf1|Trf1	telomeric repeat binding factor 1	protein-coding
214	Peak_214	-1.46349	2.46744	NO	0.0155231	0.0512343	chr1	15642177	15642575	+	0	NA	intron (NM_001098528, intron 1 of 1)	intron (NM_001098528, intron 1 of 1)	-153351	NM_001286628	21749	Mm.4306	NM_009352	ENSMUSG00000025925	Terf1	Pin2|Trbf1|Trf1	telomeric repeat binding factor 1	protein-coding
215	Peak_215	0.469863	1.84848	NO	0.355538	0.514763	chr1	15656940	15657338	+	0	NA	intron (NM_001098528, intron 1 of 1)	intron (NM_001098528, intron 1 of 1)	-138588	NM_001286628	21749	Mm.4306	NM_009352	ENSMUSG00000025925	Terf1	Pin2|Trbf1|Trf1	telomeric repeat binding factor 1	protein-coding
216	Peak_216	-0.167147	2.20731	NO	0.726158	0.824101	chr1	15673674	15674072	+	0	NA	intron (NM_001098528, intron 1 of 1)	intron (NM_001098528, intron 1 of 1)	-121854	NM_001286628	21749	Mm.4306	NM_009352	ENSMUSG00000025925	Terf1	Pin2|Trbf1|Trf1	telomeric repeat binding factor 1	protein-coding
217	Peak_217	0.108501	2.44624	NO	0.791212	0.869119	chr1	15759036	15759434	+	0	NA	Intergenic	Intergenic	-36492	NM_001286628	21749	Mm.4306	NM_009352	ENSMUSG00000025925	Terf1	Pin2|Trbf1|Trf1	telomeric repeat binding factor 1	protein-coding
218	Peak_218	1.81721	3.09385	UP	1.51389e-05	0.000132963	chr1	15765751	15766149	+	0	NA	Intergenic	Intergenic	-29777	NM_001286628	21749	Mm.4306	NM_009352	ENSMUSG00000025925	Terf1	Pin2|Trbf1|Trf1	telomeric repeat binding factor 1	protein-coding
219	Peak_219	1.42528	3.19709	UP	0.000153111	0.00102612	chr1	15781743	15782141	+	0	NA	Intergenic	RMER17B|LTR|ERVK	-13785	NM_001286628	21749	Mm.4306	NM_009352	ENSMUSG00000025925	Terf1	Pin2|Trbf1|Trf1	telomeric repeat binding factor 1	protein-coding
220	Peak_220	-0.573684	5.39348	NO	0.0129475	0.0443384	chr1	15795753	15796151	+	0	NA	exon (NM_009352, exon 1 of 10)	exon (NM_009352, exon 1 of 10)	225	NM_009352	21749	Mm.4306	NM_009352	ENSMUSG00000025925	Terf1	Pin2|Trbf1|Trf1	telomeric repeat binding factor 1	protein-coding
221	Peak_221	1.62091	2.01561	UP	0.00447335	0.0185727	chr1	15805008	15805406	+	0	NA	intron (NM_001286628, intron 3 of 8)	RLTR13D1|LTR|ERVK	9480	NM_009352	21749	Mm.4306	NM_009352	ENSMUSG00000025925	Terf1	Pin2|Trbf1|Trf1	telomeric repeat binding factor 1	protein-coding
222	Peak_222	1.77933	2.52152	UP	0.000386116	0.00230027	chr1	15823338	15823736	+	0	NA	exon (NM_009352, exon 8 of 10)	exon (NM_009352, exon 8 of 10)	27810	NM_009352	21749	Mm.4306	NM_009352	ENSMUSG00000025925	Terf1	Pin2|Trbf1|Trf1	telomeric repeat binding factor 1	protein-coding
223	Peak_223	-0.643617	2.12047	NO	0.262673	0.419089	chr1	15867173	15867571	+	0	NA	intron (NM_001033288, intron 2 of 4)	intron (NM_001033288, intron 2 of 4)	15431	NM_001033288	226866	Mm.131665	NM_001033288	ENSMUSG00000032719	Sbspon	Gm106|Rpesp	somatomedin B and thrombospondin, type 1 domain containing	protein-coding
224	Peak_224	-0.120357	4.86114	NO	0.589981	0.721758	chr1	15882600	15882998	+	0	NA	promoter-TSS (NM_001033288)	promoter-TSS (NM_001033288)	4	NM_001033288	226866	Mm.131665	NM_001033288	ENSMUSG00000032719	Sbspon	Gm106|Rpesp	somatomedin B and thrombospondin, type 1 domain containing	protein-coding
225	Peak_225	1.28061	3.13031	UP	0.000884305	0.00471958	chr1	15885428	15885826	+	0	NA	Intergenic	Intergenic	-2824	NM_001033288	226866	Mm.131665	NM_001033288	ENSMUSG00000032719	Sbspon	Gm106|Rpesp	somatomedin B and thrombospondin, type 1 domain containing	protein-coding
226	Peak_226	0.0752741	3.70347	NO	0.819865	0.888478	chr1	15898757	15899155	+	0	NA	Intergenic	Intergenic	-16153	NM_001033288	226866	Mm.131665	NM_001033288	ENSMUSG00000032719	Sbspon	Gm106|Rpesp	somatomedin B and thrombospondin, type 1 domain containing	protein-coding
227	Peak_227	1.96139	1.86642	UP	0.000956651	0.00504399	chr1	15904614	15905012	+	0	NA	Intergenic	Intergenic	-22010	NM_001033288	226866	Mm.131665	NM_001033288	ENSMUSG00000032719	Sbspon	Gm106|Rpesp	somatomedin B and thrombospondin, type 1 domain containing	protein-coding
228	Peak_228	0.796103	2.8989	NO	0.0670413	0.158352	chr1	15926621	15927019	+	0	NA	Intergenic	Intergenic	-44017	NM_001033288	226866	Mm.131665	NM_001033288	ENSMUSG00000032719	Sbspon	Gm106|Rpesp	somatomedin B and thrombospondin, type 1 domain containing	protein-coding
229	Peak_229	0.838581	2.60552	NO	0.0993522	0.211356	chr1	15986344	15986742	+	0	NA	Intergenic	Intergenic	96863	NM_001243238	75799	Mm.78557	NM_001243238	ENSMUSG00000067795	4930444P10Rik	-	RIKEN cDNA 4930444P10 gene	protein-coding
230	Peak_230	0.712373	2.21777	NO	0.147967	0.282046	chr1	16042192	16042590	+	0	NA	Intergenic	Intergenic	41015	NM_001243238	75799	Mm.78557	NM_001243238	ENSMUSG00000067795	4930444P10Rik	-	RIKEN cDNA 4930444P10 gene	protein-coding
231	Peak_231	-0.455111	4.70782	NO	0.0354779	0.098123	chr1	16083091	16083489	+	0	NA	5' UTR (NM_001243238, exon 1 of 5)	5' UTR (NM_001243238, exon 1 of 5)	116	NM_001243238	75799	Mm.78557	NM_001243238	ENSMUSG00000067795	4930444P10Rik	-	RIKEN cDNA 4930444P10 gene	protein-coding
232	Peak_232	-0.229805	4.92307	NO	0.307559	0.466516	chr1	16094166	16094564	+	0	NA	intron (NM_011291, intron 1 of 6)	intron (NM_011291, intron 1 of 6)	149	NM_011291	19989	Mm.319659	NM_011291	ENSMUSG00000043716	Rpl7	Rpl7a|Surf-3	ribosomal protein L7	protein-coding
233	Peak_233	-0.46767	5.80759	NO	0.0388459	0.105073	chr1	16095374	16095772	+	0	NA	promoter-TSS (NM_133832)	promoter-TSS (NM_133832)	-390	NM_133832	98711	Mm.274376	NM_133832	ENSMUSG00000025921	Rdh10	3110069K09Rik|4921506A21Rik|AI875664|AW549993|D1Ertd762e|m366Asp	retinol dehydrogenase 10 (all-trans)	protein-coding
234	Peak_234	0.13125	2.21698	NO	0.806939	0.879824	chr1	16126197	16126595	+	0	NA	Intergenic	Intergenic	30433	NM_133832	98711	Mm.274376	NM_133832	ENSMUSG00000025921	Rdh10	3110069K09Rik|4921506A21Rik|AI875664|AW549993|D1Ertd762e|m366Asp	retinol dehydrogenase 10 (all-trans)	protein-coding
235	Peak_235	-3.36967	3.64164	DOWN	1.61115e-10	4.17337e-09	chr1	16167656	16168054	+	0	NA	Intergenic	Intergenic	71892	NM_133832	98711	Mm.274376	NM_133832	ENSMUSG00000025921	Rdh10	3110069K09Rik|4921506A21Rik|AI875664|AW549993|D1Ertd762e|m366Asp	retinol dehydrogenase 10 (all-trans)	protein-coding
236	Peak_236	1.01418	2.95062	NO	0.0211492	0.0654824	chr1	16192146	16192544	+	0	NA	Intergenic	Intergenic	96382	NM_133832	98711	Mm.274376	NM_133832	ENSMUSG00000025921	Rdh10	3110069K09Rik|4921506A21Rik|AI875664|AW549993|D1Ertd762e|m366Asp	retinol dehydrogenase 10 (all-trans)	protein-coding
237	Peak_237	-1.47051	2.41176	DOWN	0.00291163	0.0129237	chr1	16203767	16204165	+	0	NA	Intergenic	MER102b|DNA|MER1_type	108003	NM_133832	98711	Mm.274376	NM_133832	ENSMUSG00000025921	Rdh10	3110069K09Rik|4921506A21Rik|AI875664|AW549993|D1Ertd762e|m366Asp	retinol dehydrogenase 10 (all-trans)	protein-coding
238	Peak_238	-2.35326	2.85673	DOWN	1.5017e-06	1.66494e-05	chr1	16218260	16218658	+	0	NA	TTS (NM_001111272)	TTS (NM_001111272)	122496	NM_133832	98711	Mm.274376	NM_133832	ENSMUSG00000025921	Rdh10	3110069K09Rik|4921506A21Rik|AI875664|AW549993|D1Ertd762e|m366Asp	retinol dehydrogenase 10 (all-trans)	protein-coding
239	Peak_239	-2.0937	3.41283	DOWN	5.09769e-09	9.66375e-08	chr1	16239065	16239463	+	0	NA	intron (NM_025303, intron 12 of 13)	intron (NM_025303, intron 12 of 13)	143301	NM_133832	98711	Mm.274376	NM_133832	ENSMUSG00000025921	Rdh10	3110069K09Rik|4921506A21Rik|AI875664|AW549993|D1Ertd762e|m366Asp	retinol dehydrogenase 10 (all-trans)	protein-coding
240	Peak_240	1.39388	3.27375	UP	0.00051061	0.00293368	chr1	16246423	16246821	+	0	NA	intron (NM_025303, intron 12 of 13)	intron (NM_025303, intron 12 of 13)	150659	NM_133832	98711	Mm.274376	NM_133832	ENSMUSG00000025921	Rdh10	3110069K09Rik|4921506A21Rik|AI875664|AW549993|D1Ertd762e|m366Asp	retinol dehydrogenase 10 (all-trans)	protein-coding
241	Peak_241	0.987959	3.01254	NO	0.0482233	0.123884	chr1	16252135	16252533	+	0	NA	intron (NM_025303, intron 12 of 13)	intron (NM_025303, intron 12 of 13)	156371	NM_133832	98711	Mm.274376	NM_133832	ENSMUSG00000025921	Rdh10	3110069K09Rik|4921506A21Rik|AI875664|AW549993|D1Ertd762e|m366Asp	retinol dehydrogenase 10 (all-trans)	protein-coding
242	Peak_242	1.53761	3.26792	UP	0.000165012	0.00109491	chr1	16258676	16259074	+	0	NA	intron (NM_025303, intron 12 of 13)	intron (NM_025303, intron 12 of 13)	162912	NM_133832	98711	Mm.274376	NM_133832	ENSMUSG00000025921	Rdh10	3110069K09Rik|4921506A21Rik|AI875664|AW549993|D1Ertd762e|m366Asp	retinol dehydrogenase 10 (all-trans)	protein-coding
243	Peak_243	1.28552	2.57194	UP	0.00914888	0.033513	chr1	16262218	16262616	+	0	NA	intron (NM_025303, intron 12 of 13)	intron (NM_025303, intron 12 of 13)	166454	NM_133832	98711	Mm.274376	NM_133832	ENSMUSG00000025921	Rdh10	3110069K09Rik|4921506A21Rik|AI875664|AW549993|D1Ertd762e|m366Asp	retinol dehydrogenase 10 (all-trans)	protein-coding
244	Peak_244	0.222204	2.85282	NO	0.610117	0.737417	chr1	16284041	16284439	+	0	NA	intron (NM_025303, intron 12 of 13)	intron (NM_025303, intron 12 of 13)	188277	NM_133832	98711	Mm.274376	NM_133832	ENSMUSG00000025921	Rdh10	3110069K09Rik|4921506A21Rik|AI875664|AW549993|D1Ertd762e|m366Asp	retinol dehydrogenase 10 (all-trans)	protein-coding
245	Peak_245	1.87541	3.33346	UP	3.3386e-05	0.000268271	chr1	16285512	16285910	+	0	NA	intron (NM_025303, intron 12 of 13)	intron (NM_025303, intron 12 of 13)	189748	NM_133832	98711	Mm.274376	NM_133832	ENSMUSG00000025921	Rdh10	3110069K09Rik|4921506A21Rik|AI875664|AW549993|D1Ertd762e|m366Asp	retinol dehydrogenase 10 (all-trans)	protein-coding
246	Peak_246	-0.267901	2.21962	NO	0.517529	0.66138	chr1	16423537	16423935	+	0	NA	intron (NM_001347044, intron 7 of 13)	intron (NM_001347044, intron 7 of 13)	85460	NM_001347044	29819	Mm.216257	NM_025303	ENSMUSG00000025920	Stau2	-	staufen (RNA binding protein) homolog 2 (Drosophila)	protein-coding
247	Peak_247	-0.34067	4.7317	NO	0.148335	0.282569	chr1	16508919	16509317	+	0	NA	promoter-TSS (NM_001347044)	promoter-TSS (NM_001347044)	78	NM_001347044	29819	Mm.216257	NM_025303	ENSMUSG00000025920	Stau2	-	staufen (RNA binding protein) homolog 2 (Drosophila)	protein-coding
248	Peak_248	-0.26275	5.13281	NO	0.240564	0.394979	chr1	16509805	16510203	+	0	NA	promoter-TSS (NM_001111272)	promoter-TSS (NM_001111272)	-621	NM_001347045	29819	Mm.216257	NM_025303	ENSMUSG00000025920	Stau2	-	staufen (RNA binding protein) homolog 2 (Drosophila)	protein-coding
249	Peak_249	-0.119515	5.21468	NO	0.652941	0.771045	chr1	16609005	16609403	+	0	NA	intron (NR_073122, intron 1 of 4)	CpG	215	NR_073122	66799	Mm.122430	NM_025773	ENSMUSG00000025939	Ube2w	6130401J04Rik	ubiquitin-conjugating enzyme E2W (putative)	protein-coding
250	Peak_250	-0.501998	5.96665	NO	0.0355936	0.0983602	chr1	16646851	16647249	+	0	NA	promoter-TSS (NR_037998)	promoter-TSS (NR_037998)	-104	NM_026456	67923	Mm.289248	NM_026456	ENSMUSG00000079658	Eloc	2610043E24Rik|2610301I15Rik|AA407206|AI987979|AW049146|Tceb1	elongin C	protein-coding
251	Peak_251	-0.173537	4.88467	NO	0.450926	0.603875	chr1	16655319	16655717	+	0	NA	exon (NM_027415, exon 1 of 3)	exon (NM_027415, exon 1 of 3)	246	NM_027415	70397	Mm.194225	NM_026392	ENSMUSG00000025940	Tmem70	1110020A09Rik|2210416J16Rik	transmembrane protein 70	protein-coding
252	Peak_252	-0.896574	3.14737	NO	0.00492229	0.02012	chr1	16678302	16678700	+	0	NA	promoter-TSS (NM_001159711)	promoter-TSS (NM_001159711)	-36	NM_016923	17087	Mm.116844	NM_016923	ENSMUSG00000025779	Ly96	ESOP-1|MD-2|MD2	lymphocyte antigen 96	protein-coding
253	Peak_253	-0.0783305	2.89622	NO	0.832057	0.896812	chr1	16788406	16788804	+	0	NA	Intergenic	Intergenic	110068	NM_001159711	17087	Mm.116844	NM_016923	ENSMUSG00000025779	Ly96	ESOP-1|MD-2|MD2	lymphocyte antigen 96	protein-coding
254	Peak_254	-0.249046	2.25292	NO	0.588019	0.720295	chr1	16973531	16973929	+	0	NA	Intergenic	Intergenic	114240	NM_020604	57339	Mm.143761	NM_020604	ENSMUSG00000042686	Jph1	ENSMUSG00000054314|JP-1|Jp1	junctophilin 1	protein-coding
255	Peak_255	3.38218	4.79498	UP	8.1742e-19	1.10694e-16	chr1	16999628	17000026	+	0	NA	intron (NM_020604, intron 3 of 4)	intron (NM_020604, intron 3 of 4)	88143	NM_020604	57339	Mm.143761	NM_020604	ENSMUSG00000042686	Jph1	ENSMUSG00000054314|JP-1|Jp1	junctophilin 1	protein-coding
256	Peak_256	0.96319	2.08853	NO	0.0853171	0.189207	chr1	17032076	17032474	+	0	NA	intron (NM_020604, intron 2 of 4)	intron (NM_020604, intron 2 of 4)	55695	NM_020604	57339	Mm.143761	NM_020604	ENSMUSG00000042686	Jph1	ENSMUSG00000054314|JP-1|Jp1	junctophilin 1	protein-coding
257	Peak_257	-0.486432	2.22562	NO	0.411326	0.567812	chr1	17049946	17050344	+	0	NA	intron (NM_020604, intron 2 of 4)	intron (NM_020604, intron 2 of 4)	37825	NM_020604	57339	Mm.143761	NM_020604	ENSMUSG00000042686	Jph1	ENSMUSG00000054314|JP-1|Jp1	junctophilin 1	protein-coding
258	Peak_258	-0.18353	4.91316	NO	0.449514	0.602662	chr1	17087335	17087733	+	0	NA	exon (NM_020604, exon 1 of 5)	exon (NM_020604, exon 1 of 5)	436	NM_020604	57339	Mm.143761	NM_020604	ENSMUSG00000042686	Jph1	ENSMUSG00000054314|JP-1|Jp1	junctophilin 1	protein-coding
259	Peak_259	-0.166196	3.11955	NO	0.715846	0.817228	chr1	17113378	17113776	+	0	NA	Intergenic	Intergenic	-21877	NM_010267	14545	Mm.18218	NM_010267	ENSMUSG00000025777	Gdap1	-	ganglioside-induced differentiation-associated-protein 1	protein-coding
260	Peak_260	0.481985	4.11534	NO	0.0619054	0.149337	chr1	17135408	17135806	+	0	NA	exon (NM_010267, exon 1 of 6)	exon (NM_010267, exon 1 of 6)	153	NM_010267	14545	Mm.18218	NM_010267	ENSMUSG00000025777	Gdap1	-	ganglioside-induced differentiation-associated-protein 1	protein-coding
261	Peak_261	-0.645375	2.29317	NO	0.20666	0.356451	chr1	17153704	17154102	+	0	NA	3' UTR (NM_010267, exon 6 of 6)	3' UTR (NM_010267, exon 6 of 6)	18449	NM_010267	14545	Mm.18218	NM_010267	ENSMUSG00000025777	Gdap1	-	ganglioside-induced differentiation-associated-protein 1	protein-coding
262	Peak_262	-3.01873	2.65176	DOWN	8.42874e-13	3.40549e-11	chr1	17367875	17368273	+	0	NA	Intergenic	MIRc|SINE|MIR	-223908	NM_053191	94227	Mm.442452	NM_053191	ENSMUSG00000067780	Pi15	P24TI|P25TI|PI-15|SugarCrisp	peptidase inhibitor 15	protein-coding
263	Peak_263	1.66362	2.56676	UP	0.00423068	0.0177402	chr1	17409599	17409997	+	0	NA	Intergenic	Intergenic	-182184	NM_053191	94227	Mm.442452	NM_053191	ENSMUSG00000067780	Pi15	P24TI|P25TI|PI-15|SugarCrisp	peptidase inhibitor 15	protein-coding
264	Peak_264	0.883428	2.08172	NO	0.0634692	0.151987	chr1	17416694	17417092	+	0	NA	Intergenic	Lx9|LINE|L1	-175089	NM_053191	94227	Mm.442452	NM_053191	ENSMUSG00000067780	Pi15	P24TI|P25TI|PI-15|SugarCrisp	peptidase inhibitor 15	protein-coding
265	Peak_265	1.96909	3.22434	UP	3.63171e-06	3.71072e-05	chr1	17496776	17497174	+	0	NA	Intergenic	Intergenic	-95007	NM_053191	94227	Mm.442452	NM_053191	ENSMUSG00000067780	Pi15	P24TI|P25TI|PI-15|SugarCrisp	peptidase inhibitor 15	protein-coding
266	Peak_266	-0.242465	2.48224	NO	0.642116	0.762824	chr1	17647434	17647832	+	0	NA	Intergenic	Intergenic	55651	NM_053191	94227	Mm.442452	NM_053191	ENSMUSG00000067780	Pi15	P24TI|P25TI|PI-15|SugarCrisp	peptidase inhibitor 15	protein-coding
267	Peak_267	-0.233728	4.80644	NO	0.322533	0.48211	chr1	17717314	17717712	+	0	NA	promoter-TSS (NM_031402)	promoter-TSS (NM_031402)	15	NM_031402	83691	Mm.289625	NM_031402	ENSMUSG00000025776	Crispld1	Cocoacrisp|Lcrisp1	cysteine-rich secretory protein LCCL domain containing 1	protein-coding
268	Peak_268	-0.78761	4.26899	NO	0.00309125	0.0135963	chr1	18048225	18048623	+	0	NA	Intergenic	CpG	78708	NM_030033	78081	Mm.319913	NM_030033	ENSMUSG00000025774	Crisp4	9230112K08Rik	cysteine-rich secretory protein 4	protein-coding
269	Peak_269	1.02489	2.25418	NO	0.0575387	0.141528	chr1	18311880	18312278	+	0	NA	Intergenic	Intergenic	-56860	NM_183124	77673	Mm.99530	NM_183124	ENSMUSG00000067773	Defb41	9230102D03Rik|BD-17|Bd-41|Defb16|Defb17|Gm15386|OTTMUSG00000020946|OTTMUSG00000020948	defensin beta 41	protein-coding
270	Peak_270	0.344685	2.04993	NO	0.490837	0.639185	chr1	18590043	18590441	+	0	NA	Intergenic	Intergenic	-335023	NM_183124	77673	Mm.99530	NM_183124	ENSMUSG00000067773	Defb41	9230102D03Rik|BD-17|Bd-41|Defb16|Defb17|Gm15386|OTTMUSG00000020946|OTTMUSG00000020948	defensin beta 41	protein-coding
271	Peak_271	1.25415	2.72158	NO	0.0130829	0.0447139	chr1	18629545	18629943	+	0	NA	Intergenic	Intergenic	-374525	NM_183124	77673	Mm.99530	NM_183124	ENSMUSG00000067773	Defb41	9230102D03Rik|BD-17|Bd-41|Defb16|Defb17|Gm15386|OTTMUSG00000020946|OTTMUSG00000020948	defensin beta 41	protein-coding
272	Peak_272	-0.115242	2.12481	NO	0.803548	0.877569	chr1	19099769	19100167	+	0	NA	intron (NM_153154, intron 3 of 7)	intron (NM_153154, intron 3 of 7)	6865	NM_153154	226896	Mm.244858	NM_153154	ENSMUSG00000042596	Tfap2d	Tcfap2d	transcription factor AP-2, delta	protein-coding
273	Peak_273	-1.02011	2.93528	DOWN	0.00254135	0.0115349	chr1	19199848	19200246	+	0	NA	intron (NM_001286340, intron 1 of 7)	CpG	1052	NM_009334	21419	Mm.137021	NM_009334	ENSMUSG00000025927	Tfap2b	AI606113|AP-2(beta)|E130018K07Rik|Tcfap2b	transcription factor AP-2 beta	protein-coding
274	Peak_274	1.80893	2.6259	UP	0.00131696	0.00662303	chr1	19671141	19671539	+	0	NA	Intergenic	Intergenic	469205	NM_001025305	21419	Mm.137021	NM_009334	ENSMUSG00000025927	Tfap2b	AI606113|AP-2(beta)|E130018K07Rik|Tcfap2b	transcription factor AP-2 beta	protein-coding
275	Peak_275	-0.0574572	2.34976	NO	0.894916	0.93696	chr1	19839885	19840283	+	0	NA	Intergenic	Intergenic	-506451	NR_045734	75028	Mm.417820	NR_045734	ENSMUSG00000089914	4930486I03Rik	-	RIKEN cDNA 4930486I03 gene	ncRNA
276	Peak_276	1.61019	2.31772	UP	0.00357282	0.0153802	chr1	19853831	19854229	+	0	NA	Intergenic	Intergenic	-492505	NR_045734	75028	Mm.417820	NR_045734	ENSMUSG00000089914	4930486I03Rik	-	RIKEN cDNA 4930486I03 gene	ncRNA
277	Peak_277	2.44357	3.70028	UP	3.0969e-08	4.9863e-07	chr1	19891090	19891488	+	0	NA	Intergenic	Intergenic	-455246	NR_045734	75028	Mm.417820	NR_045734	ENSMUSG00000089914	4930486I03Rik	-	RIKEN cDNA 4930486I03 gene	ncRNA
278	Peak_278	-0.0282278	2.13375	NO	0.949676	0.970857	chr1	19941542	19941940	+	0	NA	Intergenic	Intergenic	-404794	NR_045734	75028	Mm.417820	NR_045734	ENSMUSG00000089914	4930486I03Rik	-	RIKEN cDNA 4930486I03 gene	ncRNA
279	Peak_279	0.398207	2.59222	NO	0.383206	0.541218	chr1	20048347	20048745	+	0	NA	exon (NM_153179, exon 67 of 67)	exon (NM_153179, exon 67 of 67)	-297989	NR_045734	75028	Mm.417820	NR_045734	ENSMUSG00000089914	4930486I03Rik	-	RIKEN cDNA 4930486I03 gene	ncRNA
280	Peak_280	0.170511	2.14313	NO	0.694557	0.801407	chr1	20301574	20301972	+	0	NA	intron (NM_153179, intron 49 of 66)	intron (NM_153179, intron 49 of 66)	-44762	NR_045734	75028	Mm.417820	NR_045734	ENSMUSG00000089914	4930486I03Rik	-	RIKEN cDNA 4930486I03 gene	ncRNA
281	Peak_281	1.8588	3.3249	UP	3.03299e-05	0.000246705	chr1	20334729	20335127	+	0	NA	intron (NM_153179, intron 48 of 66)	intron (NM_153179, intron 48 of 66)	-11607	NR_045734	75028	Mm.417820	NR_045734	ENSMUSG00000089914	4930486I03Rik	-	RIKEN cDNA 4930486I03 gene	ncRNA
282	Peak_282	0.454052	1.6091	NO	0.428151	0.583025	chr1	20346325	20346723	+	0	NA	promoter-TSS (NR_045734)	promoter-TSS (NR_045734)	-11	NR_045734	75028	Mm.417820	NR_045734	ENSMUSG00000089914	4930486I03Rik	-	RIKEN cDNA 4930486I03 gene	ncRNA
283	Peak_283	1.08987	2.86762	UP	0.00673185	0.0260857	chr1	20418507	20418905	+	0	NA	intron (NM_153179, intron 36 of 66)	intron (NM_153179, intron 36 of 66)	72171	NR_045734	75028	Mm.417820	NR_045734	ENSMUSG00000089914	4930486I03Rik	-	RIKEN cDNA 4930486I03 gene	ncRNA
284	Peak_284	0.637206	2.9803	NO	0.118594	0.240518	chr1	20440263	20440661	+	0	NA	intron (NM_153179, intron 35 of 66)	intron (NM_153179, intron 35 of 66)	93927	NR_045734	75028	Mm.417820	NR_045734	ENSMUSG00000089914	4930486I03Rik	-	RIKEN cDNA 4930486I03 gene	ncRNA
285	Peak_285	0.745652	2.98786	NO	0.0328385	0.0924402	chr1	20467834	20468232	+	0	NA	intron (NM_153179, intron 35 of 66)	intron (NM_153179, intron 35 of 66)	121498	NR_045734	75028	Mm.417820	NR_045734	ENSMUSG00000089914	4930486I03Rik	-	RIKEN cDNA 4930486I03 gene	ncRNA
286	Peak_286	-0.00934996	2.63593	NO	0.980256	0.988763	chr1	20544031	20544429	+	0	NA	intron (NM_153179, intron 22 of 66)	MLT1A0|LTR|MaLR	63908	NM_153179	241035	Mm.249253	NM_153179	ENSMUSG00000043760	Pkhd1	AI118496|AI182499|FPC|Tigm1	polycystic kidney and hepatic disease 1	protein-coding
287	Peak_287	-0.441245	2.23846	NO	0.34062	0.500282	chr1	20668082	20668480	+	0	NA	promoter-TSS (NR_029593)	promoter-TSS (NR_029593)	-810	NR_029593	387202		NR_029593	ENSMUSG00000065559	Mir206	Mirn206|mmu-mir-206	microRNA 206	ncRNA
288	Peak_288	-0.750847	2.36772	NO	0.107978	0.224706	chr1	20791790	20792188	+	0	NA	Intergenic	Intergenic	-17638	NM_145856	257630	Mm.222807	NM_145856	ENSMUSG00000041872	Il17f	C87042|IL-17F	interleukin 17F	protein-coding
289	Peak_289	-0.656427	5.5482	NO	0.00801799	0.0300933	chr1	20810140	20810538	+	0	NA	promoter-TSS (NM_008563)	promoter-TSS (NM_008563)	-45	NM_008563	17215	Mm.4502	NM_008563	ENSMUSG00000041859	Mcm3	AL033361|C80350|Mcmd|P1|p1.m	minichromosome maintenance complex component 3	protein-coding
290	Peak_290	1.79655	3.42137	UP	3.30015e-06	3.40324e-05	chr1	20834177	20834575	+	0	NA	Intergenic	Intergenic	-24082	NM_008563	17215	Mm.4502	NM_008563	ENSMUSG00000041859	Mcm3	AL033361|C80350|Mcmd|P1|p1.m	minichromosome maintenance complex component 3	protein-coding
291	Peak_291	0.168616	2.69179	NO	0.722682	0.821864	chr1	20858102	20858500	+	0	NA	Intergenic	Intergenic	22253	NR_040492	77741	Mm.159984	NR_040492	ENSMUSG00000097934	6720483E21Rik	-	RIKEN cDNA 6720483E21 gene	ncRNA
292	Peak_292	0.742411	2.51213	NO	0.111781	0.230298	chr1	20867556	20867954	+	0	NA	Intergenic	Intergenic	12799	NR_040492	77741	Mm.159984	NR_040492	ENSMUSG00000097934	6720483E21Rik	-	RIKEN cDNA 6720483E21 gene	ncRNA
293	Peak_293	1.23944	2.72624	NO	0.0113147	0.0397766	chr1	20873397	20873795	+	0	NA	Intergenic	Intergenic	6958	NR_040492	77741	Mm.159984	NR_040492	ENSMUSG00000097934	6720483E21Rik	-	RIKEN cDNA 6720483E21 gene	ncRNA
294	Peak_294	-0.0187469	4.97695	NO	0.927621	0.957544	chr1	20880839	20881237	+	0	NA	promoter-TSS (NR_040492)	promoter-TSS (NR_040492)	335	NM_028829	74229	Mm.40780	NM_028829	ENSMUSG00000025931	Paqr8	1700019B16Rik|3110001D06Rik	progestin and adipoQ receptor family member VIII	protein-coding
295	Peak_295	0.364116	3.20743	NO	0.264637	0.421443	chr1	20898678	20899076	+	0	NA	intron (NM_028829, intron 1 of 2)	intron (NM_028829, intron 1 of 2)	18174	NM_028829	74229	Mm.40780	NM_028829	ENSMUSG00000025931	Paqr8	1700019B16Rik|3110001D06Rik	progestin and adipoQ receptor family member VIII	protein-coding
296	Peak_296	-0.268546	1.96996	NO	0.606938	0.735225	chr1	20918816	20919214	+	0	NA	intron (NM_028829, intron 1 of 2)	intron (NM_028829, intron 1 of 2)	-22692	NM_027974	71877	Mm.29178	NM_027974	ENSMUSG00000041809	Efhc1	1700029F22Rik|mRib72-1|myoclonin1	EF-hand domain (C-terminal) containing 1	protein-coding
297	Peak_297	-0.376151	2.9727	NO	0.345001	0.504588	chr1	20923552	20923950	+	0	NA	intron (NM_028829, intron 2 of 2)	intron (NM_028829, intron 2 of 2)	-17956	NM_027974	71877	Mm.29178	NM_027974	ENSMUSG00000041809	Efhc1	1700029F22Rik|mRib72-1|myoclonin1	EF-hand domain (C-terminal) containing 1	protein-coding
298	Peak_298	0.567909	3.19228	NO	0.11605	0.236677	chr1	20930224	20930622	+	0	NA	Intergenic	Intergenic	-11284	NM_027974	71877	Mm.29178	NM_027974	ENSMUSG00000041809	Efhc1	1700029F22Rik|mRib72-1|myoclonin1	EF-hand domain (C-terminal) containing 1	protein-coding
299	Peak_299	0.385537	2.20793	NO	0.452506	0.605223	chr1	20932008	20932406	+	0	NA	Intergenic	Intergenic	-9500	NM_027974	71877	Mm.29178	NM_027974	ENSMUSG00000041809	Efhc1	1700029F22Rik|mRib72-1|myoclonin1	EF-hand domain (C-terminal) containing 1	protein-coding
300	Peak_300	-0.134801	5.7906	NO	0.614372	0.740611	chr1	20941553	20941951	+	0	NA	promoter-TSS (NM_027974)	promoter-TSS (NM_027974)	45	NM_027974	71877	Mm.29178	NM_027974	ENSMUSG00000041809	Efhc1	1700029F22Rik|mRib72-1|myoclonin1	EF-hand domain (C-terminal) containing 1	protein-coding
301	Peak_301	-0.365443	3.89043	NO	0.319245	0.478556	chr1	20986925	20987323	+	0	NA	Intergenic	Intergenic	45417	NM_027974	71877	Mm.29178	NM_027974	ENSMUSG00000041809	Efhc1	1700029F22Rik|mRib72-1|myoclonin1	EF-hand domain (C-terminal) containing 1	protein-coding
302	Peak_302	0.0787329	2.84212	NO	0.858199	0.914027	chr1	21001476	21001874	+	0	NA	intron (NM_177409, intron 4 of 10)	intron (NM_177409, intron 4 of 10)	59968	NM_027974	71877	Mm.29178	NM_027974	ENSMUSG00000041809	Efhc1	1700029F22Rik|mRib72-1|myoclonin1	EF-hand domain (C-terminal) containing 1	protein-coding
303	Peak_303	0.448788	2.9982	NO	0.221494	0.373454	chr1	21016695	21017093	+	0	NA	intron (NM_177409, intron 2 of 10)	L1MC|LINE|L1	52412	NM_177409	170829	Mm.185680	NM_177409	ENSMUSG00000041779	Tram2	C330003D03Rik	translocating chain-associating membrane protein 2	protein-coding
304	Peak_304	2.34802	3.54878	UP	9.99324e-10	2.18671e-08	chr1	21033597	21033995	+	0	NA	intron (NM_177409, intron 1 of 10)	intron (NM_177409, intron 1 of 10)	35510	NM_177409	170829	Mm.185680	NM_177409	ENSMUSG00000041779	Tram2	C330003D03Rik	translocating chain-associating membrane protein 2	protein-coding
305	Peak_305	-0.387828	4.0187	NO	0.0936991	0.202537	chr1	21042543	21042941	+	0	NA	intron (NM_177409, intron 1 of 10)	B1F|SINE|Alu	26564	NM_177409	170829	Mm.185680	NM_177409	ENSMUSG00000041779	Tram2	C330003D03Rik	translocating chain-associating membrane protein 2	protein-coding
306	Peak_306	3.05448	5.07414	UP	1.24122e-17	1.34944e-15	chr1	21064155	21064553	+	0	NA	intron (NM_177409, intron 1 of 10)	intron (NM_177409, intron 1 of 10)	4952	NM_177409	170829	Mm.185680	NM_177409	ENSMUSG00000041779	Tram2	C330003D03Rik	translocating chain-associating membrane protein 2	protein-coding
307	Peak_307	-0.530109	5.89705	NO	0.0591227	0.144286	chr1	21069153	21069551	+	0	NA	promoter-TSS (NM_177409)	promoter-TSS (NM_177409)	-46	NM_177409	170829	Mm.185680	NM_177409	ENSMUSG00000041779	Tram2	C330003D03Rik	translocating chain-associating membrane protein 2	protein-coding
308	Peak_308	3.12563	4.227	UP	9.29788e-16	6.92099e-14	chr1	21072533	21072931	+	0	NA	Intergenic	MIRc|SINE|MIR	-3426	NM_177409	170829	Mm.185680	NM_177409	ENSMUSG00000041779	Tram2	C330003D03Rik	translocating chain-associating membrane protein 2	protein-coding
309	Peak_309	-0.440731	2.85796	NO	0.230342	0.383591	chr1	21079533	21079931	+	0	NA	Intergenic	Intergenic	-10426	NM_177409	170829	Mm.185680	NM_177409	ENSMUSG00000041779	Tram2	C330003D03Rik	translocating chain-associating membrane protein 2	protein-coding
310	Peak_310	-0.504499	3.07815	NO	0.105458	0.220882	chr1	21091311	21091709	+	0	NA	Intergenic	Intergenic	-22204	NM_177409	170829	Mm.185680	NM_177409	ENSMUSG00000041779	Tram2	C330003D03Rik	translocating chain-associating membrane protein 2	protein-coding
311	Peak_311	0.387833	3.43887	NO	0.342273	0.501876	chr1	21144800	21145198	+	0	NA	Intergenic	Intergenic	-63657	NM_029398	75712	Mm.304763	NM_029398	ENSMUSG00000025933	Tmem14a	5730496E24Rik|C85783|PTD011	transmembrane protein 14A	protein-coding
312	Peak_312	0.24899	4.57067	NO	0.26135	0.417609	chr1	21156424	21156822	+	0	NA	Intergenic	Intergenic	-52033	NM_029398	75712	Mm.304763	NM_029398	ENSMUSG00000025933	Tmem14a	5730496E24Rik|C85783|PTD011	transmembrane protein 14A	protein-coding
313	Peak_313	-0.480357	4.60337	NO	0.0223454	0.0684088	chr1	21208504	21208902	+	0	NA	promoter-TSS (NM_001290679)	promoter-TSS (NM_001290679)	47	NM_001290679	75712	Mm.304763	NM_029398	ENSMUSG00000025933	Tmem14a	5730496E24Rik|C85783|PTD011	transmembrane protein 14A	protein-coding
314	Peak_314	1.18049	2.38181	UP	0.00987165	0.0356789	chr1	21221768	21222166	+	0	NA	Intergenic	Intergenic	-8699	NM_001288617	14859	Mm.394593	NM_010356	ENSMUSG00000025934	Gsta3	Gst2-3	glutathione S-transferase, alpha 3	protein-coding
315	Peak_315	-0.213323	3.61499	NO	0.403872	0.560905	chr1	21261560	21261958	+	0	NA	Intergenic	Intergenic	26634	NR_002858	241041	Mm.290634	NR_002858	ENSMUSG00000025936	Gm4956	EG241041	predicted gene 4956	pseudo
316	Peak_316	-0.750812	3.05595	NO	0.0568679	0.140248	chr1	21262215	21262613	+	0	NA	Intergenic	Intergenic	25979	NR_002858	241041	Mm.290634	NR_002858	ENSMUSG00000025936	Gm4956	EG241041	predicted gene 4956	pseudo
317	Peak_317	0.787913	3.28909	NO	0.0280892	0.0818245	chr1	21278140	21278538	+	0	NA	non-coding (NR_002858, exon 5 of 6)	non-coding (NR_002858, exon 5 of 6)	10054	NR_002858	241041	Mm.290634	NR_002858	ENSMUSG00000025936	Gm4956	EG241041	predicted gene 4956	pseudo
318	Peak_318	-0.199193	2.85384	NO	0.621189	0.746	chr1	21334487	21334885	+	0	NA	Intergenic	Intergenic	-5072	NM_183322	368204	Mm.26006	NM_183322	ENSMUSG00000067750	Khdc1a	AU014713|C88118|Ndg1	KH domain containing 1A	protein-coding
319	Peak_319	-0.673816	3.33781	NO	0.0393568	0.106101	chr1	21401416	21401814	+	0	NA	intron (NM_023872, intron 11 of 13)	intron (NM_023872, intron 11 of 13)	27978	NM_001113187	98582	Mm.326336	NM_001113187	ENSMUSG00000085079	Khdc1b	AU014713|AU015226|AU024076|AY238603|C85331|C86372|C88118|Khdc1|Khdc1c	KH domain containing 1B	protein-coding
320	Peak_320	0.311966	2.07694	NO	0.588044	0.720304	chr1	21791997	21792395	+	0	NA	intron (NM_023872, intron 1 of 13)	intron (NM_023872, intron 1 of 13)	159827	NM_001160139	226922	Mm.336519	NM_023872	ENSMUSG00000028033	Kcnq5	7730402H11|9230107O05Rik|AA589396|D1Mgi1	potassium voltage-gated channel, subfamily Q, member 5	protein-coding
321	Peak_321	1.82948	3.0491	UP	0.000395714	0.00234772	chr1	21860917	21861315	+	0	NA	intron (NM_023872, intron 1 of 13)	intron (NM_023872, intron 1 of 13)	90907	NM_001160139	226922	Mm.336519	NM_023872	ENSMUSG00000028033	Kcnq5	7730402H11|9230107O05Rik|AA589396|D1Mgi1	potassium voltage-gated channel, subfamily Q, member 5	protein-coding
322	Peak_322	1.15888	2.69009	UP	0.00625773	0.0245774	chr1	21880605	21881003	+	0	NA	intron (NM_023872, intron 1 of 13)	intron (NM_023872, intron 1 of 13)	71219	NM_001160139	226922	Mm.336519	NM_023872	ENSMUSG00000028033	Kcnq5	7730402H11|9230107O05Rik|AA589396|D1Mgi1	potassium voltage-gated channel, subfamily Q, member 5	protein-coding
323	Peak_323	1.22497	2.73399	NO	0.0236322	0.0713797	chr1	21931333	21931731	+	0	NA	intron (NM_023872, intron 1 of 13)	(T)n|Simple_repeat|Simple_repeat	20491	NM_001160139	226922	Mm.336519	NM_023872	ENSMUSG00000028033	Kcnq5	7730402H11|9230107O05Rik|AA589396|D1Mgi1	potassium voltage-gated channel, subfamily Q, member 5	protein-coding
324	Peak_324	-0.218623	5.44879	NO	0.440603	0.594479	chr1	21951447	21951845	+	0	NA	exon (NM_001310477, exon 1 of 13)	exon (NM_001310477, exon 1 of 13)	377	NM_001160139	226922	Mm.336519	NM_023872	ENSMUSG00000028033	Kcnq5	7730402H11|9230107O05Rik|AA589396|D1Mgi1	potassium voltage-gated channel, subfamily Q, member 5	protein-coding
325	Peak_325	0.326056	2.46533	NO	0.454911	0.607339	chr1	22026424	22026822	+	0	NA	Intergenic	Intergenic	-73892	NM_001310477	226922	Mm.336519	NM_023872	ENSMUSG00000028033	Kcnq5	7730402H11|9230107O05Rik|AA589396|D1Mgi1	potassium voltage-gated channel, subfamily Q, member 5	protein-coding
326	Peak_326	1.10745	2.30362	NO	0.0369252	0.101128	chr1	22108503	22108901	+	0	NA	Intergenic	Intergenic	-155971	NM_001310477	226922	Mm.336519	NM_023872	ENSMUSG00000028033	Kcnq5	7730402H11|9230107O05Rik|AA589396|D1Mgi1	potassium voltage-gated channel, subfamily Q, member 5	protein-coding
327	Peak_327	2.29632	3.50242	UP	6.00164e-10	1.3771e-08	chr1	22114821	22115219	+	0	NA	Intergenic	Lx4B|LINE|L1	-162289	NM_001310477	226922	Mm.336519	NM_023872	ENSMUSG00000028033	Kcnq5	7730402H11|9230107O05Rik|AA589396|D1Mgi1	potassium voltage-gated channel, subfamily Q, member 5	protein-coding
328	Peak_328	0.713296	3.18763	NO	0.0515031	0.130237	chr1	22197104	22197502	+	0	NA	Intergenic	Intergenic	-244572	NM_001310477	226922	Mm.336519	NM_023872	ENSMUSG00000028033	Kcnq5	7730402H11|9230107O05Rik|AA589396|D1Mgi1	potassium voltage-gated channel, subfamily Q, member 5	protein-coding
329	Peak_329	-0.953209	3.38683	NO	0.000418242	0.00246584	chr1	22259050	22259448	+	0	NA	Intergenic	Intergenic	-306518	NM_001310477	226922	Mm.336519	NM_023872	ENSMUSG00000028033	Kcnq5	7730402H11|9230107O05Rik|AA589396|D1Mgi1	potassium voltage-gated channel, subfamily Q, member 5	protein-coding
330	Peak_330	-0.987876	3.0008	NO	0.0302156	0.0866708	chr1	22269161	22269559	+	0	NA	Intergenic	Lx5|LINE|L1	-316629	NM_001310477	226922	Mm.336519	NM_023872	ENSMUSG00000028033	Kcnq5	7730402H11|9230107O05Rik|AA589396|D1Mgi1	potassium voltage-gated channel, subfamily Q, member 5	protein-coding
331	Peak_331	-0.370788	5.16692	NO	0.138228	0.268743	chr1	22540277	22540675	+	0	NA	intron (NM_183018, intron 7 of 30)	CpG-67	272087	NM_001012623	116837	Mm.60061	NM_053270	ENSMUSG00000041670	Rims1	C030033M19Rik|RIM1|RIM1a|RIM1alpha|Rab3ip1|Rim|Serg1|mKIAA0340	regulating synaptic membrane exocytosis 1	protein-coding
332	Peak_332	-0.488969	2.08828	NO	0.284775	0.442839	chr1	22633888	22634286	+	0	NA	intron (NM_183018, intron 3 of 30)	B3|SINE|B2	178476	NM_001012623	116837	Mm.60061	NM_053270	ENSMUSG00000041670	Rims1	C030033M19Rik|RIM1|RIM1a|RIM1alpha|Rab3ip1|Rim|Serg1|mKIAA0340	regulating synaptic membrane exocytosis 1	protein-coding
333	Peak_333	-2.91085	2.62492	DOWN	1.06236e-07	1.52238e-06	chr1	22647332	22647730	+	0	NA	intron (NM_183018, intron 2 of 30)	intron (NM_183018, intron 2 of 30)	165032	NM_001012623	116837	Mm.60061	NM_053270	ENSMUSG00000041670	Rims1	C030033M19Rik|RIM1|RIM1a|RIM1alpha|Rab3ip1|Rim|Serg1|mKIAA0340	regulating synaptic membrane exocytosis 1	protein-coding
334	Peak_334	0.97344	1.81802	NO	0.0794657	0.179739	chr1	22648716	22649114	+	0	NA	intron (NM_183018, intron 2 of 30)	intron (NM_183018, intron 2 of 30)	163648	NM_001012623	116837	Mm.60061	NM_053270	ENSMUSG00000041670	Rims1	C030033M19Rik|RIM1|RIM1a|RIM1alpha|Rab3ip1|Rim|Serg1|mKIAA0340	regulating synaptic membrane exocytosis 1	protein-coding
335	Peak_335	0.738354	2.70007	NO	0.152755	0.288393	chr1	22678899	22679297	+	0	NA	intron (NM_183018, intron 2 of 30)	intron (NM_183018, intron 2 of 30)	133465	NM_001012623	116837	Mm.60061	NM_053270	ENSMUSG00000041670	Rims1	C030033M19Rik|RIM1|RIM1a|RIM1alpha|Rab3ip1|Rim|Serg1|mKIAA0340	regulating synaptic membrane exocytosis 1	protein-coding
336	Peak_336	-0.694017	5.00565	NO	0.00594422	0.0235541	chr1	22812513	22812911	+	0	NA	promoter-TSS (NM_001012623)	promoter-TSS (NM_001012623)	-149	NM_053270	116837	Mm.60061	NM_053270	ENSMUSG00000041670	Rims1	C030033M19Rik|RIM1|RIM1a|RIM1alpha|Rab3ip1|Rim|Serg1|mKIAA0340	regulating synaptic membrane exocytosis 1	protein-coding
337	Peak_337	1.4271	2.68624	UP	0.00848362	0.0315061	chr1	22981803	22982201	+	0	NA	Intergenic	Intergenic	127090	NM_025746	66755	Mm.431297	NM_025746	ENSMUSG00000073730	4933415F23Rik	-	RIKEN cDNA 4933415F23 gene	protein-coding
338	Peak_338	0.436947	2.74042	NO	0.337668	0.497526	chr1	23065606	23066004	+	0	NA	Intergenic	Intergenic	43287	NM_025746	66755	Mm.431297	NM_025746	ENSMUSG00000073730	4933415F23Rik	-	RIKEN cDNA 4933415F23 gene	protein-coding
339	Peak_339	-0.464406	3.57099	NO	0.084442	0.187792	chr1	23068825	23069223	+	0	NA	Intergenic	Intergenic	40068	NM_025746	66755	Mm.431297	NM_025746	ENSMUSG00000073730	4933415F23Rik	-	RIKEN cDNA 4933415F23 gene	protein-coding
340	Peak_340	-0.153623	2.03284	NO	0.81677	0.886252	chr1	23109520	23109918	+	0	NA	promoter-TSS (NM_025746)	promoter-TSS (NM_025746)	-627	NM_025746	66755	Mm.431297	NM_025746	ENSMUSG00000073730	4933415F23Rik	-	RIKEN cDNA 4933415F23 gene	protein-coding
341	Peak_341	0.375217	2.35641	NO	0.527263	0.669994	chr1	23115953	23116351	+	0	NA	Intergenic	RLTR17|LTR|ERVK	-7060	NM_025746	66755	Mm.431297	NM_025746	ENSMUSG00000073730	4933415F23Rik	-	RIKEN cDNA 4933415F23 gene	protein-coding
342	Peak_342	2.49495	3.45896	UP	2.47849e-09	4.9967e-08	chr1	23196936	23197334	+	0	NA	Intergenic	Intergenic	-81973	NR_029533	387225		NR_029533	ENSMUSG00000065405	Mir30a	Mirn30a|mir-30a|mmu-mir-30a	microRNA 30a	ncRNA
343	Peak_343	0.0312555	2.11299	NO	0.946155	0.968755	chr1	23221485	23221883	+	0	NA	Intergenic	Intergenic	-57424	NR_029533	387225		NR_029533	ENSMUSG00000065405	Mir30a	Mirn30a|mir-30a|mmu-mir-30a	microRNA 30a	ncRNA
344	Peak_344	-0.168449	5.99856	NO	0.516293	0.660365	chr1	23263073	23263471	+	0	NA	Intergenic	CpG	-15836	NR_029533	387225		NR_029533	ENSMUSG00000065405	Mir30a	Mirn30a|mir-30a|mmu-mir-30a	microRNA 30a	ncRNA
345	Peak_345	0.179311	2.6104	NO	0.686057	0.795247	chr1	23270601	23270999	+	0	NA	Intergenic	Intergenic	-8308	NR_029533	387225		NR_029533	ENSMUSG00000065405	Mir30a	Mirn30a|mir-30a|mmu-mir-30a	microRNA 30a	ncRNA
346	Peak_346	0.685926	2.68837	NO	0.0631029	0.151421	chr1	23277982	23278380	+	0	NA	promoter-TSS (NR_029533)	promoter-TSS (NR_029533)	-927	NR_029533	387225		NR_029533	ENSMUSG00000065405	Mir30a	Mirn30a|mir-30a|mmu-mir-30a	microRNA 30a	ncRNA
347	Peak_347	0.555767	3.32799	NO	0.154616	0.290867	chr1	23293527	23293925	+	0	NA	Intergenic	Intergenic	-4814	NR_029717	723964		NR_029717	ENSMUSG00000065567	Mir30c-2	Mirn30c-2|mir-30c-2	microRNA 30c-2	ncRNA
348	Peak_348	-0.132305	2.75883	NO	0.764207	0.850232	chr1	23358762	23359160	+	0	NA	Intergenic	Intergenic	31053	NM_001081079	70155	Mm.28013	NM_001081079	ENSMUSG00000026158	Ogfrl1	2210417C17Rik	opioid growth factor receptor-like 1	protein-coding
349	Peak_349	-0.28339	5.89828	NO	0.26466	0.421461	chr1	23389801	23390199	+	0	NA	promoter-TSS (NM_001081079)	promoter-TSS (NM_001081079)	14	NM_001081079	70155	Mm.28013	NM_001081079	ENSMUSG00000026158	Ogfrl1	2210417C17Rik	opioid growth factor receptor-like 1	protein-coding
350	Peak_350	1.16268	2.39555	NO	0.0121994	0.0422282	chr1	23596253	23596651	+	0	NA	Intergenic	Intergenic	-172313	NM_172124	280645	Mm.471661	NM_172124	ENSMUSG00000026156	B3gat2	GlcAT-S|Glcats	beta-1,3-glucuronyltransferase 2 (glucuronosyltransferase S)	protein-coding
351	Peak_351	-0.188017	3.17444	NO	0.569875	0.7056	chr1	23712353	23712751	+	0	NA	Intergenic	Intergenic	-56213	NM_172124	280645	Mm.471661	NM_172124	ENSMUSG00000026156	B3gat2	GlcAT-S|Glcats	beta-1,3-glucuronyltransferase 2 (glucuronosyltransferase S)	protein-coding
352	Peak_352	0.831435	2.14917	NO	0.174205	0.316465	chr1	23729203	23729601	+	0	NA	Intergenic	Intergenic	-39363	NM_172124	280645	Mm.471661	NM_172124	ENSMUSG00000026156	B3gat2	GlcAT-S|Glcats	beta-1,3-glucuronyltransferase 2 (glucuronosyltransferase S)	protein-coding
353	Peak_353	-0.463901	4.95184	NO	0.0262053	0.0774723	chr1	23769088	23769486	+	0	NA	5' UTR (NM_172124, exon 1 of 4)	5' UTR (NM_172124, exon 1 of 4)	522	NM_172124	280645	Mm.471661	NM_172124	ENSMUSG00000026156	B3gat2	GlcAT-S|Glcats	beta-1,3-glucuronyltransferase 2 (glucuronosyltransferase S)	protein-coding
354	Peak_354	0.194658	2.81049	NO	0.600526	0.730049	chr1	23799643	23800041	+	0	NA	intron (NM_172124, intron 1 of 3)	MTEa|LTR|MaLR	31077	NM_172124	280645	Mm.471661	NM_172124	ENSMUSG00000026156	B3gat2	GlcAT-S|Glcats	beta-1,3-glucuronyltransferase 2 (glucuronosyltransferase S)	protein-coding
355	Peak_355	0.14837	3.09492	NO	0.661112	0.776914	chr1	23833984	23834382	+	0	NA	intron (NM_172124, intron 2 of 3)	intron (NM_172124, intron 2 of 3)	65418	NM_172124	280645	Mm.471661	NM_172124	ENSMUSG00000026156	B3gat2	GlcAT-S|Glcats	beta-1,3-glucuronyltransferase 2 (glucuronosyltransferase S)	protein-coding
356	Peak_356	-0.675475	4.92636	NO	0.00312132	0.0137071	chr1	23928781	23929179	+	0	NA	exon (NM_028534, exon 1 of 10)	exon (NM_028534, exon 1 of 10)	240	NM_028534	98366	Mm.329963	NM_028534	ENSMUSG00000026155	Smap1	1700056O10Rik|4921514B13Rik|4921525H11Rik|AI462175	small ArfGAP 1	protein-coding
357	Peak_357	-0.157962	2.8385	NO	0.679523	0.790691	chr1	23965906	23966304	+	0	NA	Intergenic	ID4_|SINE|ID	-36885	NM_028534	98366	Mm.329963	NM_028534	ENSMUSG00000026155	Smap1	1700056O10Rik|4921514B13Rik|4921525H11Rik|AI462175	small ArfGAP 1	protein-coding
358	Peak_358	0.85083	2.3953	NO	0.0858795	0.190097	chr1	23978702	23979100	+	0	NA	Intergenic	RLTR13D1|LTR|ERVK	33578	NM_026503	68002	Mm.250424	NM_026503	ENSMUSG00000026154	Sdhaf4	1110058L19Rik|1700001E18Rik|C6orf57	succinate dehydrogenase complex assembly factor 4	protein-coding
359	Peak_359	-0.107029	4.88634	NO	0.670863	0.784468	chr1	24012202	24012600	+	0	NA	promoter-TSS (NM_026503)	promoter-TSS (NM_026503)	78	NM_026503	68002	Mm.250424	NM_026503	ENSMUSG00000026154	Sdhaf4	1110058L19Rik|1700001E18Rik|C6orf57	succinate dehydrogenase complex assembly factor 4	protein-coding
360	Peak_360	-0.0389105	2.6079	NO	0.929351	0.958627	chr1	24040765	24041163	+	0	NA	intron (NM_026604, intron 11 of 20)	intron (NM_026604, intron 11 of 20)	-28485	NM_026503	68002	Mm.250424	NM_026503	ENSMUSG00000026154	Sdhaf4	1110058L19Rik|1700001E18Rik|C6orf57	succinate dehydrogenase complex assembly factor 4	protein-coding
361	Peak_361	-0.40223	5.83795	NO	0.102094	0.215704	chr1	24106828	24107226	+	0	NA	5' UTR (NM_026604, exon 1 of 21)	5' UTR (NM_026604, exon 1 of 21)	153	NM_026604	68187	Mm.87130	NM_026604	ENSMUSG00000026153	Fam135a	4921533L14Rik|AI256732|AI835491	family with sequence similarity 135, member A	protein-coding
362	Peak_362	0.555657	2.41618	NO	0.171976	0.313631	chr1	24114470	24114868	+	0	NA	Intergenic	Intergenic	-7489	NM_026604	68187	Mm.87130	NM_026604	ENSMUSG00000026153	Fam135a	4921533L14Rik|AI256732|AI835491	family with sequence similarity 135, member A	protein-coding
363	Peak_363	-0.581351	2.61901	NO	0.130918	0.25853	chr1	24141626	24142024	+	0	NA	Intergenic	Lx9|LINE|L1	-34645	NM_026604	68187	Mm.87130	NM_026604	ENSMUSG00000026153	Fam135a	4921533L14Rik|AI256732|AI835491	family with sequence similarity 135, member A	protein-coding
364	Peak_364	0.253812	2.76777	NO	0.526494	0.669376	chr1	24143982	24144380	+	0	NA	Intergenic	Intergenic	-37001	NM_026604	68187	Mm.87130	NM_026604	ENSMUSG00000026153	Fam135a	4921533L14Rik|AI256732|AI835491	family with sequence similarity 135, member A	protein-coding
365	Peak_365	-2.29831	2.61892	DOWN	7.26171e-07	8.6493e-06	chr1	24182768	24183166	+	0	NA	Intergenic	Intergenic	-1482	NM_007740	12839	Mm.154662	NM_007740	ENSMUSG00000026147	Col9a1	Col9a-1	collagen, type IX, alpha 1	protein-coding
366	Peak_366	0.415612	4.72668	NO	0.0638176	0.152575	chr1	24202487	24202885	+	0	NA	intron (NM_007740, intron 7 of 37)	intron (NM_007740, intron 7 of 37)	644	NM_001290691	12839	Mm.154662	NM_007740	ENSMUSG00000026147	Col9a1	Col9a-1	collagen, type IX, alpha 1	protein-coding
367	Peak_367	1.943	3.89	UP	1.59138e-07	2.20307e-06	chr1	24228635	24229033	+	0	NA	exon (NM_007740, exon 24 of 38)	exon (NM_007740, exon 24 of 38)	26792	NM_001290691	12839	Mm.154662	NM_007740	ENSMUSG00000026147	Col9a1	Col9a-1	collagen, type IX, alpha 1	protein-coding
368	Peak_368	-2.58979	3.60776	DOWN	4.94308e-09	9.3939e-08	chr1	24232948	24233346	+	0	NA	intron (NM_001290691, intron 22 of 31)	intron (NM_001290691, intron 22 of 31)	31105	NM_001290691	12839	Mm.154662	NM_007740	ENSMUSG00000026147	Col9a1	Col9a-1	collagen, type IX, alpha 1	protein-coding
369	Peak_369	-0.360873	3.63249	NO	0.266289	0.423258	chr1	24237318	24237716	+	0	NA	intron (NM_001290691, intron 23 of 31)	intron (NM_001290691, intron 23 of 31)	35475	NM_001290691	12839	Mm.154662	NM_007740	ENSMUSG00000026147	Col9a1	Col9a-1	collagen, type IX, alpha 1	protein-coding
370	Peak_370	1.0088	3.31994	UP	0.00767121	0.0290177	chr1	24252690	24253088	+	0	NA	intron (NM_001290691, intron 31 of 31)	intron (NM_001290691, intron 31 of 31)	50847	NM_001290691	12839	Mm.154662	NM_007740	ENSMUSG00000026147	Col9a1	Col9a-1	collagen, type IX, alpha 1	protein-coding
371	Peak_371	-1.81566	3.12561	DOWN	7.73253e-06	7.30821e-05	chr1	24255786	24256184	+	0	NA	intron (NM_001290691, intron 31 of 31)	intron (NM_001290691, intron 31 of 31)	53943	NM_001290691	12839	Mm.154662	NM_007740	ENSMUSG00000026147	Col9a1	Col9a-1	collagen, type IX, alpha 1	protein-coding
372	Peak_372	0.0751116	2.56724	NO	0.85539	0.912289	chr1	24302577	24302975	+	0	NA	intron (NM_007733, intron 41 of 50)	MTD|LTR|MaLR	100734	NM_001290691	12839	Mm.154662	NM_007740	ENSMUSG00000026147	Col9a1	Col9a-1	collagen, type IX, alpha 1	protein-coding
373	Peak_373	-0.531139	3.16517	NO	0.0717958	0.166742	chr1	24309522	24309920	+	0	NA	intron (NM_007733, intron 37 of 50)	intron (NM_007733, intron 37 of 50)	107679	NM_001290691	12839	Mm.154662	NM_007740	ENSMUSG00000026147	Col9a1	Col9a-1	collagen, type IX, alpha 1	protein-coding
374	Peak_374	0.750623	1.97934	NO	0.191106	0.337477	chr1	24316731	24317129	+	0	NA	intron (NM_007733, intron 34 of 50)	intron (NM_007733, intron 34 of 50)	114888	NM_001290691	12839	Mm.154662	NM_007740	ENSMUSG00000026147	Col9a1	Col9a-1	collagen, type IX, alpha 1	protein-coding
375	Peak_375	0.97532	1.67985	NO	0.0941291	0.20323	chr1	24381719	24382117	+	0	NA	intron (NM_007733, intron 15 of 50)	B3|SINE|B2	179876	NM_001290691	12839	Mm.154662	NM_007740	ENSMUSG00000026147	Col9a1	Col9a-1	collagen, type IX, alpha 1	protein-coding
376	Peak_376	0.0643332	2.04625	NO	0.885733	0.931563	chr1	24499753	24500151	+	0	NA	intron (NM_007733, intron 11 of 50)	intron (NM_007733, intron 11 of 50)	94324	NM_007733	12823	Mm.329196	NM_007733	ENSMUSG00000026141	Col19a1	-	collagen, type XIX, alpha 1	protein-coding
377	Peak_377	-0.379914	3.85868	NO	0.270826	0.428101	chr1	24593592	24593990	+	0	NA	intron (NM_007733, intron 1 of 50)	CpG	485	NM_007733	12823	Mm.329196	NM_007733	ENSMUSG00000026141	Col19a1	-	collagen, type XIX, alpha 1	protein-coding
378	Peak_378	-0.607041	5.51167	NO	0.0128714	0.0441262	chr1	24685431	24685829	+	0	NA	promoter-TSS (NM_001310483)	promoter-TSS (NM_001310483)	-127	NM_001310483	68421	Mm.336563	NM_026719	ENSMUSG00000073725	Lmbrd1	0910001K20Rik|AV347960	LMBR1 domain containing 1	protein-coding
379	Peak_379	-0.639178	2.98441	NO	0.0899785	0.196683	chr1	24756186	24756584	+	0	NA	intron (NM_001310483, intron 3 of 15)	intron (NM_001310483, intron 3 of 15)	70628	NM_001310483	68421	Mm.336563	NM_026719	ENSMUSG00000073725	Lmbrd1	0910001K20Rik|AV347960	LMBR1 domain containing 1	protein-coding
380	Peak_380	0.280047	2.44073	NO	0.497029	0.644248	chr1	24926615	24927013	+	0	NA	Intergenic	Intergenic	241057	NM_001310483	68421	Mm.336563	NM_026719	ENSMUSG00000073725	Lmbrd1	0910001K20Rik|AV347960	LMBR1 domain containing 1	protein-coding
381	Peak_381	-3.10394	2.40475	DOWN	1.96006e-05	0.000167435	chr1	25114422	25114820	+	0	NA	Intergenic	Intergenic	220178	NM_001204913	100504323	Mm.484176	NM_001204913		Gm20172	-	predicted gene, 20172	protein-coding
382	Peak_382	0.713034	2.32513	NO	0.103977	0.218664	chr1	25121024	25121422	+	0	NA	Intergenic	RLTRETN_Mm|LTR|ERVK	213576	NM_001204913	100504323	Mm.484176	NM_001204913		Gm20172	-	predicted gene, 20172	protein-coding
383	Peak_383	0.359244	2.07292	NO	0.485023	0.634244	chr1	25185652	25186050	+	0	NA	intron (NM_175642, intron 20 of 30)	intron (NM_175642, intron 20 of 30)	148948	NM_001204913	100504323	Mm.484176	NM_001204913		Gm20172	-	predicted gene, 20172	protein-coding
384	Peak_384	0.383068	2.08196	NO	0.49366	0.641583	chr1	25238709	25239107	+	0	NA	intron (NM_175642, intron 19 of 30)	intron (NM_175642, intron 19 of 30)	95891	NM_001204913	100504323	Mm.484176	NM_001204913		Gm20172	-	predicted gene, 20172	protein-coding
385	Peak_385	-0.548141	3.78282	NO	0.0652969	0.155141	chr1	25285411	25285809	+	0	NA	intron (NM_175642, intron 16 of 30)	intron (NM_175642, intron 16 of 30)	49189	NM_001204913	100504323	Mm.484176	NM_001204913		Gm20172	-	predicted gene, 20172	protein-coding
386	Peak_386	-3.44024	2.52188	DOWN	1.33401e-10	3.53348e-09	chr1	25487325	25487723	+	0	NA	intron (NM_175642, intron 14 of 30)	intron (NM_175642, intron 14 of 30)	-152725	NM_001204913	100504323	Mm.484176	NM_001204913		Gm20172	-	predicted gene, 20172	protein-coding
387	Peak_387	-0.695036	2.51939	NO	0.111249	0.229538	chr1	25561192	25561590	+	0	NA	intron (NM_175642, intron 8 of 30)	intron (NM_175642, intron 8 of 30)	-226592	NM_001204913	100504323	Mm.484176	NM_001204913		Gm20172	-	predicted gene, 20172	protein-coding
388	Peak_388	-0.43785	2.70626	NO	0.267777	0.424835	chr1	25567388	25567786	+	0	NA	intron (NM_175642, intron 7 of 30)	intron (NM_175642, intron 7 of 30)	-232788	NM_001204913	100504323	Mm.484176	NM_001204913		Gm20172	-	predicted gene, 20172	protein-coding
389	Peak_389	-0.982752	4.22424	NO	0.000370967	0.00222057	chr1	25887042	25887440	+	0	NA	promoter-TSS (NM_175642)	promoter-TSS (NM_175642)	-689	NM_175642	210933	Mm.336569	NM_175642	ENSMUSG00000033569	Adgrb3	A830096D10Rik|Bai3	adhesion G protein-coupled receptor B3	protein-coding
390	Peak_390	0.607536	2.00794	NO	0.26149	0.417754	chr1	29871578	29871976	+	0	NA	Intergenic	Intergenic	393444	NR_105760	102465174		NR_105760	ENSMUSG00000099257	Mir6342	Gm27268|mmu-mir-6342	microRNA 6342	ncRNA
391	Peak_391	0.522378	1.96313	NO	0.334875	0.49468	chr1	30117840	30118238	+	0	NA	Intergenic	Intergenic	639706	NR_105760	102465174		NR_105760	ENSMUSG00000099257	Mir6342	Gm27268|mmu-mir-6342	microRNA 6342	ncRNA
392	Peak_392	1.21767	2.42732	UP	0.00861772	0.0319047	chr1	30612237	30612635	+	0	NA	Intergenic	Intergenic	307665	NM_001081080	213109	Mm.194486	NM_025871	ENSMUSG00000048874	Phf3	2310061N19Rik|mKIAA0244	PHD finger protein 3	protein-coding
393	Peak_393	-3.38262	2.36309	DOWN	4.01561e-08	6.29493e-07	chr1	30652068	30652466	+	0	NA	Intergenic	Intergenic	267834	NM_001081080	213109	Mm.194486	NM_025871	ENSMUSG00000048874	Phf3	2310061N19Rik|mKIAA0244	PHD finger protein 3	protein-coding
394	Peak_394	-0.485359	5.52319	NO	0.0716915	0.166545	chr1	30930181	30930579	+	0	NA	Intergenic	CpG	-10279	NM_001081080	213109	Mm.194486	NM_025871	ENSMUSG00000048874	Phf3	2310061N19Rik|mKIAA0244	PHD finger protein 3	protein-coding
395	Peak_395	-0.194704	6.0095	NO	0.426442	0.581427	chr1	31006261	31006659	+	0	NA	promoter-TSS (NR_002688)	promoter-TSS (NR_002688)	95	NR_002688	433406	Mm.389003	NR_002688		Gm13363	OTTMUSG00000011595	predicted gene 13363	pseudo
396	Peak_396	0.949956	2.60925	NO	0.0745933	0.171609	chr1	31074161	31074559	+	0	NA	Intergenic	Intergenic	-67760	NM_011200	19243	Mm.491181	NM_011200	ENSMUSG00000026064	Ptp4a1	AA415290|AU019864|C130021B01|Prl-1	protein tyrosine phosphatase 4a1	protein-coding
397	Peak_397	0.432971	1.88529	NO	0.40625	0.562984	chr1	31092678	31093076	+	0	NA	intron (NR_136907, intron 2 of 3)	intron (NR_136907, intron 2 of 3)	60422	NR_136907	102634473	Mm.484482	NR_136907	ENSMUSG00000100371	Gm29669	-	predicted gene 29669	ncRNA
398	Peak_398	1.47353	3.10631	UP	0.000449223	0.00262452	chr1	31207009	31207407	+	0	NA	intron (NR_033445, intron 2 of 2)	intron (NR_033445, intron 2 of 2)	-26072	NM_153601	266744	Mm.389093	NM_153601	ENSMUSG00000050217	Lgsn	Gluld1|Lgs|lengsin	lengsin, lens protein with glutamine synthetase domain	protein-coding
399	Peak_399	0.00748448	2.4934	NO	0.988662	0.993375	chr1	31290463	31290861	+	0	NA	Intergenic	Intergenic	10978	NM_029062	74708	Mm.246796	NM_029062	ENSMUSG00000026063	Pih1d3	4930521A18Rik	PIH1 domain containing 3	protein-coding
400	Peak_400	0.957441	1.62833	NO	0.189155	0.335135	chr1	31632661	31633059	+	0	NA	Intergenic	Intergenic	311168	NR_015347	226957	Mm.25966	NR_015347		Gm4850	EG226957	THO complex 4 pseudogene	pseudo
401	Peak_401	0.459641	1.6497	NO	0.440511	0.594423	chr1	31701928	31702326	+	0	NA	Intergenic	Intergenic	380435	NR_015347	226957	Mm.25966	NR_015347		Gm4850	EG226957	THO complex 4 pseudogene	pseudo
402	Peak_402	-0.389915	2.28017	NO	0.411578	0.567994	chr1	31864919	31865317	+	0	NA	Intergenic	Intergenic	-364533	NM_133235	170771	Mm.336594	NM_133235	ENSMUSG00000026058	Khdrbs2	6330586C16Rik|Slim1|Slm-1|Slm1|mSLM-1	KH domain containing, RNA binding, signal transduction associated 2	protein-coding
403	Peak_403	-0.158443	5.98186	NO	0.535385	0.676686	chr1	32229424	32229822	+	0	NA	promoter-TSS (NM_133235)	promoter-TSS (NM_133235)	-28	NM_133235	170771	Mm.336594	NM_133235	ENSMUSG00000026058	Khdrbs2	6330586C16Rik|Slim1|Slm-1|Slm1|mSLM-1	KH domain containing, RNA binding, signal transduction associated 2	protein-coding
404	Peak_404	1.16462	1.52405	NO	0.0802671	0.181036	chr1	32418461	32418859	+	0	NA	intron (NM_133235, intron 3 of 8)	intron (NM_133235, intron 3 of 8)	159184	NM_001199956	408192	Mm.485769	NM_001199956		Gm9839	ENSMUSG00000049830|Senp15	predicted gene 9839	protein-coding
405	Peak_405	1.07109	2.03113	NO	0.0359272	0.0990356	chr1	32929814	32930212	+	0	NA	Intergenic	Intergenic	-325875	NM_001164286	408191	Mm.479439	NM_001164286	ENSMUSG00000091318	Gm5415	EG408191|Senp14	predicted gene 5415	protein-coding
406	Peak_406	1.32987	3.17331	UP	0.00768459	0.0290555	chr1	33016582	33016980	+	0	NA	Intergenic	Intergenic	-412643	NM_001164286	408191	Mm.479439	NM_001164286	ENSMUSG00000091318	Gm5415	EG408191|Senp14	predicted gene 5415	protein-coding
407	Peak_407	0.0834225	2.47386	NO	0.919704	0.952819	chr1	33029073	33029471	+	0	NA	Intergenic	RMER1A|Other|Other	-425134	NM_001164286	408191	Mm.479439	NM_001164286	ENSMUSG00000091318	Gm5415	EG408191|Senp14	predicted gene 5415	protein-coding
408	Peak_408	0.95646	1.94258	NO	0.0983003	0.209727	chr1	33099294	33099692	+	0	NA	Intergenic	Intergenic	-495355	NM_001164286	408191	Mm.479439	NM_001164286	ENSMUSG00000091318	Gm5415	EG408191|Senp14	predicted gene 5415	protein-coding
409	Peak_409	0.208143	2.00943	NO	0.682182	0.792541	chr1	33171042	33171440	+	0	NA	Intergenic	Intergenic	555398	NM_008922	19076	Mm.27705	NM_008922	ENSMUSG00000026134	Prim2	AI323589	DNA primase, p58 subunit	protein-coding
410	Peak_410	0.356716	1.87826	NO	0.510377	0.655506	chr1	33231887	33232285	+	0	NA	Intergenic	Intergenic	494553	NM_008922	19076	Mm.27705	NM_008922	ENSMUSG00000026134	Prim2	AI323589	DNA primase, p58 subunit	protein-coding
411	Peak_411	0.942606	1.91906	NO	0.0711485	0.165623	chr1	33263140	33263538	+	0	NA	Intergenic	Intergenic	463300	NM_008922	19076	Mm.27705	NM_008922	ENSMUSG00000026134	Prim2	AI323589	DNA primase, p58 subunit	protein-coding
412	Peak_412	1.20294	2.43297	NO	0.018864	0.0597462	chr1	33326618	33327016	+	0	NA	Intergenic	Intergenic	399822	NM_008922	19076	Mm.27705	NM_008922	ENSMUSG00000026134	Prim2	AI323589	DNA primase, p58 subunit	protein-coding
413	Peak_413	0.840108	2.29112	NO	0.105343	0.220714	chr1	33419776	33420174	+	0	NA	Intergenic	Intergenic	306664	NM_008922	19076	Mm.27705	NM_008922	ENSMUSG00000026134	Prim2	AI323589	DNA primase, p58 subunit	protein-coding
414	Peak_414	-0.0740217	2.09834	NO	0.882059	0.929173	chr1	33451896	33452294	+	0	NA	Intergenic	Intergenic	274544	NM_008922	19076	Mm.27705	NM_008922	ENSMUSG00000026134	Prim2	AI323589	DNA primase, p58 subunit	protein-coding
415	Peak_415	1.29593	3.52483	UP	0.000137614	0.000934061	chr1	33556878	33557276	+	0	NA	intron (NM_008922, intron 10 of 13)	intron (NM_008922, intron 10 of 13)	169562	NM_008922	19076	Mm.27705	NM_008922	ENSMUSG00000026134	Prim2	AI323589	DNA primase, p58 subunit	protein-coding
416	Peak_416	1.03742	2.77246	NO	0.0135896	0.0461046	chr1	33558353	33558751	+	0	NA	intron (NM_008922, intron 10 of 13)	intron (NM_008922, intron 10 of 13)	168087	NM_008922	19076	Mm.27705	NM_008922	ENSMUSG00000026134	Prim2	AI323589	DNA primase, p58 subunit	protein-coding
417	Peak_417	1.5335	2.33621	UP	0.000861143	0.00461454	chr1	33715164	33715562	+	0	NA	intron (NM_008922, intron 5 of 13)	intron (NM_008922, intron 5 of 13)	11276	NM_008922	19076	Mm.27705	NM_008922	ENSMUSG00000026134	Prim2	AI323589	DNA primase, p58 subunit	protein-coding
418	Peak_418	-0.432292	4.00389	NO	0.0781274	0.177506	chr1	33726730	33727128	+	0	NA	promoter-TSS (NM_008922)	promoter-TSS (NM_008922)	260	NR_033199	67503	Mm.87069	NM_026204	ENSMUSG00000103746	1700001G17Rik	-	RIKEN cDNA 1700001G17 gene	ncRNA
419	Peak_419	-1.04156	3.24961	DOWN	0.000417939	0.00246452	chr1	33771626	33772024	+	0	NA	Intergenic	Intergenic	-4916	NM_008999	19335	Mm.86744	NM_008999	ENSMUSG00000004768	Rab23	AW545388|opb|opb2	RAB23, member RAS oncogene family	protein-coding
420	Peak_420	-0.382169	5.12662	NO	0.165058	0.304796	chr1	33776735	33777133	+	0	NA	promoter-TSS (NM_001159729)	promoter-TSS (NM_001159729)	193	NM_008999	19335	Mm.86744	NM_008999	ENSMUSG00000004768	Rab23	AW545388|opb|opb2	RAB23, member RAS oncogene family	protein-coding
421	Peak_421	-0.104426	2.49816	NO	0.847911	0.907472	chr1	33781353	33781751	+	0	NA	intron (NM_001159729, intron 3 of 7)	intron (NM_001159729, intron 3 of 7)	4288	NM_001159729	19335	Mm.86744	NM_008999	ENSMUSG00000004768	Rab23	AW545388|opb|opb2	RAB23, member RAS oncogene family	protein-coding
422	Peak_422	-0.562895	3.5706	NO	0.025453	0.0757556	chr1	33796078	33796476	+	0	NA	3' UTR (NM_008999, exon 8 of 8)	3' UTR (NM_008999, exon 8 of 8)	18318	NM_145392	213539	Mm.247037	NM_145392	ENSMUSG00000042215	Bag2	2610042A13Rik|BC016230	BCL2-associated athanogene 2	protein-coding
423	Peak_423	1.34861	3.38244	UP	0.000420592	0.00247804	chr1	33813208	33813606	+	0	NA	intron (NM_145392, intron 1 of 2)	intron (NM_145392, intron 1 of 2)	1188	NM_145392	213539	Mm.247037	NM_145392	ENSMUSG00000042215	Bag2	2610042A13Rik|BC016230	BCL2-associated athanogene 2	protein-coding
424	Peak_424	-0.307995	4.85982	NO	0.232346	0.385674	chr1	33814336	33814734	+	0	NA	promoter-TSS (NM_145392)	promoter-TSS (NM_145392)	60	NM_145392	213539	Mm.247037	NM_145392	ENSMUSG00000042215	Bag2	2610042A13Rik|BC016230	BCL2-associated athanogene 2	protein-coding
425	Peak_425	0.600971	2.76861	NO	0.160034	0.297993	chr1	33820771	33821169	+	0	NA	intron (NM_133817, intron 14 of 14)	intron (NM_133817, intron 14 of 14)	-6375	NM_145392	213539	Mm.247037	NM_145392	ENSMUSG00000042215	Bag2	2610042A13Rik|BC016230	BCL2-associated athanogene 2	protein-coding
426	Peak_426	0.26542	2.08506	NO	0.642875	0.763259	chr1	33826951	33827349	+	0	NA	intron (NM_133817, intron 12 of 14)	intron (NM_133817, intron 12 of 14)	-12555	NM_145392	213539	Mm.247037	NM_145392	ENSMUSG00000042215	Bag2	2610042A13Rik|BC016230	BCL2-associated athanogene 2	protein-coding
427	Peak_427	-0.653073	5.3981	NO	0.0121673	0.0421485	chr1	33871000	33871398	+	0	NA	exon (NM_133817, exon 1 of 15)	exon (NM_133817, exon 1 of 15)	241	NM_001290700	98403	Mm.289103	NM_133817	ENSMUSG00000042197	Zfp451	4930515K21Rik|4933435G09Rik|AI596398|COASTER|Kiaa0576-hp|Znf451|mKIAA1702	zinc finger protein 451	protein-coding
428	Peak_428	-0.488157	5.02639	NO	0.0275112	0.0805053	chr1	33964470	33964868	+	0	NA	promoter-TSS (NM_177235)	promoter-TSS (NM_177235)	-57	NM_001310484	320705	Mm.336619	NM_177235	ENSMUSG00000042182	Bend6	B230209C24Rik	BEN domain containing 6	protein-coding
429	Peak_429	-0.423004	3.2499	NO	0.30125	0.460218	chr1	34001802	34002200	+	0	NA	intron (NM_001276764, intron 2 of 102)	intron (NM_001276764, intron 2 of 102)	36931	NM_001276764	13518	Mm.336625	NM_010081	ENSMUSG00000026131	Dst	2310001O04Rik|A830042E19Rik|AW554249|BP230|BPAG1-n|Bpag|Bpag1|Macf2|ah|athetoid|dt|mKIAA0728|nmf203|nmf339	dystonin	protein-coding
430	Peak_430	-0.145646	2.52437	NO	0.722922	0.822026	chr1	34004696	34005094	+	0	NA	intron (NM_001276764, intron 2 of 102)	intron (NM_001276764, intron 2 of 102)	39825	NM_001276764	13518	Mm.336625	NM_010081	ENSMUSG00000026131	Dst	2310001O04Rik|A830042E19Rik|AW554249|BP230|BPAG1-n|Bpag|Bpag1|Macf2|ah|athetoid|dt|mKIAA0728|nmf203|nmf339	dystonin	protein-coding
431	Peak_431	-0.950526	2.84748	NO	0.0417889	0.111156	chr1	34051019	34051417	+	0	NA	intron (NM_001276764, intron 3 of 102)	intron (NM_001276764, intron 3 of 102)	-17452	NM_133833	13518	Mm.336625	NM_010081	ENSMUSG00000026131	Dst	2310001O04Rik|A830042E19Rik|AW554249|BP230|BPAG1-n|Bpag|Bpag1|Macf2|ah|athetoid|dt|mKIAA0728|nmf203|nmf339	dystonin	protein-coding
432	Peak_432	-0.990414	4.47915	NO	0.000159369	0.00106282	chr1	34062494	34062892	+	0	NA	intron (NM_001276764, intron 3 of 102)	intron (NM_001276764, intron 3 of 102)	-5977	NM_133833	13518	Mm.336625	NM_010081	ENSMUSG00000026131	Dst	2310001O04Rik|A830042E19Rik|AW554249|BP230|BPAG1-n|Bpag|Bpag1|Macf2|ah|athetoid|dt|mKIAA0728|nmf203|nmf339	dystonin	protein-coding
433	Peak_433	-0.531257	5.07225	NO	0.0266249	0.0784812	chr1	34068282	34068680	+	0	NA	promoter-TSS (NM_133833)	promoter-TSS (NM_133833)	-189	NM_133833	13518	Mm.336625	NM_010081	ENSMUSG00000026131	Dst	2310001O04Rik|A830042E19Rik|AW554249|BP230|BPAG1-n|Bpag|Bpag1|Macf2|ah|athetoid|dt|mKIAA0728|nmf203|nmf339	dystonin	protein-coding
434	Peak_434	1.04325	3.31967	UP	0.00266746	0.012018	chr1	34075814	34076212	+	0	NA	intron (NM_134448, intron 1 of 97)	intron (NM_134448, intron 1 of 97)	7343	NM_134448	13518	Mm.336625	NM_010081	ENSMUSG00000026131	Dst	2310001O04Rik|A830042E19Rik|AW554249|BP230|BPAG1-n|Bpag|Bpag1|Macf2|ah|athetoid|dt|mKIAA0728|nmf203|nmf339	dystonin	protein-coding
435	Peak_435	0.451486	2.29982	NO	0.392161	0.549967	chr1	34102528	34102926	+	0	NA	intron (NM_134448, intron 1 of 97)	intron (NM_134448, intron 1 of 97)	34057	NM_134448	13518	Mm.336625	NM_010081	ENSMUSG00000026131	Dst	2310001O04Rik|A830042E19Rik|AW554249|BP230|BPAG1-n|Bpag|Bpag1|Macf2|ah|athetoid|dt|mKIAA0728|nmf203|nmf339	dystonin	protein-coding
436	Peak_436	1.3031	3.51123	UP	0.000162221	0.00107899	chr1	34109098	34109496	+	0	NA	intron (NM_134448, intron 1 of 97)	intron (NM_134448, intron 1 of 97)	40627	NM_134448	13518	Mm.336625	NM_010081	ENSMUSG00000026131	Dst	2310001O04Rik|A830042E19Rik|AW554249|BP230|BPAG1-n|Bpag|Bpag1|Macf2|ah|athetoid|dt|mKIAA0728|nmf203|nmf339	dystonin	protein-coding
437	Peak_437	2.36227	3.41093	UP	2.44497e-09	4.93345e-08	chr1	34117578	34117976	+	0	NA	intron (NM_134448, intron 1 of 97)	intron (NM_134448, intron 1 of 97)	49107	NM_134448	13518	Mm.336625	NM_010081	ENSMUSG00000026131	Dst	2310001O04Rik|A830042E19Rik|AW554249|BP230|BPAG1-n|Bpag|Bpag1|Macf2|ah|athetoid|dt|mKIAA0728|nmf203|nmf339	dystonin	protein-coding
438	Peak_438	0.70463	2.94904	NO	0.0449209	0.117382	chr1	34131424	34131822	+	0	NA	intron (NM_134448, intron 1 of 97)	intron (NM_134448, intron 1 of 97)	-42581	NR_105861	102466987		NR_105861	ENSMUSG00000105982	Mir6896	mmu-mir-6896	microRNA 6896	ncRNA
439	Peak_439	0.919394	2.46869	NO	0.0486163	0.124615	chr1	34157191	34157589	+	0	NA	intron (NM_134448, intron 2 of 97)	intron (NM_134448, intron 2 of 97)	-16814	NR_105861	102466987		NR_105861	ENSMUSG00000105982	Mir6896	mmu-mir-6896	microRNA 6896	ncRNA
440	Peak_440	0.759602	3.13906	NO	0.0454718	0.118516	chr1	34160480	34160878	+	0	NA	intron (NM_134448, intron 2 of 97)	intron (NM_134448, intron 2 of 97)	-13525	NR_105861	102466987		NR_105861	ENSMUSG00000105982	Mir6896	mmu-mir-6896	microRNA 6896	ncRNA
441	Peak_441	0.636372	2.43874	NO	0.241537	0.396086	chr1	34202171	34202569	+	0	NA	intron (NM_134448, intron 6 of 97)	intron (NM_134448, intron 6 of 97)	-14805	NM_010081	13518	Mm.336625	NM_010081	ENSMUSG00000026131	Dst	2310001O04Rik|A830042E19Rik|AW554249|BP230|BPAG1-n|Bpag|Bpag1|Macf2|ah|athetoid|dt|mKIAA0728|nmf203|nmf339	dystonin	protein-coding
442	Peak_442	-1.75229	3.17579	DOWN	7.49739e-05	0.000548482	chr1	34207548	34207946	+	0	NA	intron (NM_134448, intron 6 of 97)	intron (NM_134448, intron 6 of 97)	-9428	NM_010081	13518	Mm.336625	NM_010081	ENSMUSG00000026131	Dst	2310001O04Rik|A830042E19Rik|AW554249|BP230|BPAG1-n|Bpag|Bpag1|Macf2|ah|athetoid|dt|mKIAA0728|nmf203|nmf339	dystonin	protein-coding
443	Peak_443	0.225524	2.84239	NO	0.582756	0.716138	chr1	34215608	34216006	+	0	NA	intron (NM_134448, intron 11 of 97)	intron (NM_134448, intron 11 of 97)	-1368	NM_010081	13518	Mm.336625	NM_010081	ENSMUSG00000026131	Dst	2310001O04Rik|A830042E19Rik|AW554249|BP230|BPAG1-n|Bpag|Bpag1|Macf2|ah|athetoid|dt|mKIAA0728|nmf203|nmf339	dystonin	protein-coding
444	Peak_444	-0.446332	2.44677	NO	0.260426	0.416585	chr1	34221418	34221816	+	0	NA	intron (NM_010081, intron 8 of 23)	intron (NM_010081, intron 8 of 23)	4442	NM_010081	13518	Mm.336625	NM_010081	ENSMUSG00000026131	Dst	2310001O04Rik|A830042E19Rik|AW554249|BP230|BPAG1-n|Bpag|Bpag1|Macf2|ah|athetoid|dt|mKIAA0728|nmf203|nmf339	dystonin	protein-coding
445	Peak_445	0.743095	3.53307	NO	0.0112886	0.0397032	chr1	34275180	34275578	+	0	NA	exon (NM_001276764, exon 56 of 103)	exon (NM_001276764, exon 56 of 103)	58204	NM_010081	13518	Mm.336625	NM_010081	ENSMUSG00000026131	Dst	2310001O04Rik|A830042E19Rik|AW554249|BP230|BPAG1-n|Bpag|Bpag1|Macf2|ah|athetoid|dt|mKIAA0728|nmf203|nmf339	dystonin	protein-coding
446	Peak_446	-1.05418	5.3577	DOWN	1.71259e-05	0.000148401	chr1	34293139	34293537	+	0	NA	intron (NM_134448, intron 57 of 97)	intron (NM_134448, intron 57 of 97)	76163	NM_010081	13518	Mm.336625	NM_010081	ENSMUSG00000026131	Dst	2310001O04Rik|A830042E19Rik|AW554249|BP230|BPAG1-n|Bpag|Bpag1|Macf2|ah|athetoid|dt|mKIAA0728|nmf203|nmf339	dystonin	protein-coding
447	Peak_447	2.83706	4.16936	UP	1.59041e-11	5.06344e-10	chr1	34346992	34347390	+	0	NA	intron (NM_134448, intron 86 of 97)	intron (NM_134448, intron 86 of 97)	130016	NM_010081	13518	Mm.336625	NM_010081	ENSMUSG00000026131	Dst	2310001O04Rik|A830042E19Rik|AW554249|BP230|BPAG1-n|Bpag|Bpag1|Macf2|ah|athetoid|dt|mKIAA0728|nmf203|nmf339	dystonin	protein-coding
448	Peak_448	-2.32578	2.60367	DOWN	1.1224e-05	0.000101956	chr1	34456488	34456886	+	0	NA	Intergenic	Intergenic	33357	NR_039562	100628580		NR_039562	ENSMUSG00000092852	Mir5103	mir-5103|mmu-mir-5103|mu-mir-5103	microRNA 5103	ncRNA
449	Peak_449	-0.528082	4.52606	NO	0.0423526	0.112238	chr1	34491629	34492027	+	0	NA	Intergenic	Intergenic	-1784	NR_039562	100628580		NR_039562	ENSMUSG00000092852	Mir5103	mir-5103|mmu-mir-5103|mu-mir-5103	microRNA 5103	ncRNA
450	Peak_450	-0.424043	6.06459	NO	0.0694658	0.16258	chr1	34496320	34496718	+	0	NA	promoter-TSS (NM_027159)	promoter-TSS (NM_027159)	-2	NM_027159	69668	Mm.379170	NM_027159	ENSMUSG00000042111	Ccdc115	2310061I09Rik|Ccp1	coiled-coil domain containing 115	protein-coding
451	Peak_451	0.00231506	5.34272	NO	0.992401	0.995506	chr1	34516545	34516943	+	0	NA	exon (NM_011206, exon 1 of 15)	exon (NM_011206, exon 1 of 15)	153	NM_011206	19253	Mm.361	NM_011206	ENSMUSG00000026126	Ptpn18	FLP1|HSCF|PTP-HSCF|PTP-K1|Ptpk1	protein tyrosine phosphatase, non-receptor type 18	protein-coding
452	Peak_452	-0.558003	3.9304	NO	0.0331855	0.0932609	chr1	34529608	34530006	+	0	NA	exon (NM_011206, exon 13 of 15)	exon (NM_011206, exon 13 of 15)	13216	NM_011206	19253	Mm.361	NM_011206	ENSMUSG00000026126	Ptpn18	FLP1|HSCF|PTP-HSCF|PTP-K1|Ptpk1	protein tyrosine phosphatase, non-receptor type 18	protein-coding
453	Peak_453	0.539331	3.31782	NO	0.0995162	0.211626	chr1	34542573	34542971	+	0	NA	Intergenic	Intergenic	-12503	NM_009355	21755	Mm.10725	NM_009355	ENSMUSG00000026125	Prss39	Tesp1	protease, serine 39	protein-coding
454	Peak_454	0.980687	3.53481	NO	0.00431345	0.0180192	chr1	34593730	34594128	+	0	NA	intron (NM_007685, intron 3 of 5)	intron (NM_007685, intron 3 of 5)	1436	NM_007685	12627	Mm.2531	NM_007685	ENSMUSG00000026124	Cfc1	AV265756|b2b970Clo|cryptic	cripto, FRL-1, cryptic family 1	protein-coding
455	Peak_455	2.46513	3.18876	UP	1.05187e-08	1.8701e-07	chr1	34628496	34628894	+	0	NA	Intergenic	Intergenic	-7843	NM_213727	211383	Mm.330696	NM_213727	ENSMUSG00000045174	Amer3	9430069J07Rik|Fam123c	APC membrane recruitment 3	protein-coding
456	Peak_456	-0.310384	4.64005	NO	0.198576	0.346728	chr1	34636276	34636674	+	0	NA	promoter-TSS (NM_213727)	promoter-TSS (NM_213727)	-63	NM_213727	211383	Mm.330696	NM_213727	ENSMUSG00000045174	Amer3	9430069J07Rik|Fam123c	APC membrane recruitment 3	protein-coding
457	Peak_457	0.348244	3.3571	NO	0.315621	0.474855	chr1	34640752	34641150	+	0	NA	intron (NM_213727, intron 1 of 1)	intron (NM_213727, intron 1 of 1)	4413	NM_213727	211383	Mm.330696	NM_213727	ENSMUSG00000045174	Amer3	9430069J07Rik|Fam123c	APC membrane recruitment 3	protein-coding
458	Peak_458	-0.223296	3.35071	NO	0.445043	0.598473	chr1	34659198	34659596	+	0	NA	Intergenic	Intergenic	22859	NM_213727	211383	Mm.330696	NM_213727	ENSMUSG00000045174	Amer3	9430069J07Rik|Fam123c	APC membrane recruitment 3	protein-coding
459	Peak_459	-0.485918	3.0254	NO	0.172967	0.314905	chr1	34699297	34699695	+	0	NA	Intergenic	Intergenic	-6441	NR_033627	241051	Mm.282827	NR_033627		AA619741	-	PHD finger protein 19 pseudogene	pseudo
460	Peak_460	0.917123	3.16045	NO	0.012491	0.0430554	chr1	34723213	34723611	+	0	NA	Intergenic	Intergenic	-30357	NR_033627	241051	Mm.282827	NR_033627		AA619741	-	PHD finger protein 19 pseudogene	pseudo
461	Peak_461	-0.0906641	3.96	NO	0.717518	0.818284	chr1	34735040	34735438	+	0	NA	Intergenic	CpG	-42184	NR_033627	241051	Mm.282827	NR_033627		AA619741	-	PHD finger protein 19 pseudogene	pseudo
462	Peak_462	1.87367	2.96529	UP	0.000538825	0.00307197	chr1	34745157	34745555	+	0	NA	Intergenic	Intergenic	-52301	NR_033627	241051	Mm.282827	NR_033627		AA619741	-	PHD finger protein 19 pseudogene	pseudo
463	Peak_463	-0.0434279	3.01894	NO	0.903954	0.942643	chr1	34757548	34757946	+	0	NA	Intergenic	Intergenic	-64692	NR_033627	241051	Mm.282827	NR_033627		AA619741	-	PHD finger protein 19 pseudogene	pseudo
464	Peak_464	-0.153491	2.48004	NO	0.737118	0.831697	chr1	34778529	34778927	+	0	NA	Intergenic	Intergenic	-79839	NM_183019	226970	Mm.41604	NM_183019	ENSMUSG00000037509	Arhgef4	9330140K16Rik|Asef|ENSMUSG00000070955	Rho guanine nucleotide exchange factor (GEF) 4	protein-coding
465	Peak_465	0.465097	2.41771	NO	0.34678	0.506303	chr1	34788925	34789323	+	0	NA	Intergenic	Intergenic	-69443	NM_183019	226970	Mm.41604	NM_183019	ENSMUSG00000037509	Arhgef4	9330140K16Rik|Asef|ENSMUSG00000070955	Rho guanine nucleotide exchange factor (GEF) 4	protein-coding
466	Peak_466	-0.0217099	3.89801	NO	0.934106	0.96143	chr1	34807606	34808004	+	0	NA	Intergenic	CpG	-50762	NM_183019	226970	Mm.41604	NM_183019	ENSMUSG00000037509	Arhgef4	9330140K16Rik|Asef|ENSMUSG00000070955	Rho guanine nucleotide exchange factor (GEF) 4	protein-coding
467	Peak_467	0.187587	2.6239	NO	0.667147	0.781621	chr1	34840459	34840857	+	0	NA	Intergenic	Intergenic	-17909	NM_183019	226970	Mm.41604	NM_183019	ENSMUSG00000037509	Arhgef4	9330140K16Rik|Asef|ENSMUSG00000070955	Rho guanine nucleotide exchange factor (GEF) 4	protein-coding
468	Peak_468	-0.29388	4.67744	NO	0.249427	0.404615	chr1	34858595	34858993	+	0	NA	5' UTR (NM_183019, exon 1 of 10)	5' UTR (NM_183019, exon 1 of 10)	227	NM_183019	226970	Mm.41604	NM_183019	ENSMUSG00000037509	Arhgef4	9330140K16Rik|Asef|ENSMUSG00000070955	Rho guanine nucleotide exchange factor (GEF) 4	protein-coding
469	Peak_469	1.06935	2.33037	NO	0.0421702	0.111857	chr1	34886034	34886432	+	0	NA	intron (NM_174997, intron 2 of 6)	intron (NM_174997, intron 2 of 6)	13662	NM_174997	214469	Mm.120151	NM_174997	ENSMUSG00000037503	Fam168b	mKIAA4042	family with sequence similarity 168, member B	protein-coding
470	Peak_470	-0.450485	5.53464	NO	0.0768282	0.175398	chr1	34899596	34899994	+	0	NA	promoter-TSS (NM_001160235)	promoter-TSS (NM_001160235)	100	NM_174997	214469	Mm.120151	NM_174997	ENSMUSG00000037503	Fam168b	mKIAA4042	family with sequence similarity 168, member B	protein-coding
471	Peak_471	0.158157	4.32457	NO	0.505235	0.65121	chr1	34906720	34907118	+	0	NA	intron (NM_145516, intron 1 of 7)	CpG	115	NM_145516	226971	Mm.292751	NM_145516	ENSMUSG00000026123	Plekhb2	2310009M15Rik|AU018239|Evt2|Phdc|evt-2	pleckstrin homology domain containing, family B (evectins) member 2	protein-coding
472	Peak_472	-0.8916	2.71797	NO	0.0114013	0.0400279	chr1	34924030	34924428	+	0	NA	intron (NM_145516, intron 6 of 7)	B3|SINE|B2	17425	NM_145516	226971	Mm.292751	NM_145516	ENSMUSG00000026123	Plekhb2	2310009M15Rik|AU018239|Evt2|Phdc|evt-2	pleckstrin homology domain containing, family B (evectins) member 2	protein-coding
473	Peak_473	-0.389741	3.03402	NO	0.260362	0.416509	chr1	34948408	34948806	+	0	NA	Intergenic	Intergenic	41803	NM_145516	226971	Mm.292751	NM_145516	ENSMUSG00000026123	Plekhb2	2310009M15Rik|AU018239|Evt2|Phdc|evt-2	pleckstrin homology domain containing, family B (evectins) member 2	protein-coding
474	Peak_474	0.0605715	2.42806	NO	0.887408	0.932542	chr1	35074355	35074753	+	0	NA	Intergenic	Intergenic	167750	NM_145516	226971	Mm.292751	NM_145516	ENSMUSG00000026123	Plekhb2	2310009M15Rik|AU018239|Evt2|Phdc|evt-2	pleckstrin homology domain containing, family B (evectins) member 2	protein-coding
475	Peak_475	0.861563	2.3198	NO	0.0794209	0.179662	chr1	35099220	35099618	+	0	NA	Intergenic	Intergenic	192615	NM_145516	226971	Mm.292751	NM_145516	ENSMUSG00000026123	Plekhb2	2310009M15Rik|AU018239|Evt2|Phdc|evt-2	pleckstrin homology domain containing, family B (evectins) member 2	protein-coding
476	Peak_476	1.81173	2.93432	UP	0.000289071	0.00178492	chr1	35169763	35170161	+	0	NA	Intergenic	Intergenic	263158	NM_145516	226971	Mm.292751	NM_145516	ENSMUSG00000026123	Plekhb2	2310009M15Rik|AU018239|Evt2|Phdc|evt-2	pleckstrin homology domain containing, family B (evectins) member 2	protein-coding
477	Peak_477	0.357861	2.33334	NO	0.447955	0.601345	chr1	35183405	35183803	+	0	NA	Intergenic	Intergenic	276800	NM_145516	226971	Mm.292751	NM_145516	ENSMUSG00000026123	Plekhb2	2310009M15Rik|AU018239|Evt2|Phdc|evt-2	pleckstrin homology domain containing, family B (evectins) member 2	protein-coding
478	Peak_478	2.88072	3.52367	UP	5.83612e-10	1.3427e-08	chr1	35289255	35289653	+	0	NA	Intergenic	L1MC|LINE|L1	382650	NM_145516	226971	Mm.292751	NM_145516	ENSMUSG00000026123	Plekhb2	2310009M15Rik|AU018239|Evt2|Phdc|evt-2	pleckstrin homology domain containing, family B (evectins) member 2	protein-coding
479	Peak_479	-0.760541	2.53867	NO	0.0571306	0.140755	chr1	35300195	35300593	+	0	NA	Intergenic	Intergenic	393590	NM_145516	226971	Mm.292751	NM_145516	ENSMUSG00000026123	Plekhb2	2310009M15Rik|AU018239|Evt2|Phdc|evt-2	pleckstrin homology domain containing, family B (evectins) member 2	protein-coding
480	Peak_480	2.06694	3.70902	UP	6.62857e-06	6.36786e-05	chr1	35415734	35416132	+	0	NA	Intergenic	Intergenic	509129	NM_145516	226971	Mm.292751	NM_145516	ENSMUSG00000026123	Plekhb2	2310009M15Rik|AU018239|Evt2|Phdc|evt-2	pleckstrin homology domain containing, family B (evectins) member 2	protein-coding
481	Peak_481	-0.10515	2.8003	NO	0.776125	0.858834	chr1	35442206	35442604	+	0	NA	Intergenic	Intergenic	535601	NM_145516	226971	Mm.292751	NM_145516	ENSMUSG00000026123	Plekhb2	2310009M15Rik|AU018239|Evt2|Phdc|evt-2	pleckstrin homology domain containing, family B (evectins) member 2	protein-coding
482	Peak_482	0.0603513	2.89244	NO	0.87676	0.926025	chr1	35525847	35526245	+	0	NA	Intergenic	Intergenic	-599199	NM_015818	50785	Mm.213566	NM_015818	ENSMUSG00000045216	Hs6st1	6Ost1	heparan sulfate 6-O-sulfotransferase 1	protein-coding
483	Peak_483	2.24347	2.83396	UP	5.72852e-05	0.000433051	chr1	35710203	35710601	+	0	NA	Intergenic	RLTR14|LTR|ERV1	-414843	NM_015818	50785	Mm.213566	NM_015818	ENSMUSG00000045216	Hs6st1	6Ost1	heparan sulfate 6-O-sulfotransferase 1	protein-coding
484	Peak_484	-3.29832	3.28747	DOWN	6.70589e-16	5.13582e-14	chr1	35742583	35742981	+	0	NA	Intergenic	Intergenic	-382463	NM_015818	50785	Mm.213566	NM_015818	ENSMUSG00000045216	Hs6st1	6Ost1	heparan sulfate 6-O-sulfotransferase 1	protein-coding
485	Peak_485	-0.332267	2.00373	NO	0.538744	0.679522	chr1	35827201	35827599	+	0	NA	Intergenic	Intergenic	-297845	NM_015818	50785	Mm.213566	NM_015818	ENSMUSG00000045216	Hs6st1	6Ost1	heparan sulfate 6-O-sulfotransferase 1	protein-coding
486	Peak_486	0.0536338	2.54133	NO	0.903223	0.942109	chr1	35866213	35866611	+	0	NA	Intergenic	Intergenic	-258833	NM_015818	50785	Mm.213566	NM_015818	ENSMUSG00000045216	Hs6st1	6Ost1	heparan sulfate 6-O-sulfotransferase 1	protein-coding
487	Peak_487	-3.08845	3.93503	DOWN	1.5574e-14	8.8098e-13	chr1	35879379	35879777	+	0	NA	Intergenic	Intergenic	-245667	NM_015818	50785	Mm.213566	NM_015818	ENSMUSG00000045216	Hs6st1	6Ost1	heparan sulfate 6-O-sulfotransferase 1	protein-coding
488	Peak_488	1.15823	3.64181	UP	0.000792157	0.00429057	chr1	35882346	35882744	+	0	NA	Intergenic	Intergenic	-242700	NM_015818	50785	Mm.213566	NM_015818	ENSMUSG00000045216	Hs6st1	6Ost1	heparan sulfate 6-O-sulfotransferase 1	protein-coding
489	Peak_489	-0.00402768	3.24487	NO	0.992372	0.995506	chr1	35926519	35926917	+	0	NA	Intergenic	Intergenic	-198527	NM_015818	50785	Mm.213566	NM_015818	ENSMUSG00000045216	Hs6st1	6Ost1	heparan sulfate 6-O-sulfotransferase 1	protein-coding
490	Peak_490	-0.22723	2.05451	NO	0.649942	0.768703	chr1	35998602	35999000	+	0	NA	Intergenic	Intergenic	-126444	NM_015818	50785	Mm.213566	NM_015818	ENSMUSG00000045216	Hs6st1	6Ost1	heparan sulfate 6-O-sulfotransferase 1	protein-coding
491	Peak_491	1.41465	2.73578	UP	0.000894854	0.0047649	chr1	36068916	36069314	+	0	NA	Intergenic	RMER17C|LTR|ERVK	-56130	NM_015818	50785	Mm.213566	NM_015818	ENSMUSG00000045216	Hs6st1	6Ost1	heparan sulfate 6-O-sulfotransferase 1	protein-coding
492	Peak_492	0.118969	3.79727	NO	0.669489	0.783339	chr1	36073977	36074375	+	0	NA	Intergenic	Intergenic	-51069	NM_015818	50785	Mm.213566	NM_015818	ENSMUSG00000045216	Hs6st1	6Ost1	heparan sulfate 6-O-sulfotransferase 1	protein-coding
493	Peak_493	-2.15527	3.00052	DOWN	1.46421e-05	0.000129077	chr1	36087250	36087648	+	0	NA	Intergenic	Intergenic	-37796	NM_015818	50785	Mm.213566	NM_015818	ENSMUSG00000045216	Hs6st1	6Ost1	heparan sulfate 6-O-sulfotransferase 1	protein-coding
494	Peak_494	0.747321	2.8321	NO	0.111594	0.230008	chr1	36094824	36095222	+	0	NA	Intergenic	Intergenic	-30222	NM_015818	50785	Mm.213566	NM_015818	ENSMUSG00000045216	Hs6st1	6Ost1	heparan sulfate 6-O-sulfotransferase 1	protein-coding
495	Peak_495	-0.243575	4.54149	NO	0.337922	0.497708	chr1	36121627	36122025	+	0	NA	Intergenic	Intergenic	-3419	NM_015818	50785	Mm.213566	NM_015818	ENSMUSG00000045216	Hs6st1	6Ost1	heparan sulfate 6-O-sulfotransferase 1	protein-coding
496	Peak_496	-0.420582	5.65798	NO	0.118801	0.240859	chr1	36125099	36125497	+	0	NA	promoter-TSS (NM_015818)	promoter-TSS (NM_015818)	53	NM_015818	50785	Mm.213566	NM_015818	ENSMUSG00000045216	Hs6st1	6Ost1	heparan sulfate 6-O-sulfotransferase 1	protein-coding
497	Peak_497	1.10881	4.60502	UP	1.28969e-05	0.000115344	chr1	36126109	36126507	+	0	NA	intron (NM_015818, intron 1 of 1)	intron (NM_015818, intron 1 of 1)	1063	NM_015818	50785	Mm.213566	NM_015818	ENSMUSG00000045216	Hs6st1	6Ost1	heparan sulfate 6-O-sulfotransferase 1	protein-coding
498	Peak_498	0.143662	3.56374	NO	0.700492	0.805586	chr1	36145047	36145445	+	0	NA	intron (NM_015818, intron 1 of 1)	intron (NM_015818, intron 1 of 1)	20001	NM_015818	50785	Mm.213566	NM_015818	ENSMUSG00000045216	Hs6st1	6Ost1	heparan sulfate 6-O-sulfotransferase 1	protein-coding
499	Peak_499	1.38128	2.97278	UP	0.00258887	0.0117131	chr1	36171461	36171859	+	0	NA	Intergenic	MURVY-int|LTR|ERV1	29498	NR_105862	102465540		NR_105862	ENSMUSG00000098752	Mir6897	Gm27652|mmu-mir-6897	microRNA 6897	ncRNA
500	Peak_500	-0.433634	5.23664	NO	0.084619	0.188082	chr1	36300794	36301192	+	0	NA	5' UTR (NM_198899, exon 1 of 41)	5' UTR (NM_198899, exon 1 of 41)	154	NM_198899	320011	Mm.261022	NM_198899	ENSMUSG00000037470	Uggt1	0910001L17Rik|A930007H10Rik|AA589501|AI414429|AI448372|C820010P03Rik|GT|UGT1|Ugcgl1	UDP-glucose glycoprotein glucosyltransferase 1	protein-coding
501	Peak_501	-0.728142	3.32133	NO	0.0261985	0.0774562	chr1	36309641	36310039	+	0	NA	Intergenic	Intergenic	-8693	NM_198899	320011	Mm.261022	NM_198899	ENSMUSG00000037470	Uggt1	0910001L17Rik|A930007H10Rik|AA589501|AI414429|AI448372|C820010P03Rik|GT|UGT1|Ugcgl1	UDP-glucose glycoprotein glucosyltransferase 1	protein-coding
502	Peak_502	-2.23531	3.66084	DOWN	2.10184e-18	2.61038e-16	chr1	36311845	36312243	+	0	NA	Intergenic	Intergenic	-10897	NM_198899	320011	Mm.261022	NM_198899	ENSMUSG00000037470	Uggt1	0910001L17Rik|A930007H10Rik|AA589501|AI414429|AI448372|C820010P03Rik|GT|UGT1|Ugcgl1	UDP-glucose glycoprotein glucosyltransferase 1	protein-coding
503	Peak_503	0.436385	3.83847	NO	0.140898	0.272346	chr1	36326135	36326533	+	0	NA	exon (NM_153408, exon 2 of 4)	exon (NM_153408, exon 2 of 4)	3936	NM_153408	214854	Mm.389110	NM_153408	ENSMUSG00000047180	Neurl3	2010300P06Rik|Lincr	neuralized E3 ubiquitin protein ligase 3	protein-coding
504	Peak_504	-0.318904	3.64656	NO	0.238409	0.392472	chr1	36336085	36336483	+	0	NA	Intergenic	Intergenic	-6014	NM_153408	214854	Mm.389110	NM_153408	ENSMUSG00000047180	Neurl3	2010300P06Rik|Lincr	neuralized E3 ubiquitin protein ligase 3	protein-coding
505	Peak_505	-1.31964	4.20788	DOWN	2.67342e-05	0.000220134	chr1	36360147	36360545	+	0	NA	Intergenic	Intergenic	-4232	NM_145996	214855	Mm.34316	NM_145996	ENSMUSG00000037447	Arid5a	D430024K22Rik|Mrf1	AT rich interactive domain 5A (MRF1-like)	protein-coding
506	Peak_506	-0.706421	5.30978	NO	0.00756212	0.0286791	chr1	36364505	36364903	+	0	NA	intron (NM_001290727, intron 1 of 5)	CpG	126	NM_001290727	214855	Mm.34316	NM_145996	ENSMUSG00000037447	Arid5a	D430024K22Rik|Mrf1	AT rich interactive domain 5A (MRF1-like)	protein-coding
507	Peak_507	0.685048	4.28316	NO	0.0121764	0.0421736	chr1	36366329	36366727	+	0	NA	intron (NM_001290727, intron 1 of 5)	intron (NM_001290727, intron 1 of 5)	1950	NM_001290727	214855	Mm.34316	NM_145996	ENSMUSG00000037447	Arid5a	D430024K22Rik|Mrf1	AT rich interactive domain 5A (MRF1-like)	protein-coding
508	Peak_508	-0.258231	3.41163	NO	0.408729	0.5654	chr1	36380876	36381274	+	0	NA	TTS (NM_001172205)	TTS (NM_001172205)	16497	NM_001290727	214855	Mm.34316	NM_145996	ENSMUSG00000037447	Arid5a	D430024K22Rik|Mrf1	AT rich interactive domain 5A (MRF1-like)	protein-coding
509	Peak_509	-0.567127	4.61305	NO	0.0326177	0.0919765	chr1	36425556	36425954	+	0	NA	intron (NM_172652, intron 1 of 20)	CpG	271	NM_001310513	226976	Mm.24734	NM_172652	ENSMUSG00000010453	Kansl3	4632411B12Rik|4932435K23|AI431067|AI647574|C85723|Kiaa1310|mKIAA1310	KAT8 regulatory NSL complex subunit 3	protein-coding
510	Peak_510	0.0646664	2.69303	NO	0.88189	0.929075	chr1	36441586	36441984	+	0	NA	intron (NM_001277076, intron 10 of 52)	intron (NM_001277076, intron 10 of 52)	12649	NM_001277076	100534273	Mm.389112	NM_001277076	ENSMUSG00000037432	Fer1l5	4930533C12Rik	fer-1-like 5 (C. elegans)	protein-coding
511	Peak_511	-2.98405	3.22105	DOWN	1.12089e-16	1.00338e-14	chr1	36453862	36454260	+	0	NA	intron (NM_001277076, intron 19 of 52)	intron (NM_001277076, intron 19 of 52)	24925	NM_001277076	100534273	Mm.389112	NM_001277076	ENSMUSG00000037432	Fer1l5	4930533C12Rik	fer-1-like 5 (C. elegans)	protein-coding
512	Peak_512	-0.342042	5.23587	NO	0.163187	0.302207	chr1	36501672	36502070	+	0	NA	intron (NM_001013374, intron 1 of 7)	CpG	245	NM_001013374	214895	Mm.287854	NM_001013374	ENSMUSG00000001143	Lman2l	A630028F14Rik|VIP36-like|VIPL	lectin, mannose-binding 2-like	protein-coding
513	Peak_513	-0.193389	5.49947	NO	0.362425	0.521213	chr1	36528429	36528827	+	0	NA	exon (NM_033570, exon 1 of 7)	exon (NM_033570, exon 1 of 7)	186	NM_033570	94220	Mm.422638	NM_033570	ENSMUSG00000037408	Cnnm4	5430430O18Rik|Acdp4	cyclin M4	protein-coding
514	Peak_514	0.125278	3.02639	NO	0.737579	0.831939	chr1	36537393	36537791	+	0	NA	intron (NM_033570, intron 1 of 6)	MIRb|SINE|MIR	9150	NM_033570	94220	Mm.422638	NM_033570	ENSMUSG00000037408	Cnnm4	5430430O18Rik|Acdp4	cyclin M4	protein-coding
515	Peak_515	0.788168	4.57661	NO	0.00202113	0.00952758	chr1	36549199	36549597	+	0	NA	intron (NM_033570, intron 1 of 6)	intron (NM_033570, intron 1 of 6)	-19314	NM_053186	94218	Mm.256323	NM_053186	ENSMUSG00000001138	Cnnm3	Acdp3|Clp3|mACDP3	cyclin M3	protein-coding
516	Peak_516	0.085292	3.51039	NO	0.789719	0.868153	chr1	36558047	36558445	+	0	NA	intron (NM_033570, intron 5 of 6)	intron (NM_033570, intron 5 of 6)	-10466	NM_053186	94218	Mm.256323	NM_053186	ENSMUSG00000001138	Cnnm3	Acdp3|Clp3|mACDP3	cyclin M3	protein-coding
517	Peak_517	-0.714177	5.34316	NO	0.00119061	0.00607717	chr1	36568875	36569273	+	0	NA	exon (NM_001039551, exon 1 of 9)	exon (NM_001039551, exon 1 of 9)	362	NM_001331209	94218	Mm.256323	NM_053186	ENSMUSG00000001138	Cnnm3	Acdp3|Clp3|mACDP3	cyclin M3	protein-coding
518	Peak_518	1.07812	3.534	UP	0.000685882	0.00379639	chr1	36591423	36591821	+	0	NA	intron (NM_001310521, intron 1 of 8)	intron (NM_001310521, intron 1 of 8)	962	NM_153502	78321	Mm.41421	NM_153502	ENSMUSG00000067653	Ankrd23	1110058D09Rik|2310041C05Rik|AI853437|Darp|MARP3	ankyrin repeat domain 23	protein-coding
519	Peak_519	-0.239739	6.3931	NO	0.297266	0.455967	chr1	36603934	36604332	+	0	NA	promoter-TSS (NM_001310533)	promoter-TSS (NM_001310533)	-36	NM_001310533	109346	Mm.247537	NM_026241	ENSMUSG00000079610	Ankrd39	9130416N05Rik|C030004B10Rik	ankyrin repeat domain 39	protein-coding
520	Peak_520	-0.527016	5.91942	NO	0.0240462	0.0723908	chr1	36614190	36614588	+	0	NA	promoter-TSS (NM_001304330)	promoter-TSS (NM_001304330)	13	NM_001304329	20353	Mm.29558	NM_001126047	ENSMUSG00000026121	Sema4c	AI426163|M-Sema F|Semacl1|Semaf|Semai|sema I	sema domain, immunoglobulin domain (Ig), transmembrane domain (TM) and short cytoplasmic domain, (semaphorin) 4C	protein-coding
521	Peak_521	-0.34639	3.06577	NO	0.341536	0.501137	chr1	36625010	36625408	+	0	NA	intron (NM_001126046, intron 12 of 14)	intron (NM_001126046, intron 12 of 14)	-9983	NM_001126047	20353	Mm.29558	NM_001126047	ENSMUSG00000026121	Sema4c	AI426163|M-Sema F|Semacl1|Semaf|Semai|sema I	sema domain, immunoglobulin domain (Ig), transmembrane domain (TM) and short cytoplasmic domain, (semaphorin) 4C	protein-coding
522	Peak_522	0.351685	2.87855	NO	0.389484	0.547337	chr1	36631014	36631412	+	0	NA	intron (NM_001126046, intron 12 of 14)	intron (NM_001126046, intron 12 of 14)	-15987	NM_001126047	20353	Mm.29558	NM_001126047	ENSMUSG00000026121	Sema4c	AI426163|M-Sema F|Semacl1|Semaf|Semai|sema I	sema domain, immunoglobulin domain (Ig), transmembrane domain (TM) and short cytoplasmic domain, (semaphorin) 4C	protein-coding
523	Peak_523	-0.724328	4.71889	NO	0.000494467	0.00285378	chr1	36637132	36637530	+	0	NA	intron (NM_001126046, intron 11 of 14)	intron (NM_001126046, intron 11 of 14)	12846	NM_027957	381337	Mm.17413	NM_027957	ENSMUSG00000046337	Fam178b	1700024G10Rik|Gm990	family with sequence similarity 178, member B	protein-coding
524	Peak_524	0.956924	3.38369	NO	0.0168128	0.0545582	chr1	36670475	36670873	+	0	NA	intron (NM_201365, intron 6 of 9)	intron (NM_201365, intron 6 of 9)	-20497	NM_027957	381337	Mm.17413	NM_027957	ENSMUSG00000046337	Fam178b	1700024G10Rik|Gm990	family with sequence similarity 178, member B	protein-coding
525	Peak_525	2.06658	2.83744	UP	5.68316e-05	0.000430093	chr1	36677551	36677949	+	0	NA	intron (NM_201365, intron 6 of 9)	intron (NM_201365, intron 6 of 9)	-27573	NM_027957	381337	Mm.17413	NM_027957	ENSMUSG00000046337	Fam178b	1700024G10Rik|Gm990	family with sequence similarity 178, member B	protein-coding
526	Peak_526	0.634378	4.06164	NO	0.0177449	0.0569709	chr1	36691721	36692119	+	0	NA	intron (NM_201365, intron 5 of 9)	intron (NM_201365, intron 5 of 9)	-41743	NM_027957	381337	Mm.17413	NM_027957	ENSMUSG00000046337	Fam178b	1700024G10Rik|Gm990	family with sequence similarity 178, member B	protein-coding
527	Peak_527	1.31262	3.22286	UP	0.00793868	0.0298444	chr1	36713712	36714110	+	0	NA	intron (NM_201365, intron 3 of 9)	intron (NM_201365, intron 3 of 9)	26117	NM_001126046	381337	Mm.17413	NM_027957	ENSMUSG00000046337	Fam178b	1700024G10Rik|Gm990	family with sequence similarity 178, member B	protein-coding
528	Peak_528	-0.982036	2.61786	NO	0.0077049	0.029118	chr1	36729743	36730141	+	0	NA	intron (NM_201365, intron 1 of 9)	intron (NM_201365, intron 1 of 9)	10086	NM_001126046	381337	Mm.17413	NM_027957	ENSMUSG00000046337	Fam178b	1700024G10Rik|Gm990	family with sequence similarity 178, member B	protein-coding
529	Peak_529	0.0491757	4.21112	NO	0.825209	0.892053	chr1	36740998	36741396	+	0	NA	Intergenic	Intergenic	-1169	NM_201365	381337	Mm.17413	NM_027957	ENSMUSG00000046337	Fam178b	1700024G10Rik|Gm990	family with sequence similarity 178, member B	protein-coding
530	Peak_530	-0.526023	5.0765	NO	0.0578039	0.141967	chr1	36748206	36748604	+	0	NA	promoter-TSS (NM_009942)	promoter-TSS (NM_009942)	73	NM_009942	12859	Mm.180182	NM_009942	ENSMUSG00000061518	Cox5b	-	cytochrome c oxidase subunit Vb	protein-coding
531	Peak_531	-0.185292	5.41946	NO	0.368245	0.526681	chr1	36766403	36766801	+	0	NA	intron (NM_146107, intron 1 of 10)	CpG	168	NM_146107	226977	Mm.28521	NM_146107	ENSMUSG00000037351	Actr1b	2310066K23Rik|AA960180|AI851923|Arp1b	ARP1 actin-related protein 1B, centractin beta	protein-coding
532	Peak_532	-0.106134	3.33139	NO	0.725932	0.823967	chr1	36794208	36794606	+	0	NA	intron (NR_040290, intron 5 of 8)	intron (NR_040290, intron 5 of 8)	23024	NR_040290	71166	Mm.157049	NR_040290	ENSMUSG00000102416	4933424G06Rik	1700104I15Rik	RIKEN cDNA 4933424G06 gene	ncRNA
533	Peak_533	0.220164	3.65832	NO	0.42233	0.577804	chr1	36801316	36801714	+	0	NA	intron (NR_040290, intron 7 of 8)	intron (NR_040290, intron 7 of 8)	-17128	NM_009539	22637	Mm.8038	NM_009539	ENSMUSG00000026117	Zap70	Srk|ZAP-70|mrtle|mur	zeta-chain (TCR) associated protein kinase	protein-coding
534	Peak_534	-0.460727	3.26693	NO	0.23763	0.391644	chr1	36827754	36828152	+	0	NA	exon (NM_001289766, exon 2 of 13)	exon (NM_001289766, exon 2 of 13)	4174	NM_001289765	22637	Mm.8038	NM_009539	ENSMUSG00000026117	Zap70	Srk|ZAP-70|mrtle|mur	zeta-chain (TCR) associated protein kinase	protein-coding
535	Peak_535	-0.346821	3.75424	NO	0.258995	0.415134	chr1	36841822	36842220	+	0	NA	Intergenic	MIR|SINE|MIR	6192	NM_001289612	22637	Mm.8038	NM_009539	ENSMUSG00000026117	Zap70	Srk|ZAP-70|mrtle|mur	zeta-chain (TCR) associated protein kinase	protein-coding
536	Peak_536	-0.579355	2.40589	NO	0.267484	0.424507	chr1	36870378	36870776	+	0	NA	intron (NM_018872, intron 25 of 40)	PB1D9|SINE|Alu	34748	NM_001289612	22637	Mm.8038	NM_009539	ENSMUSG00000026117	Zap70	Srk|ZAP-70|mrtle|mur	zeta-chain (TCR) associated protein kinase	protein-coding
537	Peak_537	1.85401	3.02972	UP	6.3086e-05	0.000471064	chr1	36945884	36946282	+	0	NA	intron (NM_018872, intron 2 of 40)	intron (NM_018872, intron 2 of 40)	50289	NM_018872	56030	Mm.186943	NM_018872	ENSMUSG00000026116	Tmem131	2610524E03Rik|CC28|D1Bwg0491e|Neg|RW1|YR-23|mKIAA0257	transmembrane protein 131	protein-coding
538	Peak_538	1.01198	2.83179	NO	0.0249754	0.0745852	chr1	36975616	36976014	+	0	NA	intron (NM_018872, intron 1 of 40)	intron (NM_018872, intron 1 of 40)	20557	NM_018872	56030	Mm.186943	NM_018872	ENSMUSG00000026116	Tmem131	2610524E03Rik|CC28|D1Bwg0491e|Neg|RW1|YR-23|mKIAA0257	transmembrane protein 131	protein-coding
539	Peak_539	-0.613275	3.31161	NO	0.0749512	0.172219	chr1	36977094	36977492	+	0	NA	intron (NM_018872, intron 1 of 40)	intron (NM_018872, intron 1 of 40)	19079	NM_018872	56030	Mm.186943	NM_018872	ENSMUSG00000026116	Tmem131	2610524E03Rik|CC28|D1Bwg0491e|Neg|RW1|YR-23|mKIAA0257	transmembrane protein 131	protein-coding
540	Peak_540	-0.481865	5.57988	NO	0.0366484	0.100533	chr1	36996195	36996593	+	0	NA	promoter-TSS (NM_018872)	promoter-TSS (NM_018872)	-22	NM_018872	56030	Mm.186943	NM_018872	ENSMUSG00000026116	Tmem131	2610524E03Rik|CC28|D1Bwg0491e|Neg|RW1|YR-23|mKIAA0257	transmembrane protein 131	protein-coding
541	Peak_541	-0.705747	3.26466	NO	0.0606133	0.146951	chr1	37006432	37006830	+	0	NA	Intergenic	Intergenic	-10259	NM_018872	56030	Mm.186943	NM_018872	ENSMUSG00000026116	Tmem131	2610524E03Rik|CC28|D1Bwg0491e|Neg|RW1|YR-23|mKIAA0257	transmembrane protein 131	protein-coding
542	Peak_542	1.73813	3.04429	UP	0.000253902	0.00159505	chr1	37019622	37020020	+	0	NA	Intergenic	Intergenic	-23449	NM_018872	56030	Mm.186943	NM_018872	ENSMUSG00000026116	Tmem131	2610524E03Rik|CC28|D1Bwg0491e|Neg|RW1|YR-23|mKIAA0257	transmembrane protein 131	protein-coding
543	Peak_543	0.798215	2.90074	NO	0.0424564	0.112434	chr1	37042647	37043045	+	0	NA	Intergenic	Intergenic	-46474	NM_018872	56030	Mm.186943	NM_018872	ENSMUSG00000026116	Tmem131	2610524E03Rik|CC28|D1Bwg0491e|Neg|RW1|YR-23|mKIAA0257	transmembrane protein 131	protein-coding
544	Peak_544	0.84637	2.6112	NO	0.0503652	0.127989	chr1	37043764	37044162	+	0	NA	Intergenic	L1M7|LINE|L1	-47591	NM_018872	56030	Mm.186943	NM_018872	ENSMUSG00000026116	Tmem131	2610524E03Rik|CC28|D1Bwg0491e|Neg|RW1|YR-23|mKIAA0257	transmembrane protein 131	protein-coding
545	Peak_545	-0.287076	5.50506	NO	0.363987	0.522681	chr1	37085919	37086317	+	0	NA	Intergenic	CpG	-89746	NM_018872	56030	Mm.186943	NM_018872	ENSMUSG00000026116	Tmem131	2610524E03Rik|CC28|D1Bwg0491e|Neg|RW1|YR-23|mKIAA0257	transmembrane protein 131	protein-coding
546	Peak_546	-2.28267	2.95335	DOWN	4.41347e-06	4.41719e-05	chr1	37117839	37118237	+	0	NA	Intergenic	Intergenic	-121666	NM_018872	56030	Mm.186943	NM_018872	ENSMUSG00000026116	Tmem131	2610524E03Rik|CC28|D1Bwg0491e|Neg|RW1|YR-23|mKIAA0257	transmembrane protein 131	protein-coding
547	Peak_547	1.42499	2.63151	UP	0.00155639	0.00763281	chr1	37154387	37154785	+	0	NA	Intergenic	Intergenic	-120537	NM_001282010	12790	Mm.214224	NM_009918	ENSMUSG00000026114	Cnga3	CNG3	cyclic nucleotide gated channel alpha 3	protein-coding
548	Peak_548	0.815521	2.65187	NO	0.0572914	0.141075	chr1	37156480	37156878	+	0	NA	Intergenic	Intergenic	-118444	NM_001282010	12790	Mm.214224	NM_009918	ENSMUSG00000026114	Cnga3	CNG3	cyclic nucleotide gated channel alpha 3	protein-coding
549	Peak_549	-2.09786	2.89535	DOWN	0.000334726	0.00203152	chr1	37179138	37179536	+	0	NA	Intergenic	MLT1N2|LTR|MaLR	-95786	NM_001282010	12790	Mm.214224	NM_009918	ENSMUSG00000026114	Cnga3	CNG3	cyclic nucleotide gated channel alpha 3	protein-coding
550	Peak_550	-0.33138	3.39271	NO	0.26267	0.419089	chr1	37275267	37275665	+	0	NA	promoter-TSS (NM_009918)	promoter-TSS (NM_009918)	343	NM_001282010	12790	Mm.214224	NM_009918	ENSMUSG00000026114	Cnga3	CNG3	cyclic nucleotide gated channel alpha 3	protein-coding
551	Peak_551	0.128117	2.19938	NO	0.813048	0.883969	chr1	37288177	37288575	+	0	NA	intron (NM_001282010, intron 2 of 7)	intron (NM_001282010, intron 2 of 7)	12326	NM_009918	12790	Mm.214224	NM_009918	ENSMUSG00000026114	Cnga3	CNG3	cyclic nucleotide gated channel alpha 3	protein-coding
552	Peak_552	0.434939	2.01425	NO	0.383158	0.541173	chr1	37294265	37294663	+	0	NA	intron (NM_009918, intron 2 of 5)	intron (NM_009918, intron 2 of 5)	18414	NM_009918	12790	Mm.214224	NM_009918	ENSMUSG00000026114	Cnga3	CNG3	cyclic nucleotide gated channel alpha 3	protein-coding
553	Peak_553	-0.381367	2.82817	NO	0.284306	0.442353	chr1	37307495	37307893	+	0	NA	intron (NM_001282010, intron 5 of 7)	intron (NM_001282010, intron 5 of 7)	31644	NM_009918	12790	Mm.214224	NM_009918	ENSMUSG00000026114	Cnga3	CNG3	cyclic nucleotide gated channel alpha 3	protein-coding
554	Peak_554	0.806086	2.24008	NO	0.0910234	0.198308	chr1	37310711	37311109	+	0	NA	intron (NM_001282010, intron 6 of 7)	intron (NM_001282010, intron 6 of 7)	34860	NM_009918	12790	Mm.214224	NM_009918	ENSMUSG00000026114	Cnga3	CNG3	cyclic nucleotide gated channel alpha 3	protein-coding
555	Peak_555	-0.810163	3.09304	NO	0.0409679	0.109502	chr1	37329218	37329616	+	0	NA	Intergenic	Intergenic	-27266	NM_030266	269180	Mm.5294	NM_030266	ENSMUSG00000026113	Inpp4a	107kDa|9630012D15|D130048C09Rik|R74740	inositol polyphosphate-4-phosphatase, type I	protein-coding
556	Peak_556	-0.40207	5.16039	NO	0.110854	0.228955	chr1	37356670	37357068	+	0	NA	5' UTR (NM_030266, exon 1 of 26)	5' UTR (NM_030266, exon 1 of 26)	186	NM_001290797	269180	Mm.5294	NM_030266	ENSMUSG00000026113	Inpp4a	107kDa|9630012D15|D130048C09Rik|R74740	inositol polyphosphate-4-phosphatase, type I	protein-coding
557	Peak_557	-0.0115572	2.83115	NO	0.976401	0.986708	chr1	37393465	37393863	+	0	NA	intron (NM_001290797, intron 1 of 25)	intron (NM_001290797, intron 1 of 25)	-32398	NM_001290799	269180	Mm.5294	NM_030266	ENSMUSG00000026113	Inpp4a	107kDa|9630012D15|D130048C09Rik|R74740	inositol polyphosphate-4-phosphatase, type I	protein-coding
558	Peak_558	-0.0252825	3.0138	NO	0.956163	0.974615	chr1	37407703	37408101	+	0	NA	intron (NM_001290797, intron 1 of 25)	intron (NM_001290797, intron 1 of 25)	-18160	NM_001290799	269180	Mm.5294	NM_030266	ENSMUSG00000026113	Inpp4a	107kDa|9630012D15|D130048C09Rik|R74740	inositol polyphosphate-4-phosphatase, type I	protein-coding
559	Peak_559	0.842665	2.99269	NO	0.0337771	0.0945342	chr1	37435916	37436314	+	0	NA	intron (NM_172971, intron 6 of 15)	intron (NM_172971, intron 6 of 15)	10053	NM_172971	269180	Mm.5294	NM_030266	ENSMUSG00000026113	Inpp4a	107kDa|9630012D15|D130048C09Rik|R74740	inositol polyphosphate-4-phosphatase, type I	protein-coding
560	Peak_560	-0.229904	2.19033	NO	0.616969	0.742699	chr1	37466466	37466864	+	0	NA	3' UTR (NM_030266, exon 26 of 26)	3' UTR (NM_030266, exon 26 of 26)	20283	NM_198006	76178	Mm.28085	NM_198006	ENSMUSG00000026112	Coa5	1700001A24Rik|6330578E17Rik|Pet191	cytochrome C oxidase assembly factor 5	protein-coding
561	Peak_561	-0.319092	5.67758	NO	0.157207	0.294319	chr1	37486782	37487180	+	0	NA	promoter-TSS (NM_198006)	promoter-TSS (NM_198006)	-33	NM_198006	76178	Mm.28085	NM_198006	ENSMUSG00000026112	Coa5	1700001A24Rik|6330578E17Rik|Pet191	cytochrome C oxidase assembly factor 5	protein-coding
562	Peak_562	0.110636	2.5811	NO	0.79078	0.868833	chr1	37557543	37557941	+	0	NA	intron (NM_173870, intron 2 of 15)	intron (NM_173870, intron 2 of 15)	-12292	NR_024017	77633	Mm.483177	NR_024017	ENSMUSG00000103948	4930594C11Rik	-	G1 to S phase transition pseudogene	pseudo
563	Peak_563	-0.169321	2.43581	NO	0.664442	0.779605	chr1	37569058	37569456	+	0	NA	intron (NM_173870, intron 2 of 15)	intron (NM_173870, intron 2 of 15)	-23807	NR_024017	77633	Mm.483177	NR_024017	ENSMUSG00000103948	4930594C11Rik	-	G1 to S phase transition pseudogene	pseudo
564	Peak_564	-0.0642809	5.52867	NO	0.790232	0.868477	chr1	37597594	37597992	+	0	NA	promoter-TSS (NM_173870)	promoter-TSS (NM_173870)	68	NM_173870	269181	Mm.25861	NM_173870	ENSMUSG00000026110	Mgat4a	9530018I07Rik|GnT-IVa|glcNAc-T-IVa	mannoside acetylglucosaminyltransferase 4, isoenzyme A	protein-coding
565	Peak_565	-0.775072	2.38879	NO	0.0556925	0.138011	chr1	37622273	37622671	+	0	NA	Intergenic	Intergenic	-24611	NM_173870	269181	Mm.25861	NM_173870	ENSMUSG00000026110	Mgat4a	9530018I07Rik|GnT-IVa|glcNAc-T-IVa	mannoside acetylglucosaminyltransferase 4, isoenzyme A	protein-coding
566	Peak_566	-0.554576	2.59497	NO	0.238431	0.392474	chr1	37656834	37657232	+	0	NA	Intergenic	MLT1B|LTR|MaLR	-59172	NM_173870	269181	Mm.25861	NM_173870	ENSMUSG00000026110	Mgat4a	9530018I07Rik|GnT-IVa|glcNAc-T-IVa	mannoside acetylglucosaminyltransferase 4, isoenzyme A	protein-coding
567	Peak_567	1.08253	3.6316	UP	0.00215338	0.0100418	chr1	37673313	37673711	+	0	NA	intron (NM_028096, intron 7 of 9)	intron (NM_028096, intron 7 of 9)	-75651	NM_173870	269181	Mm.25861	NM_173870	ENSMUSG00000026110	Mgat4a	9530018I07Rik|GnT-IVa|glcNAc-T-IVa	mannoside acetylglucosaminyltransferase 4, isoenzyme A	protein-coding
568	Peak_568	-0.407784	3.34494	NO	0.279532	0.437303	chr1	37696047	37696445	+	0	NA	intron (NM_028096, intron 2 of 9)	intron (NM_028096, intron 2 of 9)	80410	NM_028096	72097	Mm.142607	NM_028096	ENSMUSG00000026090	2010300C02Rik	-	RIKEN cDNA 2010300C02 gene	protein-coding
569	Peak_569	0.762798	3.21276	NO	0.0406693	0.108864	chr1	37723418	37723816	+	0	NA	intron (NM_028096, intron 1 of 9)	intron (NM_028096, intron 1 of 9)	53039	NM_028096	72097	Mm.142607	NM_028096	ENSMUSG00000026090	2010300C02Rik	-	RIKEN cDNA 2010300C02 gene	protein-coding
570	Peak_570	-0.536121	3.1986	NO	0.107732	0.224308	chr1	37735217	37735615	+	0	NA	intron (NM_028096, intron 1 of 9)	intron (NM_028096, intron 1 of 9)	41240	NM_028096	72097	Mm.142607	NM_028096	ENSMUSG00000026090	2010300C02Rik	-	RIKEN cDNA 2010300C02 gene	protein-coding
571	Peak_571	1.75864	4.24388	UP	4.26022e-10	1.0053e-08	chr1	37744439	37744837	+	0	NA	intron (NM_028096, intron 1 of 9)	intron (NM_028096, intron 1 of 9)	32018	NM_028096	72097	Mm.142607	NM_028096	ENSMUSG00000026090	2010300C02Rik	-	RIKEN cDNA 2010300C02 gene	protein-coding
572	Peak_572	2.11623	3.97754	UP	7.54804e-11	2.10126e-09	chr1	37751167	37751565	+	0	NA	intron (NM_028096, intron 1 of 9)	intron (NM_028096, intron 1 of 9)	25290	NM_028096	72097	Mm.142607	NM_028096	ENSMUSG00000026090	2010300C02Rik	-	RIKEN cDNA 2010300C02 gene	protein-coding
573	Peak_573	0.411193	3.68115	NO	0.187739	0.333337	chr1	37755650	37756048	+	0	NA	intron (NM_028096, intron 1 of 9)	intron (NM_028096, intron 1 of 9)	20807	NM_028096	72097	Mm.142607	NM_028096	ENSMUSG00000026090	2010300C02Rik	-	RIKEN cDNA 2010300C02 gene	protein-coding
574	Peak_574	-0.491822	5.15292	NO	0.0642477	0.153335	chr1	37776582	37776980	+	0	NA	promoter-TSS (NM_028096)	promoter-TSS (NM_028096)	-125	NM_028096	72097	Mm.142607	NM_028096	ENSMUSG00000026090	2010300C02Rik	-	RIKEN cDNA 2010300C02 gene	protein-coding
575	Peak_575	2.72976	4.05822	UP	9.58485e-18	1.05876e-15	chr1	37799634	37800032	+	0	NA	Intergenic	Intergenic	-23177	NM_028096	72097	Mm.142607	NM_028096	ENSMUSG00000026090	2010300C02Rik	-	RIKEN cDNA 2010300C02 gene	protein-coding
576	Peak_576	0.154796	6.87309	NO	0.561273	0.698771	chr1	37921706	37922104	+	0	NA	promoter-TSS (NM_207228)	promoter-TSS (NM_207228)	22	NM_207228	211484	Mm.332756	NM_207228	ENSMUSG00000060771	Tsga10	4933432N21Rik|AI843383|Gm217|Mtsga10	testis specific 10	protein-coding
577	Peak_577	0.639534	4.62284	NO	0.0205918	0.0641024	chr1	37928971	37929369	+	0	NA	5' UTR (NM_001037918, exon 1 of 2)	5' UTR (NM_001037918, exon 1 of 2)	119	NM_001037918	623661	Mm.138000	NM_001037918	ENSMUSG00000037216	Lipt1	EG623661	lipoyltransferase 1	protein-coding
578	Peak_578	-0.234076	4.99919	NO	0.41307	0.569493	chr1	37947079	37947477	+	0	NA	promoter-TSS (NM_026913)	promoter-TSS (NM_026913)	-22	NM_026913	69028	Mm.63984	NM_026913	ENSMUSG00000026088	Mitd1	1500032H18Rik	MIT, microtubule interacting and transport, domain containing 1	protein-coding
579	Peak_579	-0.754242	2.71603	NO	0.0588532	0.143843	chr1	37960030	37960428	+	0	NA	Intergenic	Intergenic	12831	NM_027098	107734	Mm.26614	NM_027098	ENSMUSG00000026087	Mrpl30	2310001L22Rik|MRP-L28|Rpml28	mitochondrial ribosomal protein L30	protein-coding
580	Peak_580	0.577533	3.16355	NO	0.118841	0.240904	chr1	37988647	37989045	+	0	NA	Intergenic	Intergenic	-15508	NM_001033427	332427	Mm.332981	NM_001033427	ENSMUSG00000061584	Lyg2	Gm776	lysozyme G-like 2	protein-coding
581	Peak_581	-0.538059	1.82322	NO	0.362418	0.521213	chr1	38005683	38006081	+	0	NA	intron (NM_027111, intron 4 of 5)	intron (NM_027111, intron 4 of 5)	8722	NM_027111	69541	Mm.389117	NM_027111	ENSMUSG00000026085	Lyg1	2300002O18Rik	lysozyme G-like 1	protein-coding
582	Peak_582	-2.70397	2.86407	DOWN	2.17085e-09	4.43225e-08	chr1	38013558	38013956	+	0	NA	intron (NM_027111, intron 1 of 5)	intron (NM_027111, intron 1 of 5)	847	NM_027111	69541	Mm.389117	NM_027111	ENSMUSG00000026085	Lyg1	2300002O18Rik	lysozyme G-like 1	protein-coding
583	Peak_583	-0.349173	5.98494	NO	0.165871	0.305814	chr1	38053842	38054240	+	0	NA	promoter-TSS (NM_198303)	promoter-TSS (NM_198303)	12	NM_172054	98258	Mm.28438	NM_172054	ENSMUSG00000058407	Txndc9	AI098020|APACD	thioredoxin domain containing 9	protein-coding
584	Peak_584	-0.131627	5.75549	NO	0.573222	0.708426	chr1	38054860	38055258	+	0	NA	5' UTR (NM_198303, exon 1 of 24)	5' UTR (NM_198303, exon 1 of 24)	204	NM_198303	226982	Mm.260943	NM_198303	ENSMUSG00000026083	Eif5b	A030003E17Rik|BC018347|IF2	eukaryotic translation initiation factor 5B	protein-coding
585	Peak_585	-0.396409	5.50783	NO	0.176327	0.319099	chr1	38186243	38186641	+	0	NA	promoter-TSS (NM_019570)	promoter-TSS (NM_019570)	65	NM_019570	56210	Mm.389103	NM_019570	ENSMUSG00000026082	Rev1	1110027I23Rik|AU022044|Rev1l	REV1, DNA directed polymerase	protein-coding
586	Peak_586	0.647857	3.0787	NO	0.0688399	0.161515	chr1	38215343	38215741	+	0	NA	Intergenic	Intergenic	-29035	NM_019570	56210	Mm.389103	NM_019570	ENSMUSG00000026082	Rev1	1110027I23Rik|AU022044|Rev1l	REV1, DNA directed polymerase	protein-coding
587	Peak_587	1.1463	3.21915	UP	0.0027373	0.0122732	chr1	38228644	38229042	+	0	NA	Intergenic	Intergenic	-42336	NM_019570	56210	Mm.389103	NM_019570	ENSMUSG00000026082	Rev1	1110027I23Rik|AU022044|Rev1l	REV1, DNA directed polymerase	protein-coding
588	Peak_588	0.704041	3.13339	NO	0.0401922	0.107876	chr1	38237913	38238311	+	0	NA	exon (NM_001290814, exon 21 of 22)	exon (NM_001290814, exon 21 of 22)	-51605	NM_019570	56210	Mm.389103	NM_019570	ENSMUSG00000026082	Rev1	1110027I23Rik|AU022044|Rev1l	REV1, DNA directed polymerase	protein-coding
589	Peak_589	-0.284117	3.10056	NO	0.35032	0.509685	chr1	38242354	38242752	+	0	NA	intron (NM_001290814, intron 18 of 21)	intron (NM_001290814, intron 18 of 21)	-56046	NM_019570	56210	Mm.389103	NM_019570	ENSMUSG00000026082	Rev1	1110027I23Rik|AU022044|Rev1l	REV1, DNA directed polymerase	protein-coding
590	Peak_590	0.823018	2.72965	NO	0.0444304	0.116387	chr1	38270375	38270773	+	0	NA	intron (NM_001290814, intron 11 of 21)	intron (NM_001290814, intron 11 of 21)	-84067	NM_019570	56210	Mm.389103	NM_019570	ENSMUSG00000026082	Rev1	1110027I23Rik|AU022044|Rev1l	REV1, DNA directed polymerase	protein-coding
591	Peak_591	-2.29427	3.13863	DOWN	0.00010185	0.000717453	chr1	38274951	38275349	+	0	NA	exon (NM_001290814, exon 11 of 22)	exon (NM_001290814, exon 11 of 22)	-88643	NM_019570	56210	Mm.389103	NM_019570	ENSMUSG00000026082	Rev1	1110027I23Rik|AU022044|Rev1l	REV1, DNA directed polymerase	protein-coding
592	Peak_592	-0.900086	2.26556	NO	0.0402445	0.107988	chr1	38299365	38299763	+	0	NA	intron (NM_001290814, intron 10 of 21)	B4|SINE|B4	-113057	NM_019570	56210	Mm.389103	NM_019570	ENSMUSG00000026082	Rev1	1110027I23Rik|AU022044|Rev1l	REV1, DNA directed polymerase	protein-coding
593	Peak_593	-1.02605	3.52303	DOWN	0.00121416	0.00617975	chr1	38319220	38319618	+	0	NA	intron (NM_001290814, intron 9 of 21)	intron (NM_001290814, intron 9 of 21)	-132912	NM_019570	56210	Mm.389103	NM_019570	ENSMUSG00000026082	Rev1	1110027I23Rik|AU022044|Rev1l	REV1, DNA directed polymerase	protein-coding
594	Peak_594	0.271496	3.20452	NO	0.449242	0.60238	chr1	38341914	38342312	+	0	NA	intron (NM_001290814, intron 8 of 21)	intron (NM_001290814, intron 8 of 21)	-155606	NM_019570	56210	Mm.389103	NM_019570	ENSMUSG00000026082	Rev1	1110027I23Rik|AU022044|Rev1l	REV1, DNA directed polymerase	protein-coding
595	Peak_595	-0.776103	2.64466	NO	0.121561	0.245113	chr1	38349691	38350089	+	0	NA	intron (NM_001290814, intron 8 of 21)	intron (NM_001290814, intron 8 of 21)	-163383	NM_019570	56210	Mm.389103	NM_019570	ENSMUSG00000026082	Rev1	1110027I23Rik|AU022044|Rev1l	REV1, DNA directed polymerase	protein-coding
596	Peak_596	0.466808	4.09578	NO	0.248858	0.403968	chr1	38364958	38365356	+	0	NA	intron (NM_001290814, intron 8 of 21)	intron (NM_001290814, intron 8 of 21)	-178650	NM_019570	56210	Mm.389103	NM_019570	ENSMUSG00000026082	Rev1	1110027I23Rik|AU022044|Rev1l	REV1, DNA directed polymerase	protein-coding
597	Peak_597	-0.739276	2.46052	NO	0.0534477	0.133848	chr1	38391100	38391498	+	0	NA	intron (NM_001290814, intron 6 of 21)	intron (NM_001290814, intron 6 of 21)	-204792	NM_019570	56210	Mm.389103	NM_019570	ENSMUSG00000026082	Rev1	1110027I23Rik|AU022044|Rev1l	REV1, DNA directed polymerase	protein-coding
598	Peak_598	-2.54069	3.19013	DOWN	1.3511e-07	1.89825e-06	chr1	38415448	38415846	+	0	NA	intron (NM_001290814, intron 5 of 21)	intron (NM_001290814, intron 5 of 21)	-229140	NM_019570	56210	Mm.389103	NM_019570	ENSMUSG00000026082	Rev1	1110027I23Rik|AU022044|Rev1l	REV1, DNA directed polymerase	protein-coding
599	Peak_599	-0.289104	2.31299	NO	0.465634	0.617002	chr1	38441130	38441528	+	0	NA	intron (NM_001290814, intron 5 of 21)	intron (NM_001290814, intron 5 of 21)	242760	NM_001290814	16764	Mm.336679	NM_010678	ENSMUSG00000037138	Aff3	3222402O04Rik|A730046J16|LAF-4|Laf4	AF4/FMR2 family, member 3	protein-coding
600	Peak_600	-0.884494	3.48099	NO	0.00398085	0.016839	chr1	38450431	38450829	+	0	NA	intron (NM_001290814, intron 5 of 21)	intron (NM_001290814, intron 5 of 21)	233459	NM_001290814	16764	Mm.336679	NM_010678	ENSMUSG00000037138	Aff3	3222402O04Rik|A730046J16|LAF-4|Laf4	AF4/FMR2 family, member 3	protein-coding
601	Peak_601	0.838032	4.1561	NO	0.00552993	0.0221879	chr1	38458816	38459214	+	0	NA	intron (NM_001290814, intron 5 of 21)	intron (NM_001290814, intron 5 of 21)	225074	NM_001290814	16764	Mm.336679	NM_010678	ENSMUSG00000037138	Aff3	3222402O04Rik|A730046J16|LAF-4|Laf4	AF4/FMR2 family, member 3	protein-coding
602	Peak_602	1.18413	2.01036	NO	0.108448	0.225364	chr1	38483799	38484197	+	0	NA	intron (NM_001290814, intron 4 of 21)	L3|LINE|CR1	200091	NM_001290814	16764	Mm.336679	NM_010678	ENSMUSG00000037138	Aff3	3222402O04Rik|A730046J16|LAF-4|Laf4	AF4/FMR2 family, member 3	protein-coding
603	Peak_603	-1.55975	3.39323	DOWN	4.09962e-06	4.13308e-05	chr1	38493293	38493691	+	0	NA	intron (NM_001290814, intron 4 of 21)	intron (NM_001290814, intron 4 of 21)	190597	NM_001290814	16764	Mm.336679	NM_010678	ENSMUSG00000037138	Aff3	3222402O04Rik|A730046J16|LAF-4|Laf4	AF4/FMR2 family, member 3	protein-coding
604	Peak_604	-0.0222803	2.77502	NO	0.9585	0.976192	chr1	38507531	38507929	+	0	NA	intron (NM_001290814, intron 4 of 21)	intron (NM_001290814, intron 4 of 21)	176359	NM_001290814	16764	Mm.336679	NM_010678	ENSMUSG00000037138	Aff3	3222402O04Rik|A730046J16|LAF-4|Laf4	AF4/FMR2 family, member 3	protein-coding
605	Peak_605	0.233507	3.3345	NO	0.480048	0.629811	chr1	38527295	38527693	+	0	NA	intron (NM_001290814, intron 4 of 21)	intron (NM_001290814, intron 4 of 21)	156595	NM_001290814	16764	Mm.336679	NM_010678	ENSMUSG00000037138	Aff3	3222402O04Rik|A730046J16|LAF-4|Laf4	AF4/FMR2 family, member 3	protein-coding
606	Peak_606	0.497222	3.68407	NO	0.094757	0.20419	chr1	38563380	38563778	+	0	NA	intron (NM_001290814, intron 4 of 21)	intron (NM_001290814, intron 4 of 21)	120510	NM_001290814	16764	Mm.336679	NM_010678	ENSMUSG00000037138	Aff3	3222402O04Rik|A730046J16|LAF-4|Laf4	AF4/FMR2 family, member 3	protein-coding
607	Peak_607	0.341045	1.97934	NO	0.524883	0.667869	chr1	38584846	38585244	+	0	NA	intron (NM_001290814, intron 4 of 21)	intron (NM_001290814, intron 4 of 21)	99044	NM_001290814	16764	Mm.336679	NM_010678	ENSMUSG00000037138	Aff3	3222402O04Rik|A730046J16|LAF-4|Laf4	AF4/FMR2 family, member 3	protein-coding
608	Peak_608	1.78348	3.66024	UP	9.11943e-06	8.46692e-05	chr1	38609765	38610163	+	0	NA	intron (NM_001290814, intron 1 of 21)	MLT1B|LTR|MaLR	74125	NM_001290814	16764	Mm.336679	NM_010678	ENSMUSG00000037138	Aff3	3222402O04Rik|A730046J16|LAF-4|Laf4	AF4/FMR2 family, member 3	protein-coding
609	Peak_609	0.778176	3.04378	NO	0.108081	0.224815	chr1	38619401	38619799	+	0	NA	intron (NM_001290814, intron 1 of 21)	L2a|LINE|L2	64489	NM_001290814	16764	Mm.336679	NM_010678	ENSMUSG00000037138	Aff3	3222402O04Rik|A730046J16|LAF-4|Laf4	AF4/FMR2 family, member 3	protein-coding
610	Peak_610	1.408	2.56215	UP	0.00841912	0.0313116	chr1	38628769	38629167	+	0	NA	intron (NM_001290814, intron 1 of 21)	intron (NM_001290814, intron 1 of 21)	55121	NM_001290814	16764	Mm.336679	NM_010678	ENSMUSG00000037138	Aff3	3222402O04Rik|A730046J16|LAF-4|Laf4	AF4/FMR2 family, member 3	protein-coding
611	Peak_611	0.828888	2.47964	NO	0.142888	0.275057	chr1	38634950	38635348	+	0	NA	intron (NM_001290814, intron 1 of 21)	intron (NM_001290814, intron 1 of 21)	48940	NM_001290814	16764	Mm.336679	NM_010678	ENSMUSG00000037138	Aff3	3222402O04Rik|A730046J16|LAF-4|Laf4	AF4/FMR2 family, member 3	protein-coding
612	Peak_612	1.00182	2.88875	NO	0.0416384	0.110856	chr1	38668426	38668824	+	0	NA	intron (NM_001290814, intron 1 of 21)	intron (NM_001290814, intron 1 of 21)	15464	NM_001290814	16764	Mm.336679	NM_010678	ENSMUSG00000037138	Aff3	3222402O04Rik|A730046J16|LAF-4|Laf4	AF4/FMR2 family, member 3	protein-coding
613	Peak_613	-0.505362	5.13263	NO	0.025455	0.0757582	chr1	38684094	38684492	+	0	NA	promoter-TSS (NM_001290814)	promoter-TSS (NM_001290814)	-204	NM_001290814	16764	Mm.336679	NM_010678	ENSMUSG00000037138	Aff3	3222402O04Rik|A730046J16|LAF-4|Laf4	AF4/FMR2 family, member 3	protein-coding
614	Peak_614	1.11145	2.87375	UP	0.00890144	0.0327615	chr1	38692130	38692528	+	0	NA	Intergenic	Intergenic	-8240	NM_001290814	16764	Mm.336679	NM_010678	ENSMUSG00000037138	Aff3	3222402O04Rik|A730046J16|LAF-4|Laf4	AF4/FMR2 family, member 3	protein-coding
615	Peak_615	-0.119901	2.32593	NO	0.828659	0.89445	chr1	38699077	38699475	+	0	NA	Intergenic	Intergenic	-15187	NM_001290814	16764	Mm.336679	NM_010678	ENSMUSG00000037138	Aff3	3222402O04Rik|A730046J16|LAF-4|Laf4	AF4/FMR2 family, member 3	protein-coding
616	Peak_616	0.476569	2.16174	NO	0.326324	0.48583	chr1	38714405	38714803	+	0	NA	Intergenic	Intergenic	-30515	NM_001290814	16764	Mm.336679	NM_010678	ENSMUSG00000037138	Aff3	3222402O04Rik|A730046J16|LAF-4|Laf4	AF4/FMR2 family, member 3	protein-coding
617	Peak_617	0.417483	2.04932	NO	0.350662	0.510043	chr1	38775752	38776150	+	0	NA	Intergenic	Intergenic	-91862	NM_001290814	16764	Mm.336679	NM_010678	ENSMUSG00000037138	Aff3	3222402O04Rik|A730046J16|LAF-4|Laf4	AF4/FMR2 family, member 3	protein-coding
618	Peak_618	-2.42106	3.34138	DOWN	1.44543e-07	2.01599e-06	chr1	38792460	38792858	+	0	NA	Intergenic	Intergenic	85401	NM_001029878	381338	Mm.487137	NM_028403	ENSMUSG00000048814	Lonrf2	2900060P06Rik|AI851349	LON peptidase N-terminal domain and ring finger 2	protein-coding
619	Peak_619	0.328964	3.78633	NO	0.308959	0.467981	chr1	38814762	38815160	+	0	NA	Intergenic	Intergenic	63099	NM_001029878	381338	Mm.487137	NM_028403	ENSMUSG00000048814	Lonrf2	2900060P06Rik|AI851349	LON peptidase N-terminal domain and ring finger 2	protein-coding
620	Peak_620	0.207586	3.21903	NO	0.587679	0.720019	chr1	38817243	38817641	+	0	NA	Intergenic	Intergenic	60618	NM_001029878	381338	Mm.487137	NM_028403	ENSMUSG00000048814	Lonrf2	2900060P06Rik|AI851349	LON peptidase N-terminal domain and ring finger 2	protein-coding
621	Peak_621	1.25494	5.24123	UP	0.000157843	0.00105384	chr1	38823829	38824227	+	0	NA	Intergenic	Intergenic	54032	NM_001029878	381338	Mm.487137	NM_028403	ENSMUSG00000048814	Lonrf2	2900060P06Rik|AI851349	LON peptidase N-terminal domain and ring finger 2	protein-coding
622	Peak_622	0.0715354	3.71744	NO	0.778612	0.860549	chr1	38824646	38825044	+	0	NA	Intergenic	Intergenic	53215	NM_001029878	381338	Mm.487137	NM_028403	ENSMUSG00000048814	Lonrf2	2900060P06Rik|AI851349	LON peptidase N-terminal domain and ring finger 2	protein-coding
623	Peak_623	0.209385	2.79205	NO	0.699857	0.805123	chr1	38839145	38839543	+	0	NA	Intergenic	Intergenic	38716	NM_001029878	381338	Mm.487137	NM_028403	ENSMUSG00000048814	Lonrf2	2900060P06Rik|AI851349	LON peptidase N-terminal domain and ring finger 2	protein-coding
624	Peak_624	-0.302445	3.3322	NO	0.494896	0.642472	chr1	38844289	38844687	+	0	NA	Intergenic	Intergenic	33572	NM_001029878	381338	Mm.487137	NM_028403	ENSMUSG00000048814	Lonrf2	2900060P06Rik|AI851349	LON peptidase N-terminal domain and ring finger 2	protein-coding
625	Peak_625	0.37573	2.68661	NO	0.413177	0.569578	chr1	38856217	38856615	+	0	NA	intron (NM_001029878, intron 10 of 10)	MLT1D|LTR|MaLR	21644	NM_001029878	381338	Mm.487137	NM_028403	ENSMUSG00000048814	Lonrf2	2900060P06Rik|AI851349	LON peptidase N-terminal domain and ring finger 2	protein-coding
626	Peak_626	-0.758241	4.76041	NO	0.000874269	0.00467144	chr1	38892878	38893276	+	0	NA	Intergenic	CpG	-15017	NM_001029878	381338	Mm.487137	NM_028403	ENSMUSG00000048814	Lonrf2	2900060P06Rik|AI851349	LON peptidase N-terminal domain and ring finger 2	protein-coding
627	Peak_627	0.344765	2.49453	NO	0.410716	0.567282	chr1	38904799	38905197	+	0	NA	Intergenic	Intergenic	-26938	NM_001029878	381338	Mm.487137	NM_028403	ENSMUSG00000048814	Lonrf2	2900060P06Rik|AI851349	LON peptidase N-terminal domain and ring finger 2	protein-coding
628	Peak_628	0.323452	2.81255	NO	0.473726	0.624208	chr1	38943868	38944266	+	0	NA	intron (NM_145142, intron 2 of 6)	intron (NM_145142, intron 2 of 6)	10938	NM_145142	98388	Mm.260054	NM_145142	ENSMUSG00000026080	Chst10	AI507003|AU041319|Hnk-1st|ST	carbohydrate sulfotransferase 10	protein-coding
629	Peak_629	0.0600933	4.41725	NO	0.807599	0.880142	chr1	38954404	38954802	+	0	NA	intron (NM_145142, intron 1 of 6)	intron (NM_145142, intron 1 of 6)	402	NM_145142	98388	Mm.260054	NM_145142	ENSMUSG00000026080	Chst10	AI507003|AU041319|Hnk-1st|ST	carbohydrate sulfotransferase 10	protein-coding
630	Peak_630	0.256267	2.47197	NO	0.528689	0.671127	chr1	39037284	39037682	+	0	NA	Intergenic	Intergenic	-7176	NM_026850	68833	Mm.28121	NM_026850	ENSMUSG00000026078	Pdcl3	1110061A19Rik|C80025|Viaf1	phosducin-like 3	protein-coding
631	Peak_631	0.325198	5.91298	NO	0.172766	0.314638	chr1	39044253	39044651	+	0	NA	promoter-TSS (NM_026850)	promoter-TSS (NM_026850)	-207	NM_026850	68833	Mm.28121	NM_026850	ENSMUSG00000026078	Pdcl3	1110061A19Rik|C80025|Viaf1	phosducin-like 3	protein-coding
632	Peak_632	-0.0374413	3.47421	NO	0.89674	0.938098	chr1	39058034	39058432	+	0	NA	Intergenic	Intergenic	13574	NM_026850	68833	Mm.28121	NM_026850	ENSMUSG00000026078	Pdcl3	1110061A19Rik|C80025|Viaf1	phosducin-like 3	protein-coding
633	Peak_633	-0.286235	3.69397	NO	0.321074	0.480502	chr1	39067519	39067917	+	0	NA	Intergenic	Intergenic	23059	NM_026850	68833	Mm.28121	NM_026850	ENSMUSG00000026078	Pdcl3	1110061A19Rik|C80025|Viaf1	phosducin-like 3	protein-coding
634	Peak_634	1.53306	2.81689	UP	0.00230291	0.0106253	chr1	39081216	39081614	+	0	NA	Intergenic	Intergenic	36756	NM_026850	68833	Mm.28121	NM_026850	ENSMUSG00000026078	Pdcl3	1110061A19Rik|C80025|Viaf1	phosducin-like 3	protein-coding
635	Peak_635	0.264145	2.24425	NO	0.575707	0.710463	chr1	39173227	39173625	+	0	NA	Intergenic	Intergenic	70411	NR_105767	102466631		NR_105767	ENSMUSG00000098833	Mir6349	Gm27558|mmu-mir-6349	microRNA 6349	ncRNA
636	Peak_636	0.672406	3.08176	NO	0.0905911	0.197578	chr1	39179780	39180178	+	0	NA	Intergenic	RMER16|LTR|ERVK	63858	NR_105767	102466631		NR_105767	ENSMUSG00000098833	Mir6349	Gm27558|mmu-mir-6349	microRNA 6349	ncRNA
637	Peak_637	-0.400348	3.68931	NO	0.265499	0.422426	chr1	39250142	39250540	+	0	NA	promoter-TSS (NM_008719)	promoter-TSS (NM_008719)	-776	NM_008719	18143	Mm.2380	NM_008719	ENSMUSG00000026077	Npas2	MOP4|bHLHe9	neuronal PAS domain protein 2	protein-coding
638	Peak_638	1.15204	2.44861	NO	0.043535	0.114577	chr1	39338397	39338795	+	0	NA	intron (NM_008719, intron 2 of 20)	intron (NM_008719, intron 2 of 20)	-86100	NM_001252219	114641	Mm.379302	NM_053257	ENSMUSG00000073702	Rpl31	Dts	ribosomal protein L31	protein-coding
639	Peak_639	2.24086	3.17177	UP	2.89831e-06	3.02003e-05	chr1	39348886	39349284	+	0	NA	intron (NM_008719, intron 3 of 20)	intron (NM_008719, intron 3 of 20)	-75611	NM_001252219	114641	Mm.379302	NM_053257	ENSMUSG00000073702	Rpl31	Dts	ribosomal protein L31	protein-coding
640	Peak_640	1.60912	4.42858	UP	3.57104e-07	4.55908e-06	chr1	39392533	39392931	+	0	NA	intron (NM_008719, intron 14 of 20)	intron (NM_008719, intron 14 of 20)	-31964	NM_001252219	114641	Mm.379302	NM_053257	ENSMUSG00000073702	Rpl31	Dts	ribosomal protein L31	protein-coding
641	Peak_641	0.272271	3.07878	NO	0.428844	0.583774	chr1	39397515	39397913	+	0	NA	intron (NM_008719, intron 16 of 20)	intron (NM_008719, intron 16 of 20)	-26982	NM_001252219	114641	Mm.379302	NM_053257	ENSMUSG00000073702	Rpl31	Dts	ribosomal protein L31	protein-coding
642	Peak_642	-0.136202	3.27854	NO	0.735838	0.830847	chr1	39418746	39419144	+	0	NA	3' UTR (NM_008719, exon 21 of 21)	3' UTR (NM_008719, exon 21 of 21)	-5751	NM_001252219	114641	Mm.379302	NM_053257	ENSMUSG00000073702	Rpl31	Dts	ribosomal protein L31	protein-coding
643	Peak_643	-0.489903	5.56546	NO	0.0262437	0.0775696	chr1	39424538	39424936	+	0	NA	promoter-TSS (NM_001252218)	promoter-TSS (NM_001252218)	41	NM_001252218	114641	Mm.379302	NM_053257	ENSMUSG00000073702	Rpl31	Dts	ribosomal protein L31	protein-coding
644	Peak_644	-0.862428	3.38826	NO	0.0166822	0.0542109	chr1	39450910	39451308	+	0	NA	exon (NM_018775, exon 6 of 20)	exon (NM_018775, exon 6 of 20)	26413	NM_001252218	114641	Mm.379302	NM_053257	ENSMUSG00000073702	Rpl31	Dts	ribosomal protein L31	protein-coding
645	Peak_645	-1.82842	2.97537	DOWN	5.87503e-08	8.91576e-07	chr1	39474644	39475042	+	0	NA	intron (NM_018775, intron 2 of 19)	intron (NM_018775, intron 2 of 19)	50147	NM_001252218	114641	Mm.379302	NM_053257	ENSMUSG00000073702	Rpl31	Dts	ribosomal protein L31	protein-coding
646	Peak_646	-0.282629	5.46039	NO	0.225072	0.377712	chr1	39535217	39535615	+	0	NA	5' UTR (NM_018775, exon 1 of 20)	5' UTR (NM_018775, exon 1 of 20)	176	NM_018775	54610	Mm.387293	NM_018775	ENSMUSG00000003134	Tbc1d8	AD3|HBLP1|VRP	TBC1 domain family, member 8	protein-coding
647	Peak_647	2.09535	3.54589	UP	9.16855e-07	1.06536e-05	chr1	39562687	39563085	+	0	NA	Intergenic	Intergenic	-27294	NM_018775	54610	Mm.387293	NM_018775	ENSMUSG00000003134	Tbc1d8	AD3|HBLP1|VRP	TBC1 domain family, member 8	protein-coding
648	Peak_648	0.88647	2.79793	NO	0.0205528	0.0640125	chr1	39566291	39566689	+	0	NA	Intergenic	Intergenic	-26157	NM_028043	52846	Mm.259421	NM_028043	ENSMUSG00000003135	Cnot11	2410015L18Rik|C40|D1Bwg0212e	CCR4-NOT transcription complex, subunit 11	protein-coding
649	Peak_649	-0.132251	3.09119	NO	0.73916	0.832878	chr1	39584301	39584699	+	0	NA	Intergenic	Intergenic	-8147	NM_028043	52846	Mm.259421	NM_028043	ENSMUSG00000003135	Cnot11	2410015L18Rik|C40|D1Bwg0212e	CCR4-NOT transcription complex, subunit 11	protein-coding
650	Peak_650	-0.396034	2.90304	NO	0.257594	0.413609	chr1	39587073	39587471	+	0	NA	Intergenic	B3|SINE|B2	-5375	NM_028043	52846	Mm.259421	NM_028043	ENSMUSG00000003135	Cnot11	2410015L18Rik|C40|D1Bwg0212e	CCR4-NOT transcription complex, subunit 11	protein-coding
651	Peak_651	-0.307976	5.69873	NO	0.259057	0.415185	chr1	39592504	39592902	+	0	NA	promoter-TSS (NM_028043)	promoter-TSS (NM_028043)	56	NM_028043	52846	Mm.259421	NM_028043	ENSMUSG00000003135	Cnot11	2410015L18Rik|C40|D1Bwg0212e	CCR4-NOT transcription complex, subunit 11	protein-coding
652	Peak_652	0.539857	2.89093	NO	0.144937	0.278023	chr1	39603102	39603500	+	0	NA	3' UTR (NM_028043, exon 7 of 7)	3' UTR (NM_028043, exon 7 of 7)	2384	NR_028555	100217461		NR_028555	ENSMUSG00000077704	Snord89	MBII-289	small nucleolar RNA, C/D box 89	snoRNA
653	Peak_653	0.99295	2.51218	NO	0.029329	0.0846562	chr1	39617322	39617720	+	0	NA	intron (NM_001033135, intron 4 of 6)	intron (NM_001033135, intron 4 of 6)	-11836	NR_028555	100217461		NR_028555	ENSMUSG00000077704	Snord89	MBII-289	small nucleolar RNA, C/D box 89	snoRNA
654	Peak_654	-0.207559	5.33852	NO	0.311287	0.470318	chr1	39633760	39634158	+	0	NA	exon (NM_001033135, exon 1 of 7)	exon (NM_001033135, exon 1 of 7)	233	NM_001033135	67702	Mm.28614	NM_001033135	ENSMUSG00000048234	Rnf149	1600023E10Rik|AV037261|C76763|Gm15832|Greul4|OTTMUSG00000026591	ring finger protein 149	protein-coding
655	Peak_655	-0.870555	2.15658	NO	0.0302117	0.0866634	chr1	39655585	39655983	+	0	NA	Intergenic	Intergenic	-21592	NM_001033135	67702	Mm.28614	NM_001033135	ENSMUSG00000048234	Rnf149	1600023E10Rik|AV037261|C76763|Gm15832|Greul4|OTTMUSG00000026591	ring finger protein 149	protein-coding
656	Peak_656	-2.49812	2.55697	DOWN	7.39725e-08	1.10244e-06	chr1	39662636	39663034	+	0	NA	Intergenic	Intergenic	-28643	NM_001033135	67702	Mm.28614	NM_001033135	ENSMUSG00000048234	Rnf149	1600023E10Rik|AV037261|C76763|Gm15832|Greul4|OTTMUSG00000026591	ring finger protein 149	protein-coding
657	Peak_657	0.0491091	2.68367	NO	0.893938	0.936363	chr1	39675489	39675887	+	0	NA	3' UTR (NM_170597, exon 4 of 4)	3' UTR (NM_170597, exon 4 of 4)	32339	NM_170597	263764	Mm.122091	NM_170597	ENSMUSG00000050967	Creg2	A830098L22Rik	cellular repressor of E1A-stimulated genes 2	protein-coding
658	Peak_658	0.366108	3.21522	NO	0.289289	0.447739	chr1	39693477	39693875	+	0	NA	intron (NM_170597, intron 2 of 3)	intron (NM_170597, intron 2 of 3)	14351	NM_170597	263764	Mm.122091	NM_170597	ENSMUSG00000050967	Creg2	A830098L22Rik	cellular repressor of E1A-stimulated genes 2	protein-coding
659	Peak_659	-0.283271	3.2122	NO	0.372687	0.530941	chr1	39703024	39703422	+	0	NA	intron (NM_170597, intron 2 of 3)	intron (NM_170597, intron 2 of 3)	4804	NM_170597	263764	Mm.122091	NM_170597	ENSMUSG00000050967	Creg2	A830098L22Rik	cellular repressor of E1A-stimulated genes 2	protein-coding
660	Peak_660	-0.564986	4.47514	NO	0.0200355	0.0627105	chr1	39707320	39707718	+	0	NA	exon (NM_170597, exon 1 of 4)	exon (NM_170597, exon 1 of 4)	508	NM_170597	263764	Mm.122091	NM_170597	ENSMUSG00000050967	Creg2	A830098L22Rik	cellular repressor of E1A-stimulated genes 2	protein-coding
661	Peak_661	-0.498676	3.33233	NO	0.128925	0.255853	chr1	39742693	39743091	+	0	NA	intron (NM_001145660, intron 7 of 14)	intron (NM_001145660, intron 7 of 14)	-34865	NM_170597	263764	Mm.122091	NM_170597	ENSMUSG00000050967	Creg2	A830098L22Rik	cellular repressor of E1A-stimulated genes 2	protein-coding
662	Peak_662	-1.85018	3.66924	DOWN	7.09233e-05	0.000522398	chr1	39758041	39758439	+	0	NA	intron (NM_001145660, intron 4 of 14)	intron (NM_001145660, intron 4 of 14)	19594	NM_001145660	619289	Mm.334107	NM_001145660	ENSMUSG00000057173	Rfx8	4933400N17Rik	regulatory factor X 8	protein-coding
663	Peak_663	-3.07562	3.25987	DOWN	1.21947e-13	5.80493e-12	chr1	39771058	39771456	+	0	NA	intron (NM_001145660, intron 2 of 14)	intron (NM_001145660, intron 2 of 14)	6577	NM_001145660	619289	Mm.334107	NM_001145660	ENSMUSG00000057173	Rfx8	4933400N17Rik	regulatory factor X 8	protein-coding
664	Peak_664	-0.0137855	3.52739	NO	0.962449	0.978462	chr1	39777584	39777982	+	0	NA	promoter-TSS (NM_001145660)	promoter-TSS (NM_001145660)	51	NM_001145660	619289	Mm.334107	NM_001145660	ENSMUSG00000057173	Rfx8	4933400N17Rik	regulatory factor X 8	protein-coding
665	Peak_665	-0.214912	2.50632	NO	0.662551	0.778075	chr1	39792279	39792677	+	0	NA	Intergenic	Intergenic	-14644	NM_001145660	619289	Mm.334107	NM_001145660	ENSMUSG00000057173	Rfx8	4933400N17Rik	regulatory factor X 8	protein-coding
666	Peak_666	1.31052	4.07984	UP	0.000113222	0.000787342	chr1	39797967	39798365	+	0	NA	Intergenic	Intergenic	-20332	NM_001145660	619289	Mm.334107	NM_001145660	ENSMUSG00000057173	Rfx8	4933400N17Rik	regulatory factor X 8	protein-coding
667	Peak_667	-2.76184	2.58151	DOWN	4.17755e-05	0.000327775	chr1	39803329	39803727	+	0	NA	Intergenic	Intergenic	-25694	NM_001145660	619289	Mm.334107	NM_001145660	ENSMUSG00000057173	Rfx8	4933400N17Rik	regulatory factor X 8	protein-coding
668	Peak_668	0.272892	2.72249	NO	0.477278	0.627366	chr1	39808020	39808418	+	0	NA	Intergenic	Intergenic	-30385	NM_001145660	619289	Mm.334107	NM_001145660	ENSMUSG00000057173	Rfx8	4933400N17Rik	regulatory factor X 8	protein-coding
669	Peak_669	-0.26065	3.38145	NO	0.372708	0.530962	chr1	39818452	39818850	+	0	NA	Intergenic	Intergenic	-40817	NM_001145660	619289	Mm.334107	NM_001145660	ENSMUSG00000057173	Rfx8	4933400N17Rik	regulatory factor X 8	protein-coding
670	Peak_670	-1.98903	3.40875	DOWN	6.81721e-06	6.53178e-05	chr1	39829381	39829779	+	0	NA	Intergenic	Intergenic	32597	NM_001177348	100042065	Mm.209678	NM_001177348	ENSMUSG00000091937	Gm3646	-	predicted gene 3646	protein-coding
671	Peak_671	-0.389419	2.67532	NO	0.405508	0.562425	chr1	39862180	39862578	+	0	NA	promoter-TSS (NM_001177348)	promoter-TSS (NM_001177348)	-202	NM_001177348	100042065	Mm.209678	NM_001177348	ENSMUSG00000091937	Gm3646	-	predicted gene 3646	protein-coding
672	Peak_672	0.570955	2.4306	NO	0.181294	0.325193	chr1	39881188	39881586	+	0	NA	Intergenic	MT2A|LTR|ERVL	-19210	NM_001177348	100042065	Mm.209678	NM_001177348	ENSMUSG00000091937	Gm3646	-	predicted gene 3646	protein-coding
673	Peak_673	-3.16218	3.28113	DOWN	1.01153e-16	9.14994e-15	chr1	39934685	39935083	+	0	NA	Intergenic	L1MA9|LINE|L1	-22874	NM_001252200	26921	Mm.491139	NM_008696	ENSMUSG00000026074	Map4k4	9430080K19Rik|AU043147|AU045934|AW046177|HGK|Nik	mitogen-activated protein kinase kinase kinase kinase 4	protein-coding
674	Peak_674	1.03328	2.7332	NO	0.0160856	0.0526872	chr1	39941731	39942129	+	0	NA	Intergenic	Intergenic	-15828	NM_001252200	26921	Mm.491139	NM_008696	ENSMUSG00000026074	Map4k4	9430080K19Rik|AU043147|AU045934|AW046177|HGK|Nik	mitogen-activated protein kinase kinase kinase kinase 4	protein-coding
675	Peak_675	-0.525128	5.1667	NO	0.0287006	0.0832152	chr1	39957603	39958001	+	0	NA	promoter-TSS (NM_001252200)	promoter-TSS (NM_001252200)	44	NM_008696	26921	Mm.491139	NM_008696	ENSMUSG00000026074	Map4k4	9430080K19Rik|AU043147|AU045934|AW046177|HGK|Nik	mitogen-activated protein kinase kinase kinase kinase 4	protein-coding
676	Peak_676	-0.0401281	2.80787	NO	0.909864	0.9466	chr1	39979734	39980132	+	0	NA	intron (NM_001252202, intron 2 of 29)	intron (NM_001252202, intron 2 of 29)	22175	NM_008696	26921	Mm.491139	NM_008696	ENSMUSG00000026074	Map4k4	9430080K19Rik|AU043147|AU045934|AW046177|HGK|Nik	mitogen-activated protein kinase kinase kinase kinase 4	protein-coding
677	Peak_677	0.169109	3.03013	NO	0.666942	0.781408	chr1	39980306	39980704	+	0	NA	intron (NM_001252202, intron 2 of 29)	intron (NM_001252202, intron 2 of 29)	22747	NM_008696	26921	Mm.491139	NM_008696	ENSMUSG00000026074	Map4k4	9430080K19Rik|AU043147|AU045934|AW046177|HGK|Nik	mitogen-activated protein kinase kinase kinase kinase 4	protein-coding
678	Peak_678	-0.158736	4.74557	NO	0.562561	0.699742	chr1	39993208	39993606	+	0	NA	intron (NM_001252202, intron 2 of 29)	intron (NM_001252202, intron 2 of 29)	35649	NM_008696	26921	Mm.491139	NM_008696	ENSMUSG00000026074	Map4k4	9430080K19Rik|AU043147|AU045934|AW046177|HGK|Nik	mitogen-activated protein kinase kinase kinase kinase 4	protein-coding
679	Peak_679	0.405874	3.09995	NO	0.333343	0.493072	chr1	39998650	39999048	+	0	NA	intron (NM_001252202, intron 2 of 29)	intron (NM_001252202, intron 2 of 29)	41091	NM_008696	26921	Mm.491139	NM_008696	ENSMUSG00000026074	Map4k4	9430080K19Rik|AU043147|AU045934|AW046177|HGK|Nik	mitogen-activated protein kinase kinase kinase kinase 4	protein-coding
680	Peak_680	0.914609	3.74714	NO	0.00559511	0.0223826	chr1	40004569	40004967	+	0	NA	intron (NM_001252202, intron 2 of 29)	intron (NM_001252202, intron 2 of 29)	47010	NM_008696	26921	Mm.491139	NM_008696	ENSMUSG00000026074	Map4k4	9430080K19Rik|AU043147|AU045934|AW046177|HGK|Nik	mitogen-activated protein kinase kinase kinase kinase 4	protein-coding
681	Peak_681	-0.538226	2.61853	NO	0.320487	0.479916	chr1	40033819	40034217	+	0	NA	intron (NM_001252202, intron 5 of 29)	intron (NM_001252202, intron 5 of 29)	76260	NM_008696	26921	Mm.491139	NM_008696	ENSMUSG00000026074	Map4k4	9430080K19Rik|AU043147|AU045934|AW046177|HGK|Nik	mitogen-activated protein kinase kinase kinase kinase 4	protein-coding
682	Peak_682	0.261812	3.16142	NO	0.452226	0.605005	chr1	40057224	40057622	+	0	NA	intron (NM_001252202, intron 14 of 29)	intron (NM_001252202, intron 14 of 29)	-84190	NM_010555	16178	Mm.1349	NM_010555	ENSMUSG00000026073	Il1r2	CD121b|Il1r-2	interleukin 1 receptor, type II	protein-coding
683	Peak_683	1.5968	3.15344	UP	2.53963e-05	0.000210601	chr1	40090586	40090984	+	0	NA	Intergenic	Intergenic	-50828	NM_010555	16178	Mm.1349	NM_010555	ENSMUSG00000026073	Il1r2	CD121b|Il1r-2	interleukin 1 receptor, type II	protein-coding
684	Peak_684	0.741985	2.91708	NO	0.170541	0.31188	chr1	40114872	40115270	+	0	NA	Intergenic	Intergenic	-26542	NM_010555	16178	Mm.1349	NM_010555	ENSMUSG00000026073	Il1r2	CD121b|Il1r-2	interleukin 1 receptor, type II	protein-coding
685	Peak_685	-0.0349251	3.42569	NO	0.91505	0.95006	chr1	40142439	40142837	+	0	NA	promoter-TSS (NR_037980)	promoter-TSS (NR_037980)	58	NR_037980	100047133	Mm.447052	NR_037980	ENSMUSG00000097899	Gm16894	-	predicted gene, 16894	ncRNA
686	Peak_686	0.0388205	3.13239	NO	0.914252	0.949502	chr1	40173249	40173647	+	0	NA	intron (NM_010555, intron 5 of 8)	intron (NM_010555, intron 5 of 8)	-30752	NR_037980	100047133	Mm.447052	NR_037980	ENSMUSG00000097899	Gm16894	-	predicted gene, 16894	ncRNA
687	Peak_687	-3.0892	3.4286	DOWN	8.65991e-17	7.88521e-15	chr1	40196601	40196999	+	0	NA	Intergenic	Intergenic	-54104	NR_037980	100047133	Mm.447052	NR_037980	ENSMUSG00000097899	Gm16894	-	predicted gene, 16894	ncRNA
688	Peak_688	-1.47774	3.59802	DOWN	6.23142e-05	0.000466412	chr1	40281543	40281941	+	0	NA	promoter-TSS (NM_008362)	promoter-TSS (NM_008362)	-183	NM_008362	16177	Mm.896	NM_008362	ENSMUSG00000026072	Il1r1	CD121a|CD121b|IL-1R1|IL-iR|Il1r-1	interleukin 1 receptor, type I	protein-coding
689	Peak_689	-2.71566	2.86743	DOWN	1.36065e-09	2.88842e-08	chr1	40290104	40290502	+	0	NA	intron (NM_008362, intron 1 of 10)	intron (NM_008362, intron 1 of 10)	8378	NM_008362	16177	Mm.896	NM_008362	ENSMUSG00000026072	Il1r1	CD121a|CD121b|IL-1R1|IL-iR|Il1r-1	interleukin 1 receptor, type I	protein-coding
690	Peak_690	2.23949	2.43308	UP	0.000155235	0.00103904	chr1	40299342	40299740	+	0	NA	intron (NM_008362, intron 1 of 10)	intron (NM_008362, intron 1 of 10)	17616	NM_008362	16177	Mm.896	NM_008362	ENSMUSG00000026072	Il1r1	CD121a|CD121b|IL-1R1|IL-iR|Il1r-1	interleukin 1 receptor, type I	protein-coding
691	Peak_691	-0.0566548	4.83713	NO	0.807139	0.87989	chr1	40323326	40323724	+	0	NA	promoter-TSS (NM_001123382)	promoter-TSS (NM_001123382)	94	NM_001123382	16177	Mm.896	NM_008362	ENSMUSG00000026072	Il1r1	CD121a|CD121b|IL-1R1|IL-iR|Il1r-1	interleukin 1 receptor, type I	protein-coding
692	Peak_692	-0.808031	3.23658	NO	0.0166935	0.0542376	chr1	40382516	40382914	+	0	NA	intron (NM_133193, intron 1 of 10)	CpG	1243	NM_133193	107527	Mm.155583	NM_133193	ENSMUSG00000070942	Il1rl2	AI481289|AW551444|IL-1Rrp2	interleukin 1 receptor-like 2	protein-coding
693	Peak_693	-1.71767	2.69777	DOWN	1.94328e-06	2.10706e-05	chr1	40414289	40414687	+	0	NA	intron (NM_133193, intron 9 of 10)	GA-rich|Low_complexity|Low_complexity	33016	NM_133193	107527	Mm.155583	NM_133193	ENSMUSG00000070942	Il1rl2	AI481289|AW551444|IL-1Rrp2	interleukin 1 receptor-like 2	protein-coding
694	Peak_694	0.52988	3.03245	NO	0.124954	0.249952	chr1	40522387	40522785	+	0	NA	promoter-TSS (NM_008365)	promoter-TSS (NM_008365)	120	NM_001161843	16182	Mm.253664	NM_008365	ENSMUSG00000026070	Il18r1	Il18ralpha|Il1rrp	interleukin 18 receptor 1	protein-coding
695	Peak_695	0.746559	2.59659	NO	0.172207	0.313936	chr1	40636887	40637285	+	0	NA	promoter-TSS (NM_177084)	promoter-TSS (NM_177084)	14	NM_177084	110895	Mm.108602	NM_177084	ENSMUSG00000026065	Slc9a4	AW990558|D730009J23Rik|NHE4	solute carrier family 9 (sodium/hydrogen exchanger), member 4	protein-coding
696	Peak_696	0.753657	2.56686	NO	0.0685256	0.161001	chr1	40643638	40644036	+	0	NA	intron (NM_177084, intron 2 of 11)	intron (NM_177084, intron 2 of 11)	6765	NM_177084	110895	Mm.108602	NM_177084	ENSMUSG00000026065	Slc9a4	AW990558|D730009J23Rik|NHE4	solute carrier family 9 (sodium/hydrogen exchanger), member 4	protein-coding
697	Peak_697	1.17711	2.88414	UP	0.00871706	0.032212	chr1	40664683	40665081	+	0	NA	intron (NM_177084, intron 6 of 11)	MLT1D|LTR|MaLR	27810	NM_177084	110895	Mm.108602	NM_177084	ENSMUSG00000026065	Slc9a4	AW990558|D730009J23Rik|NHE4	solute carrier family 9 (sodium/hydrogen exchanger), member 4	protein-coding
698	Peak_698	2.90113	4.29891	UP	2.22516e-13	1.01172e-11	chr1	40692101	40692499	+	0	NA	Intergenic	Intergenic	-46257	NM_001033289	226999	Mm.256414	NM_001033289	ENSMUSG00000026062	Slc9a2	2210416H12Rik|4932415O19Rik|AV333884|NHE2	solute carrier family 9 (sodium/hydrogen exchanger), member 2	protein-coding
699	Peak_699	-0.00805462	2.12919	NO	0.987908	0.992997	chr1	40708013	40708411	+	0	NA	Intergenic	Intergenic	-30345	NM_001033289	226999	Mm.256414	NM_001033289	ENSMUSG00000026062	Slc9a2	2210416H12Rik|4932415O19Rik|AV333884|NHE2	solute carrier family 9 (sodium/hydrogen exchanger), member 2	protein-coding
700	Peak_700	0.0356004	2.7211	NO	0.921599	0.953844	chr1	40714884	40715282	+	0	NA	Intergenic	Intergenic	-23474	NM_001033289	226999	Mm.256414	NM_001033289	ENSMUSG00000026062	Slc9a2	2210416H12Rik|4932415O19Rik|AV333884|NHE2	solute carrier family 9 (sodium/hydrogen exchanger), member 2	protein-coding
701	Peak_701	1.32915	3.23712	UP	0.00258985	0.0117139	chr1	40722662	40723060	+	0	NA	Intergenic	Intergenic	-15696	NM_001033289	226999	Mm.256414	NM_001033289	ENSMUSG00000026062	Slc9a2	2210416H12Rik|4932415O19Rik|AV333884|NHE2	solute carrier family 9 (sodium/hydrogen exchanger), member 2	protein-coding
702	Peak_702	0.202463	3.02706	NO	0.581366	0.715081	chr1	40724202	40724600	+	0	NA	Intergenic	Intergenic	-14156	NM_001033289	226999	Mm.256414	NM_001033289	ENSMUSG00000026062	Slc9a2	2210416H12Rik|4932415O19Rik|AV333884|NHE2	solute carrier family 9 (sodium/hydrogen exchanger), member 2	protein-coding
703	Peak_703	-0.0950422	4.97316	NO	0.642273	0.762917	chr1	40738144	40738542	+	0	NA	promoter-TSS (NM_001033289)	promoter-TSS (NM_001033289)	-214	NM_001033289	226999	Mm.256414	NM_001033289	ENSMUSG00000026062	Slc9a2	2210416H12Rik|4932415O19Rik|AV333884|NHE2	solute carrier family 9 (sodium/hydrogen exchanger), member 2	protein-coding
704	Peak_704	1.09933	2.14523	NO	0.0280381	0.0817171	chr1	40748848	40749246	+	0	NA	intron (NM_001033289, intron 1 of 11)	ID_B1|SINE|B4	10490	NM_001033289	226999	Mm.256414	NM_001033289	ENSMUSG00000026062	Slc9a2	2210416H12Rik|4932415O19Rik|AV333884|NHE2	solute carrier family 9 (sodium/hydrogen exchanger), member 2	protein-coding
705	Peak_705	0.955137	2.23676	NO	0.0593646	0.144701	chr1	40814802	40815200	+	0	NA	intron (NM_001033289, intron 7 of 11)	intron (NM_001033289, intron 7 of 11)	32501	NM_172499	211798	Mm.235443	NM_172499	ENSMUSG00000041945	Mfsd9	4931419K03Rik	major facilitator superfamily domain containing 9	protein-coding
706	Peak_706	0.519987	2.29343	NO	0.241738	0.396349	chr1	40816419	40816817	+	0	NA	intron (NM_001033289, intron 7 of 11)	intron (NM_001033289, intron 7 of 11)	30884	NM_172499	211798	Mm.235443	NM_172499	ENSMUSG00000041945	Mfsd9	4931419K03Rik	major facilitator superfamily domain containing 9	protein-coding
707	Peak_707	0.16606	2.70734	NO	0.676669	0.788621	chr1	40825434	40825832	+	0	NA	TTS (NM_001033289)	TTS (NM_001033289)	21869	NM_172499	211798	Mm.235443	NM_172499	ENSMUSG00000041945	Mfsd9	4931419K03Rik	major facilitator superfamily domain containing 9	protein-coding
708	Peak_708	0.76497	2.33757	NO	0.10713	0.223462	chr1	40826262	40826660	+	0	NA	TTS (NM_001033289)	TTS (NM_001033289)	21041	NM_172499	211798	Mm.235443	NM_172499	ENSMUSG00000041945	Mfsd9	4931419K03Rik	major facilitator superfamily domain containing 9	protein-coding
709	Peak_709	-0.45751	4.11783	NO	0.0692964	0.162294	chr1	40847000	40847398	+	0	NA	intron (NM_172499, intron 1 of 5)	intron (NM_172499, intron 1 of 5)	303	NM_172499	211798	Mm.235443	NM_172499	ENSMUSG00000041945	Mfsd9	4931419K03Rik	major facilitator superfamily domain containing 9	protein-coding
710	Peak_710	-0.0738144	2.40454	NO	0.859618	0.915055	chr1	40854202	40854600	+	0	NA	Intergenic	Intergenic	-6899	NM_172499	211798	Mm.235443	NM_172499	ENSMUSG00000041945	Mfsd9	4931419K03Rik	major facilitator superfamily domain containing 9	protein-coding
711	Peak_711	0.340987	1.84847	NO	0.471127	0.621807	chr1	40859626	40860024	+	0	NA	Intergenic	Intergenic	-2621	NM_001081198	381339	Mm.334678	NM_001081198	ENSMUSG00000079588	Tmem182	2310079P10Rik|AI414494	transmembrane protein 182	protein-coding
712	Peak_712	-2.35805	2.72608	DOWN	1.45636e-08	2.50772e-07	chr1	40872336	40872734	+	0	NA	intron (NM_001081198, intron 3 of 4)	intron (NM_001081198, intron 3 of 4)	10089	NM_001081198	381339	Mm.334678	NM_001081198	ENSMUSG00000079588	Tmem182	2310079P10Rik|AI414494	transmembrane protein 182	protein-coding
713	Peak_713	1.46414	3.43238	UP	0.000129969	0.000888126	chr1	40921861	40922259	+	0	NA	Intergenic	Intergenic	59614	NM_001081198	381339	Mm.334678	NM_001081198	ENSMUSG00000079588	Tmem182	2310079P10Rik|AI414494	transmembrane protein 182	protein-coding
714	Peak_714	0.195676	3.07959	NO	0.622062	0.74676	chr1	40944466	40944864	+	0	NA	Intergenic	Intergenic	82219	NM_001081198	381339	Mm.334678	NM_001081198	ENSMUSG00000079588	Tmem182	2310079P10Rik|AI414494	transmembrane protein 182	protein-coding
715	Peak_715	0.0951186	2.98896	NO	0.780418	0.861882	chr1	40947110	40947508	+	0	NA	Intergenic	Intergenic	84863	NM_001081198	381339	Mm.334678	NM_001081198	ENSMUSG00000079588	Tmem182	2310079P10Rik|AI414494	transmembrane protein 182	protein-coding
716	Peak_716	0.666378	2.59907	NO	0.132492	0.260754	chr1	40981588	40981986	+	0	NA	Intergenic	Intergenic	119341	NM_001081198	381339	Mm.334678	NM_001081198	ENSMUSG00000079588	Tmem182	2310079P10Rik|AI414494	transmembrane protein 182	protein-coding
717	Peak_717	0.662176	2.48904	NO	0.111323	0.229649	chr1	41025132	41025530	+	0	NA	Intergenic	Intergenic	162885	NM_001081198	381339	Mm.334678	NM_001081198	ENSMUSG00000079588	Tmem182	2310079P10Rik|AI414494	transmembrane protein 182	protein-coding
718	Peak_718	-0.98611	3.068	NO	0.0446695	0.116876	chr1	41058506	41058904	+	0	NA	Intergenic	Intergenic	179392	NR_040475	74897	Mm.243822	NR_040475	ENSMUSG00000104072	4930448I06Rik	-	RIKEN cDNA 4930448I06 gene	ncRNA
719	Peak_719	3.35917	4.21798	UP	1.52711e-13	7.15084e-12	chr1	41120045	41120443	+	0	NA	Intergenic	Intergenic	117853	NR_040475	74897	Mm.243822	NR_040475	ENSMUSG00000104072	4930448I06Rik	-	RIKEN cDNA 4930448I06 gene	ncRNA
720	Peak_720	0.513417	2.16196	NO	0.310945	0.469936	chr1	41143165	41143563	+	0	NA	Intergenic	Intergenic	94733	NR_040475	74897	Mm.243822	NR_040475	ENSMUSG00000104072	4930448I06Rik	-	RIKEN cDNA 4930448I06 gene	ncRNA
721	Peak_721	0.745812	1.99363	NO	0.156014	0.292731	chr1	41197373	41197771	+	0	NA	Intergenic	Intergenic	40525	NR_040475	74897	Mm.243822	NR_040475	ENSMUSG00000104072	4930448I06Rik	-	RIKEN cDNA 4930448I06 gene	ncRNA
722	Peak_722	-1.4621	2.85591	DOWN	0.000562118	0.00318842	chr1	41214507	41214905	+	0	NA	Intergenic	Intergenic	23391	NR_040475	74897	Mm.243822	NR_040475	ENSMUSG00000104072	4930448I06Rik	-	RIKEN cDNA 4930448I06 gene	ncRNA
723	Peak_723	-0.0733653	1.91513	NO	0.885598	0.931497	chr1	41321546	41321944	+	0	NA	Intergenic	Intergenic	-83648	NR_040475	74897	Mm.243822	NR_040475	ENSMUSG00000104072	4930448I06Rik	-	RIKEN cDNA 4930448I06 gene	ncRNA
724	Peak_724	0.753351	3.56156	NO	0.0501184	0.127545	chr1	41331952	41332350	+	0	NA	Intergenic	Intergenic	-94054	NR_040475	74897	Mm.243822	NR_040475	ENSMUSG00000104072	4930448I06Rik	-	RIKEN cDNA 4930448I06 gene	ncRNA
725	Peak_725	0.206754	2.78189	NO	0.638152	0.7597	chr1	41438502	41438900	+	0	NA	Intergenic	Intergenic	-200604	NR_040475	74897	Mm.243822	NR_040475	ENSMUSG00000104072	4930448I06Rik	-	RIKEN cDNA 4930448I06 gene	ncRNA
726	Peak_726	-0.0563889	4.40842	NO	0.847698	0.9073	chr1	41447092	41447490	+	0	NA	Intergenic	Intergenic	-209194	NR_040475	74897	Mm.243822	NR_040475	ENSMUSG00000104072	4930448I06Rik	-	RIKEN cDNA 4930448I06 gene	ncRNA
727	Peak_727	-0.815	2.16678	NO	0.0960594	0.206235	chr1	41482304	41482702	+	0	NA	Intergenic	Intergenic	-244406	NR_040475	74897	Mm.243822	NR_040475	ENSMUSG00000104072	4930448I06Rik	-	RIKEN cDNA 4930448I06 gene	ncRNA
728	Peak_728	-3.25152	3.20235	DOWN	3.06268e-22	7.62109e-20	chr1	41484512	41484910	+	0	NA	Intergenic	Intergenic	-246614	NR_040475	74897	Mm.243822	NR_040475	ENSMUSG00000104072	4930448I06Rik	-	RIKEN cDNA 4930448I06 gene	ncRNA
729	Peak_729	-1.16057	2.52624	NO	0.0157986	0.0519621	chr1	41488055	41488453	+	0	NA	Intergenic	Intergenic	-250157	NR_040475	74897	Mm.243822	NR_040475	ENSMUSG00000104072	4930448I06Rik	-	RIKEN cDNA 4930448I06 gene	ncRNA
730	Peak_730	-1.87897	3.38395	DOWN	2.00712e-05	0.000170946	chr1	41612641	41613039	+	0	NA	Intergenic	Intergenic	-374743	NR_040475	74897	Mm.243822	NR_040475	ENSMUSG00000104072	4930448I06Rik	-	RIKEN cDNA 4930448I06 gene	ncRNA
731	Peak_731	2.65281	2.75275	UP	1.17827e-05	0.000106387	chr1	41635378	41635776	+	0	NA	Intergenic	Intergenic	-397480	NR_040475	74897	Mm.243822	NR_040475	ENSMUSG00000104072	4930448I06Rik	-	RIKEN cDNA 4930448I06 gene	ncRNA
732	Peak_732	-1.45512	3.27808	DOWN	0.00085781	0.0045999	chr1	41709617	41710015	+	0	NA	Intergenic	Intergenic	-471719	NR_040475	74897	Mm.243822	NR_040475	ENSMUSG00000104072	4930448I06Rik	-	RIKEN cDNA 4930448I06 gene	ncRNA
733	Peak_733	-1.72393	2.3636	DOWN	0.000244846	0.00154634	chr1	41727360	41727758	+	0	NA	Intergenic	Intergenic	-489462	NR_040475	74897	Mm.243822	NR_040475	ENSMUSG00000104072	4930448I06Rik	-	RIKEN cDNA 4930448I06 gene	ncRNA
734	Peak_734	-0.236655	1.97227	NO	0.611079	0.738088	chr1	41769824	41770222	+	0	NA	Intergenic	Intergenic	-531926	NR_040475	74897	Mm.243822	NR_040475	ENSMUSG00000104072	4930448I06Rik	-	RIKEN cDNA 4930448I06 gene	ncRNA
735	Peak_735	0.00100098	3.77182	NO	0.996956	0.998175	chr1	41867276	41867674	+	0	NA	Intergenic	Intergenic	-629378	NR_040475	74897	Mm.243822	NR_040475	ENSMUSG00000104072	4930448I06Rik	-	RIKEN cDNA 4930448I06 gene	ncRNA
736	Peak_736	0.205776	4.47446	NO	0.500131	0.647004	chr1	41949188	41949586	+	0	NA	Intergenic	Intergenic	-711290	NR_040475	74897	Mm.243822	NR_040475	ENSMUSG00000104072	4930448I06Rik	-	RIKEN cDNA 4930448I06 gene	ncRNA
737	Peak_737	3.33189	4.24977	UP	2.20748e-21	4.62484e-19	chr1	41975485	41975883	+	0	NA	Intergenic	Intergenic	-737587	NR_040475	74897	Mm.243822	NR_040475	ENSMUSG00000104072	4930448I06Rik	-	RIKEN cDNA 4930448I06 gene	ncRNA
738	Peak_738	0.53322	2.13822	NO	0.33747	0.497363	chr1	42174933	42175331	+	0	NA	Intergenic	Intergenic	576538	NR_027826	66297	Mm.45203	NM_183252	ENSMUSG00000060424	Pantr1	2610017I09Rik|Pou3f3os|linc-Brn1a	POU domain, class 3, transcription factor 3 adjacent noncoding transcript 1	ncRNA
739	Peak_739	-0.0573645	3.16496	NO	0.859747	0.915138	chr1	42290085	42290483	+	0	NA	Intergenic	Intergenic	461386	NR_027826	66297	Mm.45203	NM_183252	ENSMUSG00000060424	Pantr1	2610017I09Rik|Pou3f3os|linc-Brn1a	POU domain, class 3, transcription factor 3 adjacent noncoding transcript 1	ncRNA
740	Peak_740	0.400495	1.82068	NO	0.518107	0.661895	chr1	42300118	42300516	+	0	NA	Intergenic	Intergenic	451353	NR_027826	66297	Mm.45203	NM_183252	ENSMUSG00000060424	Pantr1	2610017I09Rik|Pou3f3os|linc-Brn1a	POU domain, class 3, transcription factor 3 adjacent noncoding transcript 1	ncRNA
741	Peak_741	-0.153947	3.37956	NO	0.674838	0.787366	chr1	42315086	42315484	+	0	NA	Intergenic	Intergenic	436385	NR_027826	66297	Mm.45203	NM_183252	ENSMUSG00000060424	Pantr1	2610017I09Rik|Pou3f3os|linc-Brn1a	POU domain, class 3, transcription factor 3 adjacent noncoding transcript 1	ncRNA
742	Peak_742	-2.33835	3.31562	DOWN	6.13009e-14	3.09776e-12	chr1	42318614	42319012	+	0	NA	Intergenic	Intergenic	432857	NR_027826	66297	Mm.45203	NM_183252	ENSMUSG00000060424	Pantr1	2610017I09Rik|Pou3f3os|linc-Brn1a	POU domain, class 3, transcription factor 3 adjacent noncoding transcript 1	ncRNA
743	Peak_743	-3.0092	3.45561	DOWN	2.43309e-11	7.48029e-10	chr1	42474484	42474882	+	0	NA	Intergenic	Intergenic	276987	NR_027826	66297	Mm.45203	NM_183252	ENSMUSG00000060424	Pantr1	2610017I09Rik|Pou3f3os|linc-Brn1a	POU domain, class 3, transcription factor 3 adjacent noncoding transcript 1	ncRNA
744	Peak_744	0.715429	2.82177	NO	0.0556487	0.137942	chr1	42536823	42537221	+	0	NA	Intergenic	Intergenic	214648	NR_027826	66297	Mm.45203	NM_183252	ENSMUSG00000060424	Pantr1	2610017I09Rik|Pou3f3os|linc-Brn1a	POU domain, class 3, transcription factor 3 adjacent noncoding transcript 1	ncRNA
745	Peak_745	0.187052	2.9896	NO	0.569834	0.7056	chr1	42548253	42548651	+	0	NA	Intergenic	Intergenic	203218	NR_027826	66297	Mm.45203	NM_183252	ENSMUSG00000060424	Pantr1	2610017I09Rik|Pou3f3os|linc-Brn1a	POU domain, class 3, transcription factor 3 adjacent noncoding transcript 1	ncRNA
746	Peak_746	0.0476352	2.37688	NO	0.914414	0.949621	chr1	42561359	42561757	+	0	NA	Intergenic	Intergenic	190112	NR_027826	66297	Mm.45203	NM_183252	ENSMUSG00000060424	Pantr1	2610017I09Rik|Pou3f3os|linc-Brn1a	POU domain, class 3, transcription factor 3 adjacent noncoding transcript 1	ncRNA
747	Peak_747	-4.33977	2.88355	DOWN	4.04982e-12	1.43225e-10	chr1	42569218	42569616	+	0	NA	Intergenic	Intergenic	182253	NR_027826	66297	Mm.45203	NM_183252	ENSMUSG00000060424	Pantr1	2610017I09Rik|Pou3f3os|linc-Brn1a	POU domain, class 3, transcription factor 3 adjacent noncoding transcript 1	ncRNA
748	Peak_748	0.263588	2.2835	NO	0.604295	0.733053	chr1	42595764	42596162	+	0	NA	Intergenic	Intergenic	155707	NR_027826	66297	Mm.45203	NM_183252	ENSMUSG00000060424	Pantr1	2610017I09Rik|Pou3f3os|linc-Brn1a	POU domain, class 3, transcription factor 3 adjacent noncoding transcript 1	ncRNA
749	Peak_749	0.616919	2.96796	NO	0.0754174	0.172988	chr1	42596655	42597053	+	0	NA	Intergenic	Intergenic	154816	NR_027826	66297	Mm.45203	NM_183252	ENSMUSG00000060424	Pantr1	2610017I09Rik|Pou3f3os|linc-Brn1a	POU domain, class 3, transcription factor 3 adjacent noncoding transcript 1	ncRNA
750	Peak_750	0.425745	2.90393	NO	0.323541	0.483041	chr1	42685613	42686011	+	0	NA	Intergenic	Intergenic	65858	NR_027826	66297	Mm.45203	NM_183252	ENSMUSG00000060424	Pantr1	2610017I09Rik|Pou3f3os|linc-Brn1a	POU domain, class 3, transcription factor 3 adjacent noncoding transcript 1	ncRNA
751	Peak_751	-0.153027	4.01868	NO	0.604421	0.733156	chr1	42686589	42686987	+	0	NA	Intergenic	Intergenic	64882	NR_027826	66297	Mm.45203	NM_183252	ENSMUSG00000060424	Pantr1	2610017I09Rik|Pou3f3os|linc-Brn1a	POU domain, class 3, transcription factor 3 adjacent noncoding transcript 1	ncRNA
752	Peak_752	1.67753	3.46545	UP	9.19169e-06	8.52703e-05	chr1	42711644	42712042	+	0	NA	intron (NR_027826, intron 3 of 3)	intron (NR_027826, intron 3 of 3)	39827	NR_027826	66297	Mm.45203	NM_183252	ENSMUSG00000060424	Pantr1	2610017I09Rik|Pou3f3os|linc-Brn1a	POU domain, class 3, transcription factor 3 adjacent noncoding transcript 1	ncRNA
753	Peak_753	-4.27813	3.71049	DOWN	1.7826e-26	9.9895e-24	chr1	42718904	42719302	+	0	NA	intron (NR_027826, intron 3 of 3)	intron (NR_027826, intron 3 of 3)	32567	NR_027826	66297	Mm.45203	NM_183252	ENSMUSG00000060424	Pantr1	2610017I09Rik|Pou3f3os|linc-Brn1a	POU domain, class 3, transcription factor 3 adjacent noncoding transcript 1	ncRNA
754	Peak_754	-3.76358	3.41285	DOWN	4.81588e-12	1.68443e-10	chr1	42724380	42724778	+	0	NA	intron (NR_027826, intron 1 of 3)	intron (NR_027826, intron 1 of 3)	27091	NR_027826	66297	Mm.45203	NM_183252	ENSMUSG00000060424	Pantr1	2610017I09Rik|Pou3f3os|linc-Brn1a	POU domain, class 3, transcription factor 3 adjacent noncoding transcript 1	ncRNA
755	Peak_755	-2.86385	2.82732	DOWN	3.18254e-15	2.10726e-13	chr1	42730134	42730532	+	0	NA	intron (NR_027826, intron 1 of 3)	intron (NR_027826, intron 1 of 3)	21337	NR_027826	66297	Mm.45203	NM_183252	ENSMUSG00000060424	Pantr1	2610017I09Rik|Pou3f3os|linc-Brn1a	POU domain, class 3, transcription factor 3 adjacent noncoding transcript 1	ncRNA
756	Peak_756	-0.805176	4.38379	NO	0.000476535	0.00276394	chr1	42741290	42741688	+	0	NA	intron (NR_027826, intron 1 of 3)	CpG	10181	NR_027826	66297	Mm.45203	NM_183252	ENSMUSG00000060424	Pantr1	2610017I09Rik|Pou3f3os|linc-Brn1a	POU domain, class 3, transcription factor 3 adjacent noncoding transcript 1	ncRNA
757	Peak_757	-0.439371	4.46969	NO	0.0560409	0.138705	chr1	42743297	42743695	+	0	NA	intron (NR_027826, intron 1 of 3)	CpG	8174	NR_027826	66297	Mm.45203	NM_183252	ENSMUSG00000060424	Pantr1	2610017I09Rik|Pou3f3os|linc-Brn1a	POU domain, class 3, transcription factor 3 adjacent noncoding transcript 1	ncRNA
758	Peak_758	-1.46707	4.0619	DOWN	1.51331e-09	3.18113e-08	chr1	42750200	42750598	+	0	NA	intron (NR_027826, intron 1 of 3)	intron (NR_027826, intron 1 of 3)	1271	NR_027826	66297	Mm.45203	NM_183252	ENSMUSG00000060424	Pantr1	2610017I09Rik|Pou3f3os|linc-Brn1a	POU domain, class 3, transcription factor 3 adjacent noncoding transcript 1	ncRNA
759	Peak_759	-1.07917	4.37421	DOWN	1.05393e-06	1.20754e-05	chr1	42750638	42751036	+	0	NA	intron (NR_027826, intron 1 of 3)	intron (NR_027826, intron 1 of 3)	833	NR_027826	66297	Mm.45203	NM_183252	ENSMUSG00000060424	Pantr1	2610017I09Rik|Pou3f3os|linc-Brn1a	POU domain, class 3, transcription factor 3 adjacent noncoding transcript 1	ncRNA
760	Peak_760	-0.437163	4.38865	NO	0.0996489	0.211856	chr1	42752021	42752419	+	0	NA	promoter-TSS (NR_027826)	promoter-TSS (NR_027826)	-550	NR_027826	66297	Mm.45203	NM_183252	ENSMUSG00000060424	Pantr1	2610017I09Rik|Pou3f3os|linc-Brn1a	POU domain, class 3, transcription factor 3 adjacent noncoding transcript 1	ncRNA
761	Peak_761	-1.21104	4.11855	DOWN	3.45165e-07	4.42633e-06	chr1	42770247	42770645	+	0	NA	promoter-TSS (NR_110495)	promoter-TSS (NR_110495)	-147	NR_110495	66620	Mm.383631	NR_110495	ENSMUSG00000097063	Pantr2	2610207O16Rik|Pou3f3os2|linc-Brn1b	POU domain, class 3, transcription factor 3 adjacent noncoding transcript 2	ncRNA
762	Peak_762	-0.79615	4.52757	NO	0.0037586	0.0160606	chr1	42771234	42771632	+	0	NA	Intergenic	Intergenic	-1134	NR_110495	66620	Mm.383631	NR_110495	ENSMUSG00000097063	Pantr2	2610207O16Rik|Pou3f3os2|linc-Brn1b	POU domain, class 3, transcription factor 3 adjacent noncoding transcript 2	ncRNA
763	Peak_763	0.461896	2.5587	NO	0.269077	0.426185	chr1	42836931	42837329	+	0	NA	Intergenic	Intergenic	29573	NR_130904	104940697	Mm.101636	NR_130904	ENSMUSG00000099784	Dalir	Dali|Gm28525	DNMT1 associated long intergenic non-coding RNA	ncRNA
764	Peak_764	0.603975	2.08852	NO	0.278878	0.436731	chr1	42878885	42879283	+	0	NA	Intergenic	Intergenic	-28994	NM_023514	69527	Mm.252982	NM_023514	ENSMUSG00000060679	Mrps9	2310002A08Rik|AW322516|Mrp-S9|S9mt|mg637	mitochondrial ribosomal protein S9	protein-coding
765	Peak_765	-0.289704	5.52667	NO	0.24864	0.403719	chr1	42907890	42908288	+	0	NA	promoter-TSS (NM_023514)	promoter-TSS (NM_023514)	11	NM_023514	69527	Mm.252982	NM_023514	ENSMUSG00000060679	Mrps9	2310002A08Rik|AW322516|Mrp-S9|S9mt|mg637	mitochondrial ribosomal protein S9	protein-coding
766	Peak_766	2.03773	3.30898	UP	3.89205e-07	4.93326e-06	chr1	42948085	42948483	+	0	NA	intron (NM_023514, intron 5 of 10)	intron (NM_023514, intron 5 of 10)	40206	NM_023514	69527	Mm.252982	NM_023514	ENSMUSG00000060679	Mrps9	2310002A08Rik|AW322516|Mrp-S9|S9mt|mg637	mitochondrial ribosomal protein S9	protein-coding
767	Peak_767	1.85264	3.377	UP	5.62742e-06	5.48948e-05	chr1	42962041	42962439	+	0	NA	intron (NM_023514, intron 10 of 10)	intron (NM_023514, intron 10 of 10)	-47477	NM_053107	93690	Mm.444976	NM_053107	ENSMUSG00000041907	Gpr45	9230112G11Rik|AW046772	G protein-coupled receptor 45	protein-coding
768	Peak_768	-0.479016	2.69209	NO	0.254181	0.409694	chr1	42971853	42972251	+	0	NA	Intergenic	Intergenic	-37665	NM_053107	93690	Mm.444976	NM_053107	ENSMUSG00000041907	Gpr45	9230112G11Rik|AW046772	G protein-coupled receptor 45	protein-coding
769	Peak_769	-0.60743	4.99921	NO	0.00303612	0.0133953	chr1	43009797	43010195	+	0	NA	5' UTR (NM_053107, exon 1 of 2)	5' UTR (NM_053107, exon 1 of 2)	279	NM_053107	93690	Mm.444976	NM_053107	ENSMUSG00000041907	Gpr45	9230112G11Rik|AW046772	G protein-coupled receptor 45	protein-coding
770	Peak_770	0.784012	1.90315	NO	0.155352	0.291806	chr1	43034865	43035263	+	0	NA	intron (NM_053107, intron 1 of 1)	intron (NM_053107, intron 1 of 1)	25347	NM_053107	93690	Mm.444976	NM_053107	ENSMUSG00000041907	Gpr45	9230112G11Rik|AW046772	G protein-coupled receptor 45	protein-coding
771	Peak_771	0.141024	2.86074	NO	0.728566	0.825773	chr1	43108755	43109153	+	0	NA	intron (NM_001013025, intron 11 of 12)	intron (NM_001013025, intron 11 of 12)	46513	NM_001013025	73122	Mm.246069	NM_001013025	ENSMUSG00000070939	Tgfbrap1	3110018K12Rik|AU024090|AU042859|AW742551|Trap1	transforming growth factor, beta receptor associated protein 1	protein-coding
772	Peak_772	-0.194596	3.85139	NO	0.431404	0.586042	chr1	43122717	43123115	+	0	NA	intron (NM_001013025, intron 5 of 12)	intron (NM_001013025, intron 5 of 12)	32551	NM_001013025	73122	Mm.246069	NM_001013025	ENSMUSG00000070939	Tgfbrap1	3110018K12Rik|AU024090|AU042859|AW742551|Trap1	transforming growth factor, beta receptor associated protein 1	protein-coding
773	Peak_773	-0.553269	5.13122	NO	0.0199706	0.0625414	chr1	43149157	43149555	+	0	NA	intron (NM_001013025, intron 2 of 12)	CpG	6111	NM_001013025	73122	Mm.246069	NM_001013025	ENSMUSG00000070939	Tgfbrap1	3110018K12Rik|AU024090|AU042859|AW742551|Trap1	transforming growth factor, beta receptor associated protein 1	protein-coding
774	Peak_774	-0.504711	5.81243	NO	0.0518526	0.130905	chr1	43155270	43155668	+	0	NA	promoter-TSS (NM_133818)	promoter-TSS (NM_133818)	-2	NM_001013025	73122	Mm.246069	NM_001013025	ENSMUSG00000070939	Tgfbrap1	3110018K12Rik|AU024090|AU042859|AW742551|Trap1	transforming growth factor, beta receptor associated protein 1	protein-coding
775	Peak_775	1.06443	3.2504	UP	0.00832122	0.0310371	chr1	43185008	43185406	+	0	NA	exon (NM_001289533, exon 5 of 6)	exon (NM_001289533, exon 5 of 6)	29652	NM_133818	98404	Mm.28817	NM_133818	ENSMUSG00000010290	AI597479	-	expressed sequence AI597479	protein-coding
776	Peak_776	-0.734289	3.55287	NO	0.00721354	0.0275786	chr1	43196432	43196830	+	0	NA	intron (NM_010212, intron 3 of 5)	intron (NM_010212, intron 3 of 5)	24175	NM_010212	14200	Mm.6799	NM_010212	ENSMUSG00000008136	Fhl2	FHL-2|SLIM-3|SLIM3	four and a half LIM domains 2	protein-coding
777	Peak_777	0.14741	5.49755	NO	0.576628	0.711194	chr1	43220499	43220897	+	0	NA	5' UTR (NM_010212, exon 1 of 6)	5' UTR (NM_010212, exon 1 of 6)	108	NM_010212	14200	Mm.6799	NM_010212	ENSMUSG00000008136	Fhl2	FHL-2|SLIM-3|SLIM3	four and a half LIM domains 2	protein-coding
778	Peak_778	0.142599	2.78314	NO	0.72363	0.822464	chr1	43243112	43243510	+	0	NA	intron (NM_001289533, intron 1 of 5)	intron (NM_001289533, intron 1 of 5)	10295	NM_001289533	14200	Mm.6799	NM_010212	ENSMUSG00000008136	Fhl2	FHL-2|SLIM-3|SLIM3	four and a half LIM domains 2	protein-coding
779	Peak_779	0.965632	2.44409	NO	0.0303093	0.0868781	chr1	43267545	43267943	+	0	NA	Intergenic	Intergenic	-14138	NM_001289533	14200	Mm.6799	NM_010212	ENSMUSG00000008136	Fhl2	FHL-2|SLIM-3|SLIM3	four and a half LIM domains 2	protein-coding
780	Peak_780	0.919708	2.84921	NO	0.0177037	0.0568847	chr1	43268681	43269079	+	0	NA	Intergenic	Intergenic	-15274	NM_001289533	14200	Mm.6799	NM_010212	ENSMUSG00000008136	Fhl2	FHL-2|SLIM-3|SLIM3	four and a half LIM domains 2	protein-coding
781	Peak_781	-0.029698	2.13673	NO	0.958872	0.976409	chr1	43282542	43282940	+	0	NA	Intergenic	Intergenic	-29135	NM_001289533	14200	Mm.6799	NM_010212	ENSMUSG00000008136	Fhl2	FHL-2|SLIM-3|SLIM3	four and a half LIM domains 2	protein-coding
782	Peak_782	0.719154	2.0739	NO	0.172145	0.313872	chr1	43308050	43308448	+	0	NA	Intergenic	Intergenic	-54643	NM_001289533	14200	Mm.6799	NM_010212	ENSMUSG00000008136	Fhl2	FHL-2|SLIM-3|SLIM3	four and a half LIM domains 2	protein-coding
783	Peak_783	-0.896769	3.20491	NO	0.00278437	0.0124567	chr1	43321278	43321676	+	0	NA	Intergenic	Intergenic	-67871	NM_001289533	14200	Mm.6799	NM_010212	ENSMUSG00000008136	Fhl2	FHL-2|SLIM-3|SLIM3	four and a half LIM domains 2	protein-coding
784	Peak_784	1.14302	3.65125	UP	0.00062341	0.00348644	chr1	43356250	43356648	+	0	NA	Intergenic	Intergenic	-102843	NM_001289533	14200	Mm.6799	NM_010212	ENSMUSG00000008136	Fhl2	FHL-2|SLIM-3|SLIM3	four and a half LIM domains 2	protein-coding
785	Peak_785	3.21479	4.46931	UP	5.20952e-22	1.2425e-19	chr1	43363037	43363435	+	0	NA	Intergenic	(CA)n|Simple_repeat|Simple_repeat	-109630	NM_001289533	14200	Mm.6799	NM_010212	ENSMUSG00000008136	Fhl2	FHL-2|SLIM-3|SLIM3	four and a half LIM domains 2	protein-coding
786	Peak_786	0.175706	2.41636	NO	0.692889	0.800098	chr1	43406915	43407313	+	0	NA	Intergenic	Intergenic	-95482	NM_010879	17974	Mm.389903	NM_010879	ENSMUSG00000066877	Nck2	4833426I10Rik|Grb4|NCKbeta|Nck-2	non-catalytic region of tyrosine kinase adaptor protein 2	protein-coding
787	Peak_787	0.547004	4.51889	NO	0.0235053	0.0710914	chr1	43415141	43415539	+	0	NA	Intergenic	MER2|DNA|MER2_type	-87256	NM_010879	17974	Mm.389903	NM_010879	ENSMUSG00000066877	Nck2	4833426I10Rik|Grb4|NCKbeta|Nck-2	non-catalytic region of tyrosine kinase adaptor protein 2	protein-coding
788	Peak_788	-1.72031	2.80302	DOWN	1.38492e-05	0.000122857	chr1	43453322	43453720	+	0	NA	Intergenic	Intergenic	-49075	NM_010879	17974	Mm.389903	NM_010879	ENSMUSG00000066877	Nck2	4833426I10Rik|Grb4|NCKbeta|Nck-2	non-catalytic region of tyrosine kinase adaptor protein 2	protein-coding
789	Peak_789	-0.0706038	2.37915	NO	0.890391	0.934329	chr1	43461717	43462115	+	0	NA	Intergenic	Lx6|LINE|L1	-40680	NM_010879	17974	Mm.389903	NM_010879	ENSMUSG00000066877	Nck2	4833426I10Rik|Grb4|NCKbeta|Nck-2	non-catalytic region of tyrosine kinase adaptor protein 2	protein-coding
790	Peak_790	0.88726	2.67649	NO	0.0363465	0.0998759	chr1	43483406	43483804	+	0	NA	Intergenic	Intergenic	-18991	NM_010879	17974	Mm.389903	NM_010879	ENSMUSG00000066877	Nck2	4833426I10Rik|Grb4|NCKbeta|Nck-2	non-catalytic region of tyrosine kinase adaptor protein 2	protein-coding
791	Peak_791	-0.376982	5.69727	NO	0.152687	0.288316	chr1	43502403	43502801	+	0	NA	promoter-TSS (NM_010879)	promoter-TSS (NM_010879)	6	NM_010879	17974	Mm.389903	NM_010879	ENSMUSG00000066877	Nck2	4833426I10Rik|Grb4|NCKbeta|Nck-2	non-catalytic region of tyrosine kinase adaptor protein 2	protein-coding
792	Peak_792	1.80611	2.94063	UP	0.000235315	0.00149326	chr1	43512466	43512864	+	0	NA	intron (NM_010879, intron 1 of 4)	intron (NM_010879, intron 1 of 4)	10069	NM_010879	17974	Mm.389903	NM_010879	ENSMUSG00000066877	Nck2	4833426I10Rik|Grb4|NCKbeta|Nck-2	non-catalytic region of tyrosine kinase adaptor protein 2	protein-coding
793	Peak_793	0.2704	3.53971	NO	0.380926	0.539026	chr1	43539727	43540125	+	0	NA	intron (NM_010879, intron 1 of 4)	intron (NM_010879, intron 1 of 4)	37330	NM_010879	17974	Mm.389903	NM_010879	ENSMUSG00000066877	Nck2	4833426I10Rik|Grb4|NCKbeta|Nck-2	non-catalytic region of tyrosine kinase adaptor protein 2	protein-coding
794	Peak_794	-0.213381	2.8789	NO	0.623683	0.748048	chr1	43559454	43559852	+	0	NA	intron (NM_010879, intron 1 of 4)	intron (NM_010879, intron 1 of 4)	57057	NM_010879	17974	Mm.389903	NM_010879	ENSMUSG00000066877	Nck2	4833426I10Rik|Grb4|NCKbeta|Nck-2	non-catalytic region of tyrosine kinase adaptor protein 2	protein-coding
795	Peak_795	0.938819	2.97214	NO	0.0259656	0.0769356	chr1	43596640	43597038	+	0	NA	intron (NM_010879, intron 3 of 4)	intron (NM_010879, intron 3 of 4)	94243	NM_010879	17974	Mm.389903	NM_010879	ENSMUSG00000066877	Nck2	4833426I10Rik|Grb4|NCKbeta|Nck-2	non-catalytic region of tyrosine kinase adaptor protein 2	protein-coding
796	Peak_796	1.08733	2.95977	UP	0.00301857	0.0133255	chr1	43599331	43599729	+	0	NA	intron (NM_010879, intron 3 of 4)	intron (NM_010879, intron 3 of 4)	96934	NM_010879	17974	Mm.389903	NM_010879	ENSMUSG00000066877	Nck2	4833426I10Rik|Grb4|NCKbeta|Nck-2	non-catalytic region of tyrosine kinase adaptor protein 2	protein-coding
797	Peak_797	1.70988	3.40981	UP	3.09391e-05	0.000251097	chr1	43605538	43605936	+	0	NA	intron (NM_010879, intron 3 of 4)	intron (NM_010879, intron 3 of 4)	103141	NM_010879	17974	Mm.389903	NM_010879	ENSMUSG00000066877	Nck2	4833426I10Rik|Grb4|NCKbeta|Nck-2	non-catalytic region of tyrosine kinase adaptor protein 2	protein-coding
798	Peak_798	2.57859	4.65836	UP	3.7009e-14	1.94527e-12	chr1	43612388	43612786	+	0	NA	intron (NM_010879, intron 4 of 4)	intron (NM_010879, intron 4 of 4)	109991	NM_010879	17974	Mm.389903	NM_010879	ENSMUSG00000066877	Nck2	4833426I10Rik|Grb4|NCKbeta|Nck-2	non-catalytic region of tyrosine kinase adaptor protein 2	protein-coding
799	Peak_799	1.02656	3.34362	UP	0.00173952	0.0083959	chr1	43625807	43626205	+	0	NA	exon (NM_010879, exon 5 of 5)	exon (NM_010879, exon 5 of 5)	123410	NM_010879	17974	Mm.389903	NM_010879	ENSMUSG00000066877	Nck2	4833426I10Rik|Grb4|NCKbeta|Nck-2	non-catalytic region of tyrosine kinase adaptor protein 2	protein-coding
800	Peak_800	2.78554	5.24187	UP	4.10004e-23	1.1535e-20	chr1	43640433	43640831	+	0	NA	Intergenic	Intergenic	138036	NM_010879	17974	Mm.389903	NM_010879	ENSMUSG00000066877	Nck2	4833426I10Rik|Grb4|NCKbeta|Nck-2	non-catalytic region of tyrosine kinase adaptor protein 2	protein-coding
801	Peak_801	2.19897	4.50432	UP	3.05802e-14	1.62893e-12	chr1	43647425	43647823	+	0	NA	Intergenic	Intergenic	-139823	NM_024283	78896	Mm.50109	NM_024283	ENSMUSG00000026051	1500015O10Rik	Ecrg4	RIKEN cDNA 1500015O10 gene	protein-coding
802	Peak_802	0.147375	3.57266	NO	0.66399	0.779273	chr1	43672787	43673185	+	0	NA	Intergenic	Intergenic	-114461	NM_024283	78896	Mm.50109	NM_024283	ENSMUSG00000026051	1500015O10Rik	Ecrg4	RIKEN cDNA 1500015O10 gene	protein-coding
803	Peak_803	0.524437	2.62661	NO	0.220829	0.372722	chr1	43721730	43722128	+	0	NA	Intergenic	Intergenic	-65518	NM_024283	78896	Mm.50109	NM_024283	ENSMUSG00000026051	1500015O10Rik	Ecrg4	RIKEN cDNA 1500015O10 gene	protein-coding
804	Peak_804	1.57633	3.58644	UP	4.72346e-05	0.000365203	chr1	43728610	43729008	+	0	NA	Intergenic	Intergenic	-58638	NM_024283	78896	Mm.50109	NM_024283	ENSMUSG00000026051	1500015O10Rik	Ecrg4	RIKEN cDNA 1500015O10 gene	protein-coding
805	Peak_805	0.215286	5.09905	NO	0.374338	0.532452	chr1	43751778	43752176	+	0	NA	Intergenic	Intergenic	-35470	NM_024283	78896	Mm.50109	NM_024283	ENSMUSG00000026051	1500015O10Rik	Ecrg4	RIKEN cDNA 1500015O10 gene	protein-coding
806	Peak_806	-1.223	3.78864	DOWN	5.38051e-05	0.000409618	chr1	43755391	43755789	+	0	NA	Intergenic	Intergenic	-31857	NM_024283	78896	Mm.50109	NM_024283	ENSMUSG00000026051	1500015O10Rik	Ecrg4	RIKEN cDNA 1500015O10 gene	protein-coding
807	Peak_807	-0.568776	3.56877	NO	0.118447	0.240318	chr1	43787361	43787759	+	0	NA	5' UTR (NM_024283, exon 1 of 4)	5' UTR (NM_024283, exon 1 of 4)	113	NM_024283	78896	Mm.50109	NM_024283	ENSMUSG00000026051	1500015O10Rik	Ecrg4	RIKEN cDNA 1500015O10 gene	protein-coding
808	Peak_808	0.233034	2.8693	NO	0.57164	0.707067	chr1	43838100	43838498	+	0	NA	intron (NM_026430, intron 6 of 14)	intron (NM_026430, intron 6 of 14)	46254	NM_026430	67883	Mm.387202	NM_026430	ENSMUSG00000057363	Uxs1	1600025I13Rik|AI451869|AI649125|AW550562	UDP-glucuronate decarboxylase 1	protein-coding
809	Peak_809	-0.166999	2.24735	NO	0.7581	0.845674	chr1	43867245	43867643	+	0	NA	intron (NM_026430, intron 1 of 14)	intron (NM_026430, intron 1 of 14)	17109	NM_026430	67883	Mm.387202	NM_026430	ENSMUSG00000057363	Uxs1	1600025I13Rik|AI451869|AI649125|AW550562	UDP-glucuronate decarboxylase 1	protein-coding
810	Peak_810	-0.267948	5.84025	NO	0.305281	0.464306	chr1	43884231	43884629	+	0	NA	intron (NM_026430, intron 1 of 14)	CpG	123	NM_026430	67883	Mm.387202	NM_026430	ENSMUSG00000057363	Uxs1	1600025I13Rik|AI451869|AI649125|AW550562	UDP-glucuronate decarboxylase 1	protein-coding
811	Peak_811	2.22648	3.08851	UP	5.99835e-05	0.000451271	chr1	43916348	43916746	+	0	NA	Intergenic	RMER17C|LTR|ERVK	-31994	NM_026430	67883	Mm.387202	NM_026430	ENSMUSG00000057363	Uxs1	1600025I13Rik|AI451869|AI649125|AW550562	UDP-glucuronate decarboxylase 1	protein-coding
812	Peak_812	-0.14745	4.13129	NO	0.551557	0.69034	chr1	43955940	43956338	+	0	NA	Intergenic	Intergenic	-34700	NM_009418	22019	Mm.401675	NM_009418	ENSMUSG00000041763	Tpp2	TPP-2|TppII	tripeptidyl peptidase II	protein-coding
813	Peak_813	-0.344238	6.31939	NO	0.173931	0.316133	chr1	43990644	43991042	+	0	NA	promoter-TSS (NM_001310540)	promoter-TSS (NM_001310540)	4	NM_001310540	22019	Mm.401675	NM_009418	ENSMUSG00000041763	Tpp2	TPP-2|TppII	tripeptidyl peptidase II	protein-coding
814	Peak_814	-0.113209	2.93327	NO	0.737045	0.831651	chr1	44098868	44099266	+	0	NA	Intergenic	MER119|DNA|MER1_type	-22216	NM_001013799	433294	Mm.123621	NM_001013799	ENSMUSG00000047343	Mettl21c	A530098C11Rik	methyltransferase like 21C	protein-coding
815	Peak_815	-0.918787	2.45172	NO	0.0279088	0.0814263	chr1	44099901	44100299	+	0	NA	Intergenic	Intergenic	-23249	NM_001013799	433294	Mm.123621	NM_001013799	ENSMUSG00000047343	Mettl21c	A530098C11Rik	methyltransferase like 21C	protein-coding
816	Peak_816	1.55591	2.81056	UP	0.00320086	0.014002	chr1	44120642	44121040	+	0	NA	Intergenic	Intergenic	38392	NM_029368	75623	Mm.348017	NM_029368	ENSMUSG00000026049	Tex30	1700029F09Rik|3110030D08Rik	testis expressed 30	protein-coding
817	Peak_817	-0.310847	5.53401	NO	0.176705	0.31947	chr1	44158880	44159278	+	0	NA	intron (NM_029368, intron 1 of 7)	CpG	154	NM_029368	75623	Mm.348017	NM_029368	ENSMUSG00000026049	Tex30	1700029F09Rik|3110030D08Rik	testis expressed 30	protein-coding
818	Peak_818	-0.246383	4.72152	NO	0.276614	0.434263	chr1	44175981	44176379	+	0	NA	promoter-TSS (NM_144558)	promoter-TSS (NM_144558)	-562	NM_023645	72050	Mm.281714	NM_023645	ENSMUSG00000026047	Kdelc1	1810049A15Rik|5730416C13Rik|EP58|Kdel1	KDEL (Lys-Asp-Glu-Leu) containing 1	protein-coding
819	Peak_819	-0.434989	5.88921	NO	0.134864	0.264083	chr1	44204572	44204970	+	0	NA	5' UTR (NM_011729, exon 1 of 15)	5' UTR (NM_011729, exon 1 of 15)	182	NM_011729	22592	Mm.2213	NM_011729	ENSMUSG00000026048	Ercc5	Xpg	excision repair cross-complementing rodent repair deficiency, complementation group 5	protein-coding
820	Peak_820	-0.911616	3.14277	NO	0.00447373	0.0185727	chr1	44255387	44255785	+	0	NA	Intergenic	FordPrefect|DNA|Tip100	20190	NM_207281	403183	Mm.336176	NM_207281	ENSMUSG00000046828	Mettl21e	4832428D23Rik|Gm991	methyltransferase like 21E	protein-coding
821	Peak_821	-0.85587	4.82027	NO	0.000225999	0.00144189	chr1	44608715	44609113	+	0	NA	intron (NM_028450, intron 1 of 10)	CpG	398	NM_028450	70676	Mm.133132	NM_027506	ENSMUSG00000056870	Gulp1	3110030A04Rik|5730529O06Rik|CED-6|Ced6|GULP|Gulp-2	GULP, engulfment adaptor PTB domain containing 1	protein-coding
822	Peak_822	0.842939	5.09837	NO	0.00557577	0.0223238	chr1	44641893	44642291	+	0	NA	intron (NM_028450, intron 1 of 10)	intron (NM_028450, intron 1 of 10)	33576	NM_028450	70676	Mm.133132	NM_027506	ENSMUSG00000056870	Gulp1	3110030A04Rik|5730529O06Rik|CED-6|Ced6|GULP|Gulp-2	GULP, engulfment adaptor PTB domain containing 1	protein-coding
823	Peak_823	-3.31743	2.14867	DOWN	2.20238e-08	3.64654e-07	chr1	44736271	44736669	+	0	NA	intron (NM_028450, intron 1 of 10)	intron (NM_028450, intron 1 of 10)	65324	NR_040602	75066	Mm.416932	NR_040602	ENSMUSG00000101701	4930521E06Rik	-	RIKEN cDNA 4930521E06 gene	ncRNA
824	Peak_824	0.708468	1.96125	NO	0.142528	0.274595	chr1	44739461	44739859	+	0	NA	intron (NM_028450, intron 1 of 10)	intron (NM_028450, intron 1 of 10)	62134	NR_040602	75066	Mm.416932	NR_040602	ENSMUSG00000101701	4930521E06Rik	-	RIKEN cDNA 4930521E06 gene	ncRNA
825	Peak_825	-1.62249	2.31543	NO	0.0147138	0.0490968	chr1	45331992	45332390	+	0	NA	Intergenic	L1VL4|LINE|L1	-36192	NM_009930	12825	Mm.249555	NM_009930	ENSMUSG00000026043	Col3a1	AW550625|Col3a-1|Tsk-2|Tsk2	collagen, type III, alpha 1	protein-coding
826	Peak_826	-3.6725	2.74648	DOWN	2.92514e-20	5.06593e-18	chr1	45368203	45368601	+	0	NA	promoter-TSS (NM_009930)	promoter-TSS (NM_009930)	19	NM_009930	12825	Mm.249555	NM_009930	ENSMUSG00000026043	Col3a1	AW550625|Col3a-1|Tsk-2|Tsk2	collagen, type III, alpha 1	protein-coding
827	Peak_827	1.29806	2.38534	UP	0.00775364	0.029275	chr1	45451068	45451466	+	0	NA	exon (NM_007737, exon 35 of 54)	exon (NM_007737, exon 35 of 54)	82884	NM_009930	12825	Mm.249555	NM_009930	ENSMUSG00000026043	Col3a1	AW550625|Col3a-1|Tsk-2|Tsk2	collagen, type III, alpha 1	protein-coding
828	Peak_828	-2.15582	3.30949	DOWN	7.43501e-13	3.03962e-11	chr1	45559698	45560096	+	0	NA	5' UTR (NM_007737, exon 1 of 54)	5' UTR (NM_007737, exon 1 of 54)	230	NM_007737	12832	Mm.10299	NM_007737	ENSMUSG00000026042	Col5a2	1110014L14Rik	collagen, type V, alpha 2	protein-coding
829	Peak_829	-2.742	2.60867	DOWN	3.75038e-09	7.33975e-08	chr1	45729585	45729983	+	0	NA	Intergenic	Intergenic	-122562	NM_028599	73674	Mm.270376	NM_028599	ENSMUSG00000025995	Wdr75	1300003A18Rik|2410118I19Rik|C77608	WD repeat domain 75	protein-coding
830	Peak_830	-0.29643	5.66356	NO	0.210875	0.361374	chr1	45852069	45852467	+	0	NA	promoter-TSS (NM_028599)	promoter-TSS (NM_028599)	-78	NM_028599	73674	Mm.270376	NM_028599	ENSMUSG00000025995	Wdr75	1300003A18Rik|2410118I19Rik|C77608	WD repeat domain 75	protein-coding
831	Peak_831	-0.332104	2.44425	NO	0.423961	0.579173	chr1	45882005	45882403	+	0	NA	Intergenic	B3A|SINE|B2	29858	NM_028599	73674	Mm.270376	NM_028599	ENSMUSG00000025995	Wdr75	1300003A18Rik|2410118I19Rik|C77608	WD repeat domain 75	protein-coding
832	Peak_832	-0.529167	2.564	NO	0.156015	0.292731	chr1	45962095	45962493	+	0	NA	Intergenic	Intergenic	20145	NM_016917	53945	Mm.28756	NM_016917	ENSMUSG00000025993	Slc40a1	Dusg|Fpn1|IREG1|MTP|MTP1|Ol5|Pcm|Slc11a3|Slc39a1	solute carrier family 40 (iron-regulated transporter), member 1	protein-coding
833	Peak_833	-0.0546122	4.68214	NO	0.820667	0.889053	chr1	45982574	45982972	+	0	NA	promoter-TSS (NM_016917)	promoter-TSS (NM_016917)	-334	NM_016917	53945	Mm.28756	NM_016917	ENSMUSG00000025993	Slc40a1	Dusg|Fpn1|IREG1|MTP|MTP1|Ol5|Pcm|Slc11a3|Slc39a1	solute carrier family 40 (iron-regulated transporter), member 1	protein-coding
834	Peak_834	0.738818	2.22667	NO	0.149461	0.28399	chr1	46043190	46043588	+	0	NA	Intergenic	B4A|SINE|B4	43893	NR_037691	212225	Mm.78540	NM_172504	ENSMUSG00000044457	Stk-ps2	4930509O22|EG212225|Gm4776	serine/threonine kinase 2	pseudo
835	Peak_835	2.02573	3.51419	UP	1.04641e-08	1.86182e-07	chr1	46088438	46088836	+	0	NA	Intergenic	Intergenic	-1355	NR_037690	212225	Mm.78540	NM_172504	ENSMUSG00000044457	Stk-ps2	4930509O22|EG212225|Gm4776	serine/threonine kinase 2	pseudo
836	Peak_836	-0.665914	4.56171	NO	0.00838574	0.0312237	chr1	46123565	46123963	+	0	NA	intron (NM_001160386, intron 1 of 65)	intron (NM_001160386, intron 1 of 65)	181	NM_001160386	227058	Mm.296880	NM_001160386	ENSMUSG00000041144	Dnah7b	Dnahc7b|Gm107	dynein, axonemal, heavy chain 7B	protein-coding
837	Peak_837	-0.64428	3.31514	NO	0.0265984	0.078423	chr1	46482231	46482629	+	0	NA	promoter-TSS (NM_001310335)	promoter-TSS (NM_001310335)	67	NM_001310335	100101919	Mm.383402	NM_001310335	ENSMUSG00000101337	Dnah7c	Dnahc7c	dynein, axonemal, heavy chain 7C	protein-coding
838	Peak_838	1.60412	2.72679	UP	0.000981204	0.00515953	chr1	46854526	46854924	+	0	NA	intron (NM_001310335, intron 63 of 64)	intron (NM_001310335, intron 63 of 64)	55629	NM_172653	227059	Mm.233889	NM_172653	ENSMUSG00000025986	Slc39a10	2900042E17Rik|5430433I10|mKIAA1265	solute carrier family 39 (zinc transporter), member 10	protein-coding
839	Peak_839	-0.175492	6.48462	NO	0.527319	0.670041	chr1	46910113	46910511	+	0	NA	promoter-TSS (NM_172653)	promoter-TSS (NM_172653)	42	NM_172653	227059	Mm.233889	NM_172653	ENSMUSG00000025986	Slc39a10	2900042E17Rik|5430433I10|mKIAA1265	solute carrier family 39 (zinc transporter), member 10	protein-coding
840	Peak_840	-0.255542	2.91365	NO	0.493971	0.641778	chr1	46942036	46942434	+	0	NA	Intergenic	Intergenic	-31881	NM_172653	227059	Mm.233889	NM_172653	ENSMUSG00000025986	Slc39a10	2900042E17Rik|5430433I10|mKIAA1265	solute carrier family 39 (zinc transporter), member 10	protein-coding
841	Peak_841	2.52634	3.18489	UP	1.01458e-05	9.32066e-05	chr1	46944812	46945210	+	0	NA	Intergenic	Intergenic	-34657	NM_172653	227059	Mm.233889	NM_172653	ENSMUSG00000025986	Slc39a10	2900042E17Rik|5430433I10|mKIAA1265	solute carrier family 39 (zinc transporter), member 10	protein-coding
842	Peak_842	0.232223	2.3057	NO	0.654775	0.772337	chr1	47025324	47025722	+	0	NA	Intergenic	Intergenic	-115169	NM_172653	227059	Mm.233889	NM_172653	ENSMUSG00000025986	Slc39a10	2900042E17Rik|5430433I10|mKIAA1265	solute carrier family 39 (zinc transporter), member 10	protein-coding
843	Peak_843	-0.0119597	2.43903	NO	0.985592	0.991707	chr1	47147523	47147921	+	0	NA	Intergenic	RMER17B|LTR|ERVK	-237368	NM_172653	227059	Mm.233889	NM_172653	ENSMUSG00000025986	Slc39a10	2900042E17Rik|5430433I10|mKIAA1265	solute carrier family 39 (zinc transporter), member 10	protein-coding
844	Peak_844	0.640089	3.10072	NO	0.0836244	0.186479	chr1	47220689	47221087	+	0	NA	Intergenic	Intergenic	303081	NR_105768	102466969		NR_105768	ENSMUSG00000098876	Mir6350	Gm27958|mmu-mir-6350	microRNA 6350	ncRNA
845	Peak_845	-0.574038	2.35864	NO	0.147044	0.280854	chr1	47334619	47335017	+	0	NA	Intergenic	Intergenic	189151	NR_105768	102466969		NR_105768	ENSMUSG00000098876	Mir6350	Gm27958|mmu-mir-6350	microRNA 6350	ncRNA
846	Peak_846	0.678093	1.92398	NO	0.236714	0.390621	chr1	47335552	47335950	+	0	NA	Intergenic	Intergenic	188218	NR_105768	102466969		NR_105768	ENSMUSG00000098876	Mir6350	Gm27958|mmu-mir-6350	microRNA 6350	ncRNA
847	Peak_847	1.47123	1.91753	NO	0.0133281	0.0453668	chr1	50595720	50596118	+	0	NA	Intergenic	Intergenic	-388448	NM_019790	56363	Mm.245154	NM_019790	ENSMUSG00000026109	Tmeff2	4832418D20Rik|7630402F16Rik|TR-2	transmembrane protein with EGF-like and two follistatin-like domains 2	protein-coding
848	Peak_848	1.77283	2.77691	UP	0.000468783	0.00272562	chr1	50827049	50827447	+	0	NA	Intergenic	Intergenic	-157119	NM_019790	56363	Mm.245154	NM_019790	ENSMUSG00000026109	Tmeff2	4832418D20Rik|7630402F16Rik|TR-2	transmembrane protein with EGF-like and two follistatin-like domains 2	protein-coding
849	Peak_849	1.15461	2.64076	UP	0.0059957	0.023724	chr1	50954716	50955114	+	0	NA	Intergenic	Intergenic	-29452	NM_019790	56363	Mm.245154	NM_019790	ENSMUSG00000026109	Tmeff2	4832418D20Rik|7630402F16Rik|TR-2	transmembrane protein with EGF-like and two follistatin-like domains 2	protein-coding
850	Peak_850	-0.550441	5.8806	NO	0.0222331	0.0681375	chr1	50983998	50984396	+	0	NA	promoter-TSS (NM_019790)	promoter-TSS (NM_019790)	-170	NM_019790	56363	Mm.245154	NM_019790	ENSMUSG00000026109	Tmeff2	4832418D20Rik|7630402F16Rik|TR-2	transmembrane protein with EGF-like and two follistatin-like domains 2	protein-coding
851	Peak_851	-0.678722	2.25899	NO	0.151651	0.28698	chr1	51047577	51047975	+	0	NA	intron (NM_019790, intron 4 of 9)	intron (NM_019790, intron 4 of 9)	63409	NM_019790	56363	Mm.245154	NM_019790	ENSMUSG00000026109	Tmeff2	4832418D20Rik|7630402F16Rik|TR-2	transmembrane protein with EGF-like and two follistatin-like domains 2	protein-coding
852	Peak_852	-1.06046	3.36183	DOWN	0.00241639	0.0110676	chr1	51133000	51133398	+	0	NA	intron (NM_019790, intron 5 of 9)	intron (NM_019790, intron 5 of 9)	148832	NM_019790	56363	Mm.245154	NM_019790	ENSMUSG00000026109	Tmeff2	4832418D20Rik|7630402F16Rik|TR-2	transmembrane protein with EGF-like and two follistatin-like domains 2	protein-coding
853	Peak_853	0.55332	2.48767	NO	0.189241	0.335261	chr1	51188316	51188714	+	0	NA	intron (NM_019790, intron 5 of 9)	intron (NM_019790, intron 5 of 9)	-157455	NM_138741	20324	Mm.398690	NM_138741	ENSMUSG00000045954	Sdpr	-	serum deprivation response	protein-coding
854	Peak_854	-0.95388	2.68219	NO	0.0130252	0.0445559	chr1	51205476	51205874	+	0	NA	intron (NM_019790, intron 7 of 9)	intron (NM_019790, intron 7 of 9)	-140295	NM_138741	20324	Mm.398690	NM_138741	ENSMUSG00000045954	Sdpr	-	serum deprivation response	protein-coding
855	Peak_855	0.575836	2.23241	NO	0.265438	0.422396	chr1	51209656	51210054	+	0	NA	intron (NM_019790, intron 7 of 9)	intron (NM_019790, intron 7 of 9)	-136115	NM_138741	20324	Mm.398690	NM_138741	ENSMUSG00000045954	Sdpr	-	serum deprivation response	protein-coding
856	Peak_856	-0.117121	3.91283	NO	0.708754	0.811944	chr1	51273432	51273830	+	0	NA	Intergenic	Intergenic	-72339	NM_138741	20324	Mm.398690	NM_138741	ENSMUSG00000045954	Sdpr	-	serum deprivation response	protein-coding
857	Peak_857	0.945624	3.08747	NO	0.0481343	0.123706	chr1	51283565	51283963	+	0	NA	intron (NR_045151, intron 4 of 4)	intron (NR_045151, intron 4 of 4)	-62206	NM_138741	20324	Mm.398690	NM_138741	ENSMUSG00000045954	Sdpr	-	serum deprivation response	protein-coding
858	Peak_858	-1.22294	3.24994	DOWN	1.8507e-05	0.000159059	chr1	51324224	51324622	+	0	NA	intron (NR_045151, intron 2 of 4)	intron (NR_045151, intron 2 of 4)	-21547	NM_138741	20324	Mm.398690	NM_138741	ENSMUSG00000045954	Sdpr	-	serum deprivation response	protein-coding
859	Peak_859	-1.97427	4.0587	DOWN	7.9328e-09	1.44425e-07	chr1	51345745	51346143	+	0	NA	promoter-TSS (NM_138741)	promoter-TSS (NM_138741)	-26	NM_138741	20324	Mm.398690	NM_138741	ENSMUSG00000045954	Sdpr	-	serum deprivation response	protein-coding
860	Peak_860	-0.68105	3.04301	NO	0.0564004	0.139389	chr1	51390440	51390838	+	0	NA	promoter-TSS (NR_045151)	promoter-TSS (NR_045151)	-16	NR_045151	442821	Mm.118030	NR_045151	ENSMUSG00000101799	9330175M20Rik	-	RIKEN cDNA 9330175M20 gene	ncRNA
861	Peak_861	1.14254	3.07883	UP	0.00578684	0.0230457	chr1	51402604	51403002	+	0	NA	Intergenic	Intergenic	-12180	NR_045151	442821	Mm.118030	NR_045151	ENSMUSG00000101799	9330175M20Rik	-	RIKEN cDNA 9330175M20 gene	ncRNA
862	Peak_862	-0.771975	2.42831	NO	0.0865735	0.191218	chr1	51421553	51421951	+	0	NA	Intergenic	Intergenic	-31129	NR_045151	442821	Mm.118030	NR_045151	ENSMUSG00000101799	9330175M20Rik	-	RIKEN cDNA 9330175M20 gene	ncRNA
863	Peak_863	-0.407671	2.45334	NO	0.300039	0.458926	chr1	51502862	51503260	+	0	NA	Intergenic	Intergenic	32182	NM_001310549	109019	Mm.196290	NM_028696	ENSMUSG00000026107	Nabp1	4930434H03Rik|4930442A21Rik|4930488J04Rik|4933440J18Rik|5830411E10Rik|AI852561|Nbp1|Obfc2a|Ssb2	nucleic acid binding protein 1	protein-coding
864	Peak_864	0.732462	2.742	NO	0.0897799	0.19635	chr1	51515954	51516352	+	0	NA	Intergenic	Intergenic	19090	NM_001310549	109019	Mm.196290	NM_028696	ENSMUSG00000026107	Nabp1	4930434H03Rik|4930442A21Rik|4930488J04Rik|4933440J18Rik|5830411E10Rik|AI852561|Nbp1|Obfc2a|Ssb2	nucleic acid binding protein 1	protein-coding
865	Peak_865	-0.465758	6.06742	NO	0.0890429	0.195272	chr1	51534959	51535357	+	0	NA	promoter-TSS (NM_001310549)	promoter-TSS (NM_001310549)	85	NM_001310549	109019	Mm.196290	NM_028696	ENSMUSG00000026107	Nabp1	4930434H03Rik|4930442A21Rik|4930488J04Rik|4933440J18Rik|5830411E10Rik|AI852561|Nbp1|Obfc2a|Ssb2	nucleic acid binding protein 1	protein-coding
866	Peak_866	1.31342	2.83192	UP	0.00321224	0.0140473	chr1	51566225	51566623	+	0	NA	Intergenic	PB1D7|SINE|Alu	-31181	NM_001310548	109019	Mm.196290	NM_028696	ENSMUSG00000026107	Nabp1	4930434H03Rik|4930442A21Rik|4930488J04Rik|4933440J18Rik|5830411E10Rik|AI852561|Nbp1|Obfc2a|Ssb2	nucleic acid binding protein 1	protein-coding
867	Peak_867	1.5178	3.39986	UP	0.000121901	0.000840232	chr1	51587030	51587428	+	0	NA	Intergenic	Intergenic	-51986	NM_001310548	109019	Mm.196290	NM_028696	ENSMUSG00000026107	Nabp1	4930434H03Rik|4930442A21Rik|4930488J04Rik|4933440J18Rik|5830411E10Rik|AI852561|Nbp1|Obfc2a|Ssb2	nucleic acid binding protein 1	protein-coding
868	Peak_868	1.7752	3.72438	UP	5.54207e-05	0.000420524	chr1	51588135	51588533	+	0	NA	Intergenic	Intergenic	-53091	NM_001310548	109019	Mm.196290	NM_028696	ENSMUSG00000026107	Nabp1	4930434H03Rik|4930442A21Rik|4930488J04Rik|4933440J18Rik|5830411E10Rik|AI852561|Nbp1|Obfc2a|Ssb2	nucleic acid binding protein 1	protein-coding
869	Peak_869	2.23441	3.79669	UP	5.24539e-09	9.92462e-08	chr1	51623336	51623734	+	0	NA	Intergenic	Intergenic	-88292	NM_001310548	109019	Mm.196290	NM_028696	ENSMUSG00000026107	Nabp1	4930434H03Rik|4930442A21Rik|4930488J04Rik|4933440J18Rik|5830411E10Rik|AI852561|Nbp1|Obfc2a|Ssb2	nucleic acid binding protein 1	protein-coding
870	Peak_870	-0.240355	1.99967	NO	0.721992	0.821362	chr1	51640821	51641219	+	0	NA	Intergenic	Intergenic	-105777	NM_001310548	109019	Mm.196290	NM_028696	ENSMUSG00000026107	Nabp1	4930434H03Rik|4930442A21Rik|4930488J04Rik|4933440J18Rik|5830411E10Rik|AI852561|Nbp1|Obfc2a|Ssb2	nucleic acid binding protein 1	protein-coding
871	Peak_871	0.795841	2.1963	NO	0.128701	0.255541	chr1	51648510	51648908	+	0	NA	Intergenic	MIRb|SINE|MIR	-113466	NM_001310548	109019	Mm.196290	NM_028696	ENSMUSG00000026107	Nabp1	4930434H03Rik|4930442A21Rik|4930488J04Rik|4933440J18Rik|5830411E10Rik|AI852561|Nbp1|Obfc2a|Ssb2	nucleic acid binding protein 1	protein-coding
872	Peak_872	-0.0933597	3.94098	NO	0.73982	0.833282	chr1	51653894	51654292	+	0	NA	Intergenic	Intergenic	-118850	NM_001310548	109019	Mm.196290	NM_028696	ENSMUSG00000026107	Nabp1	4930434H03Rik|4930442A21Rik|4930488J04Rik|4933440J18Rik|5830411E10Rik|AI852561|Nbp1|Obfc2a|Ssb2	nucleic acid binding protein 1	protein-coding
873	Peak_873	0.00399976	3.03625	NO	0.991023	0.994746	chr1	51664357	51664755	+	0	NA	Intergenic	Intergenic	-129313	NM_001310548	109019	Mm.196290	NM_028696	ENSMUSG00000026107	Nabp1	4930434H03Rik|4930442A21Rik|4930488J04Rik|4933440J18Rik|5830411E10Rik|AI852561|Nbp1|Obfc2a|Ssb2	nucleic acid binding protein 1	protein-coding
874	Peak_874	0.363258	2.72084	NO	0.361826	0.520726	chr1	51672342	51672740	+	0	NA	Intergenic	Intergenic	-137298	NM_001310548	109019	Mm.196290	NM_028696	ENSMUSG00000026107	Nabp1	4930434H03Rik|4930442A21Rik|4930488J04Rik|4933440J18Rik|5830411E10Rik|AI852561|Nbp1|Obfc2a|Ssb2	nucleic acid binding protein 1	protein-coding
875	Peak_875	-0.575986	2.6533	NO	0.137174	0.26729	chr1	51674389	51674787	+	0	NA	Intergenic	Intergenic	-139345	NM_001310548	109019	Mm.196290	NM_028696	ENSMUSG00000026107	Nabp1	4930434H03Rik|4930442A21Rik|4930488J04Rik|4933440J18Rik|5830411E10Rik|AI852561|Nbp1|Obfc2a|Ssb2	nucleic acid binding protein 1	protein-coding
876	Peak_876	-0.135343	2.4052	NO	0.793146	0.870493	chr1	51735295	51735693	+	0	NA	Intergenic	Intergenic	-200251	NM_001310548	109019	Mm.196290	NM_028696	ENSMUSG00000026107	Nabp1	4930434H03Rik|4930442A21Rik|4930488J04Rik|4933440J18Rik|5830411E10Rik|AI852561|Nbp1|Obfc2a|Ssb2	nucleic acid binding protein 1	protein-coding
877	Peak_877	1.11522	2.90023	UP	0.00533858	0.0215431	chr1	51744606	51745004	+	0	NA	Intergenic	RMER17C|LTR|ERVK	-209562	NM_001310548	109019	Mm.196290	NM_028696	ENSMUSG00000026107	Nabp1	4930434H03Rik|4930442A21Rik|4930488J04Rik|4933440J18Rik|5830411E10Rik|AI852561|Nbp1|Obfc2a|Ssb2	nucleic acid binding protein 1	protein-coding
878	Peak_878	-0.368511	3.03389	NO	0.273318	0.4309	chr1	51754215	51754613	+	0	NA	Intergenic	Intergenic	218408	NM_001161817	17912	Mm.3390	NM_010863	ENSMUSG00000018417	Myo1b	AA406997|MIH-L|MMIa	myosin IB	protein-coding
879	Peak_879	-3.43786	2.4556	DOWN	1.72243e-06	1.88839e-05	chr1	51854791	51855189	+	0	NA	intron (NM_010863, intron 9 of 29)	intron (NM_010863, intron 9 of 29)	117832	NM_001161817	17912	Mm.3390	NM_010863	ENSMUSG00000018417	Myo1b	AA406997|MIH-L|MMIa	myosin IB	protein-coding
880	Peak_880	1.31007	3.00992	UP	0.000596595	0.00335718	chr1	51871737	51872135	+	0	NA	intron (NM_010863, intron 6 of 29)	L2|LINE|L2	100886	NM_001161817	17912	Mm.3390	NM_010863	ENSMUSG00000018417	Myo1b	AA406997|MIH-L|MMIa	myosin IB	protein-coding
881	Peak_881	0.196468	2.86291	NO	0.639624	0.760899	chr1	51892451	51892849	+	0	NA	intron (NM_010863, intron 3 of 29)	intron (NM_010863, intron 3 of 29)	80172	NM_001161817	17912	Mm.3390	NM_010863	ENSMUSG00000018417	Myo1b	AA406997|MIH-L|MMIa	myosin IB	protein-coding
882	Peak_882	0.452086	2.42566	NO	0.331795	0.491573	chr1	51929808	51930206	+	0	NA	intron (NM_010863, intron 2 of 29)	intron (NM_010863, intron 2 of 29)	42815	NM_001161817	17912	Mm.3390	NM_010863	ENSMUSG00000018417	Myo1b	AA406997|MIH-L|MMIa	myosin IB	protein-coding
883	Peak_883	-0.0878163	5.0929	NO	0.699875	0.80513	chr1	51972235	51972633	+	0	NA	intron (NM_010863, intron 1 of 29)	CpG	388	NM_001161817	17912	Mm.3390	NM_010863	ENSMUSG00000018417	Myo1b	AA406997|MIH-L|MMIa	myosin IB	protein-coding
884	Peak_884	0.210619	2.73382	NO	0.629393	0.75269	chr1	52001586	52001984	+	0	NA	Intergenic	Intergenic	-28963	NM_001290982	17912	Mm.3390	NM_010863	ENSMUSG00000018417	Myo1b	AA406997|MIH-L|MMIa	myosin IB	protein-coding
885	Peak_885	-0.0634469	4.63189	NO	0.832664	0.897199	chr1	52053786	52054184	+	0	NA	intron (NM_001308266, intron 2 of 24)	intron (NM_001308266, intron 2 of 24)	9993	NM_001308266	20849	Mm.1550	NM_011487	ENSMUSG00000062939	Stat4	-	signal transducer and activator of transcription 4	protein-coding
886	Peak_886	0.386353	3.20719	NO	0.287383	0.445792	chr1	52065436	52065834	+	0	NA	intron (NM_011487, intron 1 of 23)	intron (NM_011487, intron 1 of 23)	551	NM_011487	20849	Mm.1550	NM_011487	ENSMUSG00000062939	Stat4	-	signal transducer and activator of transcription 4	protein-coding
887	Peak_887	0.752188	3.19662	NO	0.0242971	0.0729738	chr1	52096076	52096474	+	0	NA	intron (NM_001308266, intron 4 of 24)	intron (NM_001308266, intron 4 of 24)	31191	NM_011487	20849	Mm.1550	NM_011487	ENSMUSG00000062939	Stat4	-	signal transducer and activator of transcription 4	protein-coding
888	Peak_888	-0.496674	2.33018	NO	0.297593	0.45637	chr1	52155686	52156084	+	0	NA	intron (NM_001308266, intron 17 of 24)	intron (NM_001308266, intron 17 of 24)	-20397	NM_009283	20846	Mm.277406	NM_009283	ENSMUSG00000026104	Stat1	2010005J02Rik|AA408197	signal transducer and activator of transcription 1	protein-coding
889	Peak_889	-0.531467	4.77821	NO	0.0553301	0.13735	chr1	52170431	52170829	+	0	NA	Intergenic	CpG	-5652	NM_009283	20846	Mm.277406	NM_009283	ENSMUSG00000026104	Stat1	2010005J02Rik|AA408197	signal transducer and activator of transcription 1	protein-coding
890	Peak_890	-0.482308	4.90078	NO	0.0202491	0.063241	chr1	52176208	52176606	+	0	NA	promoter-TSS (NM_001205313)	promoter-TSS (NM_001205313)	-59	NM_001205313	20846	Mm.277406	NM_009283	ENSMUSG00000026104	Stat1	2010005J02Rik|AA408197	signal transducer and activator of transcription 1	protein-coding
891	Peak_891	-0.338391	3.63795	NO	0.18272	0.326994	chr1	52203450	52203848	+	0	NA	intron (NM_001205313, intron 15 of 24)	intron (NM_001205313, intron 15 of 24)	27183	NM_001205313	20846	Mm.277406	NM_009283	ENSMUSG00000026104	Stat1	2010005J02Rik|AA408197	signal transducer and activator of transcription 1	protein-coding
892	Peak_892	0.0370698	1.97251	NO	0.934054	0.96141	chr1	52265089	52265487	+	0	NA	intron (NM_001113383, intron 6 of 14)	intron (NM_001113383, intron 6 of 14)	24788	NM_001081081	14660	Mm.398608	NM_001081081	ENSMUSG00000026103	Gls	6330442B14|AI314027|B230365M23Rik	glutaminase	protein-coding
893	Peak_893	-0.210547	5.59066	NO	0.317809	0.476994	chr1	52289598	52289996	+	0	NA	exon (NM_001081081, exon 1 of 18)	exon (NM_001081081, exon 1 of 18)	279	NM_001081081	14660	Mm.398608	NM_001081081	ENSMUSG00000026103	Gls	6330442B14|AI314027|B230365M23Rik	glutaminase	protein-coding
894	Peak_894	2.27319	3.56278	UP	8.77007e-06	8.17228e-05	chr1	52316268	52316666	+	0	NA	Intergenic	Intergenic	-26391	NM_001113383	14660	Mm.398608	NM_001081081	ENSMUSG00000026103	Gls	6330442B14|AI314027|B230365M23Rik	glutaminase	protein-coding
895	Peak_895	0.522326	2.70035	NO	0.200345	0.348678	chr1	52327263	52327661	+	0	NA	Intergenic	CR1_Mam|LINE|CR1	-37386	NM_001113383	14660	Mm.398608	NM_001081081	ENSMUSG00000026103	Gls	6330442B14|AI314027|B230365M23Rik	glutaminase	protein-coding
896	Peak_896	0.681881	2.69716	NO	0.0818639	0.18367	chr1	52338238	52338636	+	0	NA	Intergenic	Intergenic	-48361	NM_001113383	14660	Mm.398608	NM_001081081	ENSMUSG00000026103	Gls	6330442B14|AI314027|B230365M23Rik	glutaminase	protein-coding
897	Peak_897	1.6057	3.18376	UP	0.000232603	0.00147809	chr1	52362553	52362951	+	0	NA	Intergenic	Intergenic	-72676	NM_001113383	14660	Mm.398608	NM_001081081	ENSMUSG00000026103	Gls	6330442B14|AI314027|B230365M23Rik	glutaminase	protein-coding
898	Peak_898	1.58947	3.44507	UP	2.99573e-06	3.11447e-05	chr1	52488892	52489290	+	0	NA	Intergenic	RMER1B|Other|Other	68201	NM_008667	17936	Mm.25903	NM_008667	ENSMUSG00000002881	Nab1	-	Ngfi-A binding protein 1	protein-coding
899	Peak_899	-0.725791	4.83912	NO	0.00544979	0.0219213	chr1	52557003	52557401	+	0	NA	promoter-TSS (NM_008667)	promoter-TSS (NM_008667)	90	NM_008667	17936	Mm.25903	NM_008667	ENSMUSG00000002881	Nab1	-	Ngfi-A binding protein 1	protein-coding
900	Peak_900	-2.70902	2.85475	DOWN	5.16195e-07	6.36157e-06	chr1	52610780	52611178	+	0	NA	Intergenic	Intergenic	-53687	NM_008667	17936	Mm.25903	NM_008667	ENSMUSG00000002881	Nab1	-	Ngfi-A binding protein 1	protein-coding
901	Peak_901	0.352583	2.13381	NO	0.486665	0.63568	chr1	52622554	52622952	+	0	NA	Intergenic	Intergenic	-64796	NM_001142647	227094	Mm.83541	NM_172654	ENSMUSG00000043015	Nemp2	5330401P04Rik|9830163O08|Tmem194b	nuclear envelope integral membrane protein 2	protein-coding
902	Peak_902	-0.42082	4.98678	NO	0.070033	0.163574	chr1	52687603	52688001	+	0	NA	intron (NM_001142647, intron 1 of 8)	intron (NM_001142647, intron 1 of 8)	253	NR_024590	227094	Mm.83541	NM_172654	ENSMUSG00000043015	Nemp2	5330401P04Rik|9830163O08|Tmem194b	nuclear envelope integral membrane protein 2	protein-coding
903	Peak_903	1.05363	3.39443	UP	0.00745116	0.0283425	chr1	52705092	52705490	+	0	NA	intron (NM_001142647, intron 7 of 8)	intron (NM_001142647, intron 7 of 8)	17742	NR_024590	227094	Mm.83541	NM_172654	ENSMUSG00000043015	Nemp2	5330401P04Rik|9830163O08|Tmem194b	nuclear envelope integral membrane protein 2	protein-coding
904	Peak_904	-0.940739	2.72693	NO	0.0180173	0.0576445	chr1	52709645	52710043	+	0	NA	Intergenic	Intergenic	22295	NR_024590	227094	Mm.83541	NM_172654	ENSMUSG00000043015	Nemp2	5330401P04Rik|9830163O08|Tmem194b	nuclear envelope integral membrane protein 2	protein-coding
905	Peak_905	-0.132097	2.96723	NO	0.79432	0.871233	chr1	52733404	52733802	+	0	NA	intron (NM_178081, intron 2 of 5)	intron (NM_178081, intron 2 of 5)	46054	NR_024590	227094	Mm.83541	NM_172654	ENSMUSG00000043015	Nemp2	5330401P04Rik|9830163O08|Tmem194b	nuclear envelope integral membrane protein 2	protein-coding
906	Peak_906	-0.13182	3.29507	NO	0.732174	0.828229	chr1	52760289	52760687	+	0	NA	intron (NM_178081, intron 2 of 5)	L1MEc|LINE|L1	23674	NM_133829	98682	Mm.491173	NM_133829	ENSMUSG00000041439	Mfsd6	2210010L05Rik|9630025I22Rik|AI836200|AW212394|MMR2	major facilitator superfamily domain containing 6	protein-coding
907	Peak_907	1.06812	3.71114	UP	0.00186636	0.00891446	chr1	52775131	52775529	+	0	NA	intron (NM_178081, intron 1 of 5)	intron (NM_178081, intron 1 of 5)	8832	NM_133829	98682	Mm.491173	NM_133829	ENSMUSG00000041439	Mfsd6	2210010L05Rik|9630025I22Rik|AI836200|AW212394|MMR2	major facilitator superfamily domain containing 6	protein-coding
908	Peak_908	0.272866	5.11389	NO	0.211287	0.361856	chr1	52783707	52784105	+	0	NA	5' UTR (NM_133829, exon 1 of 7)	5' UTR (NM_133829, exon 1 of 7)	256	NM_133829	98682	Mm.491173	NM_133829	ENSMUSG00000041439	Mfsd6	2210010L05Rik|9630025I22Rik|AI836200|AW212394|MMR2	major facilitator superfamily domain containing 6	protein-coding
909	Peak_909	-0.397903	4.92801	NO	0.0694943	0.16263	chr1	52874140	52874538	+	0	NA	5' UTR (NM_008384, exon 1 of 6)	5' UTR (NM_008384, exon 1 of 6)	193	NM_008384	16329	Mm.917	NM_008384	ENSMUSG00000026102	Inpp1	2300002C06Rik|AV137389	inositol polyphosphate-1-phosphatase	protein-coding
910	Peak_910	-0.353292	6.35312	NO	0.183865	0.328387	chr1	52901679	52902077	+	0	NA	promoter-TSS (NM_146108)	promoter-TSS (NM_146108)	-4	NM_146108	227095	Mm.222063	NM_146108	ENSMUSG00000041426	Hibch	2610509I15Rik|HIBYL-COA-H	3-hydroxyisobutyryl-Coenzyme A hydrolase	protein-coding
911	Peak_911	0.549692	4.50516	NO	0.0113107	0.0397716	chr1	53009719	53010117	+	0	NA	promoter-TSS (NM_144953)	promoter-TSS (NM_144953)	-234	NM_144953	67080	Mm.236287	NM_144953	ENSMUSG00000043629	1700019D03Rik	2410136C24Rik|AA410151|smAKAP	RIKEN cDNA 1700019D03 gene	protein-coding
912	Peak_912	-1.71472	2.91091	DOWN	0.000220385	0.00141191	chr1	53075966	53076364	+	0	NA	Intergenic	Intergenic	-42319	NM_010834	17700	Mm.3514	NM_010834	ENSMUSG00000026100	Mstn	Cmpt|Gdf8	myostatin	protein-coding
913	Peak_913	0.739297	2.50012	NO	0.124651	0.24949	chr1	53095101	53095499	+	0	NA	Intergenic	Intergenic	-23184	NM_010834	17700	Mm.3514	NM_010834	ENSMUSG00000026100	Mstn	Cmpt|Gdf8	myostatin	protein-coding
914	Peak_914	1.62682	2.75055	UP	0.000352963	0.00212574	chr1	53117325	53117723	+	0	NA	promoter-TSS (NM_010834)	promoter-TSS (NM_010834)	-960	NM_010834	17700	Mm.3514	NM_010834	ENSMUSG00000026100	Mstn	Cmpt|Gdf8	myostatin	protein-coding
915	Peak_915	1.04611	2.79455	NO	0.0314272	0.0893062	chr1	53251546	53251944	+	0	NA	intron (NM_153556, intron 11 of 12)	intron (NM_153556, intron 11 of 12)	-7284	NM_027070	69397	Mm.307084	NM_027070	ENSMUSG00000060715	1700019A02Rik	-	RIKEN cDNA 1700019A02 gene	protein-coding
916	Peak_916	0.243622	6.37005	NO	0.36574	0.524318	chr1	53353721	53354119	+	0	NA	promoter-TSS (NM_153556)	promoter-TSS (NM_153556)	-19	NM_145517	227102	Mm.212846	NM_145517	ENSMUSG00000026097	Ormdl1	C730042F17Rik	ORM1-like 1 (S. cerevisiae)	protein-coding
917	Peak_917	-0.432604	4.58132	NO	0.058692	0.143536	chr1	53370296	53370694	+	0	NA	promoter-TSS (NM_001285839)	promoter-TSS (NM_001285839)	27	NR_104361	72085	Mm.482256	NM_028091	ENSMUSG00000026096	Osgepl1	2610001M19Rik|AA416452	O-sialoglycoprotein endopeptidase-like 1	protein-coding
918	Peak_918	-0.33686	5.48172	NO	0.288261	0.446721	chr1	53409238	53409636	+	0	NA	5' UTR (NM_001290984, exon 1 of 6)	5' UTR (NM_001290984, exon 1 of 6)	159	NM_133728	70396	Mm.285783	NM_133728	ENSMUSG00000026095	Asnsd1	2210409M21Rik	asparagine synthetase domain containing 1	protein-coding
919	Peak_919	-0.023741	3.0521	NO	0.948107	0.969834	chr1	53450976	53451374	+	0	NA	Intergenic	RLTR9D|LTR|ERVK	-41579	NM_001290984	70396	Mm.285783	NM_133728	ENSMUSG00000026095	Asnsd1	2210409M21Rik	asparagine synthetase domain containing 1	protein-coding
920	Peak_920	0.124049	2.20059	NO	0.814062	0.884525	chr1	53462579	53462977	+	0	NA	intron (NM_001252070, intron 64 of 65)	intron (NM_001252070, intron 64 of 65)	-53182	NM_001290984	70396	Mm.285783	NM_133728	ENSMUSG00000026095	Asnsd1	2210409M21Rik	asparagine synthetase domain containing 1	protein-coding
921	Peak_921	-0.148146	4.06064	NO	0.536232	0.677445	chr1	53763423	53763821	+	0	NA	promoter-TSS (NM_001252070)	promoter-TSS (NM_001252070)	6	NM_001252070	627872	Mm.184692	NM_001252070	ENSMUSG00000096141	Dnah7a	Dnahc7|Dnahc7a|Gm992	dynein, axonemal, heavy chain 7A	protein-coding
922	Peak_922	-0.445868	5.21598	NO	0.0656031	0.155723	chr1	53841542	53841940	+	0	NA	intron (NM_133810, intron 1 of 7)	CpG	318	NM_133810	98267	Mm.25559	NM_133810	ENSMUSG00000026094	Stk17b	3110009A03Rik|AI120141|Drak2	serine/threonine kinase 17b (apoptosis-inducing)	protein-coding
923	Peak_923	0.281497	2.25567	NO	0.549808	0.688652	chr1	53866161	53866559	+	0	NA	3' UTR (NM_001001883, exon 29 of 29)	3' UTR (NM_001001883, exon 29 of 29)	-24301	NM_133810	98267	Mm.25559	NM_133810	ENSMUSG00000026094	Stk17b	3110009A03Rik|AI120141|Drak2	serine/threonine kinase 17b (apoptosis-inducing)	protein-coding
924	Peak_924	-0.912227	3.11397	NO	0.0031166	0.0136881	chr1	53880609	53881007	+	0	NA	intron (NM_001001883, intron 28 of 28)	intron (NM_001001883, intron 28 of 28)	-25460	NR_106149	102465783		NR_106149	ENSMUSG00000098443	Mir7681	Gm27806|mmu-mir-7681	microRNA 7681	ncRNA
925	Peak_925	0.849174	2.2947	NO	0.111395	0.229749	chr1	53902684	53903082	+	0	NA	intron (NM_001001883, intron 21 of 28)	intron (NM_001001883, intron 21 of 28)	-3385	NR_106149	102465783		NR_106149	ENSMUSG00000098443	Mir7681	Gm27806|mmu-mir-7681	microRNA 7681	ncRNA
926	Peak_926	0.595471	2.68113	NO	0.189478	0.335567	chr1	53968661	53969059	+	0	NA	intron (NM_001001883, intron 13 of 28)	intron (NM_001001883, intron 13 of 28)	62592	NR_106149	102465783		NR_106149	ENSMUSG00000098443	Mir7681	Gm27806|mmu-mir-7681	microRNA 7681	ncRNA
927	Peak_927	-0.72472	2.92136	NO	0.0391513	0.105696	chr1	54103778	54104176	+	0	NA	intron (NM_001001883, intron 1 of 28)	intron (NM_001001883, intron 1 of 28)	147901	NM_172655	329152	Mm.132150	NM_172655	ENSMUSG00000042807	Hecw2	A730039N16Rik|D030049F17Rik|Gm971|Nedl2|mKIAA1301	HECT, C2 and WW domain containing E3 ubiquitin protein ligase 2	protein-coding
928	Peak_928	0.821267	1.96927	NO	0.0985991	0.210178	chr1	54106642	54107040	+	0	NA	intron (NM_001001883, intron 1 of 28)	intron (NM_001001883, intron 1 of 28)	145037	NM_172655	329152	Mm.132150	NM_172655	ENSMUSG00000042807	Hecw2	A730039N16Rik|D030049F17Rik|Gm971|Nedl2|mKIAA1301	HECT, C2 and WW domain containing E3 ubiquitin protein ligase 2	protein-coding
929	Peak_929	1.33634	3.01506	UP	0.00226728	0.0104935	chr1	54166131	54166529	+	0	NA	intron (NM_001001883, intron 1 of 28)	intron (NM_001001883, intron 1 of 28)	85548	NM_172655	329152	Mm.132150	NM_172655	ENSMUSG00000042807	Hecw2	A730039N16Rik|D030049F17Rik|Gm971|Nedl2|mKIAA1301	HECT, C2 and WW domain containing E3 ubiquitin protein ligase 2	protein-coding
930	Peak_930	-0.228619	2.57001	NO	0.635887	0.758017	chr1	54176651	54177049	+	0	NA	intron (NM_001001883, intron 1 of 28)	intron (NM_001001883, intron 1 of 28)	75028	NM_172655	329152	Mm.132150	NM_172655	ENSMUSG00000042807	Hecw2	A730039N16Rik|D030049F17Rik|Gm971|Nedl2|mKIAA1301	HECT, C2 and WW domain containing E3 ubiquitin protein ligase 2	protein-coding
931	Peak_931	0.894557	2.59979	NO	0.0382119	0.103761	chr1	54243380	54243778	+	0	NA	intron (NM_001001883, intron 1 of 28)	intron (NM_001001883, intron 1 of 28)	8299	NM_172655	329152	Mm.132150	NM_172655	ENSMUSG00000042807	Hecw2	A730039N16Rik|D030049F17Rik|Gm971|Nedl2|mKIAA1301	HECT, C2 and WW domain containing E3 ubiquitin protein ligase 2	protein-coding
932	Peak_932	1.05502	3.90978	NO	0.0104097	0.0372275	chr1	54250167	54250565	+	0	NA	intron (NM_001001883, intron 1 of 28)	intron (NM_001001883, intron 1 of 28)	1512	NM_172655	329152	Mm.132150	NM_172655	ENSMUSG00000042807	Hecw2	A730039N16Rik|D030049F17Rik|Gm971|Nedl2|mKIAA1301	HECT, C2 and WW domain containing E3 ubiquitin protein ligase 2	protein-coding
933	Peak_933	-0.12107	4.95782	NO	0.575005	0.709828	chr1	54251263	54251661	+	0	NA	intron (NM_001001883, intron 1 of 28)	CpG	416	NM_172655	329152	Mm.132150	NM_172655	ENSMUSG00000042807	Hecw2	A730039N16Rik|D030049F17Rik|Gm971|Nedl2|mKIAA1301	HECT, C2 and WW domain containing E3 ubiquitin protein ligase 2	protein-coding
934	Peak_934	-0.188516	5.80905	NO	0.477021	0.627159	chr1	54307392	54307790	+	0	NA	promoter-TSS (NM_030025)	promoter-TSS (NM_030025)	64	NM_030025	78016	Mm.67455	NM_030025	ENSMUSG00000025983	Ccdc150	4930511H11Rik	coiled-coil domain containing 150	protein-coding
935	Peak_935	0.841824	2.12245	NO	0.131406	0.259181	chr1	54345069	54345467	+	0	NA	intron (NM_030025, intron 9 of 27)	Lx8|LINE|L1	37741	NM_030025	78016	Mm.67455	NM_030025	ENSMUSG00000025983	Ccdc150	4930511H11Rik	coiled-coil domain containing 150	protein-coding
936	Peak_936	0.947757	3.22288	NO	0.00401758	0.0169642	chr1	54434356	54434754	+	0	NA	Intergenic	Intergenic	61315	NM_001033194	98488	Mm.25856	NM_001033194	ENSMUSG00000041303	Gtf3c3	TF3C-gamma|TFIIIC102	general transcription factor IIIC, polypeptide 3	protein-coding
937	Peak_937	-0.420989	4.33252	NO	0.0658232	0.156111	chr1	54495477	54495875	+	0	NA	exon (NM_001033194, exon 1 of 18)	exon (NM_001033194, exon 1 of 18)	194	NM_001033194	98488	Mm.25856	NM_001033194	ENSMUSG00000041303	Gtf3c3	TF3C-gamma|TFIIIC102	general transcription factor IIIC, polypeptide 3	protein-coding
938	Peak_938	-0.22151	5.57125	NO	0.392476	0.550308	chr1	54614241	54614639	+	0	NA	promoter-TSS (NM_001163314)	promoter-TSS (NM_001163314)	88	NM_001163314	241062	Mm.103539	NM_175508	ENSMUSG00000073678	Pgap1	5033403E17Rik|9030223K07Rik|A530084K22|D230012E17Rik|oto	post-GPI attachment to proteins 1	protein-coding
939	Peak_939	1.02294	2.86112	UP	0.00651853	0.0254245	chr1	54642231	54642629	+	0	NA	Intergenic	L1MB3|LINE|L1	-27902	NM_001163314	241062	Mm.103539	NM_175508	ENSMUSG00000073678	Pgap1	5033403E17Rik|9030223K07Rik|A530084K22|D230012E17Rik|oto	post-GPI attachment to proteins 1	protein-coding
940	Peak_940	0.858455	2.54842	NO	0.136635	0.266488	chr1	54715457	54715855	+	0	NA	intron (NM_001081433, intron 22 of 27)	intron (NM_001081433, intron 22 of 27)	-101128	NM_001163314	241062	Mm.103539	NM_175508	ENSMUSG00000073678	Pgap1	5033403E17Rik|9030223K07Rik|A530084K22|D230012E17Rik|oto	post-GPI attachment to proteins 1	protein-coding
941	Peak_941	-0.46751	2.89214	NO	0.182055	0.326177	chr1	54722802	54723200	+	0	NA	intron (NM_001081433, intron 18 of 27)	intron (NM_001081433, intron 18 of 27)	-108473	NM_001163314	241062	Mm.103539	NM_175508	ENSMUSG00000073678	Pgap1	5033403E17Rik|9030223K07Rik|A530084K22|D230012E17Rik|oto	post-GPI attachment to proteins 1	protein-coding
942	Peak_942	0.137795	2.70565	NO	0.756847	0.844702	chr1	54770293	54770691	+	0	NA	intron (NM_001081433, intron 16 of 27)	intron (NM_001081433, intron 16 of 27)	-155964	NM_001163314	241062	Mm.103539	NM_175508	ENSMUSG00000073678	Pgap1	5033403E17Rik|9030223K07Rik|A530084K22|D230012E17Rik|oto	post-GPI attachment to proteins 1	protein-coding
943	Peak_943	2.17359	3.47727	UP	8.48016e-07	9.9442e-06	chr1	54848254	54848652	+	0	NA	intron (NM_001081433, intron 3 of 27)	intron (NM_001081433, intron 3 of 27)	134778	NM_001081433	329154	Mm.397910	NM_001081433	ENSMUSG00000052331	Ankrd44	4930444A19Rik|A130096K20|E130014H08Rik|PP6-ARS-B	ankyrin repeat domain 44	protein-coding
944	Peak_944	-0.130228	3.76009	NO	0.756601	0.844592	chr1	54883636	54884034	+	0	NA	intron (NM_001081433, intron 2 of 27)	intron (NM_001081433, intron 2 of 27)	99396	NM_001081433	329154	Mm.397910	NM_001081433	ENSMUSG00000052331	Ankrd44	4930444A19Rik|A130096K20|E130014H08Rik|PP6-ARS-B	ankyrin repeat domain 44	protein-coding
945	Peak_945	-0.0544921	2.53998	NO	0.893624	0.936148	chr1	54889620	54890018	+	0	NA	intron (NM_001081433, intron 1 of 27)	intron (NM_001081433, intron 1 of 27)	93412	NM_001081433	329154	Mm.397910	NM_001081433	ENSMUSG00000052331	Ankrd44	4930444A19Rik|A130096K20|E130014H08Rik|PP6-ARS-B	ankyrin repeat domain 44	protein-coding
946	Peak_946	0.0904856	2.39857	NO	0.843962	0.904706	chr1	54895123	54895521	+	0	NA	intron (NM_001081433, intron 1 of 27)	intron (NM_001081433, intron 1 of 27)	87909	NM_001081433	329154	Mm.397910	NM_001081433	ENSMUSG00000052331	Ankrd44	4930444A19Rik|A130096K20|E130014H08Rik|PP6-ARS-B	ankyrin repeat domain 44	protein-coding
947	Peak_947	-1.9846	2.46353	DOWN	9.23373e-05	0.000658864	chr1	54898519	54898917	+	0	NA	intron (NM_001081433, intron 1 of 27)	intron (NM_001081433, intron 1 of 27)	84513	NM_001081433	329154	Mm.397910	NM_001081433	ENSMUSG00000052331	Ankrd44	4930444A19Rik|A130096K20|E130014H08Rik|PP6-ARS-B	ankyrin repeat domain 44	protein-coding
948	Peak_948	0.57172	3.90052	NO	0.148618	0.282946	chr1	54924204	54924602	+	0	NA	intron (NM_001081433, intron 1 of 27)	intron (NM_001081433, intron 1 of 27)	58828	NM_001081433	329154	Mm.397910	NM_001081433	ENSMUSG00000052331	Ankrd44	4930444A19Rik|A130096K20|E130014H08Rik|PP6-ARS-B	ankyrin repeat domain 44	protein-coding
949	Peak_949	-1.13062	2.54608	NO	0.0114982	0.0403046	chr1	54929687	54930085	+	0	NA	intron (NM_001081433, intron 1 of 27)	MLT1A0|LTR|MaLR	53345	NM_001081433	329154	Mm.397910	NM_001081433	ENSMUSG00000052331	Ankrd44	4930444A19Rik|A130096K20|E130014H08Rik|PP6-ARS-B	ankyrin repeat domain 44	protein-coding
950	Peak_950	-1.41602	2.95821	DOWN	0.000120486	0.00083132	chr1	54936394	54936792	+	0	NA	intron (NM_001081433, intron 1 of 27)	intron (NM_001081433, intron 1 of 27)	46638	NM_001081433	329154	Mm.397910	NM_001081433	ENSMUSG00000052331	Ankrd44	4930444A19Rik|A130096K20|E130014H08Rik|PP6-ARS-B	ankyrin repeat domain 44	protein-coding
951	Peak_951	-3.17044	2.23902	DOWN	4.27142e-12	1.50522e-10	chr1	54944725	54945123	+	0	NA	intron (NM_001081433, intron 1 of 27)	intron (NM_001081433, intron 1 of 27)	38307	NM_001081433	329154	Mm.397910	NM_001081433	ENSMUSG00000052331	Ankrd44	4930444A19Rik|A130096K20|E130014H08Rik|PP6-ARS-B	ankyrin repeat domain 44	protein-coding
952	Peak_952	-2.17188	2.46607	DOWN	1.92381e-07	2.60622e-06	chr1	54945168	54945566	+	0	NA	intron (NM_001081433, intron 1 of 27)	intron (NM_001081433, intron 1 of 27)	37864	NM_001081433	329154	Mm.397910	NM_001081433	ENSMUSG00000052331	Ankrd44	4930444A19Rik|A130096K20|E130014H08Rik|PP6-ARS-B	ankyrin repeat domain 44	protein-coding
953	Peak_953	0.122202	2.9608	NO	0.783096	0.863542	chr1	54957924	54958322	+	0	NA	intron (NM_001081433, intron 1 of 27)	intron (NM_001081433, intron 1 of 27)	25108	NM_001081433	329154	Mm.397910	NM_001081433	ENSMUSG00000052331	Ankrd44	4930444A19Rik|A130096K20|E130014H08Rik|PP6-ARS-B	ankyrin repeat domain 44	protein-coding
954	Peak_954	-0.684574	3.26554	NO	0.0549772	0.136715	chr1	54963820	54964218	+	0	NA	intron (NM_001081433, intron 1 of 27)	intron (NM_001081433, intron 1 of 27)	19212	NM_001081433	329154	Mm.397910	NM_001081433	ENSMUSG00000052331	Ankrd44	4930444A19Rik|A130096K20|E130014H08Rik|PP6-ARS-B	ankyrin repeat domain 44	protein-coding
955	Peak_955	-0.292125	5.7074	NO	0.278925	0.43677	chr1	54982859	54983257	+	0	NA	5' UTR (NM_001081433, exon 1 of 28)	5' UTR (NM_001081433, exon 1 of 28)	173	NM_001081433	329154	Mm.397910	NM_001081433	ENSMUSG00000052331	Ankrd44	4930444A19Rik|A130096K20|E130014H08Rik|PP6-ARS-B	ankyrin repeat domain 44	protein-coding
956	Peak_956	-0.471389	5.55034	NO	0.0774046	0.176392	chr1	55084014	55084412	+	0	NA	5' UTR (NM_031179, exon 1 of 25)	5' UTR (NM_031179, exon 1 of 25)	109	NM_031179	81898	Mm.279736	NM_031179	ENSMUSG00000025982	Sf3b1	155kDa|2810001M05Rik|AA409119|Prp10|SAP155|SF3b155|TA-8|Targ4	splicing factor 3b, subunit 1	protein-coding
957	Peak_957	-0.40293	6.71256	NO	0.130663	0.258172	chr1	55109479	55109877	+	0	NA	promoter-TSS (NM_001039710)	promoter-TSS (NM_001039710)	64	NM_026424	67876	Mm.281019	NM_026424	ENSMUSG00000025981	Coq10b	1500041J02Rik|1700030I21Rik|9530077A17Rik|AV002237|AW742641	coenzyme Q10B	protein-coding
958	Peak_958	-0.182092	6.32992	NO	0.518684	0.662412	chr1	55144665	55145063	+	0	NA	promoter-TSS (NM_008303)	promoter-TSS (NM_008303)	-88	NM_010477	15510	Mm.1777	NM_010477	ENSMUSG00000025980	Hspd1	60kDa|Hsp60	heat shock protein 1 (chaperonin)	protein-coding
959	Peak_959	1.3209	2.41925	NO	0.0152668	0.0505627	chr1	55170199	55170597	+	0	NA	Intergenic	Lx6|LINE|L1	-17691	NM_001310585	19070	Mm.291037	NM_025283	ENSMUSG00000025979	Mob4	2610109B12Rik|Mobkl3|Phocn|Prei3	MOB family member 4, phocein	protein-coding
960	Peak_960	-0.411039	5.81366	NO	0.116478	0.237356	chr1	55188073	55188471	+	0	NA	intron (NM_001310585, intron 1 of 6)	CpG	183	NM_025283	19070	Mm.291037	NM_025283	ENSMUSG00000025979	Mob4	2610109B12Rik|Mobkl3|Phocn|Prei3	MOB family member 4, phocein	protein-coding
961	Peak_961	-0.0988134	2.4672	NO	0.862355	0.916781	chr1	55217984	55218382	+	0	NA	Intergenic	Intergenic	30094	NM_025283	19070	Mm.291037	NM_025283	ENSMUSG00000025979	Mob4	2610109B12Rik|Mobkl3|Phocn|Prei3	MOB family member 4, phocein	protein-coding
962	Peak_962	-0.305951	2.81302	NO	0.376402	0.534523	chr1	55228663	55229061	+	0	NA	exon (NM_028713, exon 9 of 9)	exon (NM_028713, exon 9 of 9)	40773	NM_025283	19070	Mm.291037	NM_025283	ENSMUSG00000025979	Mob4	2610109B12Rik|Mobkl3|Phocn|Prei3	MOB family member 4, phocein	protein-coding
963	Peak_963	-0.820735	3.59552	NO	0.016523	0.0538104	chr1	55248882	55249280	+	0	NA	intron (NM_028713, intron 7 of 8)	intron (NM_028713, intron 7 of 8)	34545	NM_028713	74013	Mm.292050	NM_028713	ENSMUSG00000025978	Rftn2	2700010E02Rik|3222401M22Rik	raftlin family member 2	protein-coding
964	Peak_964	-1.34093	3.46099	DOWN	0.000277957	0.0017265	chr1	55250149	55250547	+	0	NA	intron (NM_028713, intron 7 of 8)	intron (NM_028713, intron 7 of 8)	33278	NM_028713	74013	Mm.292050	NM_028713	ENSMUSG00000025978	Rftn2	2700010E02Rik|3222401M22Rik	raftlin family member 2	protein-coding
965	Peak_965	-2.26387	2.87581	DOWN	5.54653e-10	1.2799e-08	chr1	55283155	55283553	+	0	NA	5' UTR (NM_028713, exon 1 of 9)	5' UTR (NM_028713, exon 1 of 9)	272	NM_028713	74013	Mm.292050	NM_028713	ENSMUSG00000025978	Rftn2	2700010E02Rik|3222401M22Rik	raftlin family member 2	protein-coding
966	Peak_966	-0.181829	4.78409	NO	0.408259	0.564957	chr1	55294163	55294561	+	0	NA	exon (NM_175439, exon 1 of 1)	exon (NM_175439, exon 1 of 1)	341	NM_175439	212679	Mm.19223	NM_175439	ENSMUSG00000046994	Mars2	C730026E21Rik|MetRS	methionine-tRNA synthetase 2 (mitochondrial)	protein-coding
967	Peak_967	-0.618096	4.03701	NO	0.0308368	0.0880111	chr1	55420005	55420403	+	0	NA	promoter-TSS (NM_001113367)	promoter-TSS (NM_001113367)	109	NM_029267	75388	Mm.483408	NM_029267	ENSMUSG00000025977	Boll	4930554P13Rik|4930597B14Rik	bol, boule-like (Drosophila)	protein-coding
968	Peak_968	-0.429337	3.58958	NO	0.151474	0.286748	chr1	55440073	55440471	+	0	NA	Intergenic	Intergenic	-19959	NM_029267	75388	Mm.483408	NM_029267	ENSMUSG00000025977	Boll	4930554P13Rik|4930597B14Rik	bol, boule-like (Drosophila)	protein-coding
969	Peak_969	-0.706125	4.96788	NO	0.00147343	0.00729391	chr1	55462844	55463242	+	0	NA	5' UTR (NM_001114663, exon 1 of 6)	5' UTR (NM_001114663, exon 1 of 6)	253	NM_001114663	227120	Mm.194183	NM_001114663	ENSMUSG00000038349	Plcl1	C230017K02Rik|PLC-L|PLC-L1|PLCE|PLCL|PLDL1|PRIP|PRIP-1	phospholipase C-like 1	protein-coding
970	Peak_970	0.687068	3.34944	NO	0.0653957	0.155333	chr1	55557890	55558288	+	0	NA	intron (NM_001114663, intron 1 of 5)	intron (NM_001114663, intron 1 of 5)	95299	NM_001114663	227120	Mm.194183	NM_001114663	ENSMUSG00000038349	Plcl1	C230017K02Rik|PLC-L|PLC-L1|PLCE|PLCL|PLDL1|PRIP|PRIP-1	phospholipase C-like 1	protein-coding
971	Peak_971	-3.6441	3.43274	DOWN	4.00706e-15	2.58371e-13	chr1	55585634	55586032	+	0	NA	intron (NM_001114663, intron 1 of 5)	intron (NM_001114663, intron 1 of 5)	123043	NM_001114663	227120	Mm.194183	NM_001114663	ENSMUSG00000038349	Plcl1	C230017K02Rik|PLC-L|PLC-L1|PLCE|PLCL|PLDL1|PRIP|PRIP-1	phospholipase C-like 1	protein-coding
972	Peak_972	1.15318	3.12805	UP	0.00421631	0.0176896	chr1	55632643	55633041	+	0	NA	intron (NM_001114663, intron 1 of 5)	intron (NM_001114663, intron 1 of 5)	170052	NM_001114663	227120	Mm.194183	NM_001114663	ENSMUSG00000038349	Plcl1	C230017K02Rik|PLC-L|PLC-L1|PLCE|PLCL|PLDL1|PRIP|PRIP-1	phospholipase C-like 1	protein-coding
973	Peak_973	0.830339	2.61604	NO	0.0881784	0.19387	chr1	55644980	55645378	+	0	NA	intron (NM_001114663, intron 1 of 5)	intron (NM_001114663, intron 1 of 5)	182389	NM_001114663	227120	Mm.194183	NM_001114663	ENSMUSG00000038349	Plcl1	C230017K02Rik|PLC-L|PLC-L1|PLCE|PLCL|PLDL1|PRIP|PRIP-1	phospholipase C-like 1	protein-coding
974	Peak_974	-0.427667	2.07189	NO	0.359531	0.518642	chr1	55725414	55725812	+	0	NA	intron (NM_001114663, intron 1 of 5)	intron (NM_001114663, intron 1 of 5)	-262472	NR_045837	329159	Mm.98697	NR_045837	ENSMUSG00000099950	9130227L01Rik	-	RIKEN cDNA 9130227L01 gene	ncRNA
975	Peak_975	1.43327	2.28355	NO	0.0122619	0.0424142	chr1	55731542	55731940	+	0	NA	intron (NM_001114663, intron 1 of 5)	intron (NM_001114663, intron 1 of 5)	-256344	NR_045837	329159	Mm.98697	NR_045837	ENSMUSG00000099950	9130227L01Rik	-	RIKEN cDNA 9130227L01 gene	ncRNA
976	Peak_976	1.49631	2.62766	UP	0.00179083	0.00860858	chr1	55757639	55758037	+	0	NA	intron (NM_001114663, intron 2 of 5)	RLTR40|LTR|ERVK	-230247	NR_045837	329159	Mm.98697	NR_045837	ENSMUSG00000099950	9130227L01Rik	-	RIKEN cDNA 9130227L01 gene	ncRNA
977	Peak_977	0.136668	2.77114	NO	0.710667	0.813296	chr1	55793185	55793583	+	0	NA	intron (NM_001114663, intron 5 of 5)	intron (NM_001114663, intron 5 of 5)	-194701	NR_045837	329159	Mm.98697	NR_045837	ENSMUSG00000099950	9130227L01Rik	-	RIKEN cDNA 9130227L01 gene	ncRNA
978	Peak_978	-0.260936	3.28904	NO	0.379649	0.537815	chr1	55931082	55931480	+	0	NA	Intergenic	Intergenic	-56804	NR_045837	329159	Mm.98697	NR_045837	ENSMUSG00000099950	9130227L01Rik	-	RIKEN cDNA 9130227L01 gene	ncRNA
979	Peak_979	-0.367552	2.59586	NO	0.33439	0.494249	chr1	55947606	55948004	+	0	NA	Intergenic	Intergenic	-40280	NR_045837	329159	Mm.98697	NR_045837	ENSMUSG00000099950	9130227L01Rik	-	RIKEN cDNA 9130227L01 gene	ncRNA
980	Peak_980	0.17347	2.49609	NO	0.725482	0.823632	chr1	56343576	56343974	+	0	NA	Intergenic	Intergenic	267953	NR_126075	69356	Mm.393775	NR_126075	ENSMUSG00000100372	1700003I22Rik	-	RIKEN cDNA 1700003I22 gene	ncRNA
981	Peak_981	-2.86877	2.36097	DOWN	1.03993e-12	4.12905e-11	chr1	56346607	56347005	+	0	NA	Intergenic	Intergenic	270984	NR_126075	69356	Mm.393775	NR_126075	ENSMUSG00000100372	1700003I22Rik	-	RIKEN cDNA 1700003I22 gene	ncRNA
982	Peak_982	-0.385621	2.207	NO	0.388677	0.546561	chr1	56443934	56444332	+	0	NA	Intergenic	Intergenic	250162	NM_027661	71066	Mm.152656	NM_027661	ENSMUSG00000045336	Hsfy2	4933413G11Rik|Hspy2l	heat shock transcription factor, Y-linked 2	protein-coding
983	Peak_983	2.21933	2.96895	UP	8.54443e-08	1.25549e-06	chr1	56605082	56605480	+	0	NA	Intergenic	Intergenic	89014	NM_027661	71066	Mm.152656	NM_027661	ENSMUSG00000045336	Hsfy2	4933413G11Rik|Hspy2l	heat shock transcription factor, Y-linked 2	protein-coding
984	Peak_984	0.746894	2.37583	NO	0.135547	0.265107	chr1	56783047	56783445	+	0	NA	Intergenic	Intergenic	-88951	NM_027661	71066	Mm.152656	NM_027661	ENSMUSG00000045336	Hsfy2	4933413G11Rik|Hspy2l	heat shock transcription factor, Y-linked 2	protein-coding
985	Peak_985	-0.734154	2.79946	NO	0.0572851	0.141065	chr1	56874018	56874416	+	0	NA	intron (NM_139146, intron 10 of 10)	intron (NM_139146, intron 10 of 10)	153961	NM_139146	212712	Mm.145599	NM_139146	ENSMUSG00000038331	Satb2	mKIAA1034	special AT-rich sequence binding protein 2	protein-coding
986	Peak_986	-0.00951059	2.19392	NO	0.981694	0.989575	chr1	56890089	56890487	+	0	NA	intron (NM_139146, intron 9 of 10)	intron (NM_139146, intron 9 of 10)	137890	NM_139146	212712	Mm.145599	NM_139146	ENSMUSG00000038331	Satb2	mKIAA1034	special AT-rich sequence binding protein 2	protein-coding
987	Peak_987	0.715623	3.15229	NO	0.0433956	0.114309	chr1	56955691	56956089	+	0	NA	exon (NM_139146, exon 4 of 11)	exon (NM_139146, exon 4 of 11)	72288	NM_139146	212712	Mm.145599	NM_139146	ENSMUSG00000038331	Satb2	mKIAA1034	special AT-rich sequence binding protein 2	protein-coding
988	Peak_988	1.0435	2.803	UP	0.00628422	0.0246645	chr1	57012129	57012527	+	0	NA	intron (NM_139146, intron 2 of 10)	intron (NM_139146, intron 2 of 10)	15850	NM_139146	212712	Mm.145599	NM_139146	ENSMUSG00000038331	Satb2	mKIAA1034	special AT-rich sequence binding protein 2	protein-coding
989	Peak_989	-0.328383	5.24195	NO	0.139215	0.270091	chr1	57029586	57029984	+	0	NA	non-coding (NR_024325, exon 1 of 1)	non-coding (NR_024325, exon 1 of 1)	1472	NR_024326	329160	Mm.419039	NR_024325	ENSMUSG00000087022	9130024F11Rik	B530002L08|EG329160	RIKEN cDNA 9130024F11 gene	ncRNA
990	Peak_990	-0.26976	3.04673	NO	0.417086	0.573156	chr1	57102255	57102653	+	0	NA	Intergenic	Intergenic	74141	NR_024326	329160	Mm.419039	NR_024325	ENSMUSG00000087022	9130024F11Rik	B530002L08|EG329160	RIKEN cDNA 9130024F11 gene	ncRNA
991	Peak_991	1.09123	2.56725	NO	0.0457976	0.119191	chr1	57116264	57116662	+	0	NA	Intergenic	Intergenic	88150	NR_024326	329160	Mm.419039	NR_024325	ENSMUSG00000087022	9130024F11Rik	B530002L08|EG329160	RIKEN cDNA 9130024F11 gene	ncRNA
992	Peak_992	0.249616	2.12791	NO	0.625219	0.749219	chr1	57145512	57145910	+	0	NA	Intergenic	Intergenic	117398	NR_024326	329160	Mm.419039	NR_024325	ENSMUSG00000087022	9130024F11Rik	B530002L08|EG329160	RIKEN cDNA 9130024F11 gene	ncRNA
993	Peak_993	0.857668	3.02163	NO	0.0232921	0.0706133	chr1	57262086	57262484	+	0	NA	intron (NR_037990, intron 5 of 6)	intron (NR_037990, intron 5 of 6)	9555	NR_037990	407809	Mm.134505	NR_037990	ENSMUSG00000101429	BC055402	-	cDNA sequence BC055402	ncRNA
994	Peak_994	-2.64576	2.84016	DOWN	7.00128e-10	1.5838e-08	chr1	57270306	57270704	+	0	NA	intron (NR_037990, intron 2 of 6)	intron (NR_037990, intron 2 of 6)	1335	NR_037990	407809	Mm.134505	NR_037990	ENSMUSG00000101429	BC055402	-	cDNA sequence BC055402	ncRNA
995	Peak_995	-0.0963588	2.4685	NO	0.804048	0.877906	chr1	57275645	57276043	+	0	NA	Intergenic	Intergenic	-4004	NR_037990	407809	Mm.134505	NR_037990	ENSMUSG00000101429	BC055402	-	cDNA sequence BC055402	ncRNA
996	Peak_996	-0.638819	3.06567	NO	0.0816843	0.183363	chr1	57326583	57326981	+	0	NA	Intergenic	Intergenic	-54942	NR_037990	407809	Mm.134505	NR_037990	ENSMUSG00000101429	BC055402	-	cDNA sequence BC055402	ncRNA
997	Peak_997	-0.157762	2.44014	NO	0.713098	0.815186	chr1	57388722	57389120	+	0	NA	Intergenic	MTE2b|LTR|MaLR	45467	NR_037999	75323	Mm.362968	NR_037999	ENSMUSG00000097519	4930558J18Rik	-	RIKEN cDNA 4930558J18 gene	ncRNA
998	Peak_998	-0.177193	5.52446	NO	0.480817	0.630383	chr1	57434460	57434858	+	0	NA	promoter-TSS (NR_037999)	promoter-TSS (NR_037999)	195	NM_028546	73467	Mm.263673	NM_028546	ENSMUSG00000038323	1700066M21Rik	AI428479	RIKEN cDNA 1700066M21 gene	protein-coding
999	Peak_999	-0.58382	4.84155	NO	0.015276	0.0505869	chr1	57463279	57463677	+	0	NA	promoter-TSS (NM_001037742)	promoter-TSS (NM_001037742)	40	NM_001302964	68736	Mm.288490	NM_001037742	ENSMUSG00000048495	Tyw5	1110034B05Rik	tRNA-yW synthesizing protein 5	protein-coding
1000	Peak_1000	-0.260348	3.94784	NO	0.27074	0.428056	chr1	57485745	57486143	+	0	NA	Intergenic	Intergenic	-22426	NM_001302962	68736	Mm.288490	NM_001037742	ENSMUSG00000048495	Tyw5	1110034B05Rik	tRNA-yW synthesizing protein 5	protein-coding
1001	Peak_1001	-0.62566	4.12406	NO	0.109904	0.227457	chr1	57486685	57487083	+	0	NA	Intergenic	Intergenic	-23366	NM_001302962	68736	Mm.288490	NM_001037742	ENSMUSG00000048495	Tyw5	1110034B05Rik	tRNA-yW synthesizing protein 5	protein-coding
1002	Peak_1002	-2.09381	3.5473	DOWN	1.59845e-10	4.14528e-09	chr1	57493823	57494221	+	0	NA	Intergenic	Intergenic	-30504	NM_001302962	68736	Mm.288490	NM_001037742	ENSMUSG00000048495	Tyw5	1110034B05Rik	tRNA-yW synthesizing protein 5	protein-coding
1003	Peak_1003	1.91932	3.14405	UP	1.5397e-05	0.000134989	chr1	57506081	57506479	+	0	NA	Intergenic	Intergenic	-42762	NM_001302962	68736	Mm.288490	NM_001037742	ENSMUSG00000048495	Tyw5	1110034B05Rik	tRNA-yW synthesizing protein 5	protein-coding
1004	Peak_1004	0.719203	2.17131	NO	0.182166	0.326308	chr1	57538018	57538416	+	0	NA	Intergenic	Intergenic	-74699	NM_001302962	68736	Mm.288490	NM_001037742	ENSMUSG00000048495	Tyw5	1110034B05Rik	tRNA-yW synthesizing protein 5	protein-coding
1005	Peak_1005	2.09477	4.20831	UP	1.26361e-08	2.20669e-07	chr1	57585576	57585974	+	0	NA	Intergenic	Intergenic	-122257	NM_001302962	68736	Mm.288490	NM_001037742	ENSMUSG00000048495	Tyw5	1110034B05Rik	tRNA-yW synthesizing protein 5	protein-coding
1006	Peak_1006	-0.266255	2.49798	NO	0.517019	0.660974	chr1	57597328	57597726	+	0	NA	Intergenic	Intergenic	-134009	NM_001302962	68736	Mm.288490	NM_001037742	ENSMUSG00000048495	Tyw5	1110034B05Rik	tRNA-yW synthesizing protein 5	protein-coding
1007	Peak_1007	0.28878	2.37297	NO	0.533392	0.675138	chr1	57603110	57603508	+	0	NA	Intergenic	MTEa|LTR|MaLR	-139791	NM_001302962	68736	Mm.288490	NM_001037742	ENSMUSG00000048495	Tyw5	1110034B05Rik	tRNA-yW synthesizing protein 5	protein-coding
1008	Peak_1008	0.26186	2.12315	NO	0.570036	0.705737	chr1	57640406	57640804	+	0	NA	Intergenic	Intergenic	-177087	NM_001302962	68736	Mm.288490	NM_001037742	ENSMUSG00000048495	Tyw5	1110034B05Rik	tRNA-yW synthesizing protein 5	protein-coding
1009	Peak_1009	-0.141812	2.26365	NO	0.756862	0.844705	chr1	57730542	57730940	+	0	NA	Intergenic	Intergenic	-100964	NM_144882	67198	Mm.159989	NM_144882	ENSMUSG00000038305	Spats2l	2810022L02Rik|A230104H11Rik|AA987173|AI480531|AI842453|AW413586	spermatogenesis associated, serine-rich 2-like	protein-coding
1010	Peak_1010	-0.392017	2.08564	NO	0.349748	0.5091	chr1	57784115	57784513	+	0	NA	Intergenic	RMER15-int|LTR|ERVL	-47391	NM_144882	67198	Mm.159989	NM_144882	ENSMUSG00000038305	Spats2l	2810022L02Rik|A230104H11Rik|AA987173|AI480531|AI842453|AW413586	spermatogenesis associated, serine-rich 2-like	protein-coding
1011	Peak_1011	-0.344521	2.21741	NO	0.461527	0.613529	chr1	57808622	57809020	+	0	NA	Intergenic	Intergenic	-22884	NM_144882	67198	Mm.159989	NM_144882	ENSMUSG00000038305	Spats2l	2810022L02Rik|A230104H11Rik|AA987173|AI480531|AI842453|AW413586	spermatogenesis associated, serine-rich 2-like	protein-coding
1012	Peak_1012	-0.689653	5.40851	NO	0.0123297	0.0426017	chr1	57831487	57831885	+	0	NA	promoter-TSS (NM_144882)	promoter-TSS (NM_144882)	-19	NM_144882	67198	Mm.159989	NM_144882	ENSMUSG00000038305	Spats2l	2810022L02Rik|A230104H11Rik|AA987173|AI480531|AI842453|AW413586	spermatogenesis associated, serine-rich 2-like	protein-coding
1013	Peak_1013	0.151481	2.43579	NO	0.716966	0.817952	chr1	57846673	57847071	+	0	NA	intron (NM_144882, intron 1 of 13)	intron (NM_144882, intron 1 of 13)	15167	NM_144882	67198	Mm.159989	NM_144882	ENSMUSG00000038305	Spats2l	2810022L02Rik|A230104H11Rik|AA987173|AI480531|AI842453|AW413586	spermatogenesis associated, serine-rich 2-like	protein-coding
1014	Peak_1014	0.829099	2.39466	NO	0.0535542	0.134027	chr1	57872692	57873090	+	0	NA	intron (NM_144882, intron 2 of 13)	intron (NM_144882, intron 2 of 13)	-29524	NM_001164566	67198	Mm.159989	NM_144882	ENSMUSG00000038305	Spats2l	2810022L02Rik|A230104H11Rik|AA987173|AI480531|AI842453|AW413586	spermatogenesis associated, serine-rich 2-like	protein-coding
1015	Peak_1015	-2.17683	2.69492	DOWN	1.16383e-06	1.3205e-05	chr1	57874059	57874457	+	0	NA	intron (NM_144882, intron 2 of 13)	intron (NM_144882, intron 2 of 13)	-28157	NM_001164566	67198	Mm.159989	NM_144882	ENSMUSG00000038305	Spats2l	2810022L02Rik|A230104H11Rik|AA987173|AI480531|AI842453|AW413586	spermatogenesis associated, serine-rich 2-like	protein-coding
1016	Peak_1016	-0.235219	2.2245	NO	0.588597	0.720669	chr1	57890109	57890507	+	0	NA	intron (NM_144882, intron 3 of 13)	intron (NM_144882, intron 3 of 13)	-12107	NM_001164566	67198	Mm.159989	NM_144882	ENSMUSG00000038305	Spats2l	2810022L02Rik|A230104H11Rik|AA987173|AI480531|AI842453|AW413586	spermatogenesis associated, serine-rich 2-like	protein-coding
1017	Peak_1017	-1.86808	4.15766	DOWN	1.89748e-14	1.05221e-12	chr1	57903785	57904183	+	0	NA	intron (NM_001164566, intron 1 of 11)	intron (NM_001164566, intron 1 of 11)	1569	NM_001164566	67198	Mm.159989	NM_144882	ENSMUSG00000038305	Spats2l	2810022L02Rik|A230104H11Rik|AA987173|AI480531|AI842453|AW413586	spermatogenesis associated, serine-rich 2-like	protein-coding
1018	Peak_1018	0.713575	3.03673	NO	0.074257	0.171052	chr1	57909471	57909869	+	0	NA	intron (NM_001164566, intron 1 of 11)	intron (NM_001164566, intron 1 of 11)	7255	NM_001164566	67198	Mm.159989	NM_144882	ENSMUSG00000038305	Spats2l	2810022L02Rik|A230104H11Rik|AA987173|AI480531|AI842453|AW413586	spermatogenesis associated, serine-rich 2-like	protein-coding
1019	Peak_1019	2.85485	3.64072	UP	7.32125e-12	2.47372e-10	chr1	57918951	57919349	+	0	NA	intron (NM_001164566, intron 2 of 11)	intron (NM_001164566, intron 2 of 11)	16735	NM_001164566	67198	Mm.159989	NM_144882	ENSMUSG00000038305	Spats2l	2810022L02Rik|A230104H11Rik|AA987173|AI480531|AI842453|AW413586	spermatogenesis associated, serine-rich 2-like	protein-coding
1020	Peak_1020	-0.163287	3.50619	NO	0.616429	0.742286	chr1	57946875	57947273	+	0	NA	intron (NM_001164566, intron 5 of 11)	intron (NM_001164566, intron 5 of 11)	44659	NM_001164566	67198	Mm.159989	NM_144882	ENSMUSG00000038305	Spats2l	2810022L02Rik|A230104H11Rik|AA987173|AI480531|AI842453|AW413586	spermatogenesis associated, serine-rich 2-like	protein-coding
1021	Peak_1021	2.68697	3.27303	UP	1.11235e-08	1.96695e-07	chr1	57964143	57964541	+	0	NA	intron (NM_001164566, intron 7 of 11)	intron (NM_001164566, intron 7 of 11)	61927	NM_001164566	67198	Mm.159989	NM_144882	ENSMUSG00000038305	Spats2l	2810022L02Rik|A230104H11Rik|AA987173|AI480531|AI842453|AW413586	spermatogenesis associated, serine-rich 2-like	protein-coding
1022	Peak_1022	0.633019	3.3374	NO	0.102967	0.217097	chr1	58005828	58006226	+	0	NA	TTS (NM_144882)	TTS (NM_144882)	20341	NR_027630	51960	Mm.339711	NM_030211	ENSMUSG00000054770	Kctd18	4932411A20Rik|6530404F10Rik	potassium channel tetramerisation domain containing 18	protein-coding
1023	Peak_1023	-0.39182	5.03719	NO	0.0594818	0.144895	chr1	58026505	58026903	+	0	NA	promoter-TSS (NR_027630)	promoter-TSS (NR_027630)	224	NM_001159865	51960	Mm.339711	NM_030211	ENSMUSG00000054770	Kctd18	4932411A20Rik|6530404F10Rik	potassium channel tetramerisation domain containing 18	protein-coding
1024	Peak_1024	-0.441608	4.89212	NO	0.059618	0.14515	chr1	58052662	58053060	+	0	NA	promoter-TSS (NM_199007)	promoter-TSS (NM_199007)	43	NM_199007	68549	Mm.32800	NM_199007	ENSMUSG00000026039	Sgol2a	1110007N04Rik|4932411A20Rik|5730576N04Rik|AU018846|AV008062|D1Ertd8e|Sgol2|Tripin	shugoshin-like 2a (S. pombe)	protein-coding
1025	Peak_1025	-0.584661	3.45599	NO	0.0757949	0.173672	chr1	58086934	58087332	+	0	NA	intron (NM_009676, intron 1 of 34)	intron (NM_009676, intron 1 of 34)	320	NM_009676	11761	Mm.26787	NM_009676	ENSMUSG00000063558	Aox1	AI196512|AI255253|Ao|Aox-1|Aox-2|Aox2|Moro|Ro	aldehyde oxidase 1	protein-coding
1026	Peak_1026	-0.144026	2.26503	NO	0.735211	0.830379	chr1	58115122	58115520	+	0	NA	intron (NM_009676, intron 10 of 34)	intron (NM_009676, intron 10 of 34)	28508	NM_009676	11761	Mm.26787	NM_009676	ENSMUSG00000063558	Aox1	AI196512|AI255253|Ao|Aox-1|Aox-2|Aox2|Moro|Ro	aldehyde oxidase 1	protein-coding
1027	Peak_1027	-3.12255	2.91163	DOWN	2.42975e-07	3.22568e-06	chr1	58126082	58126480	+	0	NA	intron (NM_009676, intron 18 of 34)	intron (NM_009676, intron 18 of 34)	39468	NM_009676	11761	Mm.26787	NM_009676	ENSMUSG00000063558	Aox1	AI196512|AI255253|Ao|Aox-1|Aox-2|Aox2|Moro|Ro	aldehyde oxidase 1	protein-coding
1028	Peak_1028	-0.6922	3.19512	NO	0.0313222	0.0890925	chr1	58169594	58169992	+	0	NA	promoter-TSS (NM_023617)	promoter-TSS (NM_023617)	-187	NM_023617	71724	Mm.20108	NM_023617	ENSMUSG00000064294	Aox3	1200011D03Rik|AI326299|Aoh1|Aoh2	aldehyde oxidase 3	protein-coding
1029	Peak_1029	-0.732858	2.34185	NO	0.0618004	0.149167	chr1	58213674	58214072	+	0	NA	intron (NM_023617, intron 16 of 34)	intron (NM_023617, intron 16 of 34)	43893	NM_023617	71724	Mm.20108	NM_023617	ENSMUSG00000064294	Aox3	1200011D03Rik|AI326299|Aoh1|Aoh2	aldehyde oxidase 3	protein-coding
1030	Peak_1030	0.363415	2.38778	NO	0.458726	0.610953	chr1	58252385	58252783	+	0	NA	intron (NM_023617, intron 34 of 34)	intron (NM_023617, intron 34 of 34)	-14657	NM_023631	71872	Mm.244525	NM_023631	ENSMUSG00000038242	Aox4	2310003G12Rik|Aoh2	aldehyde oxidase 4	protein-coding
1031	Peak_1031	0.399218	2.63895	NO	0.350368	0.509706	chr1	58278602	58279000	+	0	NA	intron (NM_023631, intron 5 of 34)	intron (NM_023631, intron 5 of 34)	11560	NM_023631	71872	Mm.244525	NM_023631	ENSMUSG00000038242	Aox4	2310003G12Rik|Aoh2	aldehyde oxidase 4	protein-coding
1032	Peak_1032	1.62274	3.58863	UP	5.85633e-05	0.000441791	chr1	58332493	58332891	+	0	NA	Intergenic	Intergenic	-2478	NM_001008419	213043	Mm.414292	NM_001008419	ENSMUSG00000079554	Aox2	Aoh3|Aox3l1	aldehyde oxidase 2	protein-coding
1033	Peak_1033	1.28026	2.7114	UP	0.00228634	0.0105654	chr1	58346881	58347279	+	0	NA	intron (NM_001008419, intron 7 of 35)	intron (NM_001008419, intron 7 of 35)	11910	NM_001008419	213043	Mm.414292	NM_001008419	ENSMUSG00000079554	Aox2	Aoh3|Aox3l1	aldehyde oxidase 2	protein-coding
1034	Peak_1034	0.017284	3.85189	NO	0.952695	0.972547	chr1	58353085	58353483	+	0	NA	intron (NM_001008419, intron 10 of 35)	intron (NM_001008419, intron 10 of 35)	18114	NM_001008419	213043	Mm.414292	NM_001008419	ENSMUSG00000079554	Aox2	Aoh3|Aox3l1	aldehyde oxidase 2	protein-coding
1035	Peak_1035	2.45645	3.50113	UP	7.85759e-09	1.43207e-07	chr1	58364317	58364715	+	0	NA	intron (NM_001008419, intron 16 of 35)	intron (NM_001008419, intron 16 of 35)	29346	NM_001008419	213043	Mm.414292	NM_001008419	ENSMUSG00000079554	Aox2	Aoh3|Aox3l1	aldehyde oxidase 2	protein-coding
1036	Peak_1036	-0.173635	3.02819	NO	0.627856	0.751504	chr1	58389831	58390229	+	0	NA	intron (NM_001008419, intron 22 of 35)	intron (NM_001008419, intron 22 of 35)	54860	NM_001008419	213043	Mm.414292	NM_001008419	ENSMUSG00000079554	Aox2	Aoh3|Aox3l1	aldehyde oxidase 2	protein-coding
1037	Peak_1037	-0.417558	5.12863	NO	0.0545896	0.136001	chr1	58449967	58450365	+	0	NA	intron (NM_025824, intron 1 of 11)	CpG	186	NM_025824	66882	Mm.21848	NM_025824	ENSMUSG00000051223	Bzw1	1200015E15Rik|mKIAA0005	basic leucine zipper and W2 domains 1	protein-coding
1038	Peak_1038	-0.604516	4.63787	NO	0.00560585	0.0224169	chr1	58480480	58480878	+	0	NA	intron (NR_027854, intron 1 of 10)	CpG	253	NR_027854	12747	Mm.1761	NM_009905	ENSMUSG00000026034	Clk1	STY	CDC-like kinase 1	protein-coding
1039	Peak_1039	1.54764	3.24549	UP	0.00598184	0.02368	chr1	58498057	58498455	+	0	NA	intron (NM_027374, intron 3 of 5)	intron (NM_027374, intron 3 of 5)	-3739	NM_022988	65102	Mm.340248	NM_022988	ENSMUSG00000026036	Nif3l1	1110030G24Rik	Ngg1 interacting factor 3-like 1 (S. pombe)	protein-coding
1040	Peak_1040	-0.21093	5.20779	NO	0.404984	0.561963	chr1	58502169	58502567	+	0	NA	promoter-TSS (NM_001285826)	promoter-TSS (NM_001285826)	-38	NM_001285826	70225	Mm.340195	NM_027351	ENSMUSG00000026035	Ppil3	2310076N22Rik|2510026K04Rik|Cyp10l	peptidylprolyl isomerase (cyclophilin)-like 3	protein-coding
1041	Peak_1041	0.0416437	2.29714	NO	0.944314	0.967669	chr1	58515667	58516065	+	0	NA	intron (NM_022988, intron 6 of 6)	B4A|SINE|B4	-13536	NM_001285826	70225	Mm.340195	NM_027351	ENSMUSG00000026035	Ppil3	2310076N22Rik|2510026K04Rik|Cyp10l	peptidylprolyl isomerase (cyclophilin)-like 3	protein-coding
1042	Peak_1042	-0.278049	5.67898	NO	0.272119	0.429479	chr1	58561481	58561879	+	0	NA	5' UTR (NM_001271526, exon 1 of 18)	5' UTR (NM_001271526, exon 1 of 18)	273	NM_001271526	18393	Mm.3411	NM_008765	ENSMUSG00000026037	Orc2	AU041563|Orc2l	origin recognition complex, subunit 2	protein-coding
1043	Peak_1043	-0.375048	4.79343	NO	0.143705	0.276229	chr1	58642973	58643371	+	0	NA	promoter-TSS (NM_001310599)	promoter-TSS (NM_001310599)	5	NM_172513	213056	Mm.26272	NM_172513	ENSMUSG00000038174	Fam126b	C130065N10Rik|D1Ertd53e|D630010C10	family with sequence similarity 126, member B	protein-coding
1044	Peak_1044	0.223839	4.28119	NO	0.396448	0.554108	chr1	58709391	58709789	+	0	NA	intron (NR_045007, intron 1 of 1)	intron (NR_045007, intron 1 of 1)	105	NR_045007	100504501	Mm.440933	NR_045007	ENSMUSG00000102059	Gm20257	-	caspase 8 pseudogene	pseudo
1045	Peak_1045	0.310577	1.91337	NO	0.599508	0.729311	chr1	58736003	58736401	+	0	NA	intron (NM_001347056, intron 4 of 13)	intron (NM_001347056, intron 4 of 13)	13087	NM_001347056	108812	Mm.442063	NM_175370	ENSMUSG00000047528	Als2cr12	4933405P16Rik|4933425F06Rik	amyotrophic lateral sclerosis 2 (juvenile) chromosome region, candidate 12 (human)	protein-coding
1046	Peak_1046	-0.29859	2.05694	NO	0.542968	0.683076	chr1	58754424	58754822	+	0	NA	Intergenic	Intergenic	-1790	NM_175370	108812	Mm.442063	NM_175370	ENSMUSG00000047528	Als2cr12	4933405P16Rik|4933425F06Rik	amyotrophic lateral sclerosis 2 (juvenile) chromosome region, candidate 12 (human)	protein-coding
1047	Peak_1047	-0.312195	4.80367	NO	0.163678	0.302865	chr1	58768340	58768738	+	0	NA	intron (NM_001289704, intron 1 of 9)	CpG	204	NM_001293804	12633	Mm.336848	NM_009805	ENSMUSG00000026031	Cflar	2310024N18Rik|A430105C05Rik|CLARP|Cash|Casper|ENSMUSG00000072980|FLAME|FLAME-1|Flip|Gm9845|I-FLICE|MRIT|c-Flip	CASP8 and FADD-like apoptosis regulator	protein-coding
1048	Peak_1048	-0.571061	4.15375	NO	0.0259605	0.0769272	chr1	58769179	58769577	+	0	NA	promoter-TSS (NM_009805)	promoter-TSS (NM_009805)	-752	NM_207653	12633	Mm.336848	NM_009805	ENSMUSG00000026031	Cflar	2310024N18Rik|A430105C05Rik|CLARP|Cash|Casper|ENSMUSG00000072980|FLAME|FLAME-1|Flip|Gm9845|I-FLICE|MRIT|c-Flip	CASP8 and FADD-like apoptosis regulator	protein-coding
1049	Peak_1049	-0.571775	4.08115	NO	0.0221866	0.0680313	chr1	58770083	58770481	+	0	NA	5' UTR (NM_009805, exon 1 of 5)	5' UTR (NM_009805, exon 1 of 5)	152	NM_009805	12633	Mm.336848	NM_009805	ENSMUSG00000026031	Cflar	2310024N18Rik|A430105C05Rik|CLARP|Cash|Casper|ENSMUSG00000072980|FLAME|FLAME-1|Flip|Gm9845|I-FLICE|MRIT|c-Flip	CASP8 and FADD-like apoptosis regulator	protein-coding
1050	Peak_1050	0.184209	2.81294	NO	0.612289	0.73899	chr1	58818459	58818857	+	0	NA	Intergenic	Intergenic	31262	NM_001293805	12633	Mm.336848	NM_009805	ENSMUSG00000026031	Cflar	2310024N18Rik|A430105C05Rik|CLARP|Cash|Casper|ENSMUSG00000072980|FLAME|FLAME-1|Flip|Gm9845|I-FLICE|MRIT|c-Flip	CASP8 and FADD-like apoptosis regulator	protein-coding
1051	Peak_1051	0.0841191	3.9002	NO	0.761946	0.848471	chr1	58852258	58852656	+	0	NA	5' UTR (NM_009812, exon 1 of 9)	5' UTR (NM_009812, exon 1 of 9)	239	NM_009812	12370	Mm.336851	NM_009812	ENSMUSG00000026029	Casp8	CASP-8|FLICE|MACH|Mch5	caspase 8	protein-coding
1052	Peak_1052	0.732324	2.6594	NO	0.0597654	0.14543	chr1	58859626	58860024	+	0	NA	intron (NM_001080126, intron 1 of 8)	intron (NM_001080126, intron 1 of 8)	479	NM_001080126	12370	Mm.336851	NM_009812	ENSMUSG00000026029	Casp8	CASP-8|FLICE|MACH|Mch5	caspase 8	protein-coding
1053	Peak_1053	-0.596817	2.76114	NO	0.168628	0.309489	chr1	58954428	58954826	+	0	NA	Intergenic	Intergenic	75699	NM_172406	70827	Mm.222887	NM_172406	ENSMUSG00000026028	Trak2	2900022D04Rik|4733401O11Rik|AI480836|AW046271|Als2cr3|CALS-C|GRIF-1|GRIF1|OIP98|mKIAA0549	trafficking protein, kinesin binding 2	protein-coding
1054	Peak_1054	-0.300386	2.77099	NO	0.41142	0.567878	chr1	59017919	59018317	+	0	NA	intron (NM_172406, intron 1 of 15)	intron (NM_172406, intron 1 of 15)	12208	NM_172406	70827	Mm.222887	NM_172406	ENSMUSG00000026028	Trak2	2900022D04Rik|4733401O11Rik|AI480836|AW046271|Als2cr3|CALS-C|GRIF-1|GRIF1|OIP98|mKIAA0549	trafficking protein, kinesin binding 2	protein-coding
1055	Peak_1055	2.03475	3.98146	UP	7.51101e-08	1.11577e-06	chr1	59026948	59027346	+	0	NA	intron (NM_172406, intron 1 of 15)	MLT1B|LTR|MaLR	3179	NM_172406	70827	Mm.222887	NM_172406	ENSMUSG00000026028	Trak2	2900022D04Rik|4733401O11Rik|AI480836|AW046271|Als2cr3|CALS-C|GRIF-1|GRIF1|OIP98|mKIAA0549	trafficking protein, kinesin binding 2	protein-coding
1056	Peak_1056	-0.187222	5.90442	NO	0.437208	0.591364	chr1	59030264	59030662	+	0	NA	promoter-TSS (NM_172406)	promoter-TSS (NM_172406)	48	NM_172656	227154	Mm.286006	NM_172656	ENSMUSG00000026027	Stradb	AA792893|Als2cr2|B830008M19|D1Ucla2|ILPIP|ILPIPA|PRO1038|Papk|Syradb	STE20-related kinase adaptor beta	protein-coding
1057	Peak_1057	1.29895	2.64553	NO	0.0118409	0.0412727	chr1	59094602	59095000	+	0	NA	Intergenic	B4|SINE|B4	56943	NM_175200	73463	Mm.252811	NM_175200	ENSMUSG00000072295	Als2cr11	1700052H20Rik|4930408G06Rik	amyotrophic lateral sclerosis 2 (juvenile) chromosome region, candidate 11 (human)	protein-coding
1058	Peak_1058	-0.822467	2.64712	NO	0.0321196	0.0908319	chr1	59124845	59125243	+	0	NA	intron (NM_175200, intron 6 of 12)	intron (NM_175200, intron 6 of 12)	26700	NM_175200	73463	Mm.252811	NM_175200	ENSMUSG00000072295	Als2cr11	1700052H20Rik|4930408G06Rik	amyotrophic lateral sclerosis 2 (juvenile) chromosome region, candidate 11 (human)	protein-coding
1059	Peak_1059	-0.435074	2.71687	NO	0.296565	0.45524	chr1	59127760	59128158	+	0	NA	intron (NM_175200, intron 4 of 12)	intron (NM_175200, intron 4 of 12)	23785	NM_175200	73463	Mm.252811	NM_175200	ENSMUSG00000072295	Als2cr11	1700052H20Rik|4930408G06Rik	amyotrophic lateral sclerosis 2 (juvenile) chromosome region, candidate 11 (human)	protein-coding
1060	Peak_1060	-0.088748	5.44836	NO	0.71903	0.819461	chr1	59176755	59177153	+	0	NA	promoter-TSS (NM_001033449)	promoter-TSS (NM_001033449)	-14	NM_001033449	381259	Mm.261275	NM_001033449	ENSMUSG00000038079	Tmem237	AI853305|Als2cr4|Gm972	transmembrane protein 237	protein-coding
1061	Peak_1061	0.399139	2.12504	NO	0.453942	0.606347	chr1	59191079	59191477	+	0	NA	intron (NM_001164682, intron 15 of 22)	intron (NM_001164682, intron 15 of 22)	-14338	NM_001033449	381259	Mm.261275	NM_001033449	ENSMUSG00000038079	Tmem237	AI853305|Als2cr4|Gm972	transmembrane protein 237	protein-coding
1062	Peak_1062	-0.921692	3.49266	NO	0.00209229	0.00980936	chr1	59219600	59219998	+	0	NA	5' UTR (NM_001164682, exon 1 of 23)	5' UTR (NM_001164682, exon 1 of 23)	434	NM_001164682	227157	Mm.474049	NM_145143	ENSMUSG00000079550	Mpp4	Dlg6	membrane protein, palmitoylated 4 (MAGUK p55 subfamily member 4)	protein-coding
1063	Peak_1063	0.487282	2.53304	NO	0.346462	0.506059	chr1	59244378	59244776	+	0	NA	intron (NM_028717, intron 14 of 33)	intron (NM_028717, intron 14 of 33)	-24344	NM_001164682	227157	Mm.474049	NM_145143	ENSMUSG00000079550	Mpp4	Dlg6	membrane protein, palmitoylated 4 (MAGUK p55 subfamily member 4)	protein-coding
1064	Peak_1064	0.234712	5.15201	NO	0.288152	0.446592	chr1	59294175	59294573	+	0	NA	promoter-TSS (NM_001159948)	promoter-TSS (NM_001159948)	-299	NM_146109	74018	Mm.272078	NM_028717	ENSMUSG00000026024	Als2	3222402C23Rik|9430073A21Rik|Als2cr6|Alsin|mKIAA1563	amyotrophic lateral sclerosis 2 (juvenile)	protein-coding
1065	Peak_1065	-0.250012	3.30379	NO	0.453463	0.605947	chr1	59304492	59304890	+	0	NA	Intergenic	Intergenic	-9060	NM_001033373	271697	Mm.297713	NM_001033373	ENSMUSG00000026023	Cdk15	Als2cr7|Pftk2	cyclin-dependent kinase 15	protein-coding
1066	Peak_1066	-0.568981	3.39225	NO	0.0774549	0.176466	chr1	59313516	59313914	+	0	NA	promoter-TSS (NM_001033373)	promoter-TSS (NM_001033373)	-36	NM_001033373	271697	Mm.297713	NM_001033373	ENSMUSG00000026023	Cdk15	Als2cr7|Pftk2	cyclin-dependent kinase 15	protein-coding
1067	Peak_1067	1.28146	3.55435	UP	0.00175805	0.00847406	chr1	59314567	59314965	+	0	NA	exon (NM_001033373, exon 2 of 14)	exon (NM_001033373, exon 2 of 14)	1015	NM_001033373	271697	Mm.297713	NM_001033373	ENSMUSG00000026023	Cdk15	Als2cr7|Pftk2	cyclin-dependent kinase 15	protein-coding
1068	Peak_1068	-1.12283	3.37683	DOWN	0.000103771	0.00072864	chr1	59327036	59327434	+	0	NA	intron (NM_001033373, intron 4 of 13)	intron (NM_001033373, intron 4 of 13)	13484	NM_001033373	271697	Mm.297713	NM_001033373	ENSMUSG00000026023	Cdk15	Als2cr7|Pftk2	cyclin-dependent kinase 15	protein-coding
1069	Peak_1069	1.71659	4.86333	UP	1.53719e-08	2.63571e-07	chr1	59344529	59344927	+	0	NA	exon (NM_001033373, exon 7 of 14)	exon (NM_001033373, exon 7 of 14)	30977	NM_001033373	271697	Mm.297713	NM_001033373	ENSMUSG00000026023	Cdk15	Als2cr7|Pftk2	cyclin-dependent kinase 15	protein-coding
1070	Peak_1070	-0.775346	2.94223	NO	0.0121453	0.0420847	chr1	59383946	59384344	+	0	NA	intron (NM_001033373, intron 11 of 13)	intron (NM_001033373, intron 11 of 13)	70394	NM_001033373	271697	Mm.297713	NM_001033373	ENSMUSG00000026023	Cdk15	Als2cr7|Pftk2	cyclin-dependent kinase 15	protein-coding
1071	Peak_1071	0.729236	3.10539	NO	0.0859275	0.190169	chr1	59385015	59385413	+	0	NA	intron (NM_001033373, intron 11 of 13)	intron (NM_001033373, intron 11 of 13)	71463	NM_001033373	271697	Mm.297713	NM_001033373	ENSMUSG00000026023	Cdk15	Als2cr7|Pftk2	cyclin-dependent kinase 15	protein-coding
1072	Peak_1072	0.716151	3.96561	NO	0.0375276	0.102306	chr1	59397809	59398207	+	0	NA	intron (NM_001033373, intron 12 of 13)	intron (NM_001033373, intron 12 of 13)	84257	NM_001033373	271697	Mm.297713	NM_001033373	ENSMUSG00000026023	Cdk15	Als2cr7|Pftk2	cyclin-dependent kinase 15	protein-coding
1073	Peak_1073	2.01906	3.85505	UP	0.000199096	0.00129124	chr1	59410035	59410433	+	0	NA	Intergenic	Intergenic	96483	NM_001033373	271697	Mm.297713	NM_001033373	ENSMUSG00000026023	Cdk15	Als2cr7|Pftk2	cyclin-dependent kinase 15	protein-coding
1074	Peak_1074	0.158247	3.70279	NO	0.617308	0.742904	chr1	59424950	59425348	+	0	NA	Intergenic	MIRb|SINE|MIR	111398	NM_001033373	271697	Mm.297713	NM_001033373	ENSMUSG00000026023	Cdk15	Als2cr7|Pftk2	cyclin-dependent kinase 15	protein-coding
1075	Peak_1075	-2.3593	3.23013	DOWN	1.09035e-09	2.36487e-08	chr1	59433097	59433495	+	0	NA	Intergenic	Intergenic	-105695	NM_008057	14369	Mm.297906	NM_008057	ENSMUSG00000041075	Fzd7	Fz7	frizzled class receptor 7	protein-coding
1076	Peak_1076	1.88784	3.6155	UP	0.00054236	0.00308906	chr1	59448463	59448861	+	0	NA	Intergenic	Intergenic	-90329	NM_008057	14369	Mm.297906	NM_008057	ENSMUSG00000041075	Fzd7	Fz7	frizzled class receptor 7	protein-coding
1077	Peak_1077	1.62769	3.40136	UP	2.99171e-05	0.000243836	chr1	59454331	59454729	+	0	NA	Intergenic	Intergenic	-84461	NM_008057	14369	Mm.297906	NM_008057	ENSMUSG00000041075	Fzd7	Fz7	frizzled class receptor 7	protein-coding
1078	Peak_1078	-1.07078	3.30822	DOWN	0.00091322	0.00484875	chr1	59456343	59456741	+	0	NA	Intergenic	(TTCC)n|Simple_repeat|Simple_repeat	-82449	NM_008057	14369	Mm.297906	NM_008057	ENSMUSG00000041075	Fzd7	Fz7	frizzled class receptor 7	protein-coding
1079	Peak_1079	0.260978	3.25054	NO	0.520572	0.6641	chr1	59466554	59466952	+	0	NA	Intergenic	Intergenic	-72238	NM_008057	14369	Mm.297906	NM_008057	ENSMUSG00000041075	Fzd7	Fz7	frizzled class receptor 7	protein-coding
1080	Peak_1080	-0.439671	3.3305	NO	0.288741	0.447145	chr1	59479864	59480262	+	0	NA	Intergenic	Intergenic	-58928	NM_008057	14369	Mm.297906	NM_008057	ENSMUSG00000041075	Fzd7	Fz7	frizzled class receptor 7	protein-coding
1081	Peak_1081	0.200307	2.68225	NO	0.641909	0.762696	chr1	59495003	59495401	+	0	NA	Intergenic	Intergenic	-43789	NM_008057	14369	Mm.297906	NM_008057	ENSMUSG00000041075	Fzd7	Fz7	frizzled class receptor 7	protein-coding
1082	Peak_1082	1.01612	3.98899	UP	0.0004894	0.0028288	chr1	59505794	59506192	+	0	NA	Intergenic	Intergenic	-32998	NM_008057	14369	Mm.297906	NM_008057	ENSMUSG00000041075	Fzd7	Fz7	frizzled class receptor 7	protein-coding
1083	Peak_1083	0.557864	3.18909	NO	0.142733	0.274836	chr1	59508422	59508820	+	0	NA	Intergenic	Intergenic	-30370	NM_008057	14369	Mm.297906	NM_008057	ENSMUSG00000041075	Fzd7	Fz7	frizzled class receptor 7	protein-coding
1084	Peak_1084	-0.388843	3.43017	NO	0.237081	0.39104	chr1	59522413	59522811	+	0	NA	Intergenic	Intergenic	-16379	NM_008057	14369	Mm.297906	NM_008057	ENSMUSG00000041075	Fzd7	Fz7	frizzled class receptor 7	protein-coding
1085	Peak_1085	0.570338	2.85406	NO	0.223437	0.37581	chr1	59532365	59532763	+	0	NA	Intergenic	Intergenic	-6427	NM_008057	14369	Mm.297906	NM_008057	ENSMUSG00000041075	Fzd7	Fz7	frizzled class receptor 7	protein-coding
1086	Peak_1086	-0.298454	6.25058	NO	0.225802	0.37843	chr1	59538736	59539134	+	0	NA	promoter-TSS (NM_008057)	promoter-TSS (NM_008057)	-56	NM_008057	14369	Mm.297906	NM_008057	ENSMUSG00000041075	Fzd7	Fz7	frizzled class receptor 7	protein-coding
1087	Peak_1087	-0.531778	4.92113	NO	0.0148993	0.0496076	chr1	59540618	59541016	+	0	NA	exon (NM_008057, exon 1 of 1)	exon (NM_008057, exon 1 of 1)	1826	NM_008057	14369	Mm.297906	NM_008057	ENSMUSG00000041075	Fzd7	Fz7	frizzled class receptor 7	protein-coding
1088	Peak_1088	-0.359468	4.05496	NO	0.165477	0.305317	chr1	59544458	59544856	+	0	NA	TTS (NM_008057)	TTS (NM_008057)	5666	NM_008057	14369	Mm.297906	NM_008057	ENSMUSG00000041075	Fzd7	Fz7	frizzled class receptor 7	protein-coding
1089	Peak_1089	0.175833	2.04696	NO	0.70142	0.806307	chr1	59554777	59555175	+	0	NA	Intergenic	Intergenic	15985	NM_008057	14369	Mm.297906	NM_008057	ENSMUSG00000041075	Fzd7	Fz7	frizzled class receptor 7	protein-coding
1090	Peak_1090	-0.673298	2.20367	NO	0.114421	0.234302	chr1	59560539	59560937	+	0	NA	Intergenic	Intergenic	-12370	NM_001013771	381260	Mm.486706	NM_001013771	ENSMUSG00000047361	Gm973	AW554518	predicted gene 973	protein-coding
1091	Peak_1091	-3.49227	4.04537	DOWN	1.81433e-21	3.8959e-19	chr1	59565266	59565664	+	0	NA	Intergenic	Intergenic	-7643	NM_001013771	381260	Mm.486706	NM_001013771	ENSMUSG00000047361	Gm973	AW554518	predicted gene 973	protein-coding
1092	Peak_1092	0.446653	4.99205	NO	0.0506575	0.128589	chr1	59573253	59573651	+	0	NA	intron (NM_001013771, intron 1 of 19)	intron (NM_001013771, intron 1 of 19)	344	NM_001013771	381260	Mm.486706	NM_001013771	ENSMUSG00000047361	Gm973	AW554518	predicted gene 973	protein-coding
1093	Peak_1093	-2.69864	2.77518	DOWN	2.20293e-09	4.49108e-08	chr1	59592259	59592657	+	0	NA	intron (NM_001013771, intron 2 of 19)	intron (NM_001013771, intron 2 of 19)	19350	NM_001013771	381260	Mm.486706	NM_001013771	ENSMUSG00000047361	Gm973	AW554518	predicted gene 973	protein-coding
1094	Peak_1094	-0.0216249	2.91064	NO	0.949323	0.970629	chr1	59598487	59598885	+	0	NA	intron (NM_001013771, intron 3 of 19)	intron (NM_001013771, intron 3 of 19)	25578	NM_001013771	381260	Mm.486706	NM_001013771	ENSMUSG00000047361	Gm973	AW554518	predicted gene 973	protein-coding
1095	Peak_1095	0.443563	2.45153	NO	0.301102	0.460084	chr1	59600778	59601176	+	0	NA	intron (NM_001013771, intron 3 of 19)	intron (NM_001013771, intron 3 of 19)	27869	NM_001013771	381260	Mm.486706	NM_001013771	ENSMUSG00000047361	Gm973	AW554518	predicted gene 973	protein-coding
1096	Peak_1096	0.180566	2.80821	NO	0.642686	0.763159	chr1	59605809	59606207	+	0	NA	intron (NM_001013771, intron 4 of 19)	intron (NM_001013771, intron 4 of 19)	32900	NM_001013771	381260	Mm.486706	NM_001013771	ENSMUSG00000047361	Gm973	AW554518	predicted gene 973	protein-coding
1097	Peak_1097	0.918107	3.41756	NO	0.00880096	0.0324594	chr1	59610569	59610967	+	0	NA	intron (NM_001013771, intron 7 of 19)	intron (NM_001013771, intron 7 of 19)	37660	NM_001013771	381260	Mm.486706	NM_001013771	ENSMUSG00000047361	Gm973	AW554518	predicted gene 973	protein-coding
1098	Peak_1098	-0.600957	3.1858	NO	0.0655797	0.155673	chr1	59641646	59642044	+	0	NA	intron (NM_001013771, intron 12 of 19)	intron (NM_001013771, intron 12 of 19)	68737	NM_001013771	381260	Mm.486706	NM_001013771	ENSMUSG00000047361	Gm973	AW554518	predicted gene 973	protein-coding
1099	Peak_1099	0.83188	2.46093	NO	0.158343	0.295788	chr1	59647444	59647842	+	0	NA	intron (NM_001013771, intron 12 of 19)	intron (NM_001013771, intron 12 of 19)	74535	NM_001013771	381260	Mm.486706	NM_001013771	ENSMUSG00000047361	Gm973	AW554518	predicted gene 973	protein-coding
1100	Peak_1100	-0.323668	2.59904	NO	0.467455	0.618654	chr1	59649117	59649515	+	0	NA	intron (NM_001013771, intron 12 of 19)	intron (NM_001013771, intron 12 of 19)	76208	NM_001013771	381260	Mm.486706	NM_001013771	ENSMUSG00000047361	Gm973	AW554518	predicted gene 973	protein-coding
1101	Peak_1101	0.035248	3.17522	NO	0.912523	0.94832	chr1	59660810	59661208	+	0	NA	intron (NM_001013771, intron 12 of 19)	intron (NM_001013771, intron 12 of 19)	66669	NM_009460	22218	Mm.362118	NM_009460	ENSMUSG00000026021	Sumo1	GMP1|PIC1|SENTRIN|SMT3|SMT3H3|SMTP3|SUMO-1|Smt3C|Ubl1	small ubiquitin-like modifier 1	protein-coding
1102	Peak_1102	-0.180131	3.0662	NO	0.612214	0.73898	chr1	59670614	59671012	+	0	NA	intron (NM_001013771, intron 13 of 19)	intron (NM_001013771, intron 13 of 19)	56865	NM_009460	22218	Mm.362118	NM_009460	ENSMUSG00000026021	Sumo1	GMP1|PIC1|SENTRIN|SMT3|SMT3H3|SMTP3|SUMO-1|Smt3C|Ubl1	small ubiquitin-like modifier 1	protein-coding
1103	Peak_1103	-0.409831	3.79144	NO	0.116363	0.237158	chr1	59680257	59680655	+	0	NA	intron (NM_001013771, intron 13 of 19)	intron (NM_001013771, intron 13 of 19)	47222	NM_009460	22218	Mm.362118	NM_009460	ENSMUSG00000026021	Sumo1	GMP1|PIC1|SENTRIN|SMT3|SMT3H3|SMTP3|SUMO-1|Smt3C|Ubl1	small ubiquitin-like modifier 1	protein-coding
1104	Peak_1104	0.838297	3.16419	NO	0.0327165	0.092172	chr1	59722069	59722467	+	0	NA	intron (NM_009460, intron 1 of 4)	intron (NM_009460, intron 1 of 4)	5410	NM_009460	22218	Mm.362118	NM_009460	ENSMUSG00000026021	Sumo1	GMP1|PIC1|SENTRIN|SMT3|SMT3H3|SMTP3|SUMO-1|Smt3C|Ubl1	small ubiquitin-like modifier 1	protein-coding
1105	Peak_1105	-0.430311	4.92551	NO	0.0516888	0.130601	chr1	59727229	59727627	+	0	NA	intron (NM_009460, intron 1 of 4)	L1MDb|LINE|L1	250	NM_009460	22218	Mm.362118	NM_009460	ENSMUSG00000026021	Sumo1	GMP1|PIC1|SENTRIN|SMT3|SMT3H3|SMTP3|SUMO-1|Smt3C|Ubl1	small ubiquitin-like modifier 1	protein-coding
1106	Peak_1106	-0.284151	4.78076	NO	0.227977	0.380974	chr1	59741680	59742078	+	0	NA	promoter-TSS (NM_018868)	promoter-TSS (NM_018868)	29	NM_018868	55989	Mm.220367	NM_018868	ENSMUSG00000026020	Nop58	MSSP|Nol5|SIK|nop5	NOP58 ribonucleoprotein	protein-coding
1107	Peak_1107	1.38143	2.67228	UP	0.00366205	0.0156898	chr1	59801732	59802130	+	0	NA	Intergenic	RMER20A|LTR|ERVK	-19192	NM_007561	12168	Mm.7106	NM_007561	ENSMUSG00000067336	Bmpr2	2610024H22Rik|AL117858|AW546137|BB189135|BMP-2|BMPR-2|BMPR-II|BMPRII|BRK-3|Gm20272	bone morphogenetic protein receptor, type II (serine/threonine kinase)	protein-coding
1108	Peak_1108	-0.390604	6.04076	NO	0.0571956	0.140885	chr1	59820049	59820447	+	0	NA	promoter-TSS (NM_007561)	promoter-TSS (NM_007561)	-875	NM_007561	12168	Mm.7106	NM_007561	ENSMUSG00000067336	Bmpr2	2610024H22Rik|AL117858|AW546137|BB189135|BMP-2|BMPR-2|BMPR-II|BMPRII|BRK-3|Gm20272	bone morphogenetic protein receptor, type II (serine/threonine kinase)	protein-coding
1109	Peak_1109	-0.101716	4.00455	NO	0.702151	0.806806	chr1	59821414	59821812	+	0	NA	intron (NM_007561, intron 1 of 12)	intron (NM_007561, intron 1 of 12)	490	NM_007561	12168	Mm.7106	NM_007561	ENSMUSG00000067336	Bmpr2	2610024H22Rik|AL117858|AW546137|BB189135|BMP-2|BMPR-2|BMPR-II|BMPRII|BRK-3|Gm20272	bone morphogenetic protein receptor, type II (serine/threonine kinase)	protein-coding
1110	Peak_1110	-2.39302	3.32979	DOWN	1.53743e-12	5.88734e-11	chr1	59890567	59890965	+	0	NA	intron (NM_007561, intron 3 of 12)	intron (NM_007561, intron 3 of 12)	69643	NM_007561	12168	Mm.7106	NM_007561	ENSMUSG00000067336	Bmpr2	2610024H22Rik|AL117858|AW546137|BB189135|BMP-2|BMPR-2|BMPR-II|BMPRII|BRK-3|Gm20272	bone morphogenetic protein receptor, type II (serine/threonine kinase)	protein-coding
1111	Peak_1111	-0.616437	3.17971	NO	0.0393136	0.106009	chr1	59904887	59905285	+	0	NA	intron (NM_007561, intron 7 of 12)	intron (NM_007561, intron 7 of 12)	-64764	NM_001037725	72750	Mm.258250	NM_001037725	ENSMUSG00000041040	Fam117b	2810425F24Rik|6330416D14Rik|Als2cr13	family with sequence similarity 117, member B	protein-coding
1112	Peak_1112	1.20349	2.97087	UP	0.00311136	0.0136694	chr1	59952342	59952740	+	0	NA	Intergenic	Intergenic	-17309	NM_001037725	72750	Mm.258250	NM_001037725	ENSMUSG00000041040	Fam117b	2810425F24Rik|6330416D14Rik|Als2cr13	family with sequence similarity 117, member B	protein-coding
1113	Peak_1113	1.27304	2.52209	UP	0.00672537	0.0260734	chr1	59962653	59963051	+	0	NA	Intergenic	Intergenic	-6998	NM_001037725	72750	Mm.258250	NM_001037725	ENSMUSG00000041040	Fam117b	2810425F24Rik|6330416D14Rik|Als2cr13	family with sequence similarity 117, member B	protein-coding
1114	Peak_1114	-0.226959	5.39687	NO	0.305928	0.464891	chr1	59969873	59970271	+	0	NA	exon (NM_001037725, exon 1 of 8)	exon (NM_001037725, exon 1 of 8)	222	NM_001037725	72750	Mm.258250	NM_001037725	ENSMUSG00000041040	Fam117b	2810425F24Rik|6330416D14Rik|Als2cr13	family with sequence similarity 117, member B	protein-coding
1115	Peak_1115	-0.343007	2.69201	NO	0.529152	0.671528	chr1	59983147	59983545	+	0	NA	intron (NM_001037725, intron 1 of 7)	RMER1A|Other|Other	13496	NM_001037725	72750	Mm.258250	NM_001037725	ENSMUSG00000041040	Fam117b	2810425F24Rik|6330416D14Rik|Als2cr13	family with sequence similarity 117, member B	protein-coding
1116	Peak_1116	-0.329177	4.67609	NO	0.1767	0.31947	chr1	60099624	60100022	+	0	NA	5' UTR (NM_027407, exon 1 of 11)	5' UTR (NM_027407, exon 1 of 11)	143	NM_001316695	70375	Mm.17834	NM_027407	ENSMUSG00000026018	Ica1l	1700030B17Rik|Als2cr15	islet cell autoantigen 1-like	protein-coding
1117	Peak_1117	-0.161239	5.40696	NO	0.444113	0.597595	chr1	60154770	60155168	+	0	NA	promoter-TSS (NM_021312)	promoter-TSS (NM_021312)	9	NM_001199061	57750	Mm.281079	NM_021312	ENSMUSG00000026019	Wdr12	4933402C23Rik|Ytm1|Ytm1p	WD repeat domain 12	protein-coding
1118	Peak_1118	1.91811	2.48956	UP	3.92842e-05	0.000310368	chr1	60209560	60209958	+	0	NA	non-coding (NR_104344, exon 12 of 12)	non-coding (NR_104344, exon 12 of 12)	-27684	NM_173444	269198	Mm.205224	NM_173444	ENSMUSG00000073664	Nbeal1	2310076G13Rik|A530050O19Rik|A530083I02Rik|AI662228|ALS2CR17	neurobeachin like 1	protein-coding
1119	Peak_1119	-1.6329	2.50921	DOWN	0.00011537	0.000799939	chr1	60215241	60215639	+	0	NA	Intergenic	MT2A|LTR|ERVL	-22003	NM_173444	269198	Mm.205224	NM_173444	ENSMUSG00000073664	Nbeal1	2310076G13Rik|A530050O19Rik|A530083I02Rik|AI662228|ALS2CR17	neurobeachin like 1	protein-coding
1120	Peak_1120	0.298089	3.04863	NO	0.381429	0.539589	chr1	60221653	60222051	+	0	NA	Intergenic	Intergenic	-15591	NM_173444	269198	Mm.205224	NM_173444	ENSMUSG00000073664	Nbeal1	2310076G13Rik|A530050O19Rik|A530083I02Rik|AI662228|ALS2CR17	neurobeachin like 1	protein-coding
1121	Peak_1121	-0.144266	6.44966	NO	0.591328	0.722742	chr1	60237241	60237639	+	0	NA	promoter-TSS (NM_173444)	promoter-TSS (NM_173444)	-3	NM_173444	269198	Mm.205224	NM_173444	ENSMUSG00000073664	Nbeal1	2310076G13Rik|A530050O19Rik|A530083I02Rik|AI662228|ALS2CR17	neurobeachin like 1	protein-coding
1122	Peak_1122	0.0267113	5.79787	NO	0.920384	0.95317	chr1	60400171	60400569	+	0	NA	intron (NM_030013, intron 1 of 12)	CpG	226	NM_030013	77951	Mm.197640	NM_030013	ENSMUSG00000049439	Cyp20a1	A930011N14Rik|Cypm	cytochrome P450, family 20, subfamily a, polypeptide 1	protein-coding
1123	Peak_1123	-0.344195	5.49288	NO	0.20442	0.353627	chr1	60466274	60466672	+	0	NA	promoter-TSS (NM_198127)	promoter-TSS (NM_198127)	10	NM_198127	329165	Mm.212066	NM_198127	ENSMUSG00000026782	Abi2	8430425M24Rik|AI839867|C130078H13	abl-interactor 2	protein-coding
1124	Peak_1124	1.40914	2.24725	NO	0.0214851	0.0663201	chr1	60555578	60555976	+	0	NA	intron (NM_001045513, intron 9 of 13)	intron (NM_001045513, intron 9 of 13)	67832	NM_001045513	77300	Mm.440325	NM_001045513	ENSMUSG00000026014	Raph1	9430025M21Rik|C730009O10Rik|Lpd	Ras association (RalGDS/AF-6) and pleckstrin homology domains 1	protein-coding
1125	Peak_1125	0.616785	2.32605	NO	0.181636	0.325605	chr1	60561461	60561859	+	0	NA	intron (NM_001045513, intron 4 of 13)	intron (NM_001045513, intron 4 of 13)	61949	NM_001045513	77300	Mm.440325	NM_001045513	ENSMUSG00000026014	Raph1	9430025M21Rik|C730009O10Rik|Lpd	Ras association (RalGDS/AF-6) and pleckstrin homology domains 1	protein-coding
1126	Peak_1126	0.0370356	3.93148	NO	0.883555	0.930137	chr1	60622136	60622534	+	0	NA	intron (NM_001045513, intron 1 of 13)	intron (NM_001045513, intron 1 of 13)	1274	NM_001045513	77300	Mm.440325	NM_001045513	ENSMUSG00000026014	Raph1	9430025M21Rik|C730009O10Rik|Lpd	Ras association (RalGDS/AF-6) and pleckstrin homology domains 1	protein-coding
1127	Peak_1127	-0.0307612	6.18649	NO	0.912757	0.94845	chr1	60623405	60623803	+	0	NA	promoter-TSS (NM_001045513)	promoter-TSS (NM_001045513)	5	NM_001045513	77300	Mm.440325	NM_001045513	ENSMUSG00000026014	Raph1	9430025M21Rik|C730009O10Rik|Lpd	Ras association (RalGDS/AF-6) and pleckstrin homology domains 1	protein-coding
1128	Peak_1128	2.13875	3.65812	UP	3.25705e-08	5.21674e-07	chr1	60666151	60666549	+	0	NA	Intergenic	Intergenic	-42741	NM_001045513	77300	Mm.440325	NM_001045513	ENSMUSG00000026014	Raph1	9430025M21Rik|C730009O10Rik|Lpd	Ras association (RalGDS/AF-6) and pleckstrin homology domains 1	protein-coding
1129	Peak_1129	-0.13435	2.52016	NO	0.772451	0.85617	chr1	60682868	60683266	+	0	NA	Intergenic	Intergenic	-59458	NM_001045513	77300	Mm.440325	NM_001045513	ENSMUSG00000026014	Raph1	9430025M21Rik|C730009O10Rik|Lpd	Ras association (RalGDS/AF-6) and pleckstrin homology domains 1	protein-coding
1130	Peak_1130	0.771531	2.56223	NO	0.0829941	0.185451	chr1	60703003	60703401	+	0	NA	Intergenic	L1MB3|LINE|L1	-79593	NM_001045513	77300	Mm.440325	NM_001045513	ENSMUSG00000026014	Raph1	9430025M21Rik|C730009O10Rik|Lpd	Ras association (RalGDS/AF-6) and pleckstrin homology domains 1	protein-coding
1131	Peak_1131	-0.299426	3.4273	NO	0.405127	0.562101	chr1	60724890	60725288	+	0	NA	Intergenic	Intergenic	-78143	NM_007642	12487	Mm.255003	NM_007642	ENSMUSG00000026012	Cd28	-	CD28 antigen	protein-coding
1132	Peak_1132	-2.21133	2.61916	DOWN	3.41586e-08	5.44389e-07	chr1	60882581	60882979	+	0	NA	Intergenic	Intergenic	79548	NM_007642	12487	Mm.255003	NM_007642	ENSMUSG00000026012	Cd28	-	CD28 antigen	protein-coding
1133	Peak_1133	0.73599	3.18488	NO	0.0318878	0.0903211	chr1	60910191	60910589	+	0	NA	Intergenic	Intergenic	-55479	NM_001281976	12477	Mm.390	NM_009843	ENSMUSG00000026011	Ctla4	Cd152|Ctla-4|Ly-56	cytotoxic T-lymphocyte-associated protein 4	protein-coding
1134	Peak_1134	0.761475	2.70445	NO	0.126694	0.252524	chr1	60929918	60930316	+	0	NA	Intergenic	Intergenic	-35752	NM_001281976	12477	Mm.390	NM_009843	ENSMUSG00000026011	Ctla4	Cd152|Ctla-4|Ly-56	cytotoxic T-lymphocyte-associated protein 4	protein-coding
1135	Peak_1135	-0.943296	3.09832	NO	0.0119286	0.0415196	chr1	60977206	60977604	+	0	NA	Intergenic	Intergenic	11536	NM_009843	12477	Mm.390	NM_009843	ENSMUSG00000026011	Ctla4	Cd152|Ctla-4|Ly-56	cytotoxic T-lymphocyte-associated protein 4	protein-coding
1136	Peak_1136	-0.138176	2.6446	NO	0.741908	0.834667	chr1	61011624	61012022	+	0	NA	Intergenic	Intergenic	-22935	NM_017480	54167	Mm.42044	NM_017480	ENSMUSG00000026009	Icos	AILIM|CCLP|CRP-1|H4|Ly115	inducible T cell co-stimulator	protein-coding
1137	Peak_1137	-1.2136	2.46876	DOWN	0.0009151	0.00485573	chr1	61017930	61018328	+	0	NA	Intergenic	Intergenic	-16629	NM_017480	54167	Mm.42044	NM_017480	ENSMUSG00000026009	Icos	AILIM|CCLP|CRP-1|H4|Ly115	inducible T cell co-stimulator	protein-coding
1138	Peak_1138	0.364726	2.16508	NO	0.524044	0.667294	chr1	61041887	61042285	+	0	NA	intron (NM_017480, intron 1 of 4)	intron (NM_017480, intron 1 of 4)	7328	NM_017480	54167	Mm.42044	NM_017480	ENSMUSG00000026009	Icos	AILIM|CCLP|CRP-1|H4|Ly115	inducible T cell co-stimulator	protein-coding
1139	Peak_1139	0.260379	1.89772	NO	0.619071	0.744434	chr1	61050012	61050410	+	0	NA	intron (NM_017480, intron 1 of 4)	intron (NM_017480, intron 1 of 4)	15453	NM_017480	54167	Mm.42044	NM_017480	ENSMUSG00000026009	Icos	AILIM|CCLP|CRP-1|H4|Ly115	inducible T cell co-stimulator	protein-coding
1140	Peak_1140	0.462372	2.30577	NO	0.37092	0.529355	chr1	61148898	61149296	+	0	NA	Intergenic	RLTR24|LTR|ERV1	114339	NM_017480	54167	Mm.42044	NM_017480	ENSMUSG00000026009	Icos	AILIM|CCLP|CRP-1|H4|Ly115	inducible T cell co-stimulator	protein-coding
1141	Peak_1141	0.137334	2.75111	NO	0.738069	0.832098	chr1	61196055	61196453	+	0	NA	Intergenic	Intergenic	161496	NM_017480	54167	Mm.42044	NM_017480	ENSMUSG00000026009	Icos	AILIM|CCLP|CRP-1|H4|Ly115	inducible T cell co-stimulator	protein-coding
1142	Peak_1142	0.285019	2.69674	NO	0.461446	0.613458	chr1	61228797	61229195	+	0	NA	Intergenic	Intergenic	194238	NM_017480	54167	Mm.42044	NM_017480	ENSMUSG00000026009	Icos	AILIM|CCLP|CRP-1|H4|Ly115	inducible T cell co-stimulator	protein-coding
1143	Peak_1143	-0.13626	2.53446	NO	0.745761	0.837305	chr1	61229579	61229977	+	0	NA	Intergenic	Intergenic	195020	NM_017480	54167	Mm.42044	NM_017480	ENSMUSG00000026009	Icos	AILIM|CCLP|CRP-1|H4|Ly115	inducible T cell co-stimulator	protein-coding
1144	Peak_1144	-0.984608	3.64976	NO	0.000395568	0.00234705	chr1	61238046	61238444	+	0	NA	Intergenic	Intergenic	-197031	NR_040483	77341	Mm.402964	NR_040483	ENSMUSG00000085447	9530026F06Rik	-	RIKEN cDNA 9530026F06 gene	ncRNA
1145	Peak_1145	-1.16605	3.49014	DOWN	2.23434e-05	0.000187884	chr1	61260177	61260575	+	0	NA	Intergenic	Intergenic	-174900	NR_040483	77341	Mm.402964	NR_040483	ENSMUSG00000085447	9530026F06Rik	-	RIKEN cDNA 9530026F06 gene	ncRNA
1146	Peak_1146	-0.4982	3.1935	NO	0.15065	0.285581	chr1	61290897	61291295	+	0	NA	Intergenic	Intergenic	-144180	NR_040483	77341	Mm.402964	NR_040483	ENSMUSG00000085447	9530026F06Rik	-	RIKEN cDNA 9530026F06 gene	ncRNA
1147	Peak_1147	0.363215	2.36314	NO	0.357388	0.516675	chr1	61322453	61322851	+	0	NA	Intergenic	Intergenic	-112624	NR_040483	77341	Mm.402964	NR_040483	ENSMUSG00000085447	9530026F06Rik	-	RIKEN cDNA 9530026F06 gene	ncRNA
1148	Peak_1148	-0.335729	2.69577	NO	0.404531	0.561567	chr1	61354908	61355306	+	0	NA	Intergenic	Intergenic	-80169	NR_040483	77341	Mm.402964	NR_040483	ENSMUSG00000085447	9530026F06Rik	-	RIKEN cDNA 9530026F06 gene	ncRNA
1149	Peak_1149	0.768599	3.18874	NO	0.0374907	0.10223	chr1	61359418	61359816	+	0	NA	Intergenic	Intergenic	-75659	NR_040483	77341	Mm.402964	NR_040483	ENSMUSG00000085447	9530026F06Rik	-	RIKEN cDNA 9530026F06 gene	ncRNA
1150	Peak_1150	0.484332	2.89131	NO	0.292253	0.450759	chr1	61410397	61410795	+	0	NA	Intergenic	Intergenic	-24680	NR_040483	77341	Mm.402964	NR_040483	ENSMUSG00000085447	9530026F06Rik	-	RIKEN cDNA 9530026F06 gene	ncRNA
1151	Peak_1151	-0.466586	1.84536	NO	0.412651	0.56916	chr1	61510914	61511312	+	0	NA	Intergenic	ERVL-E-int|LTR|ERVL	75837	NR_040483	77341	Mm.402964	NR_040483	ENSMUSG00000085447	9530026F06Rik	-	RIKEN cDNA 9530026F06 gene	ncRNA
1152	Peak_1152	-0.0273784	3.0535	NO	0.94705	0.969323	chr1	61577983	61578381	+	0	NA	Intergenic	Intergenic	-107216	NM_001081050	72823	Mm.35153	NM_001081050	ENSMUSG00000052062	Pard3b	1810008K04Rik|2010002N16Rik|2810455B10Rik|Als2cr19|PAR3B|PAR3L|PAR3beta	par-3 family cell polarity regulator beta	protein-coding
1153	Peak_1153	1.13293	2.27941	NO	0.0195375	0.0614368	chr1	61597763	61598161	+	0	NA	Intergenic	Intergenic	-87436	NM_001081050	72823	Mm.35153	NM_001081050	ENSMUSG00000052062	Pard3b	1810008K04Rik|2010002N16Rik|2810455B10Rik|Als2cr19|PAR3B|PAR3L|PAR3beta	par-3 family cell polarity regulator beta	protein-coding
1154	Peak_1154	-0.239731	2.19318	NO	0.587618	0.719995	chr1	61599430	61599828	+	0	NA	Intergenic	Intergenic	-85769	NM_001081050	72823	Mm.35153	NM_001081050	ENSMUSG00000052062	Pard3b	1810008K04Rik|2010002N16Rik|2810455B10Rik|Als2cr19|PAR3B|PAR3L|PAR3beta	par-3 family cell polarity regulator beta	protein-coding
1155	Peak_1155	-0.261389	4.66288	NO	0.256731	0.412647	chr1	61685558	61685956	+	0	NA	5' UTR (NM_001081050, exon 1 of 23)	5' UTR (NM_001081050, exon 1 of 23)	359	NM_001081050	72823	Mm.35153	NM_001081050	ENSMUSG00000052062	Pard3b	1810008K04Rik|2010002N16Rik|2810455B10Rik|Als2cr19|PAR3B|PAR3L|PAR3beta	par-3 family cell polarity regulator beta	protein-coding
1156	Peak_1156	0.834477	2.18713	NO	0.09698	0.207688	chr1	61959710	61960108	+	0	NA	intron (NM_001081050, intron 2 of 22)	intron (NM_001081050, intron 2 of 22)	274511	NM_001081050	72823	Mm.35153	NM_001081050	ENSMUSG00000052062	Pard3b	1810008K04Rik|2010002N16Rik|2810455B10Rik|Als2cr19|PAR3B|PAR3L|PAR3beta	par-3 family cell polarity regulator beta	protein-coding
1157	Peak_1157	0.176738	2.71399	NO	0.694482	0.801367	chr1	61971430	61971828	+	0	NA	intron (NM_001081050, intron 2 of 22)	intron (NM_001081050, intron 2 of 22)	286231	NM_001081050	72823	Mm.35153	NM_001081050	ENSMUSG00000052062	Pard3b	1810008K04Rik|2010002N16Rik|2810455B10Rik|Als2cr19|PAR3B|PAR3L|PAR3beta	par-3 family cell polarity regulator beta	protein-coding
1158	Peak_1158	0.793567	2.65093	NO	0.119626	0.241991	chr1	61985918	61986316	+	0	NA	intron (NM_001081050, intron 2 of 22)	intron (NM_001081050, intron 2 of 22)	300719	NM_001081050	72823	Mm.35153	NM_001081050	ENSMUSG00000052062	Pard3b	1810008K04Rik|2010002N16Rik|2810455B10Rik|Als2cr19|PAR3B|PAR3L|PAR3beta	par-3 family cell polarity regulator beta	protein-coding
1159	Peak_1159	-3.28516	2.81475	DOWN	2.61646e-15	1.76465e-13	chr1	62132597	62132995	+	0	NA	intron (NM_001081050, intron 4 of 22)	intron (NM_001081050, intron 4 of 22)	447398	NM_001081050	72823	Mm.35153	NM_001081050	ENSMUSG00000052062	Pard3b	1810008K04Rik|2010002N16Rik|2810455B10Rik|Als2cr19|PAR3B|PAR3L|PAR3beta	par-3 family cell polarity regulator beta	protein-coding
1160	Peak_1160	-0.772341	3.40496	NO	0.0208962	0.0648332	chr1	62228057	62228455	+	0	NA	intron (NM_001081050, intron 10 of 22)	intron (NM_001081050, intron 10 of 22)	-521635	NM_001077407	18187	Mm.266341	NM_010939	ENSMUSG00000025969	Nrp2	1110048P06Rik|Np-2|Np2|Npn-2|Npn2	neuropilin 2	protein-coding
1161	Peak_1161	-3.14999	2.37179	DOWN	9.66167e-10	2.11954e-08	chr1	62434018	62434416	+	0	NA	intron (NM_001081050, intron 18 of 22)	intron (NM_001081050, intron 18 of 22)	-315674	NM_001077407	18187	Mm.266341	NM_010939	ENSMUSG00000025969	Nrp2	1110048P06Rik|Np-2|Np2|Npn-2|Npn2	neuropilin 2	protein-coding
1162	Peak_1162	-2.92767	2.50334	DOWN	4.42546e-06	4.42662e-05	chr1	62439258	62439656	+	0	NA	intron (NM_001081050, intron 18 of 22)	intron (NM_001081050, intron 18 of 22)	-310434	NM_001077407	18187	Mm.266341	NM_010939	ENSMUSG00000025969	Nrp2	1110048P06Rik|Np-2|Np2|Npn-2|Npn2	neuropilin 2	protein-coding
1163	Peak_1163	1.46735	3.02189	UP	0.00162561	0.0079221	chr1	62444857	62445255	+	0	NA	intron (NM_001081050, intron 18 of 22)	L3|LINE|CR1	-304835	NM_001077407	18187	Mm.266341	NM_010939	ENSMUSG00000025969	Nrp2	1110048P06Rik|Np-2|Np2|Npn-2|Npn2	neuropilin 2	protein-coding
1164	Peak_1164	0.142686	3.77063	NO	0.687226	0.796052	chr1	62451599	62451997	+	0	NA	intron (NM_001081050, intron 18 of 22)	intron (NM_001081050, intron 18 of 22)	-298093	NM_001077407	18187	Mm.266341	NM_010939	ENSMUSG00000025969	Nrp2	1110048P06Rik|Np-2|Np2|Npn-2|Npn2	neuropilin 2	protein-coding
1165	Peak_1165	2.57854	4.03733	UP	2.34847e-15	1.59956e-13	chr1	62469567	62469965	+	0	NA	intron (NM_001081050, intron 18 of 22)	intron (NM_001081050, intron 18 of 22)	-280125	NM_001077407	18187	Mm.266341	NM_010939	ENSMUSG00000025969	Nrp2	1110048P06Rik|Np-2|Np2|Npn-2|Npn2	neuropilin 2	protein-coding
1166	Peak_1166	0.0489514	2.26949	NO	0.920666	0.953263	chr1	62564810	62565208	+	0	NA	intron (NM_001081050, intron 20 of 22)	intron (NM_001081050, intron 20 of 22)	-184882	NM_001077407	18187	Mm.266341	NM_010939	ENSMUSG00000025969	Nrp2	1110048P06Rik|Np-2|Np2|Npn-2|Npn2	neuropilin 2	protein-coding
1167	Peak_1167	0.732846	1.80019	NO	0.193301	0.340242	chr1	62588632	62589030	+	0	NA	intron (NM_001081050, intron 21 of 22)	intron (NM_001081050, intron 21 of 22)	-161060	NM_001077407	18187	Mm.266341	NM_010939	ENSMUSG00000025969	Nrp2	1110048P06Rik|Np-2|Np2|Npn-2|Npn2	neuropilin 2	protein-coding
1168	Peak_1168	0.281581	2.7264	NO	0.520405	0.663986	chr1	62634897	62635295	+	0	NA	intron (NM_001081050, intron 22 of 22)	intron (NM_001081050, intron 22 of 22)	-114795	NM_001077407	18187	Mm.266341	NM_010939	ENSMUSG00000025969	Nrp2	1110048P06Rik|Np-2|Np2|Npn-2|Npn2	neuropilin 2	protein-coding
1169	Peak_1169	0.712836	2.78782	NO	0.167151	0.30759	chr1	62678370	62678768	+	0	NA	intron (NM_001081050, intron 22 of 22)	intron (NM_001081050, intron 22 of 22)	-71322	NM_001077407	18187	Mm.266341	NM_010939	ENSMUSG00000025969	Nrp2	1110048P06Rik|Np-2|Np2|Npn-2|Npn2	neuropilin 2	protein-coding
1170	Peak_1170	0.167024	2.20577	NO	0.777474	0.859707	chr1	62701458	62701856	+	0	NA	Intergenic	Intergenic	-48234	NM_001077407	18187	Mm.266341	NM_010939	ENSMUSG00000025969	Nrp2	1110048P06Rik|Np-2|Np2|Npn-2|Npn2	neuropilin 2	protein-coding
1171	Peak_1171	-0.061139	3.96639	NO	0.813277	0.884045	chr1	62747617	62748015	+	0	NA	Intergenic	Intergenic	-2075	NM_001077407	18187	Mm.266341	NM_010939	ENSMUSG00000025969	Nrp2	1110048P06Rik|Np-2|Np2|Npn-2|Npn2	neuropilin 2	protein-coding
1172	Peak_1172	-0.791779	5.57333	NO	0.00185334	0.00886456	chr1	62749799	62750197	+	0	NA	5' UTR (NM_010939, exon 1 of 16)	5' UTR (NM_010939, exon 1 of 16)	107	NM_001077406	18187	Mm.266341	NM_010939	ENSMUSG00000025969	Nrp2	1110048P06Rik|Np-2|Np2|Npn-2|Npn2	neuropilin 2	protein-coding
1173	Peak_1173	0.00337628	4.92948	NO	0.987774	0.992989	chr1	62753068	62753466	+	0	NA	intron (NM_001077404, intron 1 of 16)	CpG	3376	NM_001077406	18187	Mm.266341	NM_010939	ENSMUSG00000025969	Nrp2	1110048P06Rik|Np-2|Np2|Npn-2|Npn2	neuropilin 2	protein-coding
1174	Peak_1174	-0.160068	4.19426	NO	0.493612	0.641545	chr1	62754066	62754464	+	0	NA	intron (NM_001077404, intron 1 of 16)	intron (NM_001077404, intron 1 of 16)	4374	NM_001077406	18187	Mm.266341	NM_010939	ENSMUSG00000025969	Nrp2	1110048P06Rik|Np-2|Np2|Npn-2|Npn2	neuropilin 2	protein-coding
1175	Peak_1175	0.210062	3.14673	NO	0.551567	0.690341	chr1	62764480	62764878	+	0	NA	intron (NM_001077404, intron 1 of 16)	intron (NM_001077404, intron 1 of 16)	14788	NM_001077406	18187	Mm.266341	NM_010939	ENSMUSG00000025969	Nrp2	1110048P06Rik|Np-2|Np2|Npn-2|Npn2	neuropilin 2	protein-coding
1176	Peak_1176	1.32645	3.75646	UP	1.88152e-05	0.000161386	chr1	62789860	62790258	+	0	NA	intron (NM_001077404, intron 3 of 16)	intron (NM_001077404, intron 3 of 16)	40168	NM_001077406	18187	Mm.266341	NM_010939	ENSMUSG00000025969	Nrp2	1110048P06Rik|Np-2|Np2|Npn-2|Npn2	neuropilin 2	protein-coding
1177	Peak_1177	-1.59045	2.88606	DOWN	0.00021825	0.00140097	chr1	62797981	62798379	+	0	NA	intron (NM_001077404, intron 7 of 16)	intron (NM_001077404, intron 7 of 16)	43126	NR_040601	74992	Mm.401979	NR_040601		4930487H11Rik	-	RIKEN cDNA 4930487H11 gene	ncRNA
1178	Peak_1178	-2.46209	3.73488	DOWN	5.43015e-10	1.25601e-08	chr1	62813347	62813745	+	0	NA	intron (NM_001077404, intron 10 of 16)	intron (NM_001077404, intron 10 of 16)	27760	NR_040601	74992	Mm.401979	NR_040601		4930487H11Rik	-	RIKEN cDNA 4930487H11 gene	ncRNA
1179	Peak_1179	0.7747	2.84044	NO	0.106892	0.223086	chr1	62822693	62823091	+	0	NA	intron (NM_001077404, intron 12 of 16)	intron (NM_001077404, intron 12 of 16)	18414	NR_040601	74992	Mm.401979	NR_040601		4930487H11Rik	-	RIKEN cDNA 4930487H11 gene	ncRNA
1180	Peak_1180	0.502327	2.98091	NO	0.197788	0.345764	chr1	62830120	62830518	+	0	NA	intron (NM_001077404, intron 13 of 16)	intron (NM_001077404, intron 13 of 16)	10987	NR_040601	74992	Mm.401979	NR_040601		4930487H11Rik	-	RIKEN cDNA 4930487H11 gene	ncRNA
1181	Peak_1181	0.101151	3.00112	NO	0.811134	0.882639	chr1	62841074	62841472	+	0	NA	promoter-TSS (NR_040601)	promoter-TSS (NR_040601)	33	NR_040601	74992	Mm.401979	NR_040601		4930487H11Rik	-	RIKEN cDNA 4930487H11 gene	ncRNA
1182	Peak_1182	0.221026	3.81418	NO	0.469901	0.620854	chr1	62842228	62842626	+	0	NA	exon (NM_001077407, exon 16 of 16)	exon (NM_001077407, exon 16 of 16)	-1121	NR_040601	74992	Mm.401979	NR_040601		4930487H11Rik	-	RIKEN cDNA 4930487H11 gene	ncRNA
1183	Peak_1183	1.37467	3.03575	UP	0.00367706	0.0157496	chr1	62874681	62875079	+	0	NA	Intergenic	Intergenic	-33574	NR_040601	74992	Mm.401979	NR_040601		4930487H11Rik	-	RIKEN cDNA 4930487H11 gene	ncRNA
1184	Peak_1184	1.03189	2.23252	NO	0.0411927	0.109954	chr1	62888108	62888506	+	0	NA	Intergenic	Intergenic	-47001	NR_040601	74992	Mm.401979	NR_040601		4930487H11Rik	-	RIKEN cDNA 4930487H11 gene	ncRNA
1185	Peak_1185	-1.85904	2.92464	DOWN	8.77256e-07	1.024e-05	chr1	62997960	62998358	+	0	NA	Intergenic	Intergenic	-156853	NR_040601	74992	Mm.401979	NR_040601		4930487H11Rik	-	RIKEN cDNA 4930487H11 gene	ncRNA
1186	Peak_1186	-0.434975	3.86581	NO	0.128317	0.254955	chr1	63010791	63011189	+	0	NA	Intergenic	Intergenic	149851	NM_001114609	227195	Mm.74718	NM_001081436	ENSMUSG00000040865	Ino80d	7330405I11|A430093A21Rik|BC010584|OTTMUSG00000002594	INO80 complex subunit D	protein-coding
1187	Peak_1187	0.235844	2.62478	NO	0.609507	0.737054	chr1	63031087	63031485	+	0	NA	Intergenic	Intergenic	129555	NM_001114609	227195	Mm.74718	NM_001081436	ENSMUSG00000040865	Ino80d	7330405I11|A430093A21Rik|BC010584|OTTMUSG00000002594	INO80 complex subunit D	protein-coding
1188	Peak_1188	-0.020529	2.6725	NO	0.969204	0.982572	chr1	63094862	63095260	+	0	NA	3' UTR (NM_001081436, exon 12 of 12)	3' UTR (NM_001081436, exon 12 of 12)	65780	NM_001114609	227195	Mm.74718	NM_001081436	ENSMUSG00000040865	Ino80d	7330405I11|A430093A21Rik|BC010584|OTTMUSG00000002594	INO80 complex subunit D	protein-coding
1189	Peak_1189	1.097	2.58204	NO	0.0138352	0.046818	chr1	63142690	63143088	+	0	NA	intron (NM_001114609, intron 2 of 11)	intron (NM_001114609, intron 2 of 11)	17952	NM_001114609	227195	Mm.74718	NM_001081436	ENSMUSG00000040865	Ino80d	7330405I11|A430093A21Rik|BC010584|OTTMUSG00000002594	INO80 complex subunit D	protein-coding
1190	Peak_1190	-0.287749	4.78754	NO	0.2715	0.428846	chr1	63160514	63160912	+	0	NA	promoter-TSS (NR_045915)	promoter-TSS (NR_045915)	128	NM_001114609	227195	Mm.74718	NM_001081436	ENSMUSG00000040865	Ino80d	7330405I11|A430093A21Rik|BC010584|OTTMUSG00000002594	INO80 complex subunit D	protein-coding
1191	Peak_1191	0.48294	3.39971	NO	0.104824	0.219928	chr1	63176486	63176884	+	0	NA	intron (NR_045914, intron 1 of 3)	RLTRETN_Mm|LTR|ERVK	15371	NR_045914	100380944	Mm.392955	NR_045914	ENSMUSG00000084799	Ino80dos	Gm11602|OTTMUSG00000002611	INO80 complex subunit D, opposite strand	ncRNA
1192	Peak_1192	-0.303562	5.10095	NO	0.214904	0.365916	chr1	63223248	63223646	+	0	NA	promoter-TSS (NM_001160038)	promoter-TSS (NM_001160038)	42	NM_018796	55949	Mm.2718	NM_018796	ENSMUSG00000025967	Eef1b2	2810017J07Rik|Eef1b	eukaryotic translation elongation factor 1 beta 2	protein-coding
1193	Peak_1193	-0.115171	4.94001	NO	0.637053	0.758783	chr1	63227461	63227859	+	0	NA	TTS (NM_018796)	TTS (NM_018796)	2063	NR_028558	100217464	Mm.484706	NR_028558	ENSMUSG00000064602	Snora41	MBI-83	small nucleolar RNA, H/ACA box 41	snoRNA
1194	Peak_1194	2.37188	3.20423	UP	2.18756e-08	3.62375e-07	chr1	63237542	63237940	+	0	NA	intron (NM_146250, intron 2 of 2)	intron (NM_146250, intron 2 of 2)	-9191	NM_001285937	73884	Mm.86986	NM_028673	ENSMUSG00000027520	Zdbf2	4930431J08Rik|9330107J05Rik	zinc finger, DBF-type containing 2	protein-coding
1195	Peak_1195	-0.209357	2.22906	NO	0.615513	0.741559	chr1	63260412	63260810	+	0	NA	intron (NM_146250, intron 1 of 2)	intron (NM_146250, intron 1 of 2)	244	NM_146250	241070	Mm.103354	NM_146250	ENSMUSG00000046856	Gpr1	-	G protein-coupled receptor 1	protein-coding
1196	Peak_1196	0.0444195	3.60131	NO	0.870043	0.921798	chr1	63272521	63272919	+	0	NA	intron (NM_001285937, intron 2 of 5)	intron (NM_001285937, intron 2 of 5)	-11865	NM_146250	241070	Mm.103354	NM_146250	ENSMUSG00000046856	Gpr1	-	G protein-coupled receptor 1	protein-coding
1197	Peak_1197	1.98931	3.46707	UP	0.000264742	0.0016543	chr1	63293650	63294048	+	0	NA	intron (NM_001285937, intron 2 of 5)	LTR31|LTR|ERV1	-25994	NM_028673	73884	Mm.86986	NM_028673	ENSMUSG00000027520	Zdbf2	4930431J08Rik|9330107J05Rik	zinc finger, DBF-type containing 2	protein-coding
1198	Peak_1198	0.0745895	3.11443	NO	0.853832	0.911276	chr1	63294713	63295111	+	0	NA	intron (NM_001285937, intron 2 of 5)	CpG	-24931	NM_028673	73884	Mm.86986	NM_028673	ENSMUSG00000027520	Zdbf2	4930431J08Rik|9330107J05Rik	zinc finger, DBF-type containing 2	protein-coding
1199	Peak_1199	-0.160669	4.88891	NO	0.482563	0.631839	chr1	63319700	63320098	+	0	NA	promoter-TSS (NM_001267872)	promoter-TSS (NM_001267872)	56	NM_001267872	73884	Mm.86986	NM_028673	ENSMUSG00000027520	Zdbf2	4930431J08Rik|9330107J05Rik	zinc finger, DBF-type containing 2	protein-coding
1200	Peak_1200	1.89969	2.19358	UP	0.001145	0.00587899	chr1	63434952	63435350	+	0	NA	Intergenic	L1M4c|LINE|L1	-57314	NM_011780	23792	Mm.124892	NM_011780	ENSMUSG00000025964	Adam23	AW046396|MDC3	a disintegrin and metallopeptidase domain 23	protein-coding
1201	Peak_1201	0.928111	2.76359	NO	0.0387133	0.104812	chr1	63469367	63469765	+	0	NA	Intergenic	Intergenic	-22899	NM_011780	23792	Mm.124892	NM_011780	ENSMUSG00000025964	Adam23	AW046396|MDC3	a disintegrin and metallopeptidase domain 23	protein-coding
1202	Peak_1202	-0.242839	4.57055	NO	0.303617	0.462716	chr1	63492543	63492941	+	0	NA	5' UTR (NM_011780, exon 1 of 26)	5' UTR (NM_011780, exon 1 of 26)	277	NM_011780	23792	Mm.124892	NM_011780	ENSMUSG00000025964	Adam23	AW046396|MDC3	a disintegrin and metallopeptidase domain 23	protein-coding
1203	Peak_1203	0.872103	2.85934	NO	0.0431833	0.113908	chr1	63540554	63540952	+	0	NA	intron (NM_011780, intron 3 of 25)	intron (NM_011780, intron 3 of 25)	48288	NM_011780	23792	Mm.124892	NM_011780	ENSMUSG00000025964	Adam23	AW046396|MDC3	a disintegrin and metallopeptidase domain 23	protein-coding
1204	Peak_1204	-0.184418	2.62263	NO	0.685315	0.794693	chr1	63599572	63599970	+	0	NA	intron (NM_011780, intron 15 of 25)	intron (NM_011780, intron 15 of 25)	107306	NM_011780	23792	Mm.124892	NM_011780	ENSMUSG00000025964	Adam23	AW046396|MDC3	a disintegrin and metallopeptidase domain 23	protein-coding
1205	Peak_1205	0.0691195	2.22558	NO	0.880255	0.928067	chr1	63618751	63619149	+	0	NA	intron (NM_011780, intron 23 of 25)	intron (NM_011780, intron 23 of 25)	114551	NM_001081658	241073	Mm.297680	NM_001081658	ENSMUSG00000069085	Dytn	Gm215	dystrotelin	protein-coding
1206	Peak_1206	0.827925	2.17407	NO	0.076607	0.175003	chr1	63619942	63620340	+	0	NA	intron (NM_011780, intron 24 of 25)	intron (NM_011780, intron 24 of 25)	113360	NM_001081658	241073	Mm.297680	NM_001081658	ENSMUSG00000069085	Dytn	Gm215	dystrotelin	protein-coding
1207	Peak_1207	-0.710863	2.88079	NO	0.0378055	0.102901	chr1	63661025	63661423	+	0	NA	Intergenic	Intergenic	72277	NM_001081658	241073	Mm.297680	NM_001081658	ENSMUSG00000069085	Dytn	Gm215	dystrotelin	protein-coding
1208	Peak_1208	-0.343725	2.80897	NO	0.422403	0.577886	chr1	63704598	63704996	+	0	NA	intron (NM_001081658, intron 10 of 14)	intron (NM_001081658, intron 10 of 14)	28704	NM_001081658	241073	Mm.297680	NM_001081658	ENSMUSG00000069085	Dytn	Gm215	dystrotelin	protein-coding
1209	Peak_1209	-0.407978	3.20557	NO	0.282807	0.440686	chr1	63706116	63706514	+	0	NA	intron (NM_001081658, intron 9 of 14)	intron (NM_001081658, intron 9 of 14)	27186	NM_001081658	241073	Mm.297680	NM_001081658	ENSMUSG00000069085	Dytn	Gm215	dystrotelin	protein-coding
1210	Peak_1210	-0.771569	2.89437	NO	0.0372785	0.10184	chr1	63715346	63715744	+	0	NA	intron (NM_001081658, intron 6 of 14)	MTD|LTR|MaLR	17956	NM_001081658	241073	Mm.297680	NM_001081658	ENSMUSG00000069085	Dytn	Gm215	dystrotelin	protein-coding
1211	Peak_1211	-0.458767	3.86888	NO	0.174707	0.317048	chr1	63776928	63777326	+	0	NA	promoter-TSS (NM_029696)	promoter-TSS (NM_029696)	-72	NM_172422	75619	Mm.30965	NM_172422	ENSMUSG00000025962	Fastkd2	2810421I24Rik	FAST kinase domains 2	protein-coding
1212	Peak_1212	1.48868	4.69457	UP	1.43075e-10	3.75976e-09	chr1	63809836	63810234	+	0	NA	intron (NM_001256158, intron 2 of 2)	intron (NM_001256158, intron 2 of 2)	5806	NM_001256158	74426	Mm.159197	NM_001256158	ENSMUSG00000025961	4933402D24Rik	-	RIKEN cDNA 4933402D24 gene	protein-coding
1213	Peak_1213	0.602485	2.5696	NO	0.20451	0.353747	chr1	63866510	63866908	+	0	NA	Intergenic	MIR|SINE|MIR	-50868	NM_001256158	74426	Mm.159197	NM_001256158	ENSMUSG00000025961	4933402D24Rik	-	RIKEN cDNA 4933402D24 gene	protein-coding
1214	Peak_1214	1.41069	3.72523	UP	0.000219133	0.00140519	chr1	63904452	63904850	+	0	NA	Intergenic	Intergenic	-88810	NM_001256158	74426	Mm.159197	NM_001256158	ENSMUSG00000025961	4933402D24Rik	-	RIKEN cDNA 4933402D24 gene	protein-coding
1215	Peak_1215	0.435921	1.70483	NO	0.41738	0.573445	chr1	63984340	63984738	+	0	NA	Intergenic	Intergenic	-26762	NR_027824	433315	Mm.342696	NM_001013800	ENSMUSG00000044689	Gm13749	OTTMUSG00000013918	predicted gene 13749	ncRNA
1216	Peak_1216	-0.758981	3.34406	NO	0.0208176	0.0646475	chr1	63999953	64000351	+	0	NA	Intergenic	Intergenic	-11149	NR_027824	433315	Mm.342696	NM_001013800	ENSMUSG00000044689	Gm13749	OTTMUSG00000013918	predicted gene 13749	ncRNA
1217	Peak_1217	-0.128396	3.13422	NO	0.668908	0.782954	chr1	64040982	64041380	+	0	NA	Intergenic	Intergenic	29880	NR_027824	433315	Mm.342696	NM_001013800	ENSMUSG00000044689	Gm13749	OTTMUSG00000013918	predicted gene 13749	ncRNA
1218	Peak_1218	0.604194	3.19022	NO	0.114401	0.234288	chr1	64067504	64067902	+	0	NA	Intergenic	Intergenic	21372	NR_105864	102466760		NR_105864	ENSMUSG00000098487	Mir6899	Gm27384|mmu-mir-6899	microRNA 6899	ncRNA
1219	Peak_1219	-0.0318575	2.22412	NO	0.953159	0.972777	chr1	64092693	64093091	+	0	NA	intron (NM_033563, intron 2 of 3)	intron (NM_033563, intron 2 of 3)	-3817	NR_105864	102466760		NR_105864	ENSMUSG00000098487	Mir6899	Gm27384|mmu-mir-6899	microRNA 6899	ncRNA
1220	Peak_1220	0.0885249	3.49576	NO	0.792217	0.869798	chr1	64107045	64107443	+	0	NA	intron (NM_033563, intron 2 of 3)	intron (NM_033563, intron 2 of 3)	-18169	NR_105864	102466760		NR_105864	ENSMUSG00000098487	Mir6899	Gm27384|mmu-mir-6899	microRNA 6899	ncRNA
1221	Peak_1221	-0.674348	2.34879	NO	0.162161	0.300816	chr1	64113435	64113833	+	0	NA	intron (NM_033563, intron 2 of 3)	intron (NM_033563, intron 2 of 3)	-24559	NR_105864	102466760		NR_105864	ENSMUSG00000098487	Mir6899	Gm27384|mmu-mir-6899	microRNA 6899	ncRNA
1222	Peak_1222	-2.30617	3.40086	DOWN	2.61999e-14	1.4164e-12	chr1	64134650	64135048	+	0	NA	intron (NM_033563, intron 1 of 3)	intron (NM_033563, intron 1 of 3)	33114	NM_033563	93691	Mm.29466	NM_033563	ENSMUSG00000025959	Klf7	9830124P08Rik	Kruppel-like factor 7 (ubiquitous)	protein-coding
1223	Peak_1223	0.171315	2.49883	NO	0.68421	0.793956	chr1	64144782	64145180	+	0	NA	intron (NM_033563, intron 1 of 3)	intron (NM_033563, intron 1 of 3)	22982	NM_033563	93691	Mm.29466	NM_033563	ENSMUSG00000025959	Klf7	9830124P08Rik	Kruppel-like factor 7 (ubiquitous)	protein-coding
1224	Peak_1224	-0.244917	6.69517	NO	0.32245	0.482028	chr1	64168235	64168633	+	0	NA	promoter-TSS (NM_033563)	promoter-TSS (NM_033563)	-471	NM_033563	93691	Mm.29466	NM_033563	ENSMUSG00000025959	Klf7	9830124P08Rik	Kruppel-like factor 7 (ubiquitous)	protein-coding
1225	Peak_1225	-0.82882	3.6717	NO	0.00191113	0.00909464	chr1	64270511	64270909	+	0	NA	Intergenic	Intergenic	-102747	NM_033563	93691	Mm.29466	NM_033563	ENSMUSG00000025959	Klf7	9830124P08Rik	Kruppel-like factor 7 (ubiquitous)	protein-coding
1226	Peak_1226	-1.20016	3.15025	DOWN	0.00193791	0.00920074	chr1	64335567	64335965	+	0	NA	Intergenic	Intergenic	-167803	NM_033563	93691	Mm.29466	NM_033563	ENSMUSG00000025959	Klf7	9830124P08Rik	Kruppel-like factor 7 (ubiquitous)	protein-coding
1227	Peak_1227	-0.121094	2.52471	NO	0.759699	0.846857	chr1	64349288	64349686	+	0	NA	Intergenic	Intergenic	-181524	NM_033563	93691	Mm.29466	NM_033563	ENSMUSG00000025959	Klf7	9830124P08Rik	Kruppel-like factor 7 (ubiquitous)	protein-coding
1228	Peak_1228	-3.79123	3.16416	DOWN	7.88388e-17	7.21674e-15	chr1	64352051	64352449	+	0	NA	Intergenic	Intergenic	-184287	NM_033563	93691	Mm.29466	NM_033563	ENSMUSG00000025959	Klf7	9830124P08Rik	Kruppel-like factor 7 (ubiquitous)	protein-coding
1229	Peak_1229	1.00565	2.46895	NO	0.0273546	0.0801453	chr1	64405644	64406042	+	0	NA	Intergenic	Intergenic	-173535	NM_001037726	12912	Mm.422634	NM_009952	ENSMUSG00000025958	Creb1	2310001E10Rik|3526402H21Rik|AV083133|Creb|Creb-1	cAMP responsive element binding protein 1	protein-coding
1230	Peak_1230	-0.539867	3.9315	NO	0.028092	0.0818257	chr1	64492562	64492960	+	0	NA	Intergenic	Intergenic	-86617	NM_001037726	12912	Mm.422634	NM_009952	ENSMUSG00000025958	Creb1	2310001E10Rik|3526402H21Rik|AV083133|Creb|Creb-1	cAMP responsive element binding protein 1	protein-coding
1231	Peak_1231	0.69403	2.62382	NO	0.102316	0.216054	chr1	64535018	64535416	+	0	NA	Intergenic	Intergenic	-44161	NM_001037726	12912	Mm.422634	NM_009952	ENSMUSG00000025958	Creb1	2310001E10Rik|3526402H21Rik|AV083133|Creb|Creb-1	cAMP responsive element binding protein 1	protein-coding
1232	Peak_1232	0.524369	2.69534	NO	0.223251	0.375617	chr1	64568352	64568750	+	0	NA	Intergenic	Intergenic	-10827	NM_001037726	12912	Mm.422634	NM_009952	ENSMUSG00000025958	Creb1	2310001E10Rik|3526402H21Rik|AV083133|Creb|Creb-1	cAMP responsive element binding protein 1	protein-coding
1233	Peak_1233	-0.343863	6.40304	NO	0.225041	0.377686	chr1	64579158	64579556	+	0	NA	promoter-TSS (NM_001037726)	promoter-TSS (NM_001037726)	-21	NM_001037726	12912	Mm.422634	NM_009952	ENSMUSG00000025958	Creb1	2310001E10Rik|3526402H21Rik|AV083133|Creb|Creb-1	cAMP responsive element binding protein 1	protein-coding
1234	Peak_1234	0.653279	3.02145	NO	0.23891	0.393059	chr1	64584410	64584808	+	0	NA	intron (NM_001037726, intron 1 of 6)	intron (NM_001037726, intron 1 of 6)	5231	NM_133828	12912	Mm.422634	NM_009952	ENSMUSG00000025958	Creb1	2310001E10Rik|3526402H21Rik|AV083133|Creb|Creb-1	cAMP responsive element binding protein 1	protein-coding
1235	Peak_1235	0.156322	2.55194	NO	0.733536	0.829223	chr1	64625288	64625686	+	0	NA	intron (NM_133828, intron 7 of 7)	intron (NM_133828, intron 7 of 7)	38255	NM_025964	67099	Mm.46394	NM_025964	ENSMUSG00000025956	Mettl21a	2310038H17Rik|AI464204|Fam119a	methyltransferase like 21A	protein-coding
1236	Peak_1236	-0.389966	5.8872	NO	0.0726984	0.168345	chr1	64663756	64664154	+	0	NA	promoter-TSS (NM_025964)	promoter-TSS (NM_025964)	-213	NM_025964	67099	Mm.46394	NM_025964	ENSMUSG00000025956	Mettl21a	2310038H17Rik|AI464204|Fam119a	methyltransferase like 21A	protein-coding
1237	Peak_1237	-2.85028	2.7776	DOWN	1.30866e-08	2.27785e-07	chr1	64670288	64670686	+	0	NA	Intergenic	Intergenic	-6745	NM_025964	67099	Mm.46394	NM_025964	ENSMUSG00000025956	Mettl21a	2310038H17Rik|AI464204|Fam119a	methyltransferase like 21A	protein-coding
1238	Peak_1238	1.32882	2.23246	NO	0.017209	0.0555875	chr1	64692196	64692594	+	0	NA	Intergenic	Intergenic	-28653	NM_025964	67099	Mm.46394	NM_025964	ENSMUSG00000025956	Mettl21a	2310038H17Rik|AI464204|Fam119a	methyltransferase like 21A	protein-coding
1239	Peak_1239	-3.29926	2.72792	DOWN	1.57757e-15	1.10844e-13	chr1	64722983	64723381	+	0	NA	Intergenic	Intergenic	14051	NR_038009	69941	Mm.69044	NR_038009	ENSMUSG00000087213	2810408I11Rik	-	RIKEN cDNA 2810408I11 gene	ncRNA
1240	Peak_1240	-0.482689	6.15019	NO	0.0595874	0.145091	chr1	64737382	64737780	+	0	NA	promoter-TSS (NR_038009)	promoter-TSS (NR_038009)	-338	NM_001097644	227210	Mm.39706	NM_001097644	ENSMUSG00000070871	Ccnyl1	9630037P07Rik|AW554339	cyclin Y-like 1	protein-coding
1241	Peak_1241	-0.310463	2.43398	NO	0.508951	0.654266	chr1	64751820	64752218	+	0	NA	intron (NM_001097644, intron 3 of 9)	intron (NM_001097644, intron 3 of 9)	14100	NM_001097644	227210	Mm.39706	NM_001097644	ENSMUSG00000070871	Ccnyl1	9630037P07Rik|AW554339	cyclin Y-like 1	protein-coding
1242	Peak_1242	-0.250011	2.70812	NO	0.47641	0.626608	chr1	64764028	64764426	+	0	NA	intron (NM_001097644, intron 7 of 9)	intron (NM_001097644, intron 7 of 9)	20097	NM_001042659	14367	Mm.150813	NM_022721	ENSMUSG00000045005	Fzd5	5330434N09Rik|AI427138|Fz-5|Fz5|mFz5	frizzled class receptor 5	protein-coding
1243	Peak_1243	-0.277782	4.61371	NO	0.353326	0.512544	chr1	64782534	64782932	+	0	NA	exon (NM_001042659, exon 2 of 2)	exon (NM_001042659, exon 2 of 2)	1591	NM_001042659	14367	Mm.150813	NM_022721	ENSMUSG00000045005	Fzd5	5330434N09Rik|AI427138|Fz-5|Fz5|mFz5	frizzled class receptor 5	protein-coding
1244	Peak_1244	0.472534	6.21433	NO	0.0835508	0.186339	chr1	64783981	64784379	+	0	NA	5' UTR (NM_001042659, exon 1 of 2)	5' UTR (NM_001042659, exon 1 of 2)	144	NM_001042659	14367	Mm.150813	NM_022721	ENSMUSG00000045005	Fzd5	5330434N09Rik|AI427138|Fz-5|Fz5|mFz5	frizzled class receptor 5	protein-coding
1245	Peak_1245	1.39836	2.81457	UP	0.00529591	0.0213985	chr1	64795831	64796229	+	0	NA	Intergenic	MIR3|SINE|MIR	-11706	NM_022721	14367	Mm.150813	NM_022721	ENSMUSG00000045005	Fzd5	5330434N09Rik|AI427138|Fz-5|Fz5|mFz5	frizzled class receptor 5	protein-coding
1246	Peak_1246	0.0190163	2.36547	NO	0.96586	0.98044	chr1	64837979	64838377	+	0	NA	3' UTR (NM_001039493, exon 8 of 8)	3' UTR (NM_001039493, exon 8 of 8)	-53854	NM_022721	14367	Mm.150813	NM_022721	ENSMUSG00000045005	Fzd5	5330434N09Rik|AI427138|Fz-5|Fz5|mFz5	frizzled class receptor 5	protein-coding
1247	Peak_1247	0.776943	2.82899	NO	0.11227	0.231021	chr1	64838577	64838975	+	0	NA	3' UTR (NM_001039493, exon 8 of 8)	3' UTR (NM_001039493, exon 8 of 8)	-54452	NM_022721	14367	Mm.150813	NM_022721	ENSMUSG00000045005	Fzd5	5330434N09Rik|AI427138|Fz-5|Fz5|mFz5	frizzled class receptor 5	protein-coding
1248	Peak_1248	0.577691	2.29275	NO	0.208118	0.358137	chr1	64921998	64922396	+	0	NA	intron (NM_001039493, intron 5 of 7)	L2a|LINE|L2	81201	NM_001039493	241075	Mm.239534	NM_175509	ENSMUSG00000051344	Plekhm3	9430067K14Rik|A230102O09Rik|AI449570|DAPR|Plekhm1l	pleckstrin homology domain containing, family M, member 3	protein-coding
1249	Peak_1249	1.29555	3.06126	UP	0.000394703	0.00234273	chr1	64931470	64931868	+	0	NA	intron (NM_001039493, intron 4 of 7)	intron (NM_001039493, intron 4 of 7)	71729	NM_001039493	241075	Mm.239534	NM_175509	ENSMUSG00000051344	Plekhm3	9430067K14Rik|A230102O09Rik|AI449570|DAPR|Plekhm1l	pleckstrin homology domain containing, family M, member 3	protein-coding
1250	Peak_1250	-0.575971	4.59902	NO	0.0179693	0.0575284	chr1	65003158	65003556	+	0	NA	promoter-TSS (NM_001039493)	promoter-TSS (NM_001039493)	41	NM_001039493	241075	Mm.239534	NM_175509	ENSMUSG00000051344	Plekhm3	9430067K14Rik|A230102O09Rik|AI449570|DAPR|Plekhm1l	pleckstrin homology domain containing, family M, member 3	protein-coding
1251	Peak_1251	-0.548993	3.14406	NO	0.0859423	0.19019	chr1	65056712	65057110	+	0	NA	Intergenic	Intergenic	22422	NM_027582	70861	Mm.18725	NM_027582	ENSMUSG00000025955	Akr1cl	4921521F21Rik|AI451536|AI503553	aldo-keto reductase family 1, member C-like	protein-coding
1252	Peak_1252	0.0373329	2.62101	NO	0.962245	0.978334	chr1	65063885	65064283	+	0	NA	intron (NM_027582, intron 6 of 9)	RMER1B|Other|Other	15249	NM_027582	70861	Mm.18725	NM_027582	ENSMUSG00000025955	Akr1cl	4921521F21Rik|AI451536|AI503553	aldo-keto reductase family 1, member C-like	protein-coding
1253	Peak_1253	1.20482	2.53284	NO	0.0177029	0.0568847	chr1	65074651	65075049	+	0	NA	intron (NM_001310617, intron 1 of 8)	intron (NM_001310617, intron 1 of 8)	4483	NM_027582	70861	Mm.18725	NM_027582	ENSMUSG00000025955	Akr1cl	4921521F21Rik|AI451536|AI503553	aldo-keto reductase family 1, member C-like	protein-coding
1254	Peak_1254	1.73812	2.52417	UP	0.00149161	0.0073707	chr1	65075894	65076292	+	0	NA	intron (NM_001310617, intron 1 of 8)	intron (NM_001310617, intron 1 of 8)	3240	NM_027582	70861	Mm.18725	NM_027582	ENSMUSG00000025955	Akr1cl	4921521F21Rik|AI451536|AI503553	aldo-keto reductase family 1, member C-like	protein-coding
1255	Peak_1255	0.606459	2.44421	NO	0.151951	0.287406	chr1	65082023	65082421	+	0	NA	Intergenic	Intergenic	-2889	NM_001310617	70861	Mm.18725	NM_027582	ENSMUSG00000025955	Akr1cl	4921521F21Rik|AI451536|AI503553	aldo-keto reductase family 1, member C-like	protein-coding
1256	Peak_1256	0.955421	2.20657	NO	0.0859939	0.190255	chr1	65106716	65107114	+	0	NA	Intergenic	B3|SINE|B2	3099	NM_007776	12967	Mm.425031	NM_007776	ENSMUSG00000067299	Crygd	Aey4|Cryg-1|DGcry-1|Lop12	crystallin, gamma D	protein-coding
1257	Peak_1257	-0.73615	2.63463	NO	0.0547988	0.13639	chr1	65158597	65158995	+	0	NA	intron (NM_175293, intron 5 of 7)	intron (NM_175293, intron 5 of 7)	-8859	NM_007774	12964	Mm.26904	NM_007774	ENSMUSG00000044429	Cryga	Cryg-4|DGcry-4	crystallin, gamma A	protein-coding
1258	Peak_1258	0.496716	2.49745	NO	0.294773	0.453287	chr1	65184300	65184698	+	0	NA	Intergenic	RLTR4_MM-int|LTR|ERV1	-14711	NM_001285882	98303	Mm.348057	NM_175293	ENSMUSG00000044816	D630023F18Rik	AI314969	RIKEN cDNA D630023F18 gene	protein-coding
1259	Peak_1259	-0.148495	5.06199	NO	0.47349	0.623999	chr1	65225190	65225588	+	0	NA	intron (NM_001111320, intron 1 of 8)	intron (NM_001111320, intron 1 of 8)	327	NM_010497	15926	Mm.9925	NM_010497	ENSMUSG00000025950	Idh1	AI314845|AI788952|E030024J03Rik|Id-1|Idh-1|Idpc	isocitrate dehydrogenase 1 (NADP+), soluble	protein-coding
1260	Peak_1260	-0.33068	5.91427	NO	0.22038	0.372221	chr1	65233090	65233488	+	0	NA	promoter-TSS (NM_001310624)	promoter-TSS (NM_001310624)	30	NM_001310624	18711	Mm.38370	NM_011086	ENSMUSG00000025949	Pikfyve	5230400C17Rik|Pip5k|Pip5k3|Pipk5k3|PipkIII|p235	phosphoinositide kinase, FYVE finger containing	protein-coding
1261	Peak_1261	-0.705041	3.63047	NO	0.0278803	0.0813605	chr1	65357885	65358283	+	0	NA	5' UTR (NM_139270, exon 1 of 13)	5' UTR (NM_139270, exon 1 of 13)	253	NM_139270	213527	Mm.294225	NM_139270	ENSMUSG00000025946	Pth2r	Pthr2	parathyroid hormone 2 receptor	protein-coding
1262	Peak_1262	1.18074	3.1932	UP	0.00117769	0.00602284	chr1	65486840	65487238	+	0	NA	Intergenic	L1VL2|LINE|L1	129208	NM_139270	213527	Mm.294225	NM_139270	ENSMUSG00000025946	Pth2r	Pthr2	parathyroid hormone 2 receptor	protein-coding
1263	Peak_1263	1.58718	3.7536	UP	5.08632e-05	0.00038976	chr1	65582344	65582742	+	0	NA	Intergenic	RLTR9A|LTR|ERVK	224712	NM_139270	213527	Mm.294225	NM_139270	ENSMUSG00000025946	Pth2r	Pthr2	parathyroid hormone 2 receptor	protein-coding
1264	Peak_1264	0.448353	2.16326	NO	0.305826	0.464798	chr1	65679530	65679928	+	0	NA	Intergenic	B3|SINE|B2	-293367	NM_027010	12969	Mm.275362	NM_027010	ENSMUSG00000025945	Crygf	3110001K11Rik|Cryg-2|DGcry-2|Len-2	crystallin, gamma F	protein-coding
1265	Peak_1265	0.85836	1.86641	NO	0.13245	0.260699	chr1	65802586	65802984	+	0	NA	Intergenic	Intergenic	-170311	NM_027010	12969	Mm.275362	NM_027010	ENSMUSG00000025945	Crygf	3110001K11Rik|Cryg-2|DGcry-2|Len-2	crystallin, gamma F	protein-coding
1266	Peak_1266	-2.93313	2.40835	DOWN	1.4713e-08	2.53091e-07	chr1	66012942	66013340	+	0	NA	Intergenic	Intergenic	40045	NM_027010	12969	Mm.275362	NM_027010	ENSMUSG00000025945	Crygf	3110001K11Rik|Cryg-2|DGcry-2|Len-2	crystallin, gamma F	protein-coding
1267	Peak_1267	-0.135555	5.67697	NO	0.598398	0.728438	chr1	66221683	66222081	+	0	NA	promoter-TSS (NM_001039934)	promoter-TSS (NM_001039934)	-21	NM_008632	17756	Mm.256966	NM_008632	ENSMUSG00000015222	Map2	G1-397-34|MAP-2|Mtap-2|Mtap2|repro4	microtubule-associated protein 2	protein-coding
1268	Peak_1268	-0.187341	1.83119	NO	0.720832	0.820659	chr1	66237071	66237469	+	0	NA	intron (NM_008632, intron 1 of 13)	intron (NM_008632, intron 1 of 13)	15367	NM_001039934	17756	Mm.256966	NM_008632	ENSMUSG00000015222	Map2	G1-397-34|MAP-2|Mtap-2|Mtap2|repro4	microtubule-associated protein 2	protein-coding
1269	Peak_1269	1.18101	2.44803	NO	0.017579	0.0565521	chr1	66247039	66247437	+	0	NA	intron (NM_008632, intron 2 of 13)	intron (NM_008632, intron 2 of 13)	25335	NM_001039934	17756	Mm.256966	NM_008632	ENSMUSG00000015222	Map2	G1-397-34|MAP-2|Mtap-2|Mtap2|repro4	microtubule-associated protein 2	protein-coding
1270	Peak_1270	0.875747	2.4554	NO	0.0577569	0.141908	chr1	66269850	66270248	+	0	NA	intron (NM_008632, intron 2 of 13)	intron (NM_008632, intron 2 of 13)	48146	NM_001039934	17756	Mm.256966	NM_008632	ENSMUSG00000015222	Map2	G1-397-34|MAP-2|Mtap-2|Mtap2|repro4	microtubule-associated protein 2	protein-coding
1271	Peak_1271	1.00612	1.83611	NO	0.0614722	0.148526	chr1	66355735	66356133	+	0	NA	intron (NM_008632, intron 3 of 13)	intron (NM_008632, intron 3 of 13)	-12364	NM_001310634	17756	Mm.256966	NM_008632	ENSMUSG00000015222	Map2	G1-397-34|MAP-2|Mtap-2|Mtap2|repro4	microtubule-associated protein 2	protein-coding
1272	Peak_1272	0.242794	2.40373	NO	0.562142	0.699423	chr1	66412657	66413055	+	0	NA	intron (NM_001310634, intron 3 of 14)	intron (NM_001310634, intron 3 of 14)	44558	NM_001310634	17756	Mm.256966	NM_008632	ENSMUSG00000015222	Map2	G1-397-34|MAP-2|Mtap-2|Mtap2|repro4	microtubule-associated protein 2	protein-coding
1273	Peak_1273	0.0523272	2.37842	NO	0.901476	0.941115	chr1	66416154	66416552	+	0	NA	intron (NM_001310634, intron 3 of 14)	intron (NM_001310634, intron 3 of 14)	48055	NM_001310634	17756	Mm.256966	NM_008632	ENSMUSG00000015222	Map2	G1-397-34|MAP-2|Mtap-2|Mtap2|repro4	microtubule-associated protein 2	protein-coding
1274	Peak_1274	-0.272806	5.10368	NO	0.313093	0.472199	chr1	66514595	66514993	+	0	NA	promoter-TSS (NM_175510)	promoter-TSS (NM_175510)	-227	NM_175510	329178	Mm.44798	NM_175510	ENSMUSG00000055567	Unc80	C030018G13Rik|C230061B10Rik|UNC-80	unc-80, NALCN activator	protein-coding
1275	Peak_1275	0.554294	2.36888	NO	0.228008	0.381015	chr1	66652580	66652978	+	0	NA	intron (NM_175510, intron 26 of 64)	intron (NM_175510, intron 26 of 64)	-94626	NM_025683	66646	Mm.240912	NM_025683	ENSMUSG00000026005	Rpe	2810429B02Rik|5730518J08Rik	ribulose-5-phosphate-3-epimerase	protein-coding
1276	Peak_1276	0.165369	3.44239	NO	0.654887	0.772417	chr1	66663860	66664258	+	0	NA	intron (NM_175510, intron 29 of 64)	intron (NM_175510, intron 29 of 64)	-83346	NM_025683	66646	Mm.240912	NM_025683	ENSMUSG00000026005	Rpe	2810429B02Rik|5730518J08Rik	ribulose-5-phosphate-3-epimerase	protein-coding
1277	Peak_1277	-0.052117	2.74106	NO	0.891721	0.935149	chr1	66690434	66690832	+	0	NA	intron (NM_175510, intron 42 of 64)	intron (NM_175510, intron 42 of 64)	-56772	NM_025683	66646	Mm.240912	NM_025683	ENSMUSG00000026005	Rpe	2810429B02Rik|5730518J08Rik	ribulose-5-phosphate-3-epimerase	protein-coding
1278	Peak_1278	1.42908	2.52796	UP	0.00410007	0.0172744	chr1	66739274	66739672	+	0	NA	intron (NM_175510, intron 62 of 64)	intron (NM_175510, intron 62 of 64)	-7932	NM_025683	66646	Mm.240912	NM_025683	ENSMUSG00000026005	Rpe	2810429B02Rik|5730518J08Rik	ribulose-5-phosphate-3-epimerase	protein-coding
1279	Peak_1279	-0.356529	5.56999	NO	0.165	0.304729	chr1	66747411	66747809	+	0	NA	intron (NM_025683, intron 1 of 5)	CpG	205	NM_001310644	66646	Mm.240912	NM_025683	ENSMUSG00000026005	Rpe	2810429B02Rik|5730518J08Rik	ribulose-5-phosphate-3-epimerase	protein-coding
1280	Peak_1280	0.965851	2.91296	NO	0.0271736	0.0797336	chr1	66751105	66751503	+	0	NA	intron (NM_001310643, intron 2 of 6)	intron (NM_001310643, intron 2 of 6)	3899	NM_001310644	66646	Mm.240912	NM_025683	ENSMUSG00000026005	Rpe	2810429B02Rik|5730518J08Rik	ribulose-5-phosphate-3-epimerase	protein-coding
1281	Peak_1281	0.0279353	2.0591	NO	0.957641	0.975646	chr1	66785871	66786269	+	0	NA	intron (NM_177645, intron 6 of 13)	B4|SINE|B4	38665	NM_001310644	66646	Mm.240912	NM_025683	ENSMUSG00000026005	Rpe	2810429B02Rik|5730518J08Rik	ribulose-5-phosphate-3-epimerase	protein-coding
1282	Peak_1282	1.40383	2.59435	NO	0.0150313	0.0499676	chr1	66824756	66825154	+	0	NA	intron (NM_177645, intron 2 of 13)	intron (NM_177645, intron 2 of 13)	39214	NM_177645	68691	Mm.240912	NM_177645	ENSMUSG00000026004	Kansl1l	1110028C15Rik|1190030G24|AI427598|C430010P07Rik|mKIAA4189	KAT8 regulatory NSL complex subunit 1-like	protein-coding
1283	Peak_1283	-0.515084	5.67548	NO	0.0789887	0.178902	chr1	66863660	66864058	+	0	NA	intron (NM_177645, intron 1 of 13)	CpG	310	NM_177645	68691	Mm.240912	NM_177645	ENSMUSG00000026004	Kansl1l	1110028C15Rik|1190030G24|AI427598|C430010P07Rik|mKIAA4189	KAT8 regulatory NSL complex subunit 1-like	protein-coding
1284	Peak_1284	1.92457	3.41657	UP	3.10747e-05	0.00025202	chr1	66866790	66867188	+	0	NA	Intergenic	Intergenic	-2820	NM_001122738	68691	Mm.240912	NM_177645	ENSMUSG00000026004	Kansl1l	1110028C15Rik|1190030G24|AI427598|C430010P07Rik|mKIAA4189	KAT8 regulatory NSL complex subunit 1-like	protein-coding
1285	Peak_1285	-0.817336	2.4198	NO	0.0556598	0.137959	chr1	66878613	66879011	+	0	NA	intron (NM_007381, intron 10 of 10)	intron (NM_007381, intron 10 of 10)	-14643	NM_001122738	68691	Mm.240912	NM_177645	ENSMUSG00000026004	Kansl1l	1110028C15Rik|1190030G24|AI427598|C430010P07Rik|mKIAA4189	KAT8 regulatory NSL complex subunit 1-like	protein-coding
1286	Peak_1286	-2.54933	3.0863	DOWN	4.91895e-10	1.14623e-08	chr1	66886328	66886726	+	0	NA	intron (NM_007381, intron 8 of 10)	intron (NM_007381, intron 8 of 10)	-22358	NM_001122738	68691	Mm.240912	NM_177645	ENSMUSG00000026004	Kansl1l	1110028C15Rik|1190030G24|AI427598|C430010P07Rik|mKIAA4189	KAT8 regulatory NSL complex subunit 1-like	protein-coding
1287	Peak_1287	-0.658812	5.27957	NO	0.00968442	0.0351035	chr1	66909482	66909880	+	0	NA	intron (NM_007381, intron 1 of 10)	CpG	202	NM_007381	11363	Mm.2445	NM_007381	ENSMUSG00000026003	Acadl	AA960361|AU018452|C79855|LCAD	acyl-Coenzyme A dehydrogenase, long-chain	protein-coding
1288	Peak_1288	-1.34539	3.09879	DOWN	2.46374e-05	0.000204974	chr1	66942685	66943083	+	0	NA	Intergenic	Intergenic	-33001	NM_007381	11363	Mm.2445	NM_007381	ENSMUSG00000026003	Acadl	AA960361|AU018452|C79855|LCAD	acyl-Coenzyme A dehydrogenase, long-chain	protein-coding
1289	Peak_1289	-1.56405	2.11637	DOWN	0.000153844	0.00103053	chr1	66987512	66987910	+	0	NA	intron (NM_021285, intron 1 of 6)	intron (NM_021285, intron 1 of 6)	3919	NM_021285	17901	Mm.1000	NM_021285	ENSMUSG00000061816	Myl1	AI325107|MLC1f|MLC3f|Mylf	myosin, light polypeptide 1	protein-coding
1290	Peak_1290	-2.47135	2.24089	DOWN	0.000266316	0.00166304	chr1	67007540	67007938	+	0	NA	Intergenic	Intergenic	-16109	NM_021285	17901	Mm.1000	NM_021285	ENSMUSG00000061816	Myl1	AI325107|MLC1f|MLC3f|Mylf	myosin, light polypeptide 1	protein-coding
1291	Peak_1291	-2.46913	3.75044	DOWN	4.289e-16	3.41377e-14	chr1	67050133	67050531	+	0	NA	intron (NM_021295, intron 9 of 9)	intron (NM_021295, intron 9 of 9)	35076	NM_001190984	14768	Mm.20522	NM_021295	ENSMUSG00000026000	Lancl1	AW124738|Gpr69|Gpr69a|p40	LanC (bacterial lantibiotic synthetase component C)-like 1	protein-coding
1292	Peak_1292	1.24001	3.27057	UP	0.00236288	0.0108586	chr1	67067067	67067465	+	0	NA	intron (NM_021295, intron 4 of 9)	intron (NM_021295, intron 4 of 9)	18142	NM_001190984	14768	Mm.20522	NM_021295	ENSMUSG00000026000	Lancl1	AW124738|Gpr69|Gpr69a|p40	LanC (bacterial lantibiotic synthetase component C)-like 1	protein-coding
1293	Peak_1293	1.42133	3.44754	UP	4.97828e-05	0.000382375	chr1	67075974	67076372	+	0	NA	intron (NM_021295, intron 3 of 9)	intron (NM_021295, intron 3 of 9)	9235	NM_001190984	14768	Mm.20522	NM_021295	ENSMUSG00000026000	Lancl1	AW124738|Gpr69|Gpr69a|p40	LanC (bacterial lantibiotic synthetase component C)-like 1	protein-coding
1294	Peak_1294	-0.456256	4.83622	NO	0.094918	0.204453	chr1	67085107	67085505	+	0	NA	5' UTR (NM_001190985, exon 1 of 9)	5' UTR (NM_001190985, exon 1 of 9)	102	NM_001190984	14768	Mm.20522	NM_021295	ENSMUSG00000026000	Lancl1	AW124738|Gpr69|Gpr69a|p40	LanC (bacterial lantibiotic synthetase component C)-like 1	protein-coding
1295	Peak_1295	-0.182214	3.33854	NO	0.556519	0.694495	chr1	67107982	67108380	+	0	NA	Intergenic	Intergenic	-22735	NM_001190985	14768	Mm.20522	NM_021295	ENSMUSG00000026000	Lancl1	AW124738|Gpr69|Gpr69a|p40	LanC (bacterial lantibiotic synthetase component C)-like 1	protein-coding
1296	Peak_1296	-0.610767	2.29807	NO	0.177444	0.320446	chr1	67256320	67256718	+	0	NA	intron (NM_001080809, intron 29 of 37)	intron (NM_001080809, intron 29 of 37)	86918	NM_001080809	227231	Mm.343942	NM_001080809	ENSMUSG00000025991	Cps1	4732433M03Rik|CPS|D1Ucla3	carbamoyl-phosphate synthetase 1	protein-coding
1297	Peak_1297	-3.06112	3.00495	DOWN	6.62546e-09	1.22631e-07	chr1	67264076	67264474	+	0	NA	intron (NM_001080809, intron 32 of 37)	intron (NM_001080809, intron 32 of 37)	94674	NM_001080809	227231	Mm.343942	NM_001080809	ENSMUSG00000025991	Cps1	4732433M03Rik|CPS|D1Ucla3	carbamoyl-phosphate synthetase 1	protein-coding
1298	Peak_1298	0.621333	2.21554	NO	0.288606	0.446984	chr1	67622550	67622948	+	0	NA	Intergenic	Intergenic	453148	NM_001080809	227231	Mm.343942	NM_001080809	ENSMUSG00000025991	Cps1	4732433M03Rik|CPS|D1Ucla3	carbamoyl-phosphate synthetase 1	protein-coding
1299	Peak_1299	1.23783	1.98757	NO	0.0258087	0.0765695	chr1	67689625	67690023	+	0	NA	Intergenic	Intergenic	520223	NM_001080809	227231	Mm.343942	NM_001080809	ENSMUSG00000025991	Cps1	4732433M03Rik|CPS|D1Ucla3	carbamoyl-phosphate synthetase 1	protein-coding
1300	Peak_1300	1.48786	2.1678	UP	0.00406062	0.0171315	chr1	67812517	67812915	+	0	NA	Intergenic	Intergenic	643115	NM_001080809	227231	Mm.343942	NM_001080809	ENSMUSG00000025991	Cps1	4732433M03Rik|CPS|D1Ucla3	carbamoyl-phosphate synthetase 1	protein-coding
1301	Peak_1301	0.175986	2.52768	NO	0.674624	0.787263	chr1	67848209	67848607	+	0	NA	Intergenic	Intergenic	678807	NM_001080809	227231	Mm.343942	NM_001080809	ENSMUSG00000025991	Cps1	4732433M03Rik|CPS|D1Ucla3	carbamoyl-phosphate synthetase 1	protein-coding
1302	Peak_1302	1.11922	2.07681	NO	0.056946	0.140385	chr1	67856250	67856648	+	0	NA	Intergenic	Intergenic	686848	NM_001080809	227231	Mm.343942	NM_001080809	ENSMUSG00000025991	Cps1	4732433M03Rik|CPS|D1Ucla3	carbamoyl-phosphate synthetase 1	protein-coding
1303	Peak_1303	-0.0990346	2.24957	NO	0.811024	0.882561	chr1	68093682	68094080	+	0	NA	intron (NM_010154, intron 25 of 26)	intron (NM_010154, intron 25 of 26)	924280	NM_001080809	227231	Mm.343942	NM_001080809	ENSMUSG00000025991	Cps1	4732433M03Rik|CPS|D1Ucla3	carbamoyl-phosphate synthetase 1	protein-coding
1304	Peak_1304	-0.79743	2.09223	NO	0.0531308	0.133248	chr1	68096329	68096727	+	0	NA	intron (NM_010154, intron 25 of 26)	intron (NM_010154, intron 25 of 26)	926927	NM_001080809	227231	Mm.343942	NM_001080809	ENSMUSG00000025991	Cps1	4732433M03Rik|CPS|D1Ucla3	carbamoyl-phosphate synthetase 1	protein-coding
1305	Peak_1305	-2.73637	2.49415	DOWN	4.73528e-06	4.70172e-05	chr1	68142394	68142792	+	0	NA	intron (NM_010154, intron 20 of 26)	intron (NM_010154, intron 20 of 26)	972992	NM_001080809	227231	Mm.343942	NM_001080809	ENSMUSG00000025991	Cps1	4732433M03Rik|CPS|D1Ucla3	carbamoyl-phosphate synthetase 1	protein-coding
1306	Peak_1306	-0.0155427	1.94891	NO	0.976185	0.986562	chr1	68225247	68225645	+	0	NA	intron (NM_010154, intron 20 of 26)	intron (NM_010154, intron 20 of 26)	929187	NM_010154	13869	Mm.442420	NM_010154	ENSMUSG00000062209	Erbb4	Her4|c-erbB-4	erb-b2 receptor tyrosine kinase 4	protein-coding
1307	Peak_1307	0.875831	1.76615	NO	0.153938	0.289874	chr1	68347356	68347754	+	0	NA	intron (NM_010154, intron 14 of 26)	intron (NM_010154, intron 14 of 26)	807078	NM_010154	13869	Mm.442420	NM_010154	ENSMUSG00000062209	Erbb4	Her4|c-erbB-4	erb-b2 receptor tyrosine kinase 4	protein-coding
1308	Peak_1308	0.096962	3.71649	NO	0.732932	0.828869	chr1	68471018	68471416	+	0	NA	intron (NM_010154, intron 3 of 26)	intron (NM_010154, intron 3 of 26)	683416	NM_010154	13869	Mm.442420	NM_010154	ENSMUSG00000062209	Erbb4	Her4|c-erbB-4	erb-b2 receptor tyrosine kinase 4	protein-coding
1309	Peak_1309	0.869506	2.10085	NO	0.0715036	0.166215	chr1	68871440	68871838	+	0	NA	intron (NM_010154, intron 1 of 26)	intron (NM_010154, intron 1 of 26)	282994	NM_010154	13869	Mm.442420	NM_010154	ENSMUSG00000062209	Erbb4	Her4|c-erbB-4	erb-b2 receptor tyrosine kinase 4	protein-coding
1310	Peak_1310	1.88498	2.60828	UP	9.91498e-05	0.000701032	chr1	69003327	69003725	+	0	NA	intron (NM_010154, intron 1 of 26)	intron (NM_010154, intron 1 of 26)	151107	NM_010154	13869	Mm.442420	NM_010154	ENSMUSG00000062209	Erbb4	Her4|c-erbB-4	erb-b2 receptor tyrosine kinase 4	protein-coding
1311	Peak_1311	1.46408	2.97996	UP	0.000904915	0.00481021	chr1	69071479	69071877	+	0	NA	intron (NM_010154, intron 1 of 26)	intron (NM_010154, intron 1 of 26)	82955	NM_010154	13869	Mm.442420	NM_010154	ENSMUSG00000062209	Erbb4	Her4|c-erbB-4	erb-b2 receptor tyrosine kinase 4	protein-coding
1312	Peak_1312	-0.103273	3.99706	NO	0.714055	0.815901	chr1	69153632	69154030	+	0	NA	intron (NM_010154, intron 1 of 26)	CpG	802	NM_010154	13869	Mm.442420	NM_010154	ENSMUSG00000062209	Erbb4	Her4|c-erbB-4	erb-b2 receptor tyrosine kinase 4	protein-coding
1313	Peak_1313	-0.908967	3.97787	NO	0.00195828	0.00928084	chr1	69154981	69155379	+	0	NA	promoter-TSS (NM_010154)	promoter-TSS (NM_010154)	-547	NM_010154	13869	Mm.442420	NM_010154	ENSMUSG00000062209	Erbb4	Her4|c-erbB-4	erb-b2 receptor tyrosine kinase 4	protein-coding
1314	Peak_1314	1.28929	1.88954	NO	0.0173817	0.0560324	chr1	69211775	69212173	+	0	NA	Intergenic	Intergenic	-57341	NM_010154	13869	Mm.442420	NM_010154	ENSMUSG00000062209	Erbb4	Her4|c-erbB-4	erb-b2 receptor tyrosine kinase 4	protein-coding
1315	Peak_1315	-0.835753	3.37347	NO	0.00559161	0.0223742	chr1	69288428	69288826	+	0	NA	Intergenic	Intergenic	-133994	NM_010154	13869	Mm.442420	NM_010154	ENSMUSG00000062209	Erbb4	Her4|c-erbB-4	erb-b2 receptor tyrosine kinase 4	protein-coding
1316	Peak_1316	0.441857	3.09373	NO	0.240044	0.394416	chr1	69378171	69378569	+	0	NA	Intergenic	Intergenic	-223737	NM_010154	13869	Mm.442420	NM_010154	ENSMUSG00000062209	Erbb4	Her4|c-erbB-4	erb-b2 receptor tyrosine kinase 4	protein-coding
1317	Peak_1317	1.39891	3.2903	UP	7.5041e-05	0.000548856	chr1	69513374	69513772	+	0	NA	Intergenic	Intergenic	218961	NM_011770	22779	Mm.106343	NM_011770	ENSMUSG00000025997	Ikzf2	A730095J18Rik|Helios|Zfpn1a2|Znfn1a2	IKAROS family zinc finger 2	protein-coding
1318	Peak_1318	2.5227	3.54145	UP	2.57811e-07	3.40038e-06	chr1	69539526	69539924	+	0	NA	Intergenic	Intergenic	192809	NM_011770	22779	Mm.106343	NM_011770	ENSMUSG00000025997	Ikzf2	A730095J18Rik|Helios|Zfpn1a2|Znfn1a2	IKAROS family zinc finger 2	protein-coding
1319	Peak_1319	1.2032	2.59427	NO	0.0186801	0.0592836	chr1	69560200	69560598	+	0	NA	Intergenic	Intergenic	172135	NM_011770	22779	Mm.106343	NM_011770	ENSMUSG00000025997	Ikzf2	A730095J18Rik|Helios|Zfpn1a2|Znfn1a2	IKAROS family zinc finger 2	protein-coding
1320	Peak_1320	0.309329	2.13902	NO	0.562923	0.700066	chr1	69570020	69570418	+	0	NA	Intergenic	Intergenic	162315	NM_011770	22779	Mm.106343	NM_011770	ENSMUSG00000025997	Ikzf2	A730095J18Rik|Helios|Zfpn1a2|Znfn1a2	IKAROS family zinc finger 2	protein-coding
1321	Peak_1321	1.00921	2.49915	NO	0.0229164	0.0697265	chr1	69606370	69606768	+	0	NA	intron (NM_011770, intron 5 of 7)	intron (NM_011770, intron 5 of 7)	125965	NM_011770	22779	Mm.106343	NM_011770	ENSMUSG00000025997	Ikzf2	A730095J18Rik|Helios|Zfpn1a2|Znfn1a2	IKAROS family zinc finger 2	protein-coding
1322	Peak_1322	-0.450735	2.24376	NO	0.370332	0.528811	chr1	69637976	69638374	+	0	NA	intron (NM_011770, intron 3 of 7)	intron (NM_011770, intron 3 of 7)	94359	NM_011770	22779	Mm.106343	NM_011770	ENSMUSG00000025997	Ikzf2	A730095J18Rik|Helios|Zfpn1a2|Znfn1a2	IKAROS family zinc finger 2	protein-coding
1323	Peak_1323	0.850105	2.06587	NO	0.0927481	0.201007	chr1	69656911	69657309	+	0	NA	intron (NM_011770, intron 3 of 7)	intron (NM_011770, intron 3 of 7)	75424	NM_011770	22779	Mm.106343	NM_011770	ENSMUSG00000025997	Ikzf2	A730095J18Rik|Helios|Zfpn1a2|Znfn1a2	IKAROS family zinc finger 2	protein-coding
1324	Peak_1324	2.13762	3.31529	UP	1.78093e-07	2.43033e-06	chr1	69684745	69685143	+	0	NA	intron (NM_011770, intron 3 of 7)	intron (NM_011770, intron 3 of 7)	47590	NM_011770	22779	Mm.106343	NM_011770	ENSMUSG00000025997	Ikzf2	A730095J18Rik|Helios|Zfpn1a2|Znfn1a2	IKAROS family zinc finger 2	protein-coding
1325	Peak_1325	-0.375169	5.20787	NO	0.251361	0.406791	chr1	69733905	69734303	+	0	NA	Intergenic	Intergenic	-1570	NM_011770	22779	Mm.106343	NM_011770	ENSMUSG00000025997	Ikzf2	A730095J18Rik|Helios|Zfpn1a2|Znfn1a2	IKAROS family zinc finger 2	protein-coding
1326	Peak_1326	0.0528638	3.68788	NO	0.843506	0.90447	chr1	69735552	69735950	+	0	NA	Intergenic	Intergenic	-3217	NM_011770	22779	Mm.106343	NM_011770	ENSMUSG00000025997	Ikzf2	A730095J18Rik|Helios|Zfpn1a2|Znfn1a2	IKAROS family zinc finger 2	protein-coding
1327	Peak_1327	1.84352	2.77019	UP	2.89136e-05	0.000236301	chr1	69774556	69774954	+	0	NA	Intergenic	Intergenic	-42221	NM_011770	22779	Mm.106343	NM_011770	ENSMUSG00000025997	Ikzf2	A730095J18Rik|Helios|Zfpn1a2|Znfn1a2	IKAROS family zinc finger 2	protein-coding
1328	Peak_1328	1.01684	2.25518	NO	0.0871967	0.192194	chr1	69785131	69785529	+	0	NA	Intergenic	Intergenic	-52796	NM_011770	22779	Mm.106343	NM_011770	ENSMUSG00000025997	Ikzf2	A730095J18Rik|Helios|Zfpn1a2|Znfn1a2	IKAROS family zinc finger 2	protein-coding
1329	Peak_1329	-0.217202	2.30176	NO	0.661618	0.777284	chr1	69837163	69837561	+	0	NA	Intergenic	Intergenic	-36182	NM_001271533	66722	Mm.440554	NM_025728	ENSMUSG00000053153	Spag16	4921511D23Rik|4930524F24Rik|4930585K05Rik|AV261009|Pf20|Wdr29	sperm associated antigen 16	protein-coding
1330	Peak_1330	0.563888	3.79289	NO	0.0397104	0.106824	chr1	69873421	69873819	+	0	NA	promoter-TSS (NM_001271533)	promoter-TSS (NM_001271533)	76	NM_029160	66722	Mm.440554	NM_025728	ENSMUSG00000053153	Spag16	4921511D23Rik|4930524F24Rik|4930585K05Rik|AV261009|Pf20|Wdr29	sperm associated antigen 16	protein-coding
1331	Peak_1331	-1.13039	2.41681	NO	0.0103385	0.0370225	chr1	70521934	70522332	+	0	NA	intron (NM_025728, intron 6 of 7)	intron (NM_025728, intron 6 of 7)	-250156	NM_177164	320460	Mm.360649	NM_177164	ENSMUSG00000045648	Vwc2l	A830006F12Rik|Brl	von Willebrand factor C domain-containing protein 2-like	protein-coding
1332	Peak_1332	-0.306525	1.93405	NO	0.585235	0.718059	chr1	70671310	70671708	+	0	NA	intron (NM_025728, intron 7 of 7)	intron (NM_025728, intron 7 of 7)	-100780	NM_177164	320460	Mm.360649	NM_177164	ENSMUSG00000045648	Vwc2l	A830006F12Rik|Brl	von Willebrand factor C domain-containing protein 2-like	protein-coding
1333	Peak_1333	-0.145165	2.38955	NO	0.817778	0.886986	chr1	70744713	70745111	+	0	NA	intron (NM_025728, intron 7 of 7)	RMER13B|LTR|ERVK	-27377	NM_177164	320460	Mm.360649	NM_177164	ENSMUSG00000045648	Vwc2l	A830006F12Rik|Brl	von Willebrand factor C domain-containing protein 2-like	protein-coding
1334	Peak_1334	0.0710186	3.39686	NO	0.83647	0.899711	chr1	70772205	70772603	+	0	NA	TTS (NM_029160)	TTS (NM_029160)	115	NM_001310658	320460	Mm.360649	NM_177164	ENSMUSG00000045648	Vwc2l	A830006F12Rik|Brl	von Willebrand factor C domain-containing protein 2-like	protein-coding
1335	Peak_1335	-0.416174	2.40668	NO	0.348848	0.508198	chr1	71083566	71083964	+	0	NA	intron (NM_007525, intron 9 of 10)	intron (NM_007525, intron 9 of 10)	65781	NM_007525	12021	Mm.10764	NM_007525	ENSMUSG00000026196	Bard1	ENSMUSG00000060893|ENSMUSG00000073653	BRCA1 associated RING domain 1	protein-coding
1336	Peak_1336	-0.360468	5.54256	NO	0.101976	0.215507	chr1	71149206	71149604	+	0	NA	5' UTR (NM_007525, exon 1 of 11)	5' UTR (NM_007525, exon 1 of 11)	141	NM_007525	12021	Mm.10764	NM_007525	ENSMUSG00000026196	Bard1	ENSMUSG00000060893|ENSMUSG00000073653	BRCA1 associated RING domain 1	protein-coding
1337	Peak_1337	-0.0607491	1.7369	NO	0.91641	0.950928	chr1	71373411	71373809	+	0	NA	intron (NM_175210, intron 11 of 52)	intron (NM_175210, intron 11 of 52)	87874	NM_175210	74591	Mm.159251	NM_175210	ENSMUSG00000050296	Abca12	4832428G11Rik|4833417A11Rik	ATP-binding cassette, sub-family A (ABC1), member 12	protein-coding
1338	Peak_1338	0.594007	2.58914	NO	0.246906	0.401829	chr1	71430552	71430950	+	0	NA	intron (NM_175210, intron 2 of 52)	LTR82B|Low_complexity|ERVL	30733	NM_175210	74591	Mm.159251	NM_175210	ENSMUSG00000050296	Abca12	4832428G11Rik|4833417A11Rik	ATP-binding cassette, sub-family A (ABC1), member 12	protein-coding
1339	Peak_1339	0.810154	2.49368	NO	0.1494	0.283891	chr1	71479128	71479526	+	0	NA	Intergenic	L1MC1|LINE|L1	-17843	NM_175210	74591	Mm.159251	NM_175210	ENSMUSG00000050296	Abca12	4832428G11Rik|4833417A11Rik	ATP-binding cassette, sub-family A (ABC1), member 12	protein-coding
1340	Peak_1340	-0.0273493	1.93998	NO	0.951422	0.971881	chr1	71578227	71578625	+	0	NA	Intergenic	Intergenic	-25304	NM_026195	108147	Mm.38010	NM_026195	ENSMUSG00000026192	Atic	2610509C24Rik|AA536954|AW212393	5-aminoimidazole-4-carboxamide ribonucleotide formyltransferase/IMP cyclohydrolase	protein-coding
1341	Peak_1341	-0.329123	5.73764	NO	0.19514	0.342446	chr1	71603609	71604007	+	0	NA	promoter-TSS (NM_026195)	promoter-TSS (NM_026195)	78	NM_026195	108147	Mm.38010	NM_026195	ENSMUSG00000026192	Atic	2610509C24Rik|AA536954|AW212393	5-aminoimidazole-4-carboxamide ribonucleotide formyltransferase/IMP cyclohydrolase	protein-coding
1342	Peak_1342	-0.350926	5.89967	NO	0.157488	0.294718	chr1	71699650	71700048	+	0	NA	promoter-TSS (NM_001276408)	promoter-TSS (NM_001276408)	-41	NM_001276409	14268	Mm.193099	NM_010233	ENSMUSG00000026193	Fn1	E330027I09|Fn|Fn-1	fibronectin 1	protein-coding
1343	Peak_1343	-0.178767	2.34818	NO	0.751304	0.840884	chr1	71787825	71788223	+	0	NA	Intergenic	RMER20B|LTR|ERVK	88115	NR_040308	100042814	Mm.405775	NR_040308	ENSMUSG00000073652	Apol7d	ENSMUSG00000073652|Gm15456|OTTMUSG00000022136	apolipoprotein L 7d	ncRNA
1344	Peak_1344	1.52925	2.61632	UP	0.0040002	0.0169043	chr1	71810220	71810618	+	0	NA	Intergenic	Intergenic	110510	NR_040308	100042814	Mm.405775	NR_040308	ENSMUSG00000073652	Apol7d	ENSMUSG00000073652|Gm15456|OTTMUSG00000022136	apolipoprotein L 7d	ncRNA
1345	Peak_1345	-0.774932	2.69554	NO	0.0376857	0.102652	chr1	71823381	71823779	+	0	NA	Intergenic	Intergenic	-111106	NR_027659	667931	Mm.214128	NR_027658	ENSMUSG00000099707	Gm8883	EG667931|Gm554	predicted gene 8883	ncRNA
1346	Peak_1346	-3.55153	2.22818	DOWN	7.38716e-13	3.02185e-11	chr1	71845976	71846374	+	0	NA	Intergenic	Intergenic	-88511	NR_027659	667931	Mm.214128	NR_027658	ENSMUSG00000099707	Gm8883	EG667931|Gm554	predicted gene 8883	ncRNA
1347	Peak_1347	0.279163	2.96483	NO	0.460922	0.612986	chr1	71883725	71884123	+	0	NA	Intergenic	Intergenic	-50762	NR_027659	667931	Mm.214128	NR_027658	ENSMUSG00000099707	Gm8883	EG667931|Gm554	predicted gene 8883	ncRNA
1348	Peak_1348	-1.40757	2.1027	DOWN	0.00244304	0.0111689	chr1	71911295	71911693	+	0	NA	Intergenic	Intergenic	-23192	NR_027659	667931	Mm.214128	NR_027658	ENSMUSG00000099707	Gm8883	EG667931|Gm554	predicted gene 8883	ncRNA
1349	Peak_1349	-0.219774	2.22551	NO	0.667683	0.782094	chr1	71927092	71927490	+	0	NA	Intergenic	Intergenic	-7395	NR_027659	667931	Mm.214128	NR_027658	ENSMUSG00000099707	Gm8883	EG667931|Gm554	predicted gene 8883	ncRNA
1350	Peak_1350	1.25749	3.13357	UP	0.00365238	0.0156552	chr1	71983472	71983870	+	0	NA	Intergenic	Intergenic	48985	NR_027658	667931	Mm.214128	NR_027658	ENSMUSG00000099707	Gm8883	EG667931|Gm554	predicted gene 8883	ncRNA
1351	Peak_1351	2.19047	2.37506	UP	8.44474e-05	0.00060887	chr1	71987464	71987862	+	0	NA	Intergenic	Intergenic	52977	NR_027658	667931	Mm.214128	NR_027658	ENSMUSG00000099707	Gm8883	EG667931|Gm554	predicted gene 8883	ncRNA
1352	Peak_1352	-0.641813	2.2813	NO	0.177904	0.321018	chr1	72042457	72042855	+	0	NA	intron (NR_040454, intron 1 of 2)	intron (NR_040454, intron 1 of 2)	9113	NR_040454	71134	Mm.370574	NR_040454	ENSMUSG00000101848	4933417E11Rik	-	RIKEN cDNA 4933417E11 gene	ncRNA
1353	Peak_1353	0.123769	2.81627	NO	0.75406	0.842765	chr1	72053306	72053704	+	0	NA	Intergenic	Intergenic	-1736	NR_040454	71134	Mm.370574	NR_040454	ENSMUSG00000101848	4933417E11Rik	-	RIKEN cDNA 4933417E11 gene	ncRNA
1354	Peak_1354	-0.153746	1.67669	NO	0.805788	0.879042	chr1	72064831	72065229	+	0	NA	Intergenic	Intergenic	-13261	NR_040454	71134	Mm.370574	NR_040454	ENSMUSG00000101848	4933417E11Rik	-	RIKEN cDNA 4933417E11 gene	ncRNA
1355	Peak_1355	0.491451	2.77914	NO	0.210256	0.360734	chr1	72111655	72112053	+	0	NA	Intergenic	MER58A|DNA|MER1_type	-60085	NR_040454	71134	Mm.370574	NR_040454	ENSMUSG00000101848	4933417E11Rik	-	RIKEN cDNA 4933417E11 gene	ncRNA
1356	Peak_1356	0.0760165	3.52735	NO	0.852476	0.910365	chr1	72137062	72137460	+	0	NA	Intergenic	Intergenic	-85492	NR_040454	71134	Mm.370574	NR_040454	ENSMUSG00000101848	4933417E11Rik	-	RIKEN cDNA 4933417E11 gene	ncRNA
1357	Peak_1357	0.874158	2.87543	NO	0.0826379	0.184889	chr1	72153700	72154098	+	0	NA	Intergenic	Intergenic	-102130	NR_040454	71134	Mm.370574	NR_040454	ENSMUSG00000101848	4933417E11Rik	-	RIKEN cDNA 4933417E11 gene	ncRNA
1358	Peak_1358	-0.748577	3.28432	NO	0.0132507	0.0451569	chr1	72170272	72170670	+	0	NA	Intergenic	Intergenic	88410	NM_001005423	381269	Mm.422636	NM_001005423	ENSMUSG00000039395	Mreg	Gm974|Wdt2|dsu	melanoregulin	protein-coding
1359	Peak_1359	-1.11113	2.83293	DOWN	0.000620075	0.0034692	chr1	72188563	72188961	+	0	NA	Intergenic	Intergenic	70119	NM_001005423	381269	Mm.422636	NM_001005423	ENSMUSG00000039395	Mreg	Gm974|Wdt2|dsu	melanoregulin	protein-coding
1360	Peak_1360	0.786108	2.50183	NO	0.0982009	0.209586	chr1	72206819	72207217	+	0	NA	3' UTR (NM_001005423, exon 5 of 5)	3' UTR (NM_001005423, exon 5 of 5)	51863	NM_001005423	381269	Mm.422636	NM_001005423	ENSMUSG00000039395	Mreg	Gm974|Wdt2|dsu	melanoregulin	protein-coding
1361	Peak_1361	0.8232	3.74603	NO	0.0311039	0.0885952	chr1	72217650	72218048	+	0	NA	intron (NM_001005423, intron 2 of 4)	intron (NM_001005423, intron 2 of 4)	41032	NM_001005423	381269	Mm.422636	NM_001005423	ENSMUSG00000039395	Mreg	Gm974|Wdt2|dsu	melanoregulin	protein-coding
1362	Peak_1362	0.326384	3.41604	NO	0.357899	0.517153	chr1	72229605	72230003	+	0	NA	intron (NM_001005423, intron 2 of 4)	intron (NM_001005423, intron 2 of 4)	29077	NM_001005423	381269	Mm.422636	NM_001005423	ENSMUSG00000039395	Mreg	Gm974|Wdt2|dsu	melanoregulin	protein-coding
1363	Peak_1363	0.146451	3.13869	NO	0.649135	0.768039	chr1	72245045	72245443	+	0	NA	intron (NM_001005423, intron 1 of 4)	intron (NM_001005423, intron 1 of 4)	13637	NM_001005423	381269	Mm.422636	NM_001005423	ENSMUSG00000039395	Mreg	Gm974|Wdt2|dsu	melanoregulin	protein-coding
1364	Peak_1364	0.0683033	4.7457	NO	0.799764	0.874879	chr1	72258596	72258994	+	0	NA	promoter-TSS (NM_001005423)	promoter-TSS (NM_001005423)	86	NM_001005423	381269	Mm.422636	NM_001005423	ENSMUSG00000039395	Mreg	Gm974|Wdt2|dsu	melanoregulin	protein-coding
1365	Peak_1365	0.201154	4.1019	NO	0.470801	0.621495	chr1	72272668	72273066	+	0	NA	Intergenic	U2|snRNA|snRNA	-13986	NM_001005423	381269	Mm.422636	NM_001005423	ENSMUSG00000039395	Mreg	Gm974|Wdt2|dsu	melanoregulin	protein-coding
1366	Peak_1366	-0.386594	4.98326	NO	0.17251	0.314322	chr1	72282885	72283283	+	0	NA	Intergenic	CpG	-24203	NM_001005423	381269	Mm.422636	NM_001005423	ENSMUSG00000039395	Mreg	Gm974|Wdt2|dsu	melanoregulin	protein-coding
1367	Peak_1367	-0.617843	5.18175	NO	0.0225386	0.0688808	chr1	72290568	72290966	+	0	NA	Intergenic	CpG	-31886	NM_001005423	381269	Mm.422636	NM_001005423	ENSMUSG00000039395	Mreg	Gm974|Wdt2|dsu	melanoregulin	protein-coding
1368	Peak_1368	0.360613	4.90132	NO	0.0974494	0.208434	chr1	72301680	72302078	+	0	NA	Intergenic	Intergenic	29009	NM_023523	111175	Mm.281738	NM_023523	ENSMUSG00000026189	Pecr	2400003B18Rik|TERP	peroxisomal trans-2-enoyl-CoA reductase	protein-coding
1369	Peak_1369	-0.275656	5.45932	NO	0.196134	0.343674	chr1	72330672	72331070	+	0	NA	promoter-TSS (NM_023523)	promoter-TSS (NM_023523)	17	NM_023523	111175	Mm.281738	NM_023523	ENSMUSG00000026189	Pecr	2400003B18Rik|TERP	peroxisomal trans-2-enoyl-CoA reductase	protein-coding
1370	Peak_1370	0.228825	5.06771	NO	0.297039	0.455703	chr1	72353744	72354142	+	0	NA	promoter-TSS (NM_009533)	promoter-TSS (NM_009533)	-52	NM_009533	22596	Mm.246952	NM_009533	ENSMUSG00000026187	Xrcc5	AI314015|Ku80|Ku86	X-ray repair complementing defective repair in Chinese hamster cells 5	protein-coding
1371	Peak_1371	0.943377	3.6382	NO	0.00353462	0.0152386	chr1	72356496	72356894	+	0	NA	intron (NM_009533, intron 1 of 20)	MTE2a|LTR|MaLR	2700	NM_009533	22596	Mm.246952	NM_009533	ENSMUSG00000026187	Xrcc5	AI314015|Ku80|Ku86	X-ray repair complementing defective repair in Chinese hamster cells 5	protein-coding
1372	Peak_1372	1.84593	2.88666	UP	4.57728e-05	0.000355296	chr1	72394366	72394764	+	0	NA	intron (NM_009533, intron 14 of 20)	intron (NM_009533, intron 14 of 20)	40570	NM_009533	22596	Mm.246952	NM_009533	ENSMUSG00000026187	Xrcc5	AI314015|Ku80|Ku86	X-ray repair complementing defective repair in Chinese hamster cells 5	protein-coding
1373	Peak_1373	2.27673	3.81402	UP	2.46815e-10	6.11738e-09	chr1	72466734	72467132	+	0	NA	Intergenic	Intergenic	112938	NM_009533	22596	Mm.246952	NM_009533	ENSMUSG00000026187	Xrcc5	AI314015|Ku80|Ku86	X-ray repair complementing defective repair in Chinese hamster cells 5	protein-coding
1374	Peak_1374	-0.298819	1.98839	NO	0.516799	0.660779	chr1	72536545	72536943	+	0	NA	intron (NM_001045533, intron 1 of 3)	intron (NM_001045533, intron 1 of 3)	46394	NM_001045533	381270	Mm.337023	NM_001045533	ENSMUSG00000039372	2019-03-04	BC056494|mKIAA1399	membrane-associated ring finger (C3HC4) 4	protein-coding
1375	Peak_1375	0.0836924	4.77208	NO	0.719668	0.819886	chr1	72583476	72583874	+	0	NA	promoter-TSS (NM_001045533)	promoter-TSS (NM_001045533)	-537	NM_001045533	381270	Mm.337023	NM_001045533	ENSMUSG00000039372	2019-03-04	BC056494|mKIAA1399	membrane-associated ring finger (C3HC4) 4	protein-coding
1376	Peak_1376	0.755924	3.32158	NO	0.089042	0.195272	chr1	72623972	72624370	+	0	NA	Intergenic	Intergenic	-5654	NM_018817	54380	Mm.274232	NM_018817	ENSMUSG00000039354	Smarcal1	6030401P21Rik|AI851716|Mharp	SWI/SNF related matrix associated, actin dependent regulator of chromatin, subfamily a-like 1	protein-coding
1377	Peak_1377	-0.238703	5.4017	NO	0.328901	0.488714	chr1	72629696	72630094	+	0	NA	promoter-TSS (NM_018817)	promoter-TSS (NM_018817)	70	NM_018817	54380	Mm.274232	NM_018817	ENSMUSG00000039354	Smarcal1	6030401P21Rik|AI851716|Mharp	SWI/SNF related matrix associated, actin dependent regulator of chromatin, subfamily a-like 1	protein-coding
1378	Peak_1378	-1.86003	3.61392	DOWN	2.4875e-07	3.29032e-06	chr1	72646069	72646467	+	0	NA	intron (NM_018817, intron 8 of 16)	intron (NM_018817, intron 8 of 16)	16443	NM_018817	54380	Mm.274232	NM_018817	ENSMUSG00000039354	Smarcal1	6030401P21Rik|AI851716|Mharp	SWI/SNF related matrix associated, actin dependent regulator of chromatin, subfamily a-like 1	protein-coding
1379	Peak_1379	0.492896	2.66355	NO	0.297994	0.456853	chr1	72675679	72676077	+	0	NA	intron (NM_018817, intron 15 of 16)	intron (NM_018817, intron 15 of 16)	46053	NM_018817	54380	Mm.274232	NM_018817	ENSMUSG00000039354	Smarcal1	6030401P21Rik|AI851716|Mharp	SWI/SNF related matrix associated, actin dependent regulator of chromatin, subfamily a-like 1	protein-coding
1380	Peak_1380	2.13733	3.10862	UP	0.000588564	0.0033193	chr1	72681587	72681985	+	0	NA	3' UTR (NM_018817, exon 17 of 17)	3' UTR (NM_018817, exon 17 of 17)	51961	NM_018817	54380	Mm.274232	NM_018817	ENSMUSG00000039354	Smarcal1	6030401P21Rik|AI851716|Mharp	SWI/SNF related matrix associated, actin dependent regulator of chromatin, subfamily a-like 1	protein-coding
1381	Peak_1381	-0.875623	2.71264	NO	0.0189877	0.0600553	chr1	72687603	72688001	+	0	NA	Intergenic	CpG	57977	NM_018817	54380	Mm.274232	NM_018817	ENSMUSG00000039354	Smarcal1	6030401P21Rik|AI851716|Mharp	SWI/SNF related matrix associated, actin dependent regulator of chromatin, subfamily a-like 1	protein-coding
1382	Peak_1382	0.713295	2.89635	NO	0.0859785	0.19025	chr1	72719606	72720004	+	0	NA	intron (NM_001347063, intron 10 of 23)	intron (NM_001347063, intron 10 of 23)	27333	NM_176980	319695	Mm.249056	NM_176980	ENSMUSG00000039342	Ankar	4932422E22Rik	ankyrin and armadillo repeat containing	protein-coding
1383	Peak_1383	0.326014	2.19107	NO	0.513359	0.65793	chr1	72720585	72720983	+	0	NA	intron (NM_001347063, intron 9 of 23)	intron (NM_001347063, intron 9 of 23)	26354	NM_176980	319695	Mm.249056	NM_176980	ENSMUSG00000039342	Ankar	4932422E22Rik	ankyrin and armadillo repeat containing	protein-coding
1384	Peak_1384	1.57395	2.55711	UP	0.00111704	0.00576269	chr1	72727459	72727857	+	0	NA	intron (NM_001347063, intron 6 of 23)	intron (NM_001347063, intron 6 of 23)	19480	NM_176980	319695	Mm.249056	NM_176980	ENSMUSG00000039342	Ankar	4932422E22Rik	ankyrin and armadillo repeat containing	protein-coding
1385	Peak_1385	-0.309645	4.45634	NO	0.234563	0.388084	chr1	72757716	72758114	+	0	NA	promoter-TSS (NM_009084)	promoter-TSS (NM_009084)	81	NM_009084	19981	Mm.21529	NM_009084	ENSMUSG00000046330	Rpl37a	-	ribosomal protein L37a	protein-coding
1386	Peak_1386	0.388793	3.83169	NO	0.116052	0.236677	chr1	72765362	72765760	+	0	NA	Intergenic	Intergenic	7727	NM_009084	19981	Mm.21529	NM_009084	ENSMUSG00000046330	Rpl37a	-	ribosomal protein L37a	protein-coding
1387	Peak_1387	0.330646	2.97859	NO	0.457667	0.609927	chr1	72825395	72825793	+	0	NA	Intergenic	Intergenic	-45460	NM_008342	16008	Mm.141936	NM_008342	ENSMUSG00000039323	Igfbp2	AI255832|IBP-2|Igfbp-2|mIGFBP-2	insulin-like growth factor binding protein 2	protein-coding
1388	Peak_1388	1.51924	3.27014	UP	0.000200684	0.0013008	chr1	72827328	72827726	+	0	NA	Intergenic	MER113|DNA|MER1_type	-43527	NM_008342	16008	Mm.141936	NM_008342	ENSMUSG00000039323	Igfbp2	AI255832|IBP-2|Igfbp-2|mIGFBP-2	insulin-like growth factor binding protein 2	protein-coding
1389	Peak_1389	-0.310627	2.98215	NO	0.384571	0.542559	chr1	72852687	72853085	+	0	NA	Intergenic	Intergenic	-18168	NM_008342	16008	Mm.141936	NM_008342	ENSMUSG00000039323	Igfbp2	AI255832|IBP-2|Igfbp-2|mIGFBP-2	insulin-like growth factor binding protein 2	protein-coding
1390	Peak_1390	-2.47633	3.42155	DOWN	3.23967e-13	1.41511e-11	chr1	72860385	72860783	+	0	NA	Intergenic	Intergenic	-10470	NM_008342	16008	Mm.141936	NM_008342	ENSMUSG00000039323	Igfbp2	AI255832|IBP-2|Igfbp-2|mIGFBP-2	insulin-like growth factor binding protein 2	protein-coding
1391	Peak_1391	-0.835096	3.64062	NO	0.00069611	0.00384313	chr1	72870396	72870794	+	0	NA	promoter-TSS (NM_008342)	promoter-TSS (NM_008342)	-459	NM_008342	16008	Mm.141936	NM_008342	ENSMUSG00000039323	Igfbp2	AI255832|IBP-2|Igfbp-2|mIGFBP-2	insulin-like growth factor binding protein 2	protein-coding
1392	Peak_1392	-0.627573	4.34425	NO	0.00689075	0.0265819	chr1	72871164	72871562	+	0	NA	promoter-TSS (NM_001310659)	promoter-TSS (NM_001310659)	309	NM_008342	16008	Mm.141936	NM_008342	ENSMUSG00000039323	Igfbp2	AI255832|IBP-2|Igfbp-2|mIGFBP-2	insulin-like growth factor binding protein 2	protein-coding
1393	Peak_1393	-0.80024	3.49501	NO	0.00645566	0.0252225	chr1	72871898	72872296	+	0	NA	intron (NM_001310659, intron 1 of 3)	CpG	136	NM_001310659	16008	Mm.141936	NM_008342	ENSMUSG00000039323	Igfbp2	AI255832|IBP-2|Igfbp-2|mIGFBP-2	insulin-like growth factor binding protein 2	protein-coding
1394	Peak_1394	-2.76846	3.59788	DOWN	1.22056e-13	5.80613e-12	chr1	72874207	72874605	+	0	NA	intron (NM_001310659, intron 1 of 3)	intron (NM_001310659, intron 1 of 3)	2445	NM_001310659	16008	Mm.141936	NM_008342	ENSMUSG00000039323	Igfbp2	AI255832|IBP-2|Igfbp-2|mIGFBP-2	insulin-like growth factor binding protein 2	protein-coding
1395	Peak_1395	0.136018	3.3123	NO	0.71586	0.817231	chr1	72885805	72886203	+	0	NA	intron (NM_001310659, intron 1 of 3)	intron (NM_001310659, intron 1 of 3)	14043	NM_001310659	16008	Mm.141936	NM_008342	ENSMUSG00000039323	Igfbp2	AI255832|IBP-2|Igfbp-2|mIGFBP-2	insulin-like growth factor binding protein 2	protein-coding
1396	Peak_1396	0.137599	3.50369	NO	0.64108	0.762118	chr1	72901432	72901830	+	0	NA	Intergenic	Intergenic	19808	NM_010518	16011	Mm.405761	NM_010518	ENSMUSG00000026185	Igfbp5	AI256729|AW208790|IGFBP-5|IGFBP-5P	insulin-like growth factor binding protein 5	protein-coding
1397	Peak_1397	-0.430267	4.2628	NO	0.0627482	0.150827	chr1	72916760	72917158	+	0	NA	intron (NM_010518, intron 1 of 3)	intron (NM_010518, intron 1 of 3)	4480	NM_010518	16011	Mm.405761	NM_010518	ENSMUSG00000026185	Igfbp5	AI256729|AW208790|IGFBP-5|IGFBP-5P	insulin-like growth factor binding protein 5	protein-coding
1398	Peak_1398	-0.0745016	4.25029	NO	0.776807	0.859313	chr1	72917587	72917985	+	0	NA	intron (NM_010518, intron 1 of 3)	intron (NM_010518, intron 1 of 3)	3653	NM_010518	16011	Mm.405761	NM_010518	ENSMUSG00000026185	Igfbp5	AI256729|AW208790|IGFBP-5|IGFBP-5P	insulin-like growth factor binding protein 5	protein-coding
1399	Peak_1399	0.314369	4.0754	NO	0.276347	0.433984	chr1	72919112	72919510	+	0	NA	intron (NM_010518, intron 1 of 3)	intron (NM_010518, intron 1 of 3)	2128	NM_010518	16011	Mm.405761	NM_010518	ENSMUSG00000026185	Igfbp5	AI256729|AW208790|IGFBP-5|IGFBP-5P	insulin-like growth factor binding protein 5	protein-coding
1400	Peak_1400	-0.0013719	4.61128	NO	0.995358	0.997216	chr1	72920235	72920633	+	0	NA	exon (NM_010518, exon 1 of 4)	exon (NM_010518, exon 1 of 4)	1005	NM_010518	16011	Mm.405761	NM_010518	ENSMUSG00000026185	Igfbp5	AI256729|AW208790|IGFBP-5|IGFBP-5P	insulin-like growth factor binding protein 5	protein-coding
1401	Peak_1401	0.488585	4.82721	NO	0.0299056	0.0859641	chr1	72921424	72921822	+	0	NA	promoter-TSS (NM_010518)	promoter-TSS (NM_010518)	-184	NM_010518	16011	Mm.405761	NM_010518	ENSMUSG00000026185	Igfbp5	AI256729|AW208790|IGFBP-5|IGFBP-5P	insulin-like growth factor binding protein 5	protein-coding
1402	Peak_1402	0.249087	2.01318	NO	0.645587	0.765343	chr1	72934470	72934868	+	0	NA	Intergenic	Intergenic	-13230	NM_010518	16011	Mm.405761	NM_010518	ENSMUSG00000026185	Igfbp5	AI256729|AW208790|IGFBP-5|IGFBP-5P	insulin-like growth factor binding protein 5	protein-coding
1403	Peak_1403	-2.72744	2.77232	DOWN	1.42318e-06	1.58528e-05	chr1	72961351	72961749	+	0	NA	Intergenic	Intergenic	-40111	NM_010518	16011	Mm.405761	NM_010518	ENSMUSG00000026185	Igfbp5	AI256729|AW208790|IGFBP-5|IGFBP-5P	insulin-like growth factor binding protein 5	protein-coding
1404	Peak_1404	0.823849	2.95844	NO	0.0497628	0.12686	chr1	72976490	72976888	+	0	NA	Intergenic	MIR|SINE|MIR	-55250	NM_010518	16011	Mm.405761	NM_010518	ENSMUSG00000026185	Igfbp5	AI256729|AW208790|IGFBP-5|IGFBP-5P	insulin-like growth factor binding protein 5	protein-coding
1405	Peak_1405	2.11099	4.42062	UP	1.15197e-14	6.71201e-13	chr1	72999533	72999931	+	0	NA	Intergenic	Intergenic	62741	NM_009407	21958	Mm.425024	NM_009407	ENSMUSG00000026182	Tnp1	Stp-1|TP1|Tp-1	transition protein 1	protein-coding
1406	Peak_1406	1.02445	4.49018	UP	3.59417e-05	0.000286602	chr1	73010021	73010419	+	0	NA	Intergenic	Intergenic	52253	NM_009407	21958	Mm.425024	NM_009407	ENSMUSG00000026182	Tnp1	Stp-1|TP1|Tp-1	transition protein 1	protein-coding
1407	Peak_1407	-0.520015	3.10168	NO	0.150027	0.284713	chr1	73015819	73016217	+	0	NA	Intergenic	(GA)n|Simple_repeat|Simple_repeat	46455	NM_009407	21958	Mm.425024	NM_009407	ENSMUSG00000026182	Tnp1	Stp-1|TP1|Tp-1	transition protein 1	protein-coding
1408	Peak_1408	1.11282	2.44568	NO	0.0135925	0.0461122	chr1	73073974	73074372	+	0	NA	Intergenic	Intergenic	3013	NR_038002	69449	Mm.250447	NR_038001	ENSMUSG00000101968	1700027A15Rik	-	RIKEN cDNA 1700027A15 gene	ncRNA
1409	Peak_1409	1.02634	3.50327	NO	0.0256936	0.0763202	chr1	73136294	73136692	+	0	NA	Intergenic	Intergenic	65333	NR_038002	69449	Mm.250447	NR_038001	ENSMUSG00000101968	1700027A15Rik	-	RIKEN cDNA 1700027A15 gene	ncRNA
1410	Peak_1410	0.750051	4.68718	NO	0.0104119	0.0372312	chr1	73163142	73163540	+	0	NA	Intergenic	Intergenic	92181	NR_038002	69449	Mm.250447	NR_038001	ENSMUSG00000101968	1700027A15Rik	-	RIKEN cDNA 1700027A15 gene	ncRNA
1411	Peak_1411	0.819855	2.47515	NO	0.187547	0.333107	chr1	73174036	73174434	+	0	NA	Intergenic	Intergenic	103075	NR_038002	69449	Mm.250447	NR_038001	ENSMUSG00000101968	1700027A15Rik	-	RIKEN cDNA 1700027A15 gene	ncRNA
1412	Peak_1412	-2.09609	2.46313	DOWN	0.00144796	0.00718537	chr1	73176930	73177328	+	0	NA	Intergenic	Intergenic	105969	NR_038002	69449	Mm.250447	NR_038001	ENSMUSG00000101968	1700027A15Rik	-	RIKEN cDNA 1700027A15 gene	ncRNA
1413	Peak_1413	-3.01118	2.71072	DOWN	1.36753e-06	1.52823e-05	chr1	73205946	73206344	+	0	NA	Intergenic	Intergenic	134985	NR_038002	69449	Mm.250447	NR_038001	ENSMUSG00000101968	1700027A15Rik	-	RIKEN cDNA 1700027A15 gene	ncRNA
1414	Peak_1414	2.02423	3.21948	UP	0.000511724	0.00293959	chr1	73229952	73230350	+	0	NA	Intergenic	Intergenic	158991	NR_038002	69449	Mm.250447	NR_038001	ENSMUSG00000101968	1700027A15Rik	-	RIKEN cDNA 1700027A15 gene	ncRNA
1415	Peak_1415	1.12715	2.34838	NO	0.014877	0.049543	chr1	73254051	73254449	+	0	NA	Intergenic	Intergenic	183090	NR_038002	69449	Mm.250447	NR_038001	ENSMUSG00000101968	1700027A15Rik	-	RIKEN cDNA 1700027A15 gene	ncRNA
1416	Peak_1416	0.710755	2.44263	NO	0.11314	0.232377	chr1	73263040	73263438	+	0	NA	Intergenic	Intergenic	-182303	NR_040605	78718	Mm.244075	NR_040605	ENSMUSG00000101812	D530049I02Rik	-	RIKEN cDNA D530049I02 gene	ncRNA
1417	Peak_1417	2.08308	3.94822	UP	2.02526e-10	5.11346e-09	chr1	73317400	73317798	+	0	NA	Intergenic	Intergenic	-127943	NR_040605	78718	Mm.244075	NR_040605	ENSMUSG00000101812	D530049I02Rik	-	RIKEN cDNA D530049I02 gene	ncRNA
1418	Peak_1418	3.12382	3.85715	UP	9.22682e-11	2.52576e-09	chr1	73353791	73354189	+	0	NA	Intergenic	Intergenic	-91552	NR_040605	78718	Mm.244075	NR_040605	ENSMUSG00000101812	D530049I02Rik	-	RIKEN cDNA D530049I02 gene	ncRNA
1419	Peak_1419	1.82102	3.4781	UP	0.000621288	0.00347542	chr1	73379929	73380327	+	0	NA	Intergenic	Intergenic	-65414	NR_040605	78718	Mm.244075	NR_040605	ENSMUSG00000101812	D530049I02Rik	-	RIKEN cDNA D530049I02 gene	ncRNA
1420	Peak_1420	0.911931	2.23818	NO	0.0779234	0.177135	chr1	73395008	73395406	+	0	NA	Intergenic	L1MC4|LINE|L1	-50335	NR_040605	78718	Mm.244075	NR_040605	ENSMUSG00000101812	D530049I02Rik	-	RIKEN cDNA D530049I02 gene	ncRNA
1421	Peak_1421	-0.697909	3.14044	NO	0.0495767	0.126557	chr1	73410258	73410656	+	0	NA	Intergenic	Intergenic	-35085	NR_040605	78718	Mm.244075	NR_040605	ENSMUSG00000101812	D530049I02Rik	-	RIKEN cDNA D530049I02 gene	ncRNA
1422	Peak_1422	0.375216	2.41962	NO	0.374437	0.532532	chr1	73440839	73441237	+	0	NA	intron (NR_003202, intron 4 of 4)	L1MC4|LINE|L1	-4504	NR_040605	78718	Mm.244075	NR_040605	ENSMUSG00000101812	D530049I02Rik	-	RIKEN cDNA D530049I02 gene	ncRNA
1423	Peak_1423	0.130947	2.39213	NO	0.758791	0.846146	chr1	73501028	73501426	+	0	NA	Intergenic	Intergenic	-47084	NR_003202	723792	Mm.385493	NR_003202		Pinc	-	pregnancy induced noncoding RNA	ncRNA
1424	Peak_1424	-4.48512	3.33218	DOWN	7.11431e-18	8.01267e-16	chr1	73509577	73509975	+	0	NA	Intergenic	Intergenic	-55633	NR_003202	723792	Mm.385493	NR_003202		Pinc	-	pregnancy induced noncoding RNA	ncRNA
1425	Peak_1425	0.350861	2.70427	NO	0.383815	0.541812	chr1	73526193	73526591	+	0	NA	Intergenic	Intergenic	-72249	NR_003202	723792	Mm.385493	NR_003202		Pinc	-	pregnancy induced noncoding RNA	ncRNA
1426	Peak_1426	1.12232	3.29799	UP	0.00647359	0.0252854	chr1	73585358	73585756	+	0	NA	Intergenic	Intergenic	-131414	NR_003202	723792	Mm.385493	NR_003202		Pinc	-	pregnancy induced noncoding RNA	ncRNA
1427	Peak_1427	1.94808	3.05877	UP	1.32287e-06	1.48241e-05	chr1	73638402	73638800	+	0	NA	Intergenic	Intergenic	-184458	NR_003202	723792	Mm.385493	NR_003202		Pinc	-	pregnancy induced noncoding RNA	ncRNA
1428	Peak_1428	0.340016	2.78552	NO	0.354957	0.514196	chr1	73665253	73665651	+	0	NA	intron (NR_045311, intron 8 of 8)	intron (NR_045311, intron 8 of 8)	-211309	NR_003202	723792	Mm.385493	NR_003202		Pinc	-	pregnancy induced noncoding RNA	ncRNA
1429	Peak_1429	0.829202	3.3028	NO	0.0354942	0.0981602	chr1	73687434	73687832	+	0	NA	intron (NR_045311, intron 7 of 8)	intron (NR_045311, intron 7 of 8)	214516	NR_105769	102465179		NR_105769	ENSMUSG00000098504	Mir6351	Gm27936|mmu-mir-6351	microRNA 6351	ncRNA
1430	Peak_1430	2.3002	3.55703	UP	1.2042e-06	1.36071e-05	chr1	73719776	73720174	+	0	NA	intron (NR_045311, intron 6 of 8)	intron (NR_045311, intron 6 of 8)	182174	NR_105769	102465179		NR_105769	ENSMUSG00000098504	Mir6351	Gm27936|mmu-mir-6351	microRNA 6351	ncRNA
1431	Peak_1431	1.50986	2.87303	UP	0.000180957	0.00118768	chr1	73723514	73723912	+	0	NA	intron (NR_045311, intron 6 of 8)	intron (NR_045311, intron 6 of 8)	178436	NR_105769	102465179		NR_105769	ENSMUSG00000098504	Mir6351	Gm27936|mmu-mir-6351	microRNA 6351	ncRNA
1432	Peak_1432	0.902771	2.83298	NO	0.0248924	0.0743795	chr1	73729802	73730200	+	0	NA	intron (NR_045311, intron 6 of 8)	intron (NR_045311, intron 6 of 8)	172148	NR_105769	102465179		NR_105769	ENSMUSG00000098504	Mir6351	Gm27936|mmu-mir-6351	microRNA 6351	ncRNA
1433	Peak_1433	0.0577496	2.41512	NO	0.917334	0.951414	chr1	73763952	73764350	+	0	NA	intron (NR_045311, intron 6 of 8)	intron (NR_045311, intron 6 of 8)	137998	NR_105769	102465179		NR_105769	ENSMUSG00000098504	Mir6351	Gm27936|mmu-mir-6351	microRNA 6351	ncRNA
1434	Peak_1434	0.86173	2.2603	NO	0.104255	0.219074	chr1	73768124	73768522	+	0	NA	intron (NR_045311, intron 6 of 8)	intron (NR_045311, intron 6 of 8)	133826	NR_105769	102465179		NR_105769	ENSMUSG00000098504	Mir6351	Gm27936|mmu-mir-6351	microRNA 6351	ncRNA
[truncated: 67,494 more rows]

## Sheet: Cumulative
Entrez.ID	Fold difference	Symbol
12395	-109.345	Runx1t1
223332	-85.2877	Ranbp3l
218772	-85.2457	Rarb
76365	-78.6277	Tbx18
19242	-78.5492	Ptn
30952	-77.7109	Cngb3
109648	-74.26	Npy
66297	-72.3629	Pantr1
223267	-70.3831	Ggact
[truncated: 18,570 more rows]
