# Supplementary material for: Open chromatin dynamics in prosensory cells of the embryonic mouse cochlea
Source: Sci Rep. 2019 Jun 21;9:9060. doi: 10.1038/s41598-019-45515-2 (PMC6588700; doi:10.1038/s41598-019-45515-2)
Supplement: Supplementary file 5 — Supplementary data 4 [file 41598_2019_45515_MOESM5_ESM.xlsx]

## Sheet: Sox2-GFP+
Motif Name	Consensus	P-value	Log P-value	q-value (Benjamini)	# of Target Sequences with Motif(of 62541)	% of Target Sequences with Motif	# of Background Sequences with Motif(of 61966)	% of Background Sequences with Motif
CTCF(Zf)/CD4+-CTCF-ChIP-Seq(Barski_et_al.)/Homer	AYAGTGCCMYCTRGTGGCCA	1e-3067	-7064	0	9969	0.1594	2398.1	0.0387
BORIS(Zf)/K562-CTCFL-ChIP-Seq(GSE32465)/Homer	CNNBRGCGCCCCCTGSTGGC	1e-2373	-5466	0	12031	0.1923	4122.6	0.0665
Six2(Homeobox)/NephronProgenitor-Six2-ChIP-Seq(GSE39837)/Homer	GWAAYHTGAKMC	1e-1823	-4198	0	22788	0.3643	12723.7	0.2053
Six1(Homeobox)/Myoblast-Six1-ChIP-Chip(GSE20150)/Homer	GKVTCADRTTWC	1e-1152	-2653	0	7671	0.1226	3016.7	0.0487
Sox2(HMG)/mES-Sox2-ChIP-Seq(GSE11431)/Homer	BCCATTGTTC	1e-1086	-2501	0	19278	0.3082	11781	0.1901
Sox3(HMG)/NPC-Sox3-ChIP-Seq(GSE33059)/Homer	CCWTTGTY	1e-902	-2079	0	30741	0.4914	22633.3	0.3652
Sox10(HMG)/SciaticNerve-Sox3-ChIP-Seq(GSE35132)/Homer	CCWTTGTYYB	1e-896	-2064	0	29923	0.4783	21891.3	0.3532
Sox4(HMG)/proB-Sox4-ChIP-Seq(GSE50066)/Homer	YCTTTGTTCC	1e-881	-2029	0	18773	0.3001	12004.6	0.1937
Sox15(HMG)/CPA-Sox15-ChIP-Seq(GSE62909)/Homer	RAACAATGGN	1e-853	-1964	0	21003	0.3357	14008.5	0.226
Sox9(HMG)/Limb-SOX9-ChIP-Seq(GSE73225)/Homer	AGGVNCCTTTGT	1e-841	-1937	0	19659	0.3143	12895	0.208
Sox6(HMG)/Myotubes-Sox6-ChIP-Seq(GSE32627)/Homer	CCATTGTTNY	1e-836	-1926	0	27309	0.4366	19713.9	0.3181
Sox17(HMG)/Endoderm-Sox17-ChIP-Seq(GSE61475)/Homer	CCATTGTTYB	1e-823	-1895	0	15204	0.243	9240.6	0.1491
NF1(CTF)/LNCAP-NF1-ChIP-Seq(Unpublished)/Homer	CYTGGCABNSTGCCAR	1e-672	-1549	0	12068	0.1929	7188.1	0.116
Six4(Homeobox)/MCF7-SIX4-ChIP-Seq(Encode)/Homer	TGWAAYCTGABACCB	1e-524	-1209	0	2214	0.0354	630.4	0.0102
EBF2(EBF)/BrownAdipose-EBF2-ChIP-Seq(GSE97114)/Homer	NABTCCCWDGGGAVH	1e-379	-872.9	0	21766	0.3479	16852.5	0.2719
Tlx?(NR)/NPC-H3K4me1-ChIP-Seq(GSE16256)/Homer	CTGGCAGSCTGCCA	1e-376	-866.5	0	11624	0.1858	7889.2	0.1273
EBF(EBF)/proBcell-EBF-ChIP-Seq(GSE21978)/Homer	DGTCCCYRGGGA	1e-366	-844.3	0	6943	0.111	4123.8	0.0665
TEAD1(TEAD)/HepG2-TEAD1-ChIP-Seq(Encode)/Homer	CYRCATTCCA	1e-301	-693.2	0	16689	0.2668	12698.7	0.2049
TEAD3(TEA)/HepG2-TEAD3-ChIP-Seq(Encode)/Homer	TRCATTCCAG	1e-286	-660.4	0	18510	0.2959	14438.6	0.2329
Gata4(Zf)/Heart-Gata4-ChIP-Seq(GSE35151)/Homer	NBWGATAAGR	1e-281	-647.7	0	15813	0.2528	12030.5	0.1941
TEAD4(TEA)/Tropoblast-Tead4-ChIP-Seq(GSE37350)/Homer	CCWGGAATGY	1e-272	-627.1	0	15413	0.2464	11727	0.1892
Sp1(Zf)/Promoter/Homer	GGCCCCGCCCCC	1e-269	-621.7	0	9574	0.153	6641.2	0.1071
LEF1(HMG)/H1-LEF1-ChIP-Seq(GSE64758)/Homer	CCTTTGATST	1e-258	-595.7	0	11927	0.1907	8721.7	0.1407
Rfx2(HTH)/LoVo-RFX2-ChIP-Seq(GSE49402)/Homer	GTTGCCATGGCAACM	1e-257	-593.8	0	3351	0.0536	1742.1	0.0281
Gata1(Zf)/K562-GATA1-ChIP-Seq(GSE18829)/Homer	SAGATAAGRV	1e-256	-590.3	0	10317	0.1649	7341.7	0.1184
Gata2(Zf)/K562-GATA2-ChIP-Seq(GSE18829)/Homer	BBCTTATCTS	1e-255	-587.7	0	11244	0.1797	8146.6	0.1314
RFX(HTH)/K562-RFX3-ChIP-Seq(SRA012198)/Homer	CGGTTGCCATGGCAAC	1e-246	-568.2	0	3129	0.05	1611.5	0.026
Gata6(Zf)/HUG1N-GATA6-ChIP-Seq(GSE51936)/Homer	YCTTATCTBN	1e-245	-565.5	0	14225	0.2274	10828.7	0.1747
EBF1(EBF)/Near-E2A-ChIP-Seq(GSE21512)/Homer	GTCCCCWGGGGA	1e-221	-510.4	0	23739	0.3795	19790.2	0.3193
GATA3(Zf)/iTreg-Gata3-ChIP-Seq(GSE20898)/Homer	AGATAASR	1e-214	-493	0	20958	0.335	17228.7	0.278
TEAD(TEA)/Fibroblast-PU.1-ChIP-Seq(Unpublished)/Homer	YCWGGAATGY	1e-214	-492.8	0	11080	0.1771	8236.4	0.1329
Sp5(Zf)/mES-Sp5.Flag-ChIP-Seq(GSE72989)/Homer	RGKGGGCGGAGC	1e-197	-454.4	0	23683	0.3786	19943.7	0.3218
TEAD2(TEA)/Py2T-Tead2-ChIP-Seq(GSE55709)/Homer	CCWGGAATGY	1e-192	-443.5	0	9575	0.1531	7048.6	0.1137
X-box(HTH)/NPC-H3K4me1-ChIP-Seq(GSE16256)/Homer	GGTTGCCATGGCAA	1e-184	-425.2	0	3167	0.0506	1805.6	0.0291
Rfx1(HTH)/NPC-H3K4me1-ChIP-Seq(GSE16256)/Homer	KGTTGCCATGGCAA	1e-173	-398.9	0	5249	0.0839	3486.5	0.0563
Rfx5(HTH)/GM12878-Rfx5-ChIP-Seq(GSE31477)/Homer	SCCTAGCAACAG	1e-166	-384.4	0	7150	0.1143	5105.7	0.0824
KLF3(Zf)/MEF-Klf3-ChIP-Seq(GSE44748)/Homer	NRGCCCCRCCCHBNN	1e-161	-372.6	0	13530	0.2163	10780	0.1739
Lhx3(Homeobox)/Neuron-Lhx3-ChIP-Seq(GSE31456)/Homer	ADBTAATTAR	1e-159	-367.3	0	20242	0.3236	17024.1	0.2747
Nkx6.1(Homeobox)/Islet-Nkx6.1-ChIP-Seq(GSE40975)/Homer	GKTAATGR	1e-155	-358.8	0	28931	0.4625	25401.5	0.4098
Klf9(Zf)/GBM-Klf9-ChIP-Seq(GSE62211)/Homer	GCCACRCCCACY	1e-154	-356.8	0	11214	0.1793	8741	0.141
IRF4(IRF)/GM12878-IRF4-ChIP-Seq(GSE32465)/Homer	ACTGAAACCA	1e-153	-352.8	0	7514	0.1201	5494.5	0.0886
Rfx6(HTH)/Min6b1-Rfx6.HA-ChIP-Seq(GSE62844)/Homer	TGTTKCCTAGCAACM	1e-150	-346.6	0	22016	0.3519	18791.1	0.3032
NF1-halfsite(CTF)/LNCaP-NF1-ChIP-Seq(Unpublished)/Homer	YTGCCAAG	1e-145	-333.9	0	31433	0.5025	27969.5	0.4513
E2F4(E2F)/K562-E2F4-ChIP-Seq(GSE31477)/Homer	GGCGGGAAAH	1e-133	-307.2	0	10316	0.1649	8094.4	0.1306
E2F3(E2F)/MEF-E2F3-ChIP-Seq(GSE71376)/Homer	BTKGGCGGGAAA	1e-129	-297.9	0	13412	0.2144	10939	0.1765
GATA(Zf),IR3/iTreg-Gata3-ChIP-Seq(GSE20898)/Homer	NNNNNBAGATAWYATCTVHN	1e-125	-290.1	0	2564	0.041	1534.1	0.0248
Zfp281(Zf)/ES-Zfp281-ChIP-Seq(GSE81042)/Homer	CCCCTCCCCCAC	1e-124	-285.9	0	7217	0.1154	5415.9	0.0874
GRHL2(CP2)/HBE-GRHL2-ChIP-Seq(GSE46194)/Homer	AAACYKGTTWDACMRGTTTB	1e-122	-281.4	0	6828	0.1092	5089.7	0.0821
GATA(Zf),IR4/iTreg-Gata3-ChIP-Seq(GSE20898)/Homer	NAGATWNBNATCTNN	1e-121	-280.2	0	1647	0.0263	865.2	0.014
REST-NRSF(Zf)/Jurkat-NRSF-ChIP-Seq/Homer	GGMGCTGTCCATGGTGCTGA	1e-116	-268.5	0	587	0.0094	189.9	0.0031
WT1(Zf)/Kidney-WT1-ChIP-Seq(GSE90016)/Homer	MCTCCCMCRCAB	1e-114	-264.6	0	13629	0.2179	11269.5	0.1818
Isl1(Homeobox)/Neuron-Isl1-ChIP-Seq(GSE31456)/Homer	CTAATKGV	1e-113	-261.7	0	26354	0.4213	23366	0.377
GSC(Homeobox)/FrogEmbryos-GSC-ChIP-Seq(DRA000576)/Homer	RGGATTAR	1e-103	-238.2	0	14800	0.2366	12469.3	0.2012
Lhx1(Homeobox)/EmbryoCarcinoma-Lhx1-ChIP-Seq(GSE70957)/Homer	NNYTAATTAR	1e-102	-235.6	0	13618	0.2177	11381.5	0.1836
HIC1(Zf)/Treg-ZBTB29-ChIP-Seq(GSE99889)/Homer	TGCCAGCB	1e-99	-229.9	0	36223	0.579	33271	0.5368
E2F6(E2F)/Hela-E2F6-ChIP-Seq(GSE31477)/Homer	GGCGGGAARN	1e-98	-226.5	0	11674	0.1866	9624.2	0.1553
HINFP(Zf)/K562-HINFP.eGFP-ChIP-Seq(Encode)/Homer	TWVGGTCCGC	1e-96	-221.6	0	7586	0.1213	5938.3	0.0958
Rbpj1(?)/Panc1-Rbpj1-ChIP-Seq(GSE47459)/Homer	HTTTCCCASG	1e-95	-220.8	0	25465	0.4071	22726.4	0.3667
Smad2(MAD)/ES-SMAD2-ChIP-Seq(GSE29422)/Homer	CTGTCTGG	1e-93	-215.7	0	28901	0.462	26107.7	0.4212
Lhx2(Homeobox)/HFSC-Lhx2-ChIP-Seq(GSE48068)/Homer	TAATTAGN	1e-91	-209.9	0	13186	0.2108	11094.1	0.179
Arnt:Ahr(bHLH)/MCF7-Arnt-ChIP-Seq(Lo_et_al.)/Homer	TBGCACGCAA	1e-89	-205.8	0	12132	0.1939	10135.9	0.1635
Zic3(Zf)/mES-Zic3-ChIP-Seq(GSE37889)/Homer	GGCCYCCTGCTGDGH	1e-89	-205.8	0	14428	0.2306	12272.7	0.198
HLF(bZIP)/HSC-HLF.Flag-ChIP-Seq(GSE69817)/Homer	RTTATGYAAB	1e-87	-202.2	0	9848	0.1574	8051.4	0.1299
E2F1(E2F)/Hela-E2F1-ChIP-Seq(GSE22478)/Homer	CWGGCGGGAA	1e-86	-199.4	0	5893	0.0942	4512.5	0.0728
Smad4(MAD)/ESC-SMAD4-ChIP-Seq(GSE29422)/Homer	VBSYGTCTGG	1e-86	-198.2	0	29375	0.4696	26678.3	0.4304
Foxo1(Forkhead)/RAW-Foxo1-ChIP-Seq(Fan_et_al.)/Homer	CTGTTTAC	1e-85	-196	0	27988	0.4474	25332.6	0.4087
NFAT(RHD)/Jurkat-NFATC1-ChIP-Seq(Jolma_et_al.)/Homer	ATTTTCCATT	1e-83	-191.9	0	12914	0.2064	10925	0.1763
CRX(Homeobox)/Retina-Crx-ChIP-Seq(GSE20012)/Homer	GCTAATCC	1e-83	-191.5	0	30336	0.4849	27665	0.4463
Elk4(ETS)/Hela-Elk4-ChIP-Seq(GSE31477)/Homer	NRYTTCCGGY	1e-82	-190.1	0	12950	0.207	10967.1	0.1769
Otx2(Homeobox)/EpiLC-Otx2-ChIP-Seq(GSE56098)/Homer	NYTAATCCYB	1e-81	-188.7	0	10488	0.1677	8694.9	0.1403
Pitx1(Homeobox)/Chicken-Pitx1-ChIP-Seq(GSE38910)/Homer	TAATCCCN	1e-81	-187.6	0	45604	0.729	43020.9	0.6941
Tcf12(bHLH)/GM12878-Tcf12-ChIP-Seq(GSE32465)/Homer	VCAGCTGYTG	1e-80	-185.3	0	20461	0.3271	18102.2	0.2921
NFIL3(bZIP)/HepG2-NFIL3-ChIP-Seq(Encode)/Homer	VTTACGTAAYNNNNN	1e-80	-184.6	0	7900	0.1263	6352.7	0.1025
Tcf7(HMG)/GM12878-TCF7-ChIP-Seq(Encode)/Homer	CTTTGATGTGSB	1e-80	-184.5	0	5812	0.0929	4488.2	0.0724
Dlx3(Homeobox)/Kerainocytes-Dlx3-ChIP-Seq(GSE89884)/Homer	NDGTAATTAC	1e-78	-181.7	0	8088	0.1293	6533.1	0.1054
KLF6(Zf)/PDAC-KLF6-ChIP-Seq(GSE64557)/Homer	MKGGGYGTGGCC	1e-78	-181.5	0	22464	0.3591	20052.9	0.3235
Ronin(THAP)/ES-Thap11-ChIP-Seq(GSE51522)/Homer	RACTACAACTCCCAGVAKGC	1e-78	-181.4	0	1048	0.0168	547.1	0.0088
Ascl1(bHLH)/NeuralTubes-Ascl1-ChIP-Seq(GSE55840)/Homer	NNVVCAGCTGBN	1e-77	-179.4	0	29070	0.4647	26498.2	0.4275
Brn1(POU,Homeobox)/NPC-Brn1-ChIP-Seq(GSE35496)/Homer	TATGCWAATBAV	1e-77	-178.7	0	4056	0.0648	2977.9	0.048
Tcf3(HMG)/mES-Tcf3-ChIP-Seq(GSE11724)/Homer	ASWTCAAAGG	1e-77	-178	0	4464	0.0714	3330.9	0.0537
c-Myc(bHLH)/LNCAP-cMyc-ChIP-Seq(Unpublished)/Homer	VCCACGTG	1e-75	-174.1	0	9236	0.1476	7609.1	0.1228
Smad3(MAD)/NPC-Smad3-ChIP-Seq(GSE36673)/Homer	TWGTCTGV	1e-72	-167.6	0	42627	0.6814	40108.9	0.6471
Elk1(ETS)/Hela-Elk1-ChIP-Seq(GSE31477)/Homer	HACTTCCGGY	1e-72	-167.4	0	12725	0.2034	10869	0.1754
Gfi1b(Zf)/HPC7-Gfi1b-ChIP-Seq(GSE22178)/Homer	MAATCACTGC	1e-71	-165.4	0	10243	0.1637	8573.9	0.1383
GFY(?)/Promoter/Homer	ACTACAATTCCC	1e-71	-165	0	1688	0.027	1049.5	0.0169
bHLHE41(bHLH)/proB-Bhlhe41-ChIP-Seq(GSE93764)/Homer	KCACGTGMCN	1e-70	-162.3	0	19985	0.3195	17784.5	0.2869
Bcl11a(Zf)/HSPC-BCL11A-ChIP-Seq(GSE104676)/Homer	TYTGACCASWRG	1e-68	-158.7	0	13829	0.2211	11950.7	0.1928
Klf4(Zf)/mES-Klf4-ChIP-Seq(GSE11431)/Homer	GCCACACCCA	1e-68	-156.8	0	9371	0.1498	7809.3	0.126
STAT4(Stat)/CD4-Stat4-ChIP-Seq(GSE22104)/Homer	NYTTCCWGGAAR	1e-66	-153.9	0	15329	0.245	13393	0.2161
GLIS3(Zf)/Thyroid-Glis3.GFP-ChIP-Seq(GSE103297)/Homer	CTCCCTGGGAGGCCN	1e-65	-150.7	0	28340	0.453	25976.1	0.4191
Bcl6(Zf)/Liver-Bcl6-ChIP-Seq(GSE31578)/Homer	NNNCTTTCCAGGAAA	1e-63	-146.6	0	22157	0.3542	19979.2	0.3223
BMYB(HTH)/Hela-BMYB-ChIP-Seq(GSE27030)/Homer	NHAACBGYYV	1e-62	-143.2	0	23338	0.3731	21147.9	0.3412
MYB(HTH)/ERMYB-Myb-ChIPSeq(GSE22095)/Homer	GGCVGTTR	1e-62	-143	0	27088	0.433	24804.9	0.4002
NRF1(NRF)/MCF7-NRF1-ChIP-Seq(Unpublished)/Homer	CTGCGCATGCGC	1e-61	-141	0	4029	0.0644	3062.2	0.0494
GFY-Staf(?,Zf)/Promoter/Homer	RACTACAATTCCCAGAAKGC	1e-61	-140.8	0	1341	0.0214	818	0.0132
Oct4:Sox17(POU,Homeobox,HMG)/F9-Sox17-ChIP-Seq(GSE44553)/Homer	CCATTGTATGCAAAT	1e-60	-138.9	0	2162	0.0346	1479.1	0.0239
Stat3+il21(Stat)/CD4-Stat3-ChIP-Seq(GSE19198)/Homer	SVYTTCCNGGAARB	1e-59	-136.5	0	12883	0.2059	11184.2	0.1804
Stat3(Stat)/mES-Stat3-ChIP-Seq(GSE11431)/Homer	CTTCCGGGAA	1e-58	-134	0	9862	0.1577	8373.1	0.1351
Unknown-ESC-element(?)/mES-Nanog-ChIP-Seq(GSE11724)/Homer	CACAGCAGGGGG	1e-58	-133.7	0	12975	0.2074	11287.3	0.1821
E2A(bHLH)/proBcell-E2A-ChIP-Seq(GSE21978)/Homer	DNRCAGCTGY	1e-57	-133.1	0	27384	0.4378	25168	0.4061
PR(NR)/T47D-PR-ChIP-Seq(GSE31130)/Homer	VAGRACAKNCTGTBC	1e-57	-132.5	0	32055	0.5124	29772.4	0.4803
Oct4(POU,Homeobox)/mES-Oct4-ChIP-Seq(GSE11431)/Homer	ATTTGCATAW	1e-57	-132.1	0	5493	0.0878	4388.2	0.0708
ZNF416(Zf)/HEK293-ZNF416.GFP-ChIP-Seq(GSE58341)/Homer	WDNCTGGGCA	1e-56	-130.1	0	25344	0.4051	23194.9	0.3742
KLF5(Zf)/LoVo-KLF5-ChIP-Seq(GSE49402)/Homer	DGGGYGKGGC	1e-56	-129.8	0	25741	0.4115	23584.6	0.3805
Slug(Zf)/Mesoderm-Snai2-ChIP-Seq(GSE61475)/Homer	SNGCACCTGCHS	1e-56	-129.7	0	12061	0.1928	10450	0.1686
Egr1(Zf)/K562-Egr1-ChIP-Seq(GSE32465)/Homer	TGCGTGGGYG	1e-56	-129.1	0	14592	0.2333	12843.3	0.2072
E2F7(E2F)/Hela-E2F7-ChIP-Seq(GSE32673)/Homer	VDTTTCCCGCCA	1e-55	-127	0	3065	0.049	2269.1	0.0366
Fli1(ETS)/CD8-FLI-ChIP-Seq(GSE20898)/Homer	NRYTTCCGGH	1e-54	-125.9	0	21346	0.3412	19340	0.312
E2A(bHLH),near_PU.1/Bcell-PU.1-ChIP-Seq(GSE21512)/Homer	NVCACCTGBN	1e-54	-125.5	0	26158	0.4182	24024.6	0.3876
Hoxd12(Homeobox)/ChickenMSG-Hoxd12.Flag-ChIP-Seq(GSE86088)/Homer	HDGYAATGAAAN	1e-54	-125.4	0	21017	0.336	19025.4	0.307
Usf2(bHLH)/C2C12-Usf2-ChIP-Seq(GSE36030)/Homer	GTCACGTGGT	1e-54	-124.5	0	5648	0.0903	4557.5	0.0735
CRE(bZIP)/Promoter/Homer	CSGTGACGTCAC	1e-54	-124.4	0	4781	0.0764	3781.6	0.061
Egr2(Zf)/Thymocytes-Egr2-ChIP-Seq(GSE34254)/Homer	NGCGTGGGCGGR	1e-53	-123.5	0	4408	0.0705	3453.5	0.0557
PAX5(Paired,Homeobox)/GM12878-PAX5-ChIP-Seq(GSE32465)/Homer	GCAGCCAAGCRTGACH	1e-53	-122.1	0	7837	0.1253	6561.5	0.1059
Zfp809(Zf)/ES-Zfp809-ChIP-Seq(GSE70799)/Homer	GGGGCTYGKCTGGGA	1e-52	-121.8	0	5184	0.0829	4151.5	0.067
Oct6(POU,Homeobox)/NPC-Pou3f1-ChIP-Seq(GSE35496)/Homer	WATGCAAATGAG	1e-52	-121.6	0	5199	0.0831	4165.3	0.0672
TFE3(bHLH)/MEF-TFE3-ChIP-Seq(GSE75757)/Homer	GTCACGTGACYV	1e-52	-119.9	0	1835	0.0293	1251.1	0.0202
USF1(bHLH)/GM12878-Usf1-ChIP-Seq(GSE32465)/Homer	SGTCACGTGR	1e-52	-119.8	0	8323	0.133	7020	0.1133
HIF-1b(HLH)/T47D-HIF1b-ChIP-Seq(GSE59937)/Homer	RTACGTGC	1e-50	-116.9	0	18151	0.2902	16324.6	0.2634
E-box(bHLH)/Promoter/Homer	SSGGTCACGTGA	1e-49	-114.4	0	1915	0.0306	1329.2	0.0214
CTCF-SatelliteElement(Zf?)/CD4+-CTCF-ChIP-Seq(Barski_et_al.)/Homer	TGCAGTTCCMVNWRTGGCCA	1e-48	-112.6	0	510	0.0082	243.1	0.0039
Tcfcp2l1(CP2)/mES-Tcfcp2l1-ChIP-Seq(GSE11431)/Homer	NRAACCRGTTYRAACCRGYT	1e-48	-112.1	0	3653	0.0584	2826.9	0.0456
EWS:FLI1-fusion(ETS)/SK_N_MC-EWS:FLI1-ChIP-Seq(SRA014231)/Homer	VACAGGAAAT	1e-48	-111.3	0	11470	0.1834	10003.3	0.1614
ELF1(ETS)/Jurkat-ELF1-ChIP-Seq(SRA014231)/Homer	AVCCGGAAGT	1e-47	-108.5	0	11782	0.1883	10314.7	0.1664
THRb(NR)/HepG2-THRb.Flag-ChIP-Seq(Encode)/Homer	GGTCACCTGAGGTCA	1e-46	-107.6	0	11987	0.1916	10513.8	0.1696
Sp2(Zf)/HEK293-Sp2.eGFP-ChIP-Seq(Encode)/Homer	YGGCCCCGCCCC	1e-46	-106.9	0	29402	0.47	27359.9	0.4414
CEBP(bZIP)/ThioMac-CEBPb-ChIP-Seq(GSE21512)/Homer	ATTGCGCAAC	1e-46	-106.4	0	7927	0.1267	6723.6	0.1085
bHLHE40(bHLH)/HepG2-BHLHE40-ChIP-Seq(GSE31477)/Homer	KCACGTGMCN	1e-45	-105.4	0	5753	0.092	4733.2	0.0764
HEB(bHLH)/mES-Heb-ChIP-Seq(GSE53233)/Homer	VCAGCTGBNN	1e-45	-105	0	32916	0.5262	30850	0.4977
KLF14(Zf)/HEK293-KLF14.GFP-ChIP-Seq(GSE58341)/Homer	RGKGGGCGKGGC	1e-45	-104	0	31745	0.5075	29697.2	0.4791
Ap4(bHLH)/AML-Tfap4-ChIP-Seq(GSE45738)/Homer	NAHCAGCTGD	1e-44	-101.5	0	22872	0.3656	21010.4	0.339
MyoD(bHLH)/Myotube-MyoD-ChIP-Seq(GSE21614)/Homer	RRCAGCTGYTSY	1e-43	-101	0	16648	0.2661	14997.1	0.242
GATA3(Zf),DR4/iTreg-Gata3-ChIP-Seq(GSE20898)/Homer	AGATGKDGAGATAAG	1e-43	-99.92	0	1251	0.02	817.7	0.0132
Atf7(bZIP)/3T3L1-Atf7-ChIP-Seq(GSE56872)/Homer	NGRTGACGTCAY	1e-42	-97.23	0	7705	0.1232	6567	0.106
JunD(bZIP)/K562-JunD-ChIP-Seq/Homer	ATGACGTCATCN	1e-42	-97.15	0	1940	0.031	1391.9	0.0225
ZNF467(Zf)/HEK293-ZNF467.GFP-ChIP-Seq(GSE58341)/Homer	TGGGGAAGGGCM	1e-42	-97.02	0	18454	0.295	16765.3	0.2705
HIF2a(bHLH)/785_O-HIF2a-ChIP-Seq(GSE34871)/Homer	GCACGTACCC	1e-41	-95.87	0	6399	0.1023	5368.7	0.0866
ZNF519(Zf)/HEK293-ZNF519.GFP-ChIP-Seq(GSE58341)/Homer	GAGSCCGAGC	1e-41	-95.36	0	5890	0.0942	4904.6	0.0791
MyoG(bHLH)/C2C12-MyoG-ChIP-Seq(GSE36024)/Homer	AACAGCTG	1e-41	-95.12	0	20987	0.3355	19231.6	0.3103
NFY(CCAAT)/Promoter/Homer	RGCCAATSRG	1e-41	-94.99	0	13228	0.2115	11773.3	0.1899
Fra1(bZIP)/BT549-Fra1-ChIP-Seq(GSE46166)/Homer	NNATGASTCATH	1e-41	-94.96	0	7464	0.1193	6355.1	0.1025
Hoxa10(Homeobox)/ChickenMSG-Hoxa10.Flag-ChIP-Seq(GSE86088)/Homer	GGYAATGAAA	1e-41	-94.61	0	7806	0.1248	6674.1	0.1077
Hoxd10(Homeobox)/ChickenMSG-Hoxd10.Flag-ChIP-Seq(GSE86088)/Homer	GGCMATGAAA	1e-40	-93.53	0	14724	0.2354	13210.8	0.2131
TATA-Box(TBP)/Promoter/Homer	CCTTTTAWAGSC	1e-40	-93.49	0	18152	0.2902	16502.4	0.2662
Bapx1(Homeobox)/VertebralCol-Bapx1-ChIP-Seq(GSE36672)/Homer	TTRAGTGSYK	1e-40	-92.57	0	30975	0.4952	29038.9	0.4685
Pax8(Paired,Homeobox)/Thyroid-Pax8-ChIP-Seq(GSE26938)/Homer	GTCATGCHTGRCTGS	1e-40	-92.3	0	7053	0.1127	5989.9	0.0966
E2F(E2F)/Hela-CellCycle-Expression/Homer	TTSGCGCGAAAA	1e-39	-90.46	0	1400	0.0224	957.1	0.0154
Atf3(bZIP)/GBM-ATF3-ChIP-Seq(GSE33912)/Homer	DATGASTCATHN	1e-39	-90.37	0	8919	0.1426	7736.7	0.1248
MITF(bHLH)/MastCells-MITF-ChIP-Seq(GSE48085)/Homer	RTCATGTGAC	1e-38	-88.08	0	15416	0.2464	13914.7	0.2245
AMYB(HTH)/Testes-AMYB-ChIP-Seq(GSE44588)/Homer	TGGCAGTTGG	1e-38	-88	0	24057	0.3846	22282.1	0.3595
Foxh1(Forkhead)/hESC-FOXH1-ChIP-Seq(GSE29422)/Homer	NNTGTGGATTSS	1e-38	-87.7	0	8233	0.1316	7111.1	0.1147
NRF(NRF)/Promoter/Homer	STGCGCATGCGC	1e-38	-87.65	0	4563	0.0729	3732.4	0.0602
ZNF189(Zf)/HEK293-ZNF189.GFP-ChIP-Seq(GSE58341)/Homer	TGGAACAGMA	1e-37	-86.97	0	14928	0.2386	13455.9	0.2171
c-Jun-CRE(bZIP)/K562-cJun-ChIP-Seq(GSE31477)/Homer	ATGACGTCATCY	1e-37	-86.47	0	5145	0.0822	4267	0.0688
KLF10(Zf)/HEK293-KLF10.GFP-ChIP-Seq(GSE58341)/Homer	GGGGGTGTGTCC	1e-37	-86.31	0	11996	0.1918	10664.3	0.1721
Zic(Zf)/Cerebellum-ZIC1.2-ChIP-Seq(GSE60731)/Homer	CCTGCTGAGH	1e-37	-86.3	0	17116	0.2736	15562.4	0.2511
CLOCK(bHLH)/Liver-Clock-ChIP-Seq(GSE39860)/Homer	GHCACGTG	1e-37	-86.01	0	9451	0.1511	8262.7	0.1333
Myf5(bHLH)/GM-Myf5-ChIP-Seq(GSE24852)/Homer	BAACAGCTGT	1e-36	-84.94	0	14408	0.2303	12973.6	0.2093
NeuroD1(bHLH)/Islet-NeuroD1-ChIP-Seq(GSE30298)/Homer	GCCATCTGTT	1e-36	-84.88	0	15721	0.2513	14233	0.2296
PRDM15(Zf)/ESC-Prdm15-ChIP-Seq(GSE73694)/Homer	YCCDNTCCAGGTTTT	1e-36	-83.3	0	17904	0.2862	16347.8	0.2638
SPDEF(ETS)/VCaP-SPDEF-ChIP-Seq(SRA014231)/Homer	ASWTCCTGBT	1e-35	-82.26	0	18738	0.2995	17162.9	0.2769
Fosl2(bZIP)/3T3L1-Fosl2-ChIP-Seq(GSE56872)/Homer	NATGASTCABNN	1e-35	-81.65	0	4950	0.0791	4111.8	0.0663
BATF(bZIP)/Th17-BATF-ChIP-Seq(GSE39756)/Homer	DATGASTCAT	1e-34	-80.47	0	8739	0.1397	7629	0.1231
GATA3(Zf),DR8/iTreg-Gata3-ChIP-Seq(GSE20898)/Homer	AGATSTNDNNDSAGATAASN	1e-34	-78.88	0	1139	0.0182	768.5	0.0124
Maz(Zf)/HepG2-Maz-ChIP-Seq(GSE31477)/Homer	GGGGGGGG	1e-34	-78.39	0	26452	0.4229	24718.5	0.3988
FOXP1(Forkhead)/H9-FOXP1-ChIP-Seq(GSE31006)/Homer	NYYTGTTTACHN	1e-34	-78.31	0	5878	0.094	4979.1	0.0803
IRF8(IRF)/BMDM-IRF8-ChIP-Seq(GSE77884)/Homer	GRAASTGAAAST	1e-33	-76.37	0	5244	0.0838	4406.6	0.0711
Jun-AP1(bZIP)/K562-cJun-ChIP-Seq(GSE31477)/Homer	GATGASTCATCN	1e-33	-76.31	0	3591	0.0574	2904.4	0.0469
Ptf1a(bHLH)/Panc1-Ptf1a-ChIP-Seq(GSE47459)/Homer	ACAGCTGTTN	1e-33	-76.29	0	40124	0.6414	38307.8	0.6181
AP-2gamma(AP2)/MCF7-TFAP2C-ChIP-Seq(GSE21234)/Homer	SCCTSAGGSCAW	1e-32	-75.87	0	22194	0.3548	20577.6	0.332
OCT:OCT(POU,Homeobox,IR1)/NPC-Brn2-ChIP-Seq(GSE35496)/Homer	ATGAATWATTCATGA	1e-32	-75.6	0	260	0.0042	110.6	0.0018
Atf2(bZIP)/3T3L1-Atf2-ChIP-Seq(GSE56872)/Homer	NRRTGACGTCAT	1e-32	-75.07	0	5652	0.0904	4788.6	0.0773
ETS(ETS)/Promoter/Homer	AACCGGAAGT	1e-32	-74.03	0	7632	0.122	6633.2	0.107
ETV4(ETS)/HepG2-ETV4-ChIP-Seq(ENCODE)/Homer	ACCGGAAGTG	1e-32	-73.84	0	21936	0.3507	20345	0.3282
JunB(bZIP)/DendriticCells-Junb-ChIP-Seq(GSE36099)/Homer	RATGASTCAT	1e-32	-73.82	0	7499	0.1199	6510.2	0.105
Fra2(bZIP)/Striatum-Fra2-ChIP-Seq(GSE43429)/Homer	GGATGACTCATC	1e-32	-73.8	0	6606	0.1056	5678.7	0.0916
Etv2(ETS)/ES-ER71-ChIP-Seq(GSE59402)/Homer(0.967)	NNAYTTCCTGHN	1e-31	-71.44	0	17183	0.2747	15755.6	0.2542
NFkB-p65(RHD)/GM12787-p65-ChIP-Seq(GSE19485)/Homer	WGGGGATTTCCC	1e-31	-71.44	0	8923	0.1426	7862.8	0.1269
AP-2alpha(AP2)/Hela-AP2alpha-ChIP-Seq(GSE31477)/Homer	ATGCCCTGAGGC	1e-30	-71.18	0	17613	0.2816	16173.3	0.2609
Atf1(bZIP)/K562-ATF1-ChIP-Seq(GSE31477)/Homer	GATGACGTCA	1e-30	-70.16	0	10046	0.1606	8932.3	0.1441
FOXK1(Forkhead)/HEK293-FOXK1-ChIP-Seq(GSE51673)/Homer	NVWTGTTTAC	1e-30	-70.03	0	12917	0.2065	11666.5	0.1882
ZNF264(Zf)/HEK293-ZNF264.GFP-ChIP-Seq(GSE58341)/Homer	RGGGCACTAACY	1e-30	-69.32	0	11614	0.1857	10428.5	0.1683
CHR(?)/Hela-CellCycle-Expression/Homer	SRGTTTCAAA	1e-30	-69.14	0	7893	0.1262	6910	0.1115
PRDM1(Zf)/Hela-PRDM1-ChIP-Seq(GSE31477)/Homer	ACTTTCACTTTC	1e-29	-69.05	0	8248	0.1318	7243.9	0.1169
OCT4-SOX2-TCF-NANOG(POU,Homeobox,HMG)/mES-Oct4-ChIP-Seq(GSE11431)/Homer	ATTTGCATAACAATG	1e-29	-68.64	0	1992	0.0318	1516.9	0.0245
AP-1(bZIP)/ThioMac-PU.1-ChIP-Seq(GSE21512)/Homer	VTGACTCATC	1e-29	-68.54	0	10084	0.1612	8980.1	0.1449
Nkx2.5(Homeobox)/HL1-Nkx2.5.biotin-ChIP-Seq(GSE21529)/Homer	RRSCACTYAA	1e-29	-68.34	0	32657	0.522	30944.8	0.4993
Fox:Ebox(Forkhead,bHLH)/Panc1-Foxa2-ChIP-Seq(GSE47459)/Homer	NNNVCTGWGYAAACASN	1e-29	-68.12	0	15142	0.2421	13817.9	0.2229
Tcf21(bHLH)/ArterySmoothMuscle-Tcf21-ChIP-Seq(GSE61369)/Homer	NAACAGCTGG	1e-29	-67.82	0	18579	0.297	17140.2	0.2765
TCFL2(HMG)/K562-TCF7L2-ChIP-Seq(GSE29196)/Homer	ACWTCAAAGG	1e-27	-64.17	0	1461	0.0234	1072.3	0.0173
Atf4(bZIP)/MEF-Atf4-ChIP-Seq(GSE35681)/Homer	MTGATGCAAT	1e-27	-63.21	0	3323	0.0531	2719.7	0.0439
Oct2(POU,Homeobox)/Bcell-Oct2-ChIP-Seq(GSE21512)/Homer	ATATGCAAAT	1e-27	-62.8	0	3198	0.0511	2608.7	0.0421
ZEB1(Zf)/PDAC-ZEB1-ChIP-Seq(GSE64557)/Homer	VCAGGTRDRY	1e-27	-62.43	0	29665	0.4742	28049.3	0.4525
CEBP:AP1(bZIP)/ThioMac-CEBPb-ChIP-Seq(GSE21512)/Homer	DRTGTTGCAA	1e-26	-61.98	0	9599	0.1534	8570.1	0.1383
EWS:ERG-fusion(ETS)/CADO_ES1-EWS:ERG-ChIP-Seq(SRA014231)/Homer	ATTTCCTGTN	1e-26	-61.84	0	11681	0.1867	10553.1	0.1703
Nanog(Homeobox)/mES-Nanog-ChIP-Seq(GSE11724)/Homer	RGCCATTAAC	1e-26	-61.71	0	46359	0.7411	44741.3	0.7219
Nkx3.1(Homeobox)/LNCaP-Nkx3.1-ChIP-Seq(GSE28264)/Homer	AAGCACTTAA	1e-26	-61.41	0	32519	0.5198	30884.7	0.4983
Hoxd11(Homeobox)/ChickenMSG-Hoxd11.Flag-ChIP-Seq(GSE86088)/Homer	VGCCATAAAA	1e-26	-60.66	0	27660	0.4422	26092.9	0.421
Hoxa9(Homeobox)/ChickenMSG-Hoxa9.Flag-ChIP-Seq(GSE86088)/Homer	RGCAATNAAA	1e-25	-59.41	0	31865	0.5094	30259.3	0.4882
MafA(bZIP)/Islet-MafA-ChIP-Seq(GSE30298)/Homer	TGCTGACTCA	1e-25	-59.34	0	14673	0.2346	13446.2	0.2169
GABPA(ETS)/Jurkat-GABPa-ChIP-Seq(GSE17954)/Homer	RACCGGAAGT	1e-25	-59.26	0	17615	0.2816	16291	0.2628
HIF-1a(bHLH)/MCF7-HIF1a-ChIP-Seq(GSE28352)/Homer	TACGTGCV	1e-25	-59.09	0	4517	0.0722	3829.9	0.0618
IRF2(IRF)/Erythroblas-IRF2-ChIP-Seq(GSE36985)/Homer	GAAASYGAAASY	1e-24	-57.26	0	1689	0.027	1289.2	0.0208
GATA:SCL(Zf,bHLH)/Ter119-SCL-ChIP-Seq(GSE18720)/Homer	CRGCTGBNGNSNNSAGATAA	1e-24	-56.46	0	2208	0.0353	1748.6	0.0282
CArG(MADS)/PUER-Srf-ChIP-Seq(Sullivan_et_al.)/Homer	CCATATATGGNM	1e-24	-55.9	0	4385	0.0701	3725.9	0.0601
Foxf1(Forkhead)/Lung-Foxf1-ChIP-Seq(GSE77951)/Homer	WWATRTAAACAN	1e-24	-55.49	0	10278	0.1643	9268.7	0.1495
Hoxd13(Homeobox)/ChickenMSG-Hoxd13.Flag-ChIP-Seq(GSE86088)/Homer	NCYAATAAAA	1e-24	-55.47	0	17819	0.2848	16527.7	0.2667
Atoh1(bHLH)/Cerebellum-Atoh1-ChIP-Seq(GSE22111)/Homer	VNRVCAGCTGGY	1e-24	-55.42	0	20354	0.3254	18993.5	0.3064
ZEB2(Zf)/SNU398-ZEB2-ChIP-Seq(GSE103048)/Homer	GNMCAGGTGTGC	1e-23	-54.97	0	18808	0.3007	17493.9	0.2822
Foxo3(Forkhead)/U2OS-Foxo3-ChIP-Seq(E-MTAB-2701)/Homer	DGTAAACA	1e-23	-54.38	0	9371	0.1498	8414.9	0.1358
DMRT6(DM)/Testis-DMRT6-ChIP-Seq(GSE60440)/Homer	YDGHTACAWTGTADC	1e-23	-54.25	0	2707	0.0433	2203.8	0.0356
IRF3(IRF)/BMDM-Irf3-ChIP-Seq(GSE67343)/Homer	AGTTTCAKTTTC	1e-23	-53.74	0	4596	0.0735	3932.9	0.0635
ZNF143|STAF(Zf)/CUTLL-ZNF143-ChIP-Seq(GSE29600)/Homer	ATTTCCCAGVAKSCY	1e-23	-53.12	0	7356	0.1176	6516.2	0.1051
FOXK2(Forkhead)/U2OS-FOXK2-ChIP-Seq(E-MTAB-2204)/Homer	SCHTGTTTACAT	1e-22	-52.04	0	8735	0.1396	7829.8	0.1263
Eomes(T-box)/H9-Eomes-ChIP-Seq(GSE26097)/Homer	ATTAACACCT	1e-22	-51.99	0	28069	0.4487	26597.2	0.4291
DMRT1(DM)/Testis-DMRT1-ChIP-Seq(GSE64892)/Homer	TWGHWACAWTGTWDC	1e-22	-50.98	0	3108	0.0497	2581.4	0.0416
STAT6(Stat)/Macrophage-Stat6-ChIP-Seq(GSE38377)/Homer	TTCCKNAGAA	1e-22	-50.84	0	8437	0.1349	7556.5	0.1219
PAX6(Paired,Homeobox)/Forebrain-Pax6-ChIP-Seq(GSE66961)/Homer	NGTGTTCAVTSAAGCGKAAA	1e-21	-50.54	0	1549	0.0248	1189.8	0.0192
NFkB-p65-Rel(RHD)/ThioMac-LPS-Expression(GSE23622)/Homer	GGAAATTCCC	1e-21	-50.23	0	1061	0.017	770.7	0.0124
n-Myc(bHLH)/mES-nMyc-ChIP-Seq(GSE11431)/Homer	VRCCACGTGG	1e-21	-50.2	0	11601	0.1854	10580.3	0.1707
ZSCAN22(Zf)/HEK293-ZSCAN22.GFP-ChIP-Seq(GSE58341)/Homer	SMCAGTCWGAKGGAGGAGGC	1e-21	-49.85	0	1738	0.0278	1357.7	0.0219
ZNF7(Zf)/HepG2-ZNF7.Flag-ChIP-Seq(Encode)/Homer	CTGCCWVCTTTTRTA	1e-21	-49.32	0	8134	0.13	7282	0.1175
Meis1(Homeobox)/MastCells-Meis1-ChIP-Seq(GSE48085)/Homer	VGCTGWCAVB	1e-20	-46.48	0	27833	0.4449	26434.6	0.4265
GRE(NR),IR3/RAW264.7-GRE-ChIP-Seq(Unpublished)/Homer	VAGRACAKWCTGTYC	1e-20	-46.42	0	3984	0.0637	3409.7	0.055
Tbr1(T-box)/Cortex-Tbr1-ChIP-Seq(GSE71384)/Homer	AAGGTGTKAA	1e-20	-46.16	0	19455	0.311	18223.1	0.294
Erra(NR)/HepG2-Erra-ChIP-Seq(GSE31477)/Homer	CAAAGGTCAG	1e-19	-44.79	0	33780	0.54	32340.4	0.5218
ZNF415(Zf)/HEK293-ZNF415.GFP-ChIP-Seq(GSE58341)/Homer	GRTGMTRGAGCC	1e-19	-44.54	0	11297	0.1806	10343.1	0.1669
NPAS2(bHLH)/Liver-NPAS2-ChIP-Seq(GSE39860)/Homer	KCCACGTGAC	1e-18	-42.89	0	17190	0.2748	16057.9	0.2591
Brachyury(T-box)/Mesoendoderm-Brachyury-ChIP-exo(GSE54963)/Homer	ANTTMRCASBNNNGTGYKAAN	1e-18	-42.42	0	4194	0.067	3628.9	0.0585
Barx1(Homeobox)/Stomach-Barx1.3xFlag-ChIP-Seq(GSE69483)/Homer	AAACMATTAN	1e-18	-42.2	0	5764	0.0921	5098.4	0.0823
PU.1-IRF(ETS:IRF)/Bcell-PU.1-ChIP-Seq(GSE21512)/Homer	MGGAAGTGAAAC	1e-18	-41.91	0	20616	0.3296	19409.2	0.3131
Tbx20(T-box)/Heart-Tbx20-ChIP-Seq(GSE29636)/Homer	GGTGYTGACAGS	1e-18	-41.77	0	4268	0.0682	3701	0.0597
ERG(ETS)/VCaP-ERG-ChIP-Seq(GSE14097)/Homer	ACAGGAAGTG	1e-18	-41.71	0	27245	0.4355	25918.6	0.4182
STAT5(Stat)/mCD4+-Stat5-ChIP-Seq(GSE12346)/Homer	RTTTCTNAGAAA	1e-17	-41.41	0	5595	0.0894	4945.7	0.0798
STAT1(Stat)/HelaS3-STAT1-ChIP-Seq(GSE12782)/Homer	NATTTCCNGGAAAT	1e-17	-41.04	0	4695	0.0751	4104.2	0.0662
Foxa2(Forkhead)/Liver-Foxa2-ChIP-Seq(GSE25694)/Homer	CYTGTTTACWYW	1e-17	-40.94	0	10578	0.1691	9689.3	0.1563
ZNF692(Zf)/HEK293-ZNF692.GFP-ChIP-Seq(GSE58341)/Homer	GTGGGCCCCA	1e-17	-40.89	0	3099	0.0495	2625.5	0.0424
ZNF322(Zf)/HEK293-ZNF322.GFP-ChIP-Seq(GSE58341)/Homer	GAGCCTGGTACTGWGCCTGR	1e-17	-40.72	0	6439	0.1029	5747	0.0927
Hoxa11(Homeobox)/ChickenMSG-Hoxa11.Flag-ChIP-Seq(GSE86088)/Homer	TTTTATGGCM	1e-17	-40.54	0	25878	0.4137	24588.1	0.3967
Chop(bZIP)/MEF-Chop-ChIP-Seq(GSE35681)/Homer	ATTGCATCAT	1e-17	-40.28	0	2472	0.0395	2055	0.0332
PBX1(Homeobox)/MCF7-PBX1-ChIP-Seq(GSE28007)/Homer	GSCTGTCACTCA	1e-17	-40.27	0	1932	0.0309	1567.7	0.0253
Hoxa13(Homeobox)/ChickenMSG-Hoxa13.Flag-ChIP-Seq(GSE86088)/Homer	CYHATAAAAN	1e-17	-39.49	0	26962	0.431	25670.4	0.4142
PGR(NR)/EndoStromal-PGR-ChIP-Seq(GSE69539)/Homer	AAGAACATWHTGTTC	1e-16	-38.85	0	3415	0.0546	2928.5	0.0472
Tgif2(Homeobox)/mES-Tgif2-ChIP-Seq(GSE55404)/Homer	TGTCANYT	1e-16	-37.39	0	41918	0.6701	40559.4	0.6544
FOXA1(Forkhead)/LNCAP-FOXA1-ChIP-Seq(GSE27824)/Homer	WAAGTAAACA	1e-16	-37.13	0	13929	0.2227	12962.1	0.2091
Mef2d(MADS)/Retina-Mef2d-ChIP-Seq(GSE61391)/Homer	GCTATTTTTAGC	1e-15	-36.73	0	2138	0.0342	1769.7	0.0286
Nkx2.2(Homeobox)/NPC-Nkx2.2-ChIP-Seq(GSE61673)/Homer	BTBRAGTGSN	1e-15	-36.19	0	30333	0.4849	29046.7	0.4686
RUNX1(Runt)/Jurkat-RUNX1-ChIP-Seq(GSE29180)/Homer	AAACCACARM	1e-15	-36.15	0	15909	0.2543	14895.6	0.2403
FOXA1(Forkhead)/MCF7-FOXA1-ChIP-Seq(GSE26831)/Homer	WAAGTAAACA	1e-15	-35.87	0	11221	0.1794	10361.8	0.1672
Pknox1(Homeobox)/ES-Prep1-ChIP-Seq(GSE63282)/Homer	SCTGTCAVTCAV	1e-15	-35.18	0	4758	0.0761	4205.5	0.0679
ETV1(ETS)/GIST48-ETV1-ChIP-Seq(GSE22441)/Homer	AACCGGAAGT	1e-15	-34.83	0	24510	0.3918	23324.2	0.3763
NFkB-p50,p52(RHD)/Monocyte-p50-ChIP-Chip(Schreiber_et_al.)/Homer	GGGGGAATCCCC	1e-14	-34.53	0	2409	0.0385	2027.9	0.0327
bZIP:IRF(bZIP,IRF)/Th17-BatF-ChIP-Seq(GSE39756)/Homer	NAGTTTCABTHTGACTNW	1e-14	-34.41	0	5501	0.0879	4911.4	0.0792
RUNX(Runt)/HPC7-Runx1-ChIP-Seq(GSE22178)/Homer	SAAACCACAG	1e-14	-34.14	0	11657	0.1863	10801.4	0.1743
STAT6(Stat)/CD4-Stat6-ChIP-Seq(GSE22104)/Homer	ABTTCYYRRGAA	1e-14	-33.97	0	7934	0.1268	7227.9	0.1166
ZNF652/HepG2-ZNF652.Flag-ChIP-Seq(Encode)/Homer	TTAACCCTTTVNKKN	1e-14	-33.85	0	3516	0.0562	3054	0.0493
Znf263(Zf)/K562-Znf263-ChIP-Seq(GSE31477)/Homer	CVGTSCTCCC	1e-14	-33.83	0	32036	0.5121	30768.1	0.4964
Olig2(bHLH)/Neuron-Olig2-ChIP-Seq(GSE30882)/Homer	RCCATMTGTT	1e-14	-33.69	0	29203	0.4668	27967	0.4512
Nkx2.1(Homeobox)/LungAC-Nkx2.1-ChIP-Seq(GSE43252)/Homer	RSCACTYRAG	1e-14	-33.03	0	39257	0.6275	37962.1	0.6125
RBPJ:Ebox(?,bHLH)/Panc1-Rbpj1-ChIP-Seq(GSE47459)/Homer	GGGRAARRGRMCAGMTG	1e-14	-32.89	0	6395	0.1022	5771.1	0.0931
IRF1(IRF)/PBMC-IRF1-ChIP-Seq(GSE43036)/Homer	GAAAGTGAAAGT	1e-14	-32.28	0	2050	0.0328	1711.7	0.0276
ETS1(ETS)/Jurkat-ETS1-ChIP-Seq(GSE17954)/Homer	ACAGGAAGTG	1e-13	-31.81	0	18869	0.3016	17839.4	0.2878
SCL(bHLH)/HPC7-Scl-ChIP-Seq(GSE13511)/Homer	AVCAGCTG	1e-13	-31.77	0	53136	0.8494	51961.2	0.8383
ZBTB33(Zf)/GM12878-ZBTB33-ChIP-Seq(GSE32465)/Homer	GGVTCTCGCGAGAAC	1e-13	-30.98	0	1111	0.0178	873.4	0.0141
Unknown(Homeobox)/Limb-p300-ChIP-Seq/Homer	SSCMATWAAA	1e-13	-30	0	7343	0.1174	6702.5	0.1081
ARE(NR)/LNCAP-AR-ChIP-Seq(GSE27824)/Homer	RGRACASNSTGTYCYB	1e-13	-29.95	0	4584	0.0733	4082.2	0.0659
Pbx3(Homeobox)/GM12878-PBX3-ChIP-Seq(GSE32465)/Homer	SCTGTCAMTCAN	1e-12	-29.16	0	4934	0.0789	4419.3	0.0713
Hand2(bHLH)/Mesoderm-Hand2-ChIP-Seq(GSE61475)/Homer	TGACANARRCCAGRC	1e-12	-28.71	0	9167	0.1465	8465	0.1366
Brn2(POU,Homeobox)/NPC-Brn2-ChIP-Seq(GSE35496)/Homer	ATGAATATTC	1e-12	-28.55	0	992	0.0159	777.1	0.0125
EKLF(Zf)/Erythrocyte-Klf1-ChIP-Seq(GSE20478)/Homer	NWGGGTGTGGCY	1e-12	-28.51	0	4370	0.0699	3892.3	0.0628
PU.1:IRF8(ETS:IRF)/pDC-Irf8-ChIP-Seq(GSE66899)/Homer	GGAAGTGAAAST	1e-12	-28.12	0	3132	0.0501	2734.5	0.0441
ISRE(IRF)/ThioMac-LPS-Expression(GSE23622)/Homer	AGTTTCASTTTC	1e-11	-27.09	0	903	0.0144	704.1	0.0114
Bach2(bZIP)/OCILy7-Bach2-ChIP-Seq(GSE44420)/Homer	TGCTGAGTCA	1e-11	-26.8	0	3015	0.0482	2634.3	0.0425
FoxL2(Forkhead)/Ovary-FoxL2-ChIP-Seq(GSE60858)/Homer	WWTRTAAACAVG	1e-11	-25.98	0	9448	0.151	8768.8	0.1415
Tbox:Smad(T-box,MAD)/ESCd5-Smad2_3-ChIP-Seq(GSE29422)/Homer	AGGTGHCAGACA	1e-11	-25.94	0	3549	0.0567	3140	0.0507
ZNF165(Zf)/WHIM12-ZNF165-ChIP-Seq(GSE65937)/Homer	AAGGKGRCGCAGGCA	1e-11	-25.87	0	3130	0.05	2748.6	0.0443
Foxa3(Forkhead)/Liver-Foxa3-ChIP-Seq(GSE77670)/Homer	BSNTGTTTACWYWGN	1e-10	-24.64	0	4053	0.0648	3626	0.0585
HOXB13(Homeobox)/ProstateTumor-HOXB13-ChIP-Seq(GSE56288)/Homer	TTTTATKRGG	1e-10	-24.01	0	12128	0.1939	11387	0.1837
Pdx1(Homeobox)/Islet-Pdx1-ChIP-Seq(SRA008281)/Homer	YCATYAATCA	1e-10	-23.88	0	11101	0.1775	10393.4	0.1677
OCT:OCT(POU,Homeobox)/NPC-Brn1-ChIP-Seq(GSE35496)/Homer	ATGAATATTCATGAG	1e-10	-23.88	0	146	0.0023	80.3	0.0013
FOXM1(Forkhead)/MCF7-FOXM1-ChIP-Seq(GSE72977)/Homer	TRTTTACTTW	1e-10	-23.39	0	12192	0.1949	11458.9	0.1849
Pit1+1bp(Homeobox)/GCrat-Pit1-ChIP-Seq(GSE58009)/Homer	ATGCATAATTCA	1e-10	-23.15	0	3006	0.0481	2652.4	0.0428
Max(bHLH)/K562-Max-ChIP-Seq(GSE31477)/Homer	RCCACGTGGYYN	1e-09	-22.69	0	10485	0.1676	9813.2	0.1583
Nrf2(bZIP)/Lymphoblast-Nrf2-ChIP-Seq(GSE37589)/Homer	HTGCTGAGTCAT	1e-09	-22.1	0	753	0.012	590.6	0.0095
Twist(bHLH)/HMLE-TWIST1-ChIP-Seq(Chang_et_al)/Homer	VCAKCTGGNNNCCAGMTGBN	1e-09	-21.78	0	2588	0.0414	2271.7	0.0367
CEBP:CEBP(bZIP)/MEF-Chop-ChIP-Seq(GSE35681)/Homer	NTNATGCAAYMNNHTGMAAY	1e-09	-21.63	0	1653	0.0264	1405.3	0.0227
GRE(NR),IR3/A549-GR-ChIP-Seq(GSE32465)/Homer	NRGVACABNVTGTYCY	1e-09	-21.44	0	2341	0.0374	2043.5	0.033
SCRT1(Zf)/HEK293-SCRT1.eGFP-ChIP-Seq(Encode)/Homer	GCAACAGGTG	1e-09	-21.33	0	5398	0.0863	4934.9	0.0796
Mef2a(MADS)/HL1-Mef2a.biotin-ChIP-Seq(GSE21529)/Homer	CYAAAAATAG	1e-09	-21.29	0	4742	0.0758	4309.2	0.0695
NeuroG2(bHLH)/Fibroblast-NeuroG2-ChIP-Seq(GSE75910)/Homer	ACCATCTGTT	1e-09	-21.11	0	25260	0.4038	24293.6	0.392
NFAT:AP1(RHD,bZIP)/Jurkat-NFATC1-ChIP-Seq(Jolma_et_al.)/Homer	SARTGGAAAAWRTGAGTCAB	1e-09	-21.05	0	2322	0.0371	2029	0.0327
ELF5(ETS)/T47D-ELF5-ChIP-Seq(GSE30407)/Homer	ACVAGGAAGT	1e-08	-20.68	0	12767	0.2041	12058.8	0.1946
OCT:OCT-short(POU,Homeobox)/NPC-OCT6-ChIP-Seq(GSE43916)/Homer	ATGCATWATGCATRW	1e-08	-20.34	0	6812	0.1089	6300.1	0.1016
Phox2a(Homeobox)/Neuron-Phox2a-ChIP-Seq(GSE31456)/Homer	YTAATYNRATTA	1e-08	-20.07	0	3393	0.0542	3041.3	0.0491
p63(p53)/Keratinocyte-p63-ChIP-Seq(GSE17611)/Homer	NNDRCATGYCYNRRCATGYH	1e-08	-20	0	6164	0.0985	5682.6	0.0917
NF-E2(bZIP)/K562-NFE2-ChIP-Seq(GSE31477)/Homer	GATGACTCAGCA	1e-08	-19.94	0	882	0.0141	713.7	0.0115
COUP-TFII(NR)/Artia-Nr2f2-ChIP-Seq(GSE46497)/Homer	AGRGGTCA	1e-08	-19.21	0	26504	0.4237	25558.3	0.4124
THRa(NR)/C17.2-THRa-ChIP-Seq(GSE38347)/Homer	GGTCANYTGAGGWCA	1e-08	-19.09	0	7835	0.1252	7301.2	0.1178
Prop1(Homeobox)/GHFT1-PROP1.biotin-ChIP-Seq(GSE77302)/Homer	NTAATBNAATTA	1e-08	-18.44	0	5516	0.0882	5079	0.0819
PAX3:FKHR-fusion(Paired,Homeobox)/Rh4-PAX3:FKHR-ChIP-Seq(GSE19063)/Homer	ACCRTGACTAATTNN	1e-07	-18.41	0	2434	0.0389	2152.1	0.0347
MafK(bZIP)/C2C12-MafK-ChIP-Seq(GSE36030)/Homer	GCTGASTCAGCA	1e-07	-18.33	0	3791	0.0606	3434	0.0554
AR-halfsite(NR)/LNCaP-AR-ChIP-Seq(GSE27824)/Homer	CCAGGAACAG	1e-07	-18.12	0	48690	0.7783	47664.6	0.769
RORg(NR)/Liver-Rorc-ChIP-Seq(GSE101115)/Homer	WAABTAGGTCAV	1e-07	-18.01	0	1367	0.0219	1163.2	0.0188
Mef2b(MADS)/HEK293-Mef2b.V5-ChIP-Seq(GSE67450)/Homer	GCTATTTTTGGM	1e-07	-17.2	0	9078	0.1451	8530.2	0.1376
RUNX-AML(Runt)/CD4+-PolII-ChIP-Seq(Barski_et_al.)/Homer	GCTGTGGTTW	1e-07	-17.13	0	11358	0.1816	10745.7	0.1734
PRDM14(Zf)/H1-PRDM14-ChIP-Seq(GSE22767)/Homer	RGGTCTCTAACY	1e-07	-16.94	0	5510	0.0881	5091.5	0.0821
TCF4(bHLH)/SHSY5Y-TCF4-ChIP-Seq(GSE96915)/Homer	SMCATCTGKH	1e-07	-16.75	0	24962	0.399	24089.3	0.3887
Srebp2(bHLH)/HepG2-Srebp2-ChIP-Seq(GSE31477)/Homer	CGGTCACSCCAC	1e-07	-16.58	0	2493	0.0399	2222.7	0.0359
Tbx5(T-box)/HL1-Tbx5.biotin-ChIP-Seq(GSE21529)/Homer	AGGTGTCA	1e-07	-16.53	0	42809	0.6843	41804.3	0.6745
PBX2(Homeobox)/K562-PBX2-ChIP-Seq(Encode)/Homer	RTGATTKATRGN	1e-06	-15.99	0	9679	0.1547	9132.2	0.1473
Elf4(ETS)/BMDM-Elf4-ChIP-Seq(GSE88699)/Homer	ACTTCCKGKT	1e-06	-15.7	0	18446	0.2949	17701.7	0.2856
FXR(NR),IR1/Liver-FXR-ChIP-Seq(Chong_et_al.)/Homer	AGGTCANTGACCTB	1e-06	-15.66	0	7221	0.1154	6756.6	0.109
Bach1(bZIP)/K562-Bach1-ChIP-Seq(GSE31477)/Homer	AWWNTGCTGAGTCAT	1e-06	-15.43	0	793	0.0127	653.3	0.0105
ELF3(ETS)/PDAC-ELF3-ChIP-Seq(GSE64557)/Homer	ANCAGGAAGT	1e-06	-15.16	0	12276	0.1962	11674.3	0.1884
Ets1-distal(ETS)/CD4+-PolII-ChIP-Seq(Barski_et_al.)/Homer	MACAGGAAGT	1e-06	-14.87	0	5490	0.0878	5098.1	0.0823
IRF:BATF(IRF:bZIP)/pDC-Irf8-ChIP-Seq(GSE66899)/Homer	CTTTCANTATGACTV	1e-06	-14.21	0	1471	0.0235	1283.7	0.0207
Srebp1a(bHLH)/HepG2-Srebp1a-ChIP-Seq(GSE31477)/Homer	RTCACSCCAY	1e-06	-14.17	0	3426	0.0548	3129.5	0.0505
MYNN(Zf)/HEK293-MYNN.eGFP-ChIP-Seq(Encode)/Homer	TTCAAAWTAAAAGTC	1e-06	-13.97	0	3031	0.0485	2755.1	0.0445
Tbx21(T-box)/GM12878-TBX21-ChIP-Seq(Encode)/Homer	AGGTGTGAAA	1e-05	-13.52	0	14102	0.2254	13490.8	0.2177
p53(p53)/mES-cMyc-ChIP-Seq(GSE11431)/Homer	ACATGCCCGGGCAT	1e-05	-13.49	0	380	0.0061	293.2	0.0047
RORgt(NR)/EL4-RORgt.Flag-ChIP-Seq(GSE56019)/Homer	AAYTAGGTCA	1e-05	-13.46	0	1833	0.0293	1627.2	0.0263
RORgt(NR)/EL4-RORgt.Flag-ChIP-Seq(GSE56019)/Homer	AAYTAGGTCA	1e-05	-13.46	0	1833	0.0293	1627.2	0.0263
MafB(bZIP)/BMM-Mafb-ChIP-Seq(GSE75722)/Homer	WNTGCTGASTCAGCANWTTY	1e-05	-12.85	0	6196	0.099	5807.4	0.0937
Phox2b(Homeobox)/CLBGA-PHOX2B-ChIP-Seq(GSE90683)/Homer	TTAATTNAATTA	1e-05	-12.77	0	1645	0.0263	1456.6	0.0235
NF1:FOXA1(CTF,Forkhead)/LNCAP-FOXA1-ChIP-Seq(GSE27824)/Homer	WNTGTTTRYTTTGGCA	1e-05	-12.53	0	730	0.0117	610.9	0.0099
HNF6(Homeobox)/Liver-Hnf6-ChIP-Seq(ERP000394)/Homer	NTATYGATCH	1e-05	-12.42	0	6033	0.0964	5656.6	0.0913
ZNF675(Zf)/HEK293-ZNF675.GFP-ChIP-Seq(GSE58341)/Homer	ARGAGGMCAAAATGW	1e-05	-12.21	0	2084	0.0333	1874.1	0.0302
c-Myc(bHLH)/mES-cMyc-ChIP-Seq(GSE11431)/Homer	VVCCACGTGG	1e-05	-11.67	0	7994	0.1278	7569.2	0.1221
Hoxc9(Homeobox)/Ainv15-Hoxc9-ChIP-Seq(GSE21812)/Homer	GGCCATAAATCA	0.0001	-11.34	0	5511	0.0881	5168.7	0.0834
NPAS(bHLH)/Liver-NPAS-ChIP-Seq(GSE39860)/Homer	NVCACGTG	0.0001	-10.98	0	21844	0.3492	21155.5	0.3413
BMAL1(bHLH)/Liver-Bmal1-ChIP-Seq(GSE39860)/Homer	GNCACGTG	0.0001	-10.93	0	24637	0.3938	23911.8	0.3858
LXRE(NR),DR4/RAW-LXRb.biotin-ChIP-Seq(GSE21512)/Homer	RGGTTACTANAGGTCA	0.0001	-10.81	0	830	0.0133	711.7	0.0115
ZFX(Zf)/mES-Zfx-ChIP-Seq(GSE11431)/Homer	AGGCCTRG	0.0001	-10.78	0	23663	0.3783	22954.2	0.3703
EHF(ETS)/LoVo-EHF-ChIP-Seq(GSE49402)/Homer	AVCAGGAAGT	0.0001	-10.4	0	21073	0.3369	20411.6	0.3293
PAX5(Paired,Homeobox),condensed/GM12878-PAX5-ChIP-Seq(GSE32465)/Homer	GTCACGCTCSCTGM	0.0001	-9.619	0.0001	2065	0.033	1881.8	0.0304
MafF(bZIP)/HepG2-MafF-ChIP-Seq(GSE31477)/Homer	HWWGTCAGCAWWTTT	0.0001	-9.528	0.0001	2862	0.0458	2643.3	0.0426
Cux2(Homeobox)/Liver-Cux2-ChIP-Seq(GSE35985)/Homer	HNRAATCAAT	0.0001	-9.481	0.0001	4733	0.0757	4445.1	0.0717
ZNF317(Zf)/HEK293-ZNF317.GFP-ChIP-Seq(GSE58341)/Homer	GTCWGCTGTYYCTCT	0.0001	-9.385	0.0001	1530	0.0245	1376.5	0.0222
RUNX2(Runt)/PCa-RUNX2-ChIP-Seq(GSE33889)/Homer	NWAACCACADNN	0.0001	-9.318	0.0001	12563	0.2008	12078.8	0.1949
PRDM9(Zf)/Testis-DMC1-ChIP-Seq(GSE35498)/Homer	ADGGYAGYAGCATCT	0.001	-9.069	0.0001	7676	0.1227	7309.6	0.1179
Hoxb4(Homeobox)/ES-Hoxb4-ChIP-Seq(GSE34014)/Homer	TGATTRATGGCY	0.001	-8.812	0.0002	2525	0.0404	2329.5	0.0376
Pitx1:Ebox(Homeobox,bHLH)/Hindlimb-Pitx1-ChIP-Seq(GSE41591)/Homer	YTAATTRAWWCCAGATGT	0.001	-8.742	0.0002	2072	0.0331	1897.5	0.0306
PPARa(NR),DR1/Liver-Ppara-ChIP-Seq(GSE47954)/Homer	VNAGGKCAAAGGTCA	0.001	-7.223	0.0009	17772	0.2841	17254.4	0.2784
p73(p53)/Trachea-p73-ChIP-Seq(PRJNA310161)/Homer	NRRRCAWGTCCDGRCATGYY	0.001	-7.202	0.0009	786	0.0126	694.6	0.0112
PU.1(ETS)/ThioMac-PU.1-ChIP-Seq(GSE21512)/Homer	AGAGGAAGTG	0.001	-7.195	0.0009	8472	0.1354	8127.3	0.1311
GLI3(Zf)/Limb-GLI3-ChIP-Chip(GSE11077)/Homer	CGTGGGTGGTCC	0.001	-6.993	0.0011	2407	0.0385	2239.7	0.0361
Pit1(Homeobox)/GCrat-Pit1-ChIP-Seq(GSE58009)/Homer	ATGMATATDC	0.01	-6.597	0.0016	9493	0.1518	9141.6	0.1475
Zac1(Zf)/Neuro2A-Plagl1-ChIP-Seq(GSE75942)/Homer	HAWGRGGCCM	0.01	-6.59	0.0016	39942	0.6385	39217.6	0.6327
DUX(Homeobox)/C2C12-Dux-ChIP-Seq(GSE87279)/Homer	BCWGATTCAATCAAN	0.01	-6.363	0.002	35	0.0006	20.7	0.0003
Tbx6(T-box)/ESC-Tbx6-ChIP-Seq(GSE93524)/Homer	DAGGTGTBAA	0.01	-6.274	0.0022	16951	0.271	16477.5	0.2658
CDX4(Homeobox)/ZebrafishEmbryos-Cdx4.Myc-ChIP-Seq(GSE48254)/Homer	NGYCATAAAWCH	0.01	-6.214	0.0024	9513	0.1521	9171.6	0.148
RORa(NR)/Liver-Rora-ChIP-Seq(GSE101115)/Homer	AAWCTAGGTCARDNN	0.01	-6.122	0.0026	2015	0.0322	1874.7	0.0302
YY1(Zf)/Promoter/Homer	CAAGATGGCGGC	0.01	-6.083	0.0027	1612	0.0258	1488.3	0.024
Mef2c(MADS)/GM12878-Mef2c-ChIP-Seq(GSE32465)/Homer	DCYAAAAATAGM	0.01	-5.953	0.003	4269	0.0682	4057.6	0.0655
Tgif1(Homeobox)/mES-Tgif1-ChIP-Seq(GSE55404)/Homer	YTGWCADY	0.01	-5.909	0.0032	38926	0.6223	38233.2	0.6168
NFE2L2(bZIP)/HepG2-NFE2L2-ChIP-Seq(Encode)/Homer	AWWWTGCTGAGTCAT	0.01	-5.572	0.0044	616	0.0098	547.8	0.0088
RXR(NR),DR1/3T3L1-RXR-ChIP-Seq(GSE13511)/Homer	TAGGGCAAAGGTCA	0.01	-5.39	0.0053	19716	0.3152	19235.1	0.3103
ERE(NR),IR3/MCF7-ERa-ChIP-Seq(Unpublished)/Homer	VAGGTCACNSTGACC	0.01	-5.115	0.0069	4627	0.074	4423.2	0.0714
SpiB(ETS)/OCILY3-SPIB-ChIP-Seq(GSE56857)/Homer	AAAGRGGAAGTG	0.01	-5.054	0.0074	3841	0.0614	3659.2	0.059
Mouse_Recombination_Hotspot(Zf)/Testis-DMC1-ChIP-Seq(GSE24438)/Homer	ACTYKNATTCGTGNTACTTC	0.01	-4.844	0.0091	819	0.0131	745.8	0.012
GFX(?)/Promoter/Homer	ATTCTCGCGAGA	0.01	-4.607	0.0114	353	0.0056	308.1	0.005
Nur77(NR)/K562-NR4A1-ChIP-Seq(GSE31363)/Homer	TGACCTTTNCNT	0.1	-4.573	0.0118	2467	0.0394	2334.2	0.0377
DUX4(Homeobox)/Myoblasts-DUX4.V5-ChIP-Seq(GSE75791)/Homer	NWTAAYCYAATCAWN	0.1	-4.49	0.0128	364	0.0058	319.2	0.0051
PPARE(NR),DR1/3T3L1-Pparg-ChIP-Seq(GSE13511)/Homer	TGACCTTTGCCCCA	0.1	-4.356	0.0146	16360	0.2615	15967.7	0.2576
ZNF669(Zf)/HEK293-ZNF669.GFP-ChIP-Seq(GSE58341)/Homer	GARTGGTCATCGCCC	0.1	-4.173	0.0175	1403	0.0224	1312.7	0.0212
ZBTB12(Zf)/HEK293-ZBTB12.GFP-ChIP-Seq(GSE58341)/Homer	NGNTCTAGAACCNGV	0.1	-3.602	0.0308	7382	0.118	7161.6	0.1155
EBNA1(EBV-virus)/Raji-EBNA1-ChIP-Seq(GSE30709)/Homer	GGYAGCAYDTGCTDCCCNNN	0.1	-3.085	0.0516	317	0.0051	285.6	0.0046
Tbet(T-box)/CD8-Tbet-ChIP-Seq(GSE33802)/Homer	AGGTGTGAAM	0.1	-3.034	0.0541	14863	0.2376	14551.3	0.2348
PSE(SNAPc)/K562-mStart-Seq/Homer	WAVTCACCMTAASYDAAAAG	0.1	-2.981	0.057	5929	0.0948	5756.9	0.0929
T1ISRE(IRF)/ThioMac-Ifnb-Expression/Homer	ACTTTCGTTTCT	0.1	-2.914	0.0607	146	0.0023	126.9	0.002
HNF4a(NR),DR1/HepG2-HNF4a-ChIP-Seq(GSE25021)/Homer	CARRGKBCAAAGTYCA	0.1	-2.865	0.0636	7932	0.1268	7729.5	0.1247
Pax7(Paired,Homeobox),long/Myoblast-Pax7-ChIP-Seq(GSE25064)/Homer	TAATCHGATTAC	0.1	-2.852	0.0642	210	0.0034	186.2	0.003
LRF(Zf)/Erythroblasts-ZBTB7A-ChIP-Seq(GSE74977)/Homer	AAGACCCYYN	0.1	-2.695	0.075	26019	0.4159	25597.9	0.413
ETS:E-box(ETS,bHLH)/HPC7-Scl-ChIP-Seq(GSE22178)/Homer	AGGAARCAGCTG	1	-2.168	0.1266	1657	0.0265	1594.1	0.0257
PRDM10(Zf)/HEK293-PRDM10.eGFP-ChIP-Seq(Encode)/Homer	TGGTACATTCCA	1	-2.119	0.1326	10026	0.1603	9827.2	0.1586
HOXA1(Homeobox)/mES-Hoxa1-ChIP-Seq(SRP084292)/Homer	TGATKGATGR	1	-2.002	0.1487	3057	0.0489	2970.5	0.0479
MNT(bHLH)/HepG2-MNT-ChIP-Seq(Encode)/Homer	DGCACACGTG	1	-1.85	0.1727	14443	0.2309	14205.6	0.2292
HRE(HSF)/HepG2-HSF1-ChIP-Seq(GSE31477)/Homer	BSTTCTRGAABVTTCYAGAA	1	-1.729	0.1944	2845	0.0455	2772	0.0447
HOXA2(Homeobox)/mES-Hoxa2-ChIP-Seq(Donaldson_et_al.)/Homer	GYCATCMATCAT	1	-1.593	0.2221	1183	0.0189	1144.7	0.0185
ZNF41(Zf)/HEK293-ZNF41.GFP-ChIP-Seq(GSE58341)/Homer	CCTCATGGTGYCYTWYTCCCTTGTG	1	-1.547	0.232	382	0.0061	363.7	0.0059
ETS:RUNX(ETS,Runt)/Jurkat-RUNX1-ChIP-Seq(GSE17954)/Homer	RCAGGATGTGGT	1	-1.306	0.2944	1674	0.0268	1634.5	0.0264
ZBTB18(Zf)/HEK293-ZBTB18.GFP-ChIP-Seq(GSE58341)/Homer	AACATCTGGA	1	-1.155	0.3413	8824	0.1411	8701.1	0.1404
ZNF16(Zf)/HEK293-ZNF16.GFP-ChIP-Seq(GSE58341)/Homer	MACCTTCYATGGCTCCCTAKTGCCY	1	-1.021	0.3894	150	0.0024	144.3	0.0023
RAR:RXR(NR),DR5/ES-RAR-ChIP-Seq(GSE56893)/Homer	RGGTCADNNAGAGGTCAV	1	-0.9054	0.436	483	0.0077	473.3	0.0076
ZNF136(Zf)/HEK293-ZNF136.GFP-ChIP-Seq(GSE58341)/Homer	YTKGATAHAGTATTCTWGGTNGGCA	1	-0.8107	0.4781	1013	0.0162	999.8	0.0161
THRb(NR)/Liver-NR1A2-ChIP-Seq(GSE52613)/Homer	TRAGGTCA	1	-0.7606	0.5013	47293	0.756	46849.4	0.7559
p53(p53)/Saos-p53-ChIP-Seq/Homer	RRCATGYCYRGRCATGYYYN	1	-0.6773	0.542	1347	0.0215	1335.1	0.0215
p53(p53)/Saos-p53-ChIP-Seq(GSE15780)/Homer	RRCATGYCYRGRCATGYYYN	1	-0.6773	0.542	1347	0.0215	1335.1	0.0215
CUX1(Homeobox)/K562-CUX1-ChIP-Seq(GSE92882)/Homer	TATCGATNAN	1	-0.6281	0.5679	6645	0.1062	6590.3	0.1063
Reverb(NR),DR2/RAW-Reverba.biotin-ChIP-Seq(GSE45914)/Homer	GTRGGTCASTGGGTCA	1	-0.5583	0.6074	2301	0.0368	2288.4	0.0369
ZNF382(Zf)/HEK293-ZNF382.GFP-ChIP-Seq(GSE58341)/Homer	GNCTGTASTRNTGBCTCHTT	1	-0.479	0.6558	411	0.0066	413.5	0.0067
Pax7(Paired,Homeobox)/Myoblast-Pax7-ChIP-Seq(GSE25064)/Homer	TAATCAATTA	1	-0.3207	0.7664	713	0.0114	722.6	0.0117
ZNF528(Zf)/HEK293-ZNF528.GFP-ChIP-Seq(GSE58341)/Homer	AGAAATGACTTCCCT	1	-0.3087	0.7736	97	0.0016	103	0.0017
COUP-TFII(NR)/K562-NR2F1-ChIP-Seq(Encode)/Homer	GKBCARAGGTCA	1	-0.2546	0.8145	22224	0.3553	22109.5	0.3567
ZNF711(Zf)/SHSY5Y-ZNF711-ChIP-Seq(GSE20673)/Homer	AGGCCTAG	1	-0.09609	0.9521	30282	0.4841	30168.7	0.4867
HNF1b(Homeobox)/PDAC-HNF1B-ChIP-Seq(GSE64557)/Homer	GTTAATNATTAA	1	-0.03308	1	1175	0.0188	1227.5	0.0198
Nr5a2(NR)/mES-Nr5a2-ChIP-Seq(GSE19019)/Homer	BTCAAGGTCA	1	-0.03262	1	8813	0.1409	8892.4	0.1435
VDR(NR),DR3/GM10855-VDR+vitD-ChIP-Seq(GSE22484)/Homer	ARAGGTCANWGAGTTCANNN	1	-0.0195	1	3280	0.0524	3365.8	0.0543
Esrrb(NR)/mES-Esrrb-ChIP-Seq(GSE11431)/Homer	KTGACCTTGA	1	-0.01583	1	10105	0.1615	10209.2	0.1647
HRE(HSF)/Striatum-HSF1-ChIP-Seq(GSE38000)/Homer	TTCTAGAABNTTCTA	1	-0.01199	1	3418	0.0546	3515.6	0.0567
Hnf1(Homeobox)/Liver-Foxa2-Chip-Seq(GSE25694)/Homer	GGTTAAWCATTAA	1	-0.002527	1	1026	0.0164	1107.5	0.0179
Nr5a2(NR)/Pancreas-LRH1-ChIP-Seq(GSE34295)/Homer	BTCAAGGTCA	1	-0.002422	1	11556	0.1847	11722.2	0.1891
RARa(NR)/K562-RARa-ChIP-Seq(Encode)/Homer	TTGAMCTTTG	1	-0.001316	1	36138	0.5777	36174	0.5836
ZFP3(Zf)/HEK293-ZFP3.GFP-ChIP-Seq(GSE58341)/Homer	GGGTTTTGAAGGATGARTAGGAGTT	1	-0.00111	1	14	0.0002	28.1	0.0005
SF1(NR)/H295R-Nr5a1-ChIP-Seq(GSE44220)/Homer	CAAGGHCANV	1	-0.000757	1	7397	0.1182	7585.5	0.1224
Cdx2(Homeobox)/mES-Cdx2-ChIP-Seq(GSE14586)/Homer	GYMATAAAAH	1	-0.000718	1	6421	0.1026	6604.1	0.1065
FOXA1:AR(Forkhead,NR)/LNCAP-AR-ChIP-Seq(GSE27824)/Homer	AGTAAACAAAAAAGAACAND	1	-0.000685	1	550	0.0088	622.2	0.01
Pax7(Paired,Homeobox),longest/Myoblast-Pax7-ChIP-Seq(GSE25064)/Homer	NTAATTDGCYAATTANNWWD	1	-0.000605	1	142	0.0023	182.3	0.0029
EAR2(NR)/K562-NR2F6-ChIP-Seq(Encode)/Homer	NRBCARRGGTCA	1	-0.000376	1	20352	0.3253	20557.1	0.3317
RARg(NR)/ES-RARg-ChIP-Seq(GSE30538)/Homer	AGGTCAAGGTCA	1	-0.000193	1	464	0.0074	539	0.0087
RAR:RXR(NR),DR5/ES-RAR-ChIP-Seq(GSE56893)/Homer	AGGTCAAGGTCA	1	-0.000185	1	1781	0.0285	1915.1	0.0309
TR4(NR),DR1/Hela-TR4-ChIP-Seq(GSE24685)/Homer	GAGGTCAAAGGTCA	1	-0.000115	1	1866	0.0298	2008.5	0.0324
ZKSCAN1(Zf)/HepG2-ZKSCAN1-ChIP-Seq(Encode)/Homer	GCACAYAGTAGGKCY	1	0	1	428	0.0068	545.1	0.0088
OCT:OCT(POU,Homeobox)/NPC-OCT6-ChIP-Seq(GSE43916)/Homer	YATGCATATRCATRT	1	0	1	621	0.0099	822.1	0.0133

## Sheet: Sox2-GFP-
Motif Name	Consensus	P-value	Log P-value	q-value (Benjamini)	# of Target Sequences with Motif(of 23579)	% of Target Sequences with Motif	# of Background Sequences with Motif(of 26142)	% of Background Sequences with Motif
CTCF(Zf)/CD4+-CTCF-ChIP-Seq(Barski_et_al.)/Homer	AYAGTGCCMYCTRGTGGCCA	1e-465	-1072	0	3004	0.1274	1304.5	0.0499
BORIS(Zf)/K562-CTCFL-ChIP-Seq(GSE32465)/Homer	CNNBRGCGCCCCCTGSTGGC	1e-364	-838.7	0	4583	0.1944	2736.1	0.1046
NF1(CTF)/LNCAP-NF1-ChIP-Seq(Unpublished)/Homer	CYTGGCABNSTGCCAR	1e-199	-459	0	4539	0.1926	3230.4	0.1235
Sp1(Zf)/Promoter/Homer	GGCCCCGCCCCC	1e-188	-435	0	7115	0.3018	5745.5	0.2196
Fli1(ETS)/CD8-FLI-ChIP-Seq(GSE20898)/Homer	NRYTTCCGGH	1e-149	-345.2	0	10606	0.4499	9599	0.3668
Elk4(ETS)/Hela-Elk4-ChIP-Seq(GSE31477)/Homer	NRYTTCCGGY	1e-148	-341.8	0	7824	0.3319	6697	0.2559
Elk1(ETS)/Hela-Elk1-ChIP-Seq(GSE31477)/Homer	HACTTCCGGY	1e-145	-334.5	0	7667	0.3252	6556.8	0.2506
ETV4(ETS)/HepG2-ETV4-ChIP-Seq(ENCODE)/Homer	ACCGGAAGTG	1e-121	-279.7	0	10935	0.4639	10168.3	0.3886
Sp5(Zf)/mES-Sp5.Flag-ChIP-Seq(GSE72989)/Homer	RGKGGGCGGAGC	1e-114	-262.8	0	13124	0.5567	12630.4	0.4827
NF1:FOXA1(CTF,Forkhead)/LNCAP-FOXA1-ChIP-Seq(GSE27824)/Homer	WNTGTTTRYTTTGGCA	1e-113	-262.1	0	523	0.0222	178.9	0.0068
GABPA(ETS)/Jurkat-GABPa-ChIP-Seq(GSE17954)/Homer	RACCGGAAGT	1e-109	-252.8	0	8573	0.3637	7746.9	0.2961
ETV1(ETS)/GIST48-ETV1-ChIP-Seq(GSE22441)/Homer	AACCGGAAGT	1e-109	-252.6	0	11096	0.4707	10440.8	0.399
KLF3(Zf)/MEF-Klf3-ChIP-Seq(GSE44748)/Homer	NRGCCCCRCCCHBNN	1e-107	-248.2	0	7906	0.3354	7065.5	0.27
ELF1(ETS)/Jurkat-ELF1-ChIP-Seq(SRA014231)/Homer	AVCCGGAAGT	1e-104	-241.3	0	6924	0.2937	6074.5	0.2321
Tlx?(NR)/NPC-H3K4me1-ChIP-Seq(GSE16256)/Homer	CTGGCAGSCTGCCA	1e-101	-233.7	0	3958	0.1679	3144.7	0.1202
Foxf1(Forkhead)/Lung-Foxf1-ChIP-Seq(GSE77951)/Homer	WWATRTAAACAN	1e-101	-232.6	0	3306	0.1402	2528.7	0.0966
Ronin(THAP)/ES-Thap11-ChIP-Seq(GSE51522)/Homer	RACTACAACTCCCAGVAKGC	1e-100	-230.6	0	883	0.0375	440	0.0168
EWS:FLI1-fusion(ETS)/SK_N_MC-EWS:FLI1-ChIP-Seq(SRA014231)/Homer	VACAGGAAAT	1e-99	-229.6	0	5435	0.2306	4603.3	0.1759
Etv2(ETS)/ES-ER71-ChIP-Seq(GSE59402)/Homer(0.967)	NNAYTTCCTGHN	1e-97	-224.3	0	7513	0.3187	6738.9	0.2575
Six2(Homeobox)/NephronProgenitor-Six2-ChIP-Seq(GSE39837)/Homer	GWAAYHTGAKMC	1e-96	-221.3	0	5190	0.2202	4383.8	0.1675
ETS1(ETS)/Jurkat-ETS1-ChIP-Seq(GSE17954)/Homer	ACAGGAAGTG	1e-93	-216.3	0	8838	0.3749	8156.1	0.3117
GFY-Staf(?,Zf)/Promoter/Homer	RACTACAATTCCCAGAAKGC	1e-92	-213.2	0	993	0.0421	538.1	0.0206
Brn1(POU,Homeobox)/NPC-Brn1-ChIP-Seq(GSE35496)/Homer	TATGCWAATBAV	1e-89	-206.9	0	1368	0.058	845.9	0.0323
ERG(ETS)/VCaP-ERG-ChIP-Seq(GSE14097)/Homer	ACAGGAAGTG	1e-87	-202.3	0	11258	0.4776	10814.8	0.4133
TEAD1(TEAD)/HepG2-TEAD1-ChIP-Seq(Encode)/Homer	CYRCATTCCA	1e-87	-200.8	0	5115	0.217	4370.5	0.167
ETS(ETS)/Promoter/Homer	AACCGGAAGT	1e-86	-199.9	0	4651	0.1973	3911.9	0.1495
FOXA1(Forkhead)/MCF7-FOXA1-ChIP-Seq(GSE26831)/Homer	WAAGTAAACA	1e-85	-195.8	0	3439	0.1459	2741.3	0.1048
GFY(?)/Promoter/Homer	ACTACAATTCCC	1e-84	-194.1	0	1057	0.0448	609.7	0.0233
FoxL2(Forkhead)/Ovary-FoxL2-ChIP-Seq(GSE60858)/Homer	WWTRTAAACAVG	1e-83	-192	0	2966	0.1258	2301.5	0.088
Foxo3(Forkhead)/U2OS-Foxo3-ChIP-Seq(E-MTAB-2701)/Homer	DGTAAACA	1e-82	-189.3	0	3029	0.1285	2367.7	0.0905
TEAD3(TEA)/HepG2-TEAD3-ChIP-Seq(Encode)/Homer	TRCATTCCAG	1e-78	-179.8	0	5641	0.2393	4969.8	0.1899
Pitx1:Ebox(Homeobox,bHLH)/Hindlimb-Pitx1-ChIP-Seq(GSE41591)/Homer	YTAATTRAWWCCAGATGT	1e-76	-175.5	0	853	0.0362	470	0.018
RFX(HTH)/K562-RFX3-ChIP-Seq(SRA012198)/Homer	CGGTTGCCATGGCAAC	1e-75	-173.5	0	1302	0.0552	837.6	0.032
FOXA1(Forkhead)/LNCAP-FOXA1-ChIP-Seq(GSE27824)/Homer	WAAGTAAACA	1e-75	-173.1	0	4201	0.1782	3546.8	0.1355
Six1(Homeobox)/Myoblast-Six1-ChIP-Chip(GSE20150)/Homer	GKVTCADRTTWC	1e-74	-172.2	0	1487	0.0631	997	0.0381
FOXP1(Forkhead)/H9-FOXP1-ChIP-Seq(GSE31006)/Homer	NYYTGTTTACHN	1e-74	-170.9	0	1977	0.0839	1433.6	0.0548
Klf9(Zf)/GBM-Klf9-ChIP-Seq(GSE62211)/Homer	GCCACRCCCACY	1e-73	-168.6	0	6393	0.2712	5780.3	0.2209
TEAD4(TEA)/Tropoblast-Tead4-ChIP-Seq(GSE37350)/Homer	CCWGGAATGY	1e-72	-167.3	0	4914	0.2085	4276.8	0.1634
Oct4(POU,Homeobox)/mES-Oct4-ChIP-Seq(GSE11431)/Homer	ATTTGCATAW	1e-72	-166.8	0	1706	0.0724	1198.7	0.0458
Oct6(POU,Homeobox)/NPC-Pou3f1-ChIP-Seq(GSE35496)/Homer	WATGCAAATGAG	1e-68	-158.1	0	1662	0.0705	1175.3	0.0449
Rfx2(HTH)/LoVo-RFX2-ChIP-Seq(GSE49402)/Homer	GTTGCCATGGCAACM	1e-67	-155.3	0	1323	0.0561	883	0.0337
NFY(CCAAT)/Promoter/Homer	RGCCAATSRG	1e-66	-153.2	0	5939	0.2519	5371.6	0.2053
Atf7(bZIP)/3T3L1-Atf7-ChIP-Seq(GSE56872)/Homer	NGRTGACGTCAY	1e-64	-149.3	0	3211	0.1362	2646.3	0.1011
CRE(bZIP)/Promoter/Homer	CSGTGACGTCAC	1e-64	-148.6	0	2643	0.1121	2102.5	0.0803
E2F3(E2F)/MEF-E2F3-ChIP-Seq(GSE71376)/Homer	BTKGGCGGGAAA	1e-64	-148.2	0	8506	0.3608	8084.2	0.3089
E2F4(E2F)/K562-E2F4-ChIP-Seq(GSE31477)/Homer	GGCGGGAAAH	1e-63	-146.1	0	7005	0.2972	6507.1	0.2487
TEAD(TEA)/Fibroblast-PU.1-ChIP-Seq(Unpublished)/Homer	YCWGGAATGY	1e-63	-145.7	0	3089	0.131	2539	0.097
NFIL3(bZIP)/HepG2-NFIL3-ChIP-Seq(Encode)/Homer	VTTACGTAAYNNNNN	1e-62	-143.8	0	2589	0.1098	2063.4	0.0789
Atf2(bZIP)/3T3L1-Atf2-ChIP-Seq(GSE56872)/Homer	NRRTGACGTCAT	1e-60	-139.7	0	2460	0.1044	1951.2	0.0746
Elf4(ETS)/BMDM-Elf4-ChIP-Seq(GSE88699)/Homer	ACTTCCKGKT	1e-60	-139.5	0	8293	0.3518	7897	0.3018
FOXM1(Forkhead)/MCF7-FOXM1-ChIP-Seq(GSE72977)/Homer	TRTTTACTTW	1e-58	-135.5	0	3643	0.1545	3112.4	0.1189
c-Jun-CRE(bZIP)/K562-cJun-ChIP-Seq(GSE31477)/Homer	ATGACGTCATCY	1e-58	-134.7	0	2183	0.0926	1702.4	0.0651
JunD(bZIP)/K562-JunD-ChIP-Seq/Homer	ATGACGTCATCN	1e-57	-132.1	0	1051	0.0446	687.2	0.0263
Sp2(Zf)/HEK293-Sp2.eGFP-ChIP-Seq(Encode)/Homer	YGGCCCCGCCCC	1e-57	-131.4	0	15223	0.6458	15570.2	0.595
NRF1(NRF)/MCF7-NRF1-ChIP-Seq(Unpublished)/Homer	CTGCGCATGCGC	1e-56	-130.8	0	3224	0.1368	2714.6	0.1037
SPDEF(ETS)/VCaP-SPDEF-ChIP-Seq(SRA014231)/Homer	ASWTCCTGBT	1e-56	-130.4	0	7752	0.3289	7365.2	0.2815
Atf1(bZIP)/K562-ATF1-ChIP-Seq(GSE31477)/Homer	GATGACGTCA	1e-53	-123.4	0	4087	0.1734	3597.4	0.1375
Klf4(Zf)/mES-Klf4-ChIP-Seq(GSE11431)/Homer	GCCACACCCA	1e-52	-121.7	0	4983	0.2114	4514.1	0.1725
Six4(Homeobox)/MCF7-SIX4-ChIP-Seq(Encode)/Homer	TGWAAYCTGABACCB	1e-52	-121.6	0	462	0.0196	229.6	0.0088
Zic3(Zf)/mES-Zic3-ChIP-Seq(GSE37889)/Homer	GGCCYCCTGCTGDGH	1e-52	-121.3	0	6849	0.2905	6454.9	0.2467
FOXK1(Forkhead)/HEK293-FOXK1-ChIP-Seq(GSE51673)/Homer	NVWTGTTTAC	1e-52	-121	0	3938	0.1671	3456.9	0.1321
Rfx1(HTH)/NPC-H3K4me1-ChIP-Seq(GSE16256)/Homer	KGTTGCCATGGCAA	1e-52	-120.8	0	1944	0.0825	1512.6	0.0578
EWS:ERG-fusion(ETS)/CADO_ES1-EWS:ERG-ChIP-Seq(SRA014231)/Homer	ATTTCCTGTN	1e-51	-117.4	0	4163	0.1766	3696.1	0.1413
Oct2(POU,Homeobox)/Bcell-Oct2-ChIP-Seq(GSE21512)/Homer	ATATGCAAAT	1e-50	-115.6	0	1056	0.0448	719	0.0275
X-box(HTH)/NPC-H3K4me1-ChIP-Seq(GSE16256)/Homer	GGTTGCCATGGCAA	1e-49	-114.2	0	1090	0.0462	750.4	0.0287
Tcf3(HMG)/mES-Tcf3-ChIP-Seq(GSE11724)/Homer	ASWTCAAAGG	1e-49	-112.8	0	1395	0.0592	1024.3	0.0391
Tcf21(bHLH)/ArterySmoothMuscle-Tcf21-ChIP-Seq(GSE61369)/Homer	NAACAGCTGG	1e-48	-111.5	0	7596	0.3222	7292.7	0.2787
HINFP(Zf)/K562-HINFP.eGFP-ChIP-Seq(Encode)/Homer	TWVGGTCCGC	1e-47	-109.1	0	5707	0.2421	5316.1	0.2032
TEAD2(TEA)/Py2T-Tead2-ChIP-Seq(GSE55709)/Homer	CCWGGAATGY	1e-47	-108.6	0	2872	0.1218	2439.6	0.0932
LEF1(HMG)/H1-LEF1-ChIP-Seq(GSE64758)/Homer	CCTTTGATST	1e-47	-108.2	0	3124	0.1325	2689.6	0.1028
KLF6(Zf)/PDAC-KLF6-ChIP-Seq(GSE64557)/Homer	MKGGGYGTGGCC	1e-46	-107.3	0	11860	0.5031	11939.8	0.4563
KLF5(Zf)/LoVo-KLF5-ChIP-Seq(GSE49402)/Homer	DGGGYGKGGC	1e-46	-107	0	13437	0.57	13693.7	0.5233
EHF(ETS)/LoVo-EHF-ChIP-Seq(GSE49402)/Homer	AVCAGGAAGT	1e-46	-106.4	0	8555	0.3629	8344.5	0.3189
Sox4(HMG)/proB-Sox4-ChIP-Seq(GSE50066)/Homer	YCTTTGTTCC	1e-46	-106.2	0	4518	0.1917	4102.8	0.1568
NRF(NRF)/Promoter/Homer	STGCGCATGCGC	1e-45	-105.3	0	3312	0.1405	2886.6	0.1103
E2F6(E2F)/Hela-E2F6-ChIP-Seq(GSE31477)/Homer	GGCGGGAARN	1e-45	-104.3	0	7448	0.316	7173	0.2741
E2F1(E2F)/Hela-E2F1-ChIP-Seq(GSE22478)/Homer	CWGGCGGGAA	1e-44	-102.1	0	4247	0.1802	3842.8	0.1469
c-Myc(bHLH)/LNCAP-cMyc-ChIP-Seq(Unpublished)/Homer	VCCACGTG	1e-41	-96.4	0	4970	0.2108	4610	0.1762
Rfx5(HTH)/GM12878-Rfx5-ChIP-Seq(GSE31477)/Homer	SCCTAGCAACAG	1e-41	-95.41	0	2505	0.1063	2122.1	0.0811
Zic(Zf)/Cerebellum-ZIC1.2-ChIP-Seq(GSE60731)/Homer	CCTGCTGAGH	1e-39	-91.6	0	7312	0.3102	7096.6	0.2712
Egr2(Zf)/Thymocytes-Egr2-ChIP-Seq(GSE34254)/Homer	NGCGTGGGCGGR	1e-39	-91.33	0	2779	0.1179	2406.1	0.092
NF1-halfsite(CTF)/LNCaP-NF1-ChIP-Seq(Unpublished)/Homer	YTGCCAAG	1e-39	-90.21	0	11389	0.4831	11525	0.4404
OCT:OCT(POU,Homeobox,IR1)/NPC-Brn2-ChIP-Seq(GSE35496)/Homer	ATGAATWATTCATGA	1e-38	-89.8	0	146	0.0062	43.3	0.0017
Rfx6(HTH)/Min6b1-Rfx6.HA-ChIP-Seq(GSE62844)/Homer	TGTTKCCTAGCAACM	1e-37	-86.27	0	8470	0.3593	8368.2	0.3198
Sox2(HMG)/mES-Sox2-ChIP-Seq(GSE11431)/Homer	BCCATTGTTC	1e-37	-85.73	0	4333	0.1838	4002.6	0.153
Foxo1(Forkhead)/RAW-Foxo1-ChIP-Seq(Fan_et_al.)/Homer	CTGTTTAC	1e-37	-85.52	0	9084	0.3854	9036.7	0.3454
TCF4(bHLH)/SHSY5Y-TCF4-ChIP-Seq(GSE96915)/Homer	SMCATCTGKH	1e-35	-82.05	0	9310	0.3949	9303.4	0.3555
Tcf7(HMG)/GM12878-TCF7-ChIP-Seq(Encode)/Homer	CTTTGATGTGSB	1e-35	-81.35	0	1621	0.0688	1310.7	0.0501
Unknown-ESC-element(?)/mES-Nanog-ChIP-Seq(GSE11724)/Homer	CACAGCAGGGGG	1e-34	-79.32	0	5123	0.2173	4853.5	0.1855
Ap4(bHLH)/AML-Tfap4-ChIP-Seq(GSE45738)/Homer	NAHCAGCTGD	1e-34	-79.22	0	8819	0.3741	8789.8	0.3359
E-box(bHLH)/Promoter/Homer	SSGGTCACGTGA	1e-34	-79.18	0	1102	0.0467	830.8	0.0317
Ets1-distal(ETS)/CD4+-PolII-ChIP-Seq(Barski_et_al.)/Homer	MACAGGAAGT	1e-33	-76.69	0	2179	0.0924	1865.9	0.0713
Atoh1(bHLH)/Cerebellum-Atoh1-ChIP-Seq(GSE22111)/Homer	VNRVCAGCTGGY	1e-32	-75.63	0	8036	0.3409	7967.4	0.3045
E2F7(E2F)/Hela-E2F7-ChIP-Seq(GSE32673)/Homer	VDTTTCCCGCCA	1e-32	-73.92	0	2227	0.0945	1922.6	0.0735
OCT:OCT(POU,Homeobox)/NPC-Brn1-ChIP-Seq(GSE35496)/Homer	ATGAATATTCATGAG	1e-32	-73.91	0	91	0.0039	21.5	0.0008
Brn2(POU,Homeobox)/NPC-Brn2-ChIP-Seq(GSE35496)/Homer	ATGAATATTC	1e-31	-73.62	0	385	0.0163	219.6	0.0084
Tcf12(bHLH)/GM12878-Tcf12-ChIP-Seq(GSE32465)/Homer	VCAGCTGYTG	1e-31	-73.22	0	8093	0.3433	8044.6	0.3074
KLF10(Zf)/HEK293-KLF10.GFP-ChIP-Seq(GSE58341)/Homer	GGGGGTGTGTCC	1e-31	-72.64	0	5858	0.2485	5662.1	0.2164
ELF5(ETS)/T47D-ELF5-ChIP-Seq(GSE30407)/Homer	ACVAGGAAGT	1e-31	-72.49	0	5275	0.2238	5049.4	0.193
Sox10(HMG)/SciaticNerve-Sox3-ChIP-Seq(GSE35132)/Homer	CCWTTGTYYB	1e-31	-72.23	0	7529	0.3194	7444.8	0.2845
Foxa3(Forkhead)/Liver-Foxa3-ChIP-Seq(GSE77670)/Homer	BSNTGTTTACWYWGN	1e-31	-71.72	0	1239	0.0526	975.7	0.0373
WT1(Zf)/Kidney-WT1-ChIP-Seq(GSE90016)/Homer	MCTCCCMCRCAB	1e-31	-71.56	0	6501	0.2758	6350.9	0.2427
Stat3+il21(Stat)/CD4-Stat3-ChIP-Seq(GSE19198)/Homer	SVYTTCCNGGAARB	1e-30	-69.35	0	4595	0.1949	4355.3	0.1664
PU.1(ETS)/ThioMac-PU.1-ChIP-Seq(GSE21512)/Homer	AGAGGAAGTG	1e-29	-68.3	0	3448	0.1463	3175.1	0.1213
EBF2(EBF)/BrownAdipose-EBF2-ChIP-Seq(GSE97114)/Homer	NABTCCCWDGGGAVH	1e-29	-67.99	0	7328	0.3109	7256.3	0.2773
Stat3(Stat)/mES-Stat3-ChIP-Seq(GSE11431)/Homer	CTTCCGGGAA	1e-29	-67.36	0	4009	0.1701	3757.6	0.1436
Pit1+1bp(Homeobox)/GCrat-Pit1-ChIP-Seq(GSE58009)/Homer	ATGCATAATTCA	1e-29	-67.12	0	873	0.037	648.8	0.0248
EBF1(EBF)/Near-E2A-ChIP-Seq(GSE21512)/Homer	GTCCCCWGGGGA	1e-28	-66.42	0	9209	0.3907	9299.3	0.3554
Smad3(MAD)/NPC-Smad3-ChIP-Seq(GSE36673)/Homer	TWGTCTGV	1e-28	-65.62	0	15323	0.65	16088.9	0.6149
ZBTB18(Zf)/HEK293-ZBTB18.GFP-ChIP-Seq(GSE58341)/Homer	AACATCTGGA	1e-28	-65.45	0	3644	0.1546	3390.4	0.1296
Pit1(Homeobox)/GCrat-Pit1-ChIP-Seq(GSE58009)/Homer	ATGMATATDC	1e-28	-65.42	0	2640	0.112	2367.3	0.0905
HLF(bZIP)/HSC-HLF.Flag-ChIP-Seq(GSE69817)/Homer	RTTATGYAAB	1e-28	-65.27	0	2532	0.1074	2259.4	0.0863
KLF14(Zf)/HEK293-KLF14.GFP-ChIP-Seq(GSE58341)/Homer	RGKGGGCGKGGC	1e-28	-65.04	0	15845	0.6722	16684.5	0.6376
ELF3(ETS)/PDAC-ELF3-ChIP-Seq(GSE64557)/Homer	ANCAGGAAGT	1e-27	-64.37	0	4784	0.2029	4580.8	0.1751
FOXK2(Forkhead)/U2OS-FOXK2-ChIP-Seq(E-MTAB-2204)/Homer	SCHTGTTTACAT	1e-27	-64.26	0	2652	0.1125	2384.8	0.0911
TFE3(bHLH)/MEF-TFE3-ChIP-Seq(GSE75757)/Homer	GTCACGTGACYV	1e-26	-61.67	0	875	0.0371	662.3	0.0253
EBF(EBF)/proBcell-EBF-ChIP-Seq(GSE21978)/Homer	DGTCCCYRGGGA	1e-26	-60.47	0	2183	0.0926	1929.5	0.0737
NFAT(RHD)/Jurkat-NFATC1-ChIP-Seq(Jolma_et_al.)/Homer	ATTTTCCATT	1e-26	-60.02	0	3743	0.1588	3520.3	0.1345
NeuroG2(bHLH)/Fibroblast-NeuroG2-ChIP-Seq(GSE75910)/Homer	ACCATCTGTT	1e-25	-59.59	0	9295	0.3943	9444	0.3609
BMYB(HTH)/Hela-BMYB-ChIP-Seq(GSE27030)/Homer	NHAACBGYYV	1e-25	-59.59	0	8005	0.3396	8043.7	0.3074
Sox3(HMG)/NPC-Sox3-ChIP-Seq(GSE33059)/Homer	CCWTTGTY	1e-25	-58.62	0	7510	0.3186	7516.2	0.2872
Rbpj1(?)/Panc1-Rbpj1-ChIP-Seq(GSE47459)/Homer	HTTTCCCASG	1e-25	-58.61	0	8558	0.363	8649.8	0.3306
ZNF143|STAF(Zf)/CUTLL-ZNF143-ChIP-Seq(GSE29600)/Homer	ATTTCCCAGVAKSCY	1e-24	-57.13	0	2952	0.1252	2721.2	0.104
Usf2(bHLH)/C2C12-Usf2-ChIP-Seq(GSE36030)/Homer	GTCACGTGGT	1e-24	-56.64	0	2299	0.0975	2061.6	0.0788
MyoD(bHLH)/Myotube-MyoD-ChIP-Seq(GSE21614)/Homer	RRCAGCTGYTSY	1e-24	-56.14	0	7008	0.2973	6994.2	0.2673
Arnt:Ahr(bHLH)/MCF7-Arnt-ChIP-Seq(Lo_et_al.)/Homer	TBGCACGCAA	1e-23	-53.97	0	5691	0.2414	5602.4	0.2141
bHLHE40(bHLH)/HepG2-BHLHE40-ChIP-Seq(GSE31477)/Homer	KCACGTGMCN	1e-22	-52.74	0	2703	0.1147	2488.8	0.0951
USF1(bHLH)/GM12878-Usf1-ChIP-Seq(GSE32465)/Homer	SGTCACGTGR	1e-22	-52.28	0	3549	0.1506	3361.7	0.1285
Foxa2(Forkhead)/Liver-Foxa2-ChIP-Seq(GSE25694)/Homer	CYTGTTTACWYW	1e-22	-52.06	0	3021	0.1282	2817.6	0.1077
MYB(HTH)/ERMYB-Myb-ChIPSeq(GSE22095)/Homer	GGCVGTTR	1e-22	-52.02	0	9815	0.4164	10071.3	0.3849
TCFL2(HMG)/K562-TCF7L2-ChIP-Seq(GSE29196)/Homer	ACWTCAAAGG	1e-22	-51.45	0	505	0.0214	351.6	0.0134
Zfp809(Zf)/ES-Zfp809-ChIP-Seq(GSE70799)/Homer	GGGGCTYGKCTGGGA	1e-22	-51.24	0	2735	0.116	2528.7	0.0966
Smad2(MAD)/ES-SMAD2-ChIP-Seq(GSE29422)/Homer	CTGTCTGG	1e-21	-50.15	0	10964	0.4651	11349.6	0.4337
NeuroD1(bHLH)/Islet-NeuroD1-ChIP-Seq(GSE30298)/Homer	GCCATCTGTT	1e-21	-49.29	0	5699	0.2418	5643.4	0.2157
Sox15(HMG)/CPA-Sox15-ChIP-Seq(GSE62909)/Homer	RAACAATGGN	1e-20	-48.26	0	4690	0.199	4580.9	0.1751
Smad4(MAD)/ESC-SMAD4-ChIP-Seq(GSE29422)/Homer	VBSYGTCTGG	1e-20	-48.06	0	11204	0.4753	11633	0.4446
Myf5(bHLH)/GM-Myf5-ChIP-Seq(GSE24852)/Homer	BAACAGCTGT	1e-20	-47.91	0	5470	0.232	5409.3	0.2067
STAT4(Stat)/CD4-Stat4-ChIP-Seq(GSE22104)/Homer	NYTTCCWGGAAR	1e-20	-46.74	0	4757	0.2018	4661.2	0.1781
Olig2(bHLH)/Neuron-Olig2-ChIP-Seq(GSE30882)/Homer	RCCATMTGTT	1e-19	-45.7	0	10266	0.4355	10620	0.4059
HIF-1b(HLH)/T47D-HIF1b-ChIP-Seq(GSE59937)/Homer	RTACGTGC	1e-19	-45.27	0	8355	0.3544	8535.6	0.3262
n-Myc(bHLH)/mES-nMyc-ChIP-Seq(GSE11431)/Homer	VRCCACGTGG	1e-19	-44.01	0	5025	0.2132	4964.7	0.1897
Sox6(HMG)/Myotubes-Sox6-ChIP-Seq(GSE32627)/Homer	CCATTGTTNY	1e-18	-43.47	0	6496	0.2756	6540.9	0.25
E2F(E2F)/Hela-CellCycle-Expression/Homer	TTSGCGCGAAAA	1e-18	-43.17	0	951	0.0403	782.5	0.0299
Fra1(bZIP)/BT549-Fra1-ChIP-Seq(GSE46166)/Homer	NNATGASTCATH	1e-18	-42.83	0	2213	0.0939	2037.1	0.0779
REST-NRSF(Zf)/Jurkat-NRSF-ChIP-Seq/Homer	GGMGCTGTCCATGGTGCTGA	1e-18	-42.73	0	183	0.0078	97.8	0.0037
Fox:Ebox(Forkhead,bHLH)/Panc1-Foxa2-ChIP-Seq(GSE47459)/Homer	NNNVCTGWGYAAACASN	1e-18	-42.61	0	4309	0.1828	4216.9	0.1612
Jun-AP1(bZIP)/K562-cJun-ChIP-Seq(GSE31477)/Homer	GATGASTCATCN	1e-17	-39.27	0	1136	0.0482	974.5	0.0372
Max(bHLH)/K562-Max-ChIP-Seq(GSE31477)/Homer	RCCACGTGGYYN	1e-16	-38.92	0	4205	0.1784	4132	0.1579
Gfi1b(Zf)/HPC7-Gfi1b-ChIP-Seq(GSE22178)/Homer	MAATCACTGC	1e-16	-38.16	0	3163	0.1342	3043.7	0.1163
Fosl2(bZIP)/3T3L1-Fosl2-ChIP-Seq(GSE56872)/Homer	NATGASTCABNN	1e-16	-36.93	0	1536	0.0652	1380.7	0.0528
STAT1(Stat)/HelaS3-STAT1-ChIP-Seq(GSE12782)/Homer	NATTTCCNGGAAAT	1e-16	-36.93	0	1532	0.065	1376.8	0.0526
Bcl6(Zf)/Liver-Bcl6-ChIP-Seq(GSE31578)/Homer	NNNCTTTCCAGGAAA	1e-16	-36.86	0	6918	0.2935	7051.2	0.2695
YY1(Zf)/Promoter/Homer	CAAGATGGCGGC	1e-16	-36.84	0	1193	0.0506	1039.9	0.0397
Sox17(HMG)/Endoderm-Sox17-ChIP-Seq(GSE61475)/Homer	CCATTGTTYB	1e-15	-36.52	0	3130	0.1328	3019.1	0.1154
JunB(bZIP)/DendriticCells-Junb-ChIP-Seq(GSE36099)/Homer	RATGASTCAT	1e-15	-35.99	0	2239	0.095	2099.8	0.0802
Sox9(HMG)/Limb-SOX9-ChIP-Seq(GSE73225)/Homer	AGGVNCCTTTGT	1e-15	-35.82	0	4379	0.1858	4339.4	0.1658
CLOCK(bHLH)/Liver-Clock-ChIP-Seq(GSE39860)/Homer	GHCACGTG	1e-15	-35.73	0	3903	0.1656	3836.4	0.1466
Egr1(Zf)/K562-Egr1-ChIP-Seq(GSE32465)/Homer	TGCGTGGGYG	1e-15	-35.43	0	7505	0.3184	7700.7	0.2943
SCL(bHLH)/HPC7-Scl-ChIP-Seq(GSE13511)/Homer	AVCAGCTG	1e-15	-34.8	0	20171	0.8557	21895.4	0.8368
Pax8(Paired,Homeobox)/Thyroid-Pax8-ChIP-Seq(GSE26938)/Homer	GTCATGCHTGRCTGS	1e-14	-34.33	0	2752	0.1167	2639.2	0.1009
Atf3(bZIP)/GBM-ATF3-ChIP-Seq(GSE33912)/Homer	DATGASTCATHN	1e-14	-34.28	0	2560	0.1086	2440.9	0.0933
BATF(bZIP)/Th17-BATF-ChIP-Seq(GSE39756)/Homer	DATGASTCAT	1e-14	-33.75	0	2526	0.1072	2409	0.0921
HIF2a(bHLH)/785_O-HIF2a-ChIP-Seq(GSE34871)/Homer	GCACGTACCC	1e-14	-33.34	0	2979	0.1264	2882	0.1101
ZNF519(Zf)/HEK293-ZNF519.GFP-ChIP-Seq(GSE58341)/Homer	GAGSCCGAGC	1e-14	-33.22	0	3457	0.1467	3384.6	0.1293
AMYB(HTH)/Testes-AMYB-ChIP-Seq(GSE44588)/Homer	TGGCAGTTGG	1e-14	-33.2	0	8347	0.3541	8638.5	0.3301
MyoG(bHLH)/C2C12-MyoG-ChIP-Seq(GSE36024)/Homer	AACAGCTG	1e-14	-33	0	8014	0.34	8277.7	0.3163
HIF-1a(bHLH)/MCF7-HIF1a-ChIP-Seq(GSE28352)/Homer	TACGTGCV	1e-14	-32.83	0	2247	0.0953	2125.1	0.0812
Fra2(bZIP)/Striatum-Fra2-ChIP-Seq(GSE43429)/Homer	GGATGACTCATC	1e-13	-31.74	0	1960	0.0831	1836.1	0.0702
Pitx1(Homeobox)/Chicken-Pitx1-ChIP-Seq(GSE38910)/Homer	TAATCCCN	1e-13	-31.11	0	14766	0.6264	15766.2	0.6025
ZNF416(Zf)/HEK293-ZNF416.GFP-ChIP-Seq(GSE58341)/Homer	WDNCTGGGCA	1e-11	-25.84	0	9416	0.3994	9890	0.378
PAX5(Paired,Homeobox)/GM12878-PAX5-ChIP-Seq(GSE32465)/Homer	GCAGCCAAGCRTGACH	1e-11	-25.63	0	3323	0.141	3300.4	0.1261
OCT:OCT-short(POU,Homeobox)/NPC-OCT6-ChIP-Seq(GSE43916)/Homer	ATGCATWATGCATRW	1e-11	-25.45	0	1682	0.0714	1587	0.0606
PRDM15(Zf)/ESC-Prdm15-ChIP-Seq(GSE73694)/Homer	YCCDNTCCAGGTTTT	1e-11	-25.41	0	6611	0.2804	6831.5	0.2611
Lhx3(Homeobox)/Neuron-Lhx3-ChIP-Seq(GSE31456)/Homer	ADBTAATTAR	1e-10	-25.31	0	4996	0.2119	5088.8	0.1945
IRF4(IRF)/GM12878-IRF4-ChIP-Seq(GSE32465)/Homer	ACTGAAACCA	1e-10	-24.38	0	1890	0.0802	1807.4	0.0691
ZNF189(Zf)/HEK293-ZNF189.GFP-ChIP-Seq(GSE58341)/Homer	TGGAACAGMA	1e-10	-23.26	0	5301	0.2249	5437.5	0.2078
Bach2(bZIP)/OCILy7-Bach2-ChIP-Seq(GSE44420)/Homer	TGCTGAGTCA	1e-09	-22.96	0	997	0.0423	902.3	0.0345
Ascl1(bHLH)/NeuralTubes-Ascl1-ChIP-Seq(GSE55840)/Homer	NNVVCAGCTGBN	1e-09	-22.93	0	11066	0.4694	11744.6	0.4488
Zfp281(Zf)/ES-Zfp281-ChIP-Seq(GSE81042)/Homer	CCCCTCCCCCAC	1e-09	-22.87	0	3157	0.1339	3147.6	0.1203
MITF(bHLH)/MastCells-MITF-ChIP-Seq(GSE48085)/Homer	RTCATGTGAC	1e-09	-22.7	0	5391	0.2287	5541	0.2118
Mef2d(MADS)/Retina-Mef2d-ChIP-Seq(GSE61391)/Homer	GCTATTTTTAGC	1e-09	-22.47	0	632	0.0268	542.7	0.0207
ZBTB33(Zf)/GM12878-ZBTB33-ChIP-Seq(GSE32465)/Homer	GGVTCTCGCGAGAAC	1e-09	-22.26	0	925	0.0392	833.1	0.0318
STAT5(Stat)/mCD4+-Stat5-ChIP-Seq(GSE12346)/Homer	RTTTCTNAGAAA	1e-09	-21.48	0	1763	0.0748	1694.6	0.0648
Foxh1(Forkhead)/hESC-FOXH1-ChIP-Seq(GSE29422)/Homer	NNTGTGGATTSS	1e-09	-21.38	0	2278	0.0966	2232.2	0.0853
AP-1(bZIP)/ThioMac-PU.1-ChIP-Seq(GSE21512)/Homer	VTGACTCATC	1e-09	-21.25	0	2874	0.1219	2861.5	0.1094
NPAS(bHLH)/Liver-NPAS-ChIP-Seq(GSE39860)/Homer	NVCACGTG	1e-09	-21.21	0	7757	0.3291	8129	0.3107
Tcfcp2l1(CP2)/mES-Tcfcp2l1-ChIP-Seq(GSE11431)/Homer	NRAACCRGTTYRAACCRGYT	1e-09	-20.85	0	1402	0.0595	1325.5	0.0507
NFkB-p65(RHD)/GM12787-p65-ChIP-Seq(GSE19485)/Homer	WGGGGATTTCCC	1e-08	-20.09	0	3137	0.1331	3150.4	0.1204
IRF8(IRF)/BMDM-IRF8-ChIP-Seq(GSE77884)/Homer	GRAASTGAAAST	1e-08	-20	0	1742	0.0739	1683	0.0643
Atf4(bZIP)/MEF-Atf4-ChIP-Seq(GSE35681)/Homer	MTGATGCAAT	1e-08	-19.92	0	934	0.0396	853.2	0.0326
c-Myc(bHLH)/mES-cMyc-ChIP-Seq(GSE11431)/Homer	VVCCACGTGG	1e-08	-18.74	0	3269	0.1387	3303.6	0.1263
Mef2c(MADS)/GM12878-Mef2c-ChIP-Seq(GSE32465)/Homer	DCYAAAAATAGM	1e-08	-18.72	0	1196	0.0507	1126.3	0.043
MafA(bZIP)/Islet-MafA-ChIP-Seq(GSE30298)/Homer	TGCTGACTCA	1e-07	-18.17	0	4972	0.2109	5138	0.1964
OCT4-SOX2-TCF-NANOG(POU,Homeobox,HMG)/mES-Oct4-ChIP-Seq(GSE11431)/Homer	ATTTGCATAACAATG	1e-07	-18.08	0	465	0.0197	395.2	0.0151
PBX1(Homeobox)/MCF7-PBX1-ChIP-Seq(GSE28007)/Homer	GSCTGTCACTCA	1e-07	-18.01	0	681	0.0289	608.2	0.0232
RUNX1(Runt)/Jurkat-RUNX1-ChIP-Seq(GSE29180)/Homer	AAACCACARM	1e-07	-17.88	0	4892	0.2075	5055.9	0.1932
ZNF467(Zf)/HEK293-ZNF467.GFP-ChIP-Seq(GSE58341)/Homer	TGGGGAAGGGCM	1e-07	-17.05	0	8148	0.3456	8612.9	0.3292
RUNX(Runt)/HPC7-Runx1-ChIP-Seq(GSE22178)/Homer	SAAACCACAG	1e-07	-16.97	0	3769	0.1599	3856.4	0.1474
ZNF264(Zf)/HEK293-ZNF264.GFP-ChIP-Seq(GSE58341)/Homer	RGGGCACTAACY	1e-07	-16.83	0	4700	0.1994	4860.3	0.1857
SpiB(ETS)/OCILY3-SPIB-ChIP-Seq(GSE56857)/Homer	AAAGRGGAAGTG	1e-07	-16.76	0	1461	0.062	1412.3	0.054
Maz(Zf)/HepG2-Maz-ChIP-Seq(GSE31477)/Homer	GGGGGGGG	1e-07	-16.4	0	13392	0.5681	14420.1	0.5511
Chop(bZIP)/MEF-Chop-ChIP-Seq(GSE35681)/Homer	ATTGCATCAT	1e-06	-15.79	0	683	0.029	620.7	0.0237
ETS:RUNX(ETS,Runt)/Jurkat-RUNX1-ChIP-Seq(GSE17954)/Homer	RCAGGATGTGGT	1e-06	-15.07	0	908	0.0385	852.2	0.0326
PU.1-IRF(ETS:IRF)/Bcell-PU.1-ChIP-Seq(GSE21512)/Homer	MGGAAGTGAAAC	1e-06	-15.01	0	7088	0.3007	7481.4	0.2859
GLIS3(Zf)/Thyroid-Glis3.GFP-ChIP-Seq(GSE103297)/Homer	CTCCCTGGGAGGCCN	1e-06	-14.91	0	12632	0.5359	13598.2	0.5197
bHLHE41(bHLH)/proB-Bhlhe41-ChIP-Seq(GSE93764)/Homer	KCACGTGMCN	1e-06	-14.68	0	8911	0.378	9486.3	0.3625
CHR(?)/Hela-CellCycle-Expression/Homer	SRGTTTCAAA	1e-06	-14.56	0	2084	0.0884	2083.2	0.0796
CTCF-SatelliteElement(Zf?)/CD4+-CTCF-ChIP-Seq(Barski_et_al.)/Homer	TGCAGTTCCMVNWRTGGCCA	1e-06	-14.42	0	146	0.0062	105.8	0.004
CEBP:AP1(bZIP)/ThioMac-CEBPb-ChIP-Seq(GSE21512)/Homer	DRTGTTGCAA	1e-06	-14.21	0	2595	0.1101	2629.4	0.1005
HIC1(Zf)/Treg-ZBTB29-ChIP-Seq(GSE99889)/Homer	TGCCAGCB	1e-05	-13.79	0	14047	0.5959	15193.1	0.5806
EKLF(Zf)/Erythrocyte-Klf1-ChIP-Seq(GSE20478)/Homer	NWGGGTGTGGCY	1e-05	-12.81	0	1811	0.0768	1810.8	0.0692
MNT(bHLH)/HepG2-MNT-ChIP-Seq(Encode)/Homer	DGCACACGTG	1e-05	-11.64	0	5166	0.2191	5435.6	0.2077
Mef2b(MADS)/HEK293-Mef2b.V5-ChIP-Seq(GSE67450)/Homer	GCTATTTTTGGM	0.0001	-11.35	0	2501	0.1061	2559.3	0.0978
NF-E2(bZIP)/K562-NFE2-ChIP-Seq(GSE31477)/Homer	GATGACTCAGCA	0.0001	-10.6	0	257	0.0109	219	0.0084
PU.1:IRF8(ETS:IRF)/pDC-Irf8-ChIP-Seq(GSE66899)/Homer	GGAAGTGAAAST	0.0001	-10.59	0	955	0.0405	929.2	0.0355
Pknox1(Homeobox)/ES-Prep1-ChIP-Seq(GSE63282)/Homer	SCTGTCAVTCAV	0.0001	-10.21	0.0001	1735	0.0736	1754.8	0.0671
IRF2(IRF)/Erythroblas-IRF2-ChIP-Seq(GSE36985)/Homer	GAAASYGAAASY	0.0001	-9.97	0.0001	551	0.0234	516.9	0.0198
Lhx1(Homeobox)/EmbryoCarcinoma-Lhx1-ChIP-Seq(GSE70957)/Homer	NNYTAATTAR	0.0001	-9.748	0.0001	3103	0.1316	3226	0.1233
Mef2a(MADS)/HL1-Mef2a.biotin-ChIP-Seq(GSE21529)/Homer	CYAAAAATAG	0.0001	-9.569	0.0001	1278	0.0542	1276.6	0.0488
PR(NR)/T47D-PR-ChIP-Seq(GSE31130)/Homer	VAGRACAKNCTGTBC	0.0001	-9.54	0.0001	10103	0.4286	10894.9	0.4164
ZNF7(Zf)/HepG2-ZNF7.Flag-ChIP-Seq(Encode)/Homer	CTGCCWVCTTTTRTA	0.0001	-9.49	0.0001	2310	0.098	2376.6	0.0908
Nrf2(bZIP)/Lymphoblast-Nrf2-ChIP-Seq(GSE37589)/Homer	HTGCTGAGTCAT	0.0001	-9.46	0.0001	220	0.0093	187.9	0.0072
NFkB-p65-Rel(RHD)/ThioMac-LPS-Expression(GSE23622)/Homer	GGAAATTCCC	0.0001	-9.299	0.0002	339	0.0144	305.9	0.0117
Nkx6.1(Homeobox)/Islet-Nkx6.1-ChIP-Seq(GSE40975)/Homer	GKTAATGR	0.0001	-9.295	0.0002	7180	0.3046	7678.2	0.2934
Pbx3(Homeobox)/GM12878-PBX3-ChIP-Seq(GSE32465)/Homer	SCTGTCAMTCAN	0.001	-9.078	0.0002	1678	0.0712	1705.2	0.0652
Bach1(bZIP)/K562-Bach1-ChIP-Seq(GSE31477)/Homer	AWWNTGCTGAGTCAT	0.001	-8.602	0.0003	221	0.0094	191.6	0.0073
THRb(NR)/HepG2-THRb.Flag-ChIP-Seq(Encode)/Homer	GGTCACCTGAGGTCA	0.001	-8.55	0.0004	4736	0.2009	5017.6	0.1918
AP-2alpha(AP2)/Hela-AP2alpha-ChIP-Seq(GSE31477)/Homer	ATGCCCTGAGGC	0.001	-8.086	0.0006	8329	0.3533	8967.1	0.3427
NFE2L2(bZIP)/HepG2-NFE2L2-ChIP-Seq(Encode)/Homer	AWWWTGCTGAGTCAT	0.001	-7.933	0.0006	161	0.0068	135.8	0.0052
Srebp2(bHLH)/HepG2-Srebp2-ChIP-Seq(GSE31477)/Homer	CGGTCACSCCAC	0.001	-7.885	0.0007	968	0.0411	964.3	0.0369
GFX(?)/Promoter/Homer	ATTCTCGCGAGA	0.001	-7.774	0.0008	323	0.0137	296.2	0.0113
ZNF415(Zf)/HEK293-ZNF415.GFP-ChIP-Seq(GSE58341)/Homer	GRTGMTRGAGCC	0.001	-7.769	0.0008	5060	0.2147	5385.6	0.2058
ZNF692(Zf)/HEK293-ZNF692.GFP-ChIP-Seq(GSE58341)/Homer	GTGGGCCCCA	0.001	-7.706	0.0008	1484	0.063	1513.4	0.0578
STAT6(Stat)/Macrophage-Stat6-ChIP-Seq(GSE38377)/Homer	TTCCKNAGAA	0.001	-7.5	0.001	2328	0.0988	2421.8	0.0926
GSC(Homeobox)/FrogEmbryos-GSC-ChIP-Seq(DRA000576)/Homer	RGGATTAR	0.001	-7.425	0.0011	3673	0.1558	3879.4	0.1483
Bcl11a(Zf)/HSPC-BCL11A-ChIP-Seq(GSE104676)/Homer	TYTGACCASWRG	0.001	-7.314	0.0012	4258	0.1806	4518.9	0.1727
ZSCAN22(Zf)/HEK293-ZSCAN22.GFP-ChIP-Seq(GSE58341)/Homer	SMCAGTCWGAKGGAGGAGGC	0.001	-7.175	0.0013	733	0.0311	723.5	0.0277
RUNX-AML(Runt)/CD4+-PolII-ChIP-Seq(Barski_et_al.)/Homer	GCTGTGGTTW	0.001	-7.161	0.0014	3495	0.1483	3690	0.141
Otx2(Homeobox)/EpiLC-Otx2-ChIP-Seq(GSE56098)/Homer	NYTAATCCYB	0.001	-7.128	0.0014	2673	0.1134	2799.9	0.107
PBX2(Homeobox)/K562-PBX2-ChIP-Seq(Encode)/Homer	RTGATTKATRGN	0.001	-6.989	0.0016	2475	0.105	2587.5	0.0989
Znf263(Zf)/K562-Znf263-ChIP-Seq(GSE31477)/Homer	CVGTSCTCCC	0.01	-6.86	0.0018	13883	0.5889	15151	0.579
AP-2gamma(AP2)/MCF7-TFAP2C-ChIP-Seq(GSE21234)/Homer	SCCTSAGGSCAW	0.01	-6.422	0.0028	10355	0.4393	11245.8	0.4298
p53(p53)/mES-cMyc-ChIP-Seq(GSE11431)/Homer	ACATGCCCGGGCAT	0.01	-6.207	0.0034	160	0.0068	140.1	0.0054
GRE(NR),IR3/A549-GR-ChIP-Seq(GSE32465)/Homer	NRGVACABNVTGTYCY	0.01	-6.078	0.0039	766	0.0325	767.9	0.0293
CRX(Homeobox)/Retina-Crx-ChIP-Seq(GSE20012)/Homer	GCTAATCC	0.01	-5.624	0.0061	8879	0.3767	9634.6	0.3682
HRE(HSF)/HepG2-HSF1-ChIP-Seq(GSE31477)/Homer	BSTTCTRGAABVTTCYAGAA	0.01	-5.376	0.0078	1066	0.0452	1093.7	0.0418
Oct4:Sox17(POU,Homeobox,HMG)/F9-Sox17-ChIP-Seq(GSE44553)/Homer	CCATTGTATGCAAAT	0.01	-5.325	0.0082	397	0.0168	386.2	0.0148
Lhx2(Homeobox)/HFSC-Lhx2-ChIP-Seq(GSE48068)/Homer	TAATTAGN	0.01	-5.308	0.0083	3012	0.1278	3198.7	0.1222
NFkB-p50,p52(RHD)/Monocyte-p50-ChIP-Chip(Schreiber_et_al.)/Homer	GGGGGAATCCCC	0.01	-5.244	0.0088	1172	0.0497	1208.1	0.0462
ZNF322(Zf)/HEK293-ZNF322.GFP-ChIP-Seq(GSE58341)/Homer	GAGCCTGGTACTGWGCCTGR	0.01	-5.108	0.01	2468	0.1047	2610.6	0.0998
Srebp1a(bHLH)/HepG2-Srebp1a-ChIP-Seq(GSE31477)/Homer	RTCACSCCAY	0.01	-5.093	0.0101	1146	0.0486	1182.9	0.0452
OCT:OCT(POU,Homeobox)/NPC-OCT6-ChIP-Seq(GSE43916)/Homer	YATGCATATRCATRT	0.01	-5.067	0.0104	207	0.0088	192.6	0.0074
PAX5(Paired,Homeobox),condensed/GM12878-PAX5-ChIP-Seq(GSE32465)/Homer	GTCACGCTCSCTGM	0.01	-5.048	0.0105	847	0.0359	863.5	0.033
PRDM10(Zf)/HEK293-PRDM10.eGFP-ChIP-Seq(Encode)/Homer	TGGTACATTCCA	0.01	-4.956	0.0115	3485	0.1478	3721.2	0.1422
ETS:E-box(ETS,bHLH)/HPC7-Scl-ChIP-Seq(GSE22178)/Homer	AGGAARCAGCTG	0.01	-4.877	0.0124	554	0.0235	555	0.0212
RBPJ:Ebox(?,bHLH)/Panc1-Rbpj1-ChIP-Seq(GSE47459)/Homer	GGGRAARRGRMCAGMTG	0.01	-4.737	0.0142	2217	0.094	2344.5	0.0896
Isl1(Homeobox)/Neuron-Isl1-ChIP-Seq(GSE31456)/Homer	CTAATKGV	0.01	-4.669	0.0151	7260	0.308	7874	0.3009
BMAL1(bHLH)/Liver-Bmal1-ChIP-Seq(GSE39860)/Homer	GNCACGTG	0.1	-4.451	0.0187	8353	0.3543	9087.9	0.3473
Hoxc9(Homeobox)/Ainv15-Hoxc9-ChIP-Seq(GSE21812)/Homer	GGCCATAAATCA	0.1	-4.408	0.0195	1380	0.0585	1443.1	0.0551
ZNF317(Zf)/HEK293-ZNF317.GFP-ChIP-Seq(GSE58341)/Homer	GTCWGCTGTYYCTCT	0.1	-4.311	0.0214	482	0.0204	483.6	0.0185
PAX3:FKHR-fusion(Paired,Homeobox)/Rh4-PAX3:FKHR-ChIP-Seq(GSE19063)/Homer	ACCRTGACTAATTNN	0.1	-4.154	0.0249	608	0.0258	618.3	0.0236
TATA-Box(TBP)/Promoter/Homer	CCTTTTAWAGSC	0.1	-3.979	0.0296	5126	0.2175	5544.9	0.2119
ZNF652/HepG2-ZNF652.Flag-ChIP-Seq(Encode)/Homer	TTAACCCTTTVNKKN	0.1	-3.927	0.031	943	0.04	979.7	0.0374
CEBP(bZIP)/ThioMac-CEBPb-ChIP-Seq(GSE21512)/Homer	ATTGCGCAAC	0.1	-3.832	0.034	2069	0.0878	2200.1	0.0841
MafK(bZIP)/C2C12-MafK-ChIP-Seq(GSE36030)/Homer	GCTGASTCAGCA	0.1	-3.739	0.0372	1253	0.0532	1316.9	0.0503
Meis1(Homeobox)/MastCells-Meis1-ChIP-Seq(GSE48085)/Homer	VGCTGWCAVB	0.1	-3.725	0.0375	9335	0.396	10198	0.3897
IRF3(IRF)/BMDM-Irf3-ChIP-Seq(GSE67343)/Homer	AGTTTCAKTTTC	0.1	-3.653	0.0402	1261	0.0535	1326.8	0.0507
ISRE(IRF)/ThioMac-LPS-Expression(GSE23622)/Homer	AGTTTCASTTTC	0.1	-3.515	0.046	238	0.0101	233.8	0.0089
Tbx20(T-box)/Heart-Tbx20-ChIP-Seq(GSE29636)/Homer	GGTGYTGACAGS	0.1	-3.443	0.0492	1375	0.0583	1453.7	0.0556
Tgif2(Homeobox)/mES-Tgif2-ChIP-Seq(GSE55404)/Homer	TGTCANYT	0.1	-3.376	0.0524	13638	0.5785	14984.3	0.5727
STAT6(Stat)/CD4-Stat6-ChIP-Seq(GSE22104)/Homer	ABTTCYYRRGAA	0.1	-3.29	0.0569	2144	0.091	2293.3	0.0876
Nanog(Homeobox)/mES-Nanog-ChIP-Seq(GSE11724)/Homer	RGCCATTAAC	0.1	-3.074	0.0704	15430	0.6546	16990	0.6493
HOXB13(Homeobox)/ProstateTumor-HOXB13-ChIP-Seq(GSE56288)/Homer	TTTTATKRGG	0.1	-2.875	0.0856	3080	0.1307	3328.8	0.1272
p63(p53)/Keratinocyte-p63-ChIP-Seq(GSE17611)/Homer	NNDRCATGYCYNRRCATGYH	0.1	-2.86	0.0865	2060	0.0874	2211.2	0.0845
NPAS2(bHLH)/Liver-NPAS2-ChIP-Seq(GSE39860)/Homer	KCCACGTGAC	0.1	-2.774	0.094	6048	0.2566	6599.9	0.2522
DUX4(Homeobox)/Myoblasts-DUX4.V5-ChIP-Seq(GSE75791)/Homer	NWTAAYCYAATCAWN	0.1	-2.579	0.1138	80	0.0034	75.9	0.0029
Hoxa10(Homeobox)/ChickenMSG-Hoxa10.Flag-ChIP-Seq(GSE86088)/Homer	GGYAATGAAA	0.1	-2.576	0.1138	1731	0.0734	1858.4	0.071
ARE(NR)/LNCAP-AR-ChIP-Seq(GSE27824)/Homer	RGRACASNSTGTYCYB	0.1	-2.57	0.114	1403	0.0595	1500.7	0.0574
ZNF165(Zf)/WHIM12-ZNF165-ChIP-Seq(GSE65937)/Homer	AAGGKGRCGCAGGCA	0.1	-2.554	0.1154	1509	0.064	1617	0.0618
Nkx3.1(Homeobox)/LNCaP-Nkx3.1-ChIP-Seq(GSE28264)/Homer	AAGCACTTAA	0.1	-2.508	0.1205	10607	0.45	11655.4	0.4454
T1ISRE(IRF)/ThioMac-Ifnb-Expression/Homer	ACTTTCGTTTCT	0.1	-2.506	0.1205	40	0.0017	35.9	0.0014
Nkx2.2(Homeobox)/NPC-Nkx2.2-ChIP-Seq(GSE61673)/Homer	BTBRAGTGSN	0.1	-2.451	0.1266	10693	0.4536	11753.1	0.4492
GRE(NR),IR3/RAW264.7-GRE-ChIP-Seq(Unpublished)/Homer	VAGRACAKWCTGTYC	0.1	-2.424	0.1296	1148	0.0487	1225.7	0.0468
CDX4(Homeobox)/ZebrafishEmbryos-Cdx4.Myc-ChIP-Seq(GSE48254)/Homer	NGYCATAAAWCH	0.1	-2.42	0.1296	2393	0.1015	2587.8	0.0989
AR-halfsite(NR)/LNCaP-AR-ChIP-Seq(GSE27824)/Homer	CCAGGAACAG	0.1	-2.364	0.1366	17240	0.7313	19036.3	0.7275
Bapx1(Homeobox)/VertebralCol-Bapx1-ChIP-Seq(GSE36672)/Homer	TTRAGTGSYK	0.1	-2.337	0.1399	10166	0.4313	11174.1	0.427
Hand2(bHLH)/Mesoderm-Hand2-ChIP-Seq(GSE61475)/Homer	TGACANARRCCAGRC	1	-2.272	0.1487	2736	0.1161	2968.2	0.1134
Hoxd11(Homeobox)/ChickenMSG-Hoxd11.Flag-ChIP-Seq(GSE86088)/Homer	VGCCATAAAA	1	-2.22	0.1561	7643	0.3242	8385.1	0.3204
p73(p53)/Trachea-p73-ChIP-Seq(PRJNA310161)/Homer	NRRRCAWGTCCDGRCATGYY	1	-2.215	0.1564	247	0.0105	253	0.0097
Tbox:Smad(T-box,MAD)/ESCd5-Smad2_3-ChIP-Seq(GSE29422)/Homer	AGGTGHCAGACA	1	-2.201	0.158	1043	0.0442	1115.2	0.0426
PRDM1(Zf)/Hela-PRDM1-ChIP-Seq(GSE31477)/Homer	ACTTTCACTTTC	1	-2.153	0.1652	2253	0.0956	2441.9	0.0933
ZNF136(Zf)/HEK293-ZNF136.GFP-ChIP-Seq(GSE58341)/Homer	YTKGATAHAGTATTCTWGGTNGGCA	1	-2.151	0.1652	223	0.0095	228.8	0.0087
IRF:BATF(IRF:bZIP)/pDC-Irf8-ChIP-Seq(GSE66899)/Homer	CTTTCANTATGACTV	1	-1.995	0.1922	312	0.0132	325.2	0.0124
ZNF669(Zf)/HEK293-ZNF669.GFP-ChIP-Seq(GSE58341)/Homer	GARTGGTCATCGCCC	1	-1.909	0.2087	747	0.0317	798.6	0.0305
Hoxd12(Homeobox)/ChickenMSG-Hoxd12.Flag-ChIP-Seq(GSE86088)/Homer	HDGYAATGAAAN	1	-1.897	0.2106	5023	0.2131	5503.9	0.2103
Nkx2.5(Homeobox)/HL1-Nkx2.5.biotin-ChIP-Seq(GSE21529)/Homer	RRSCACTYAA	1	-1.859	0.2179	10795	0.4579	11897	0.4547
DUX(Homeobox)/C2C12-Dux-ChIP-Seq(GSE87279)/Homer	BCWGATTCAATCAAN	1	-1.856	0.218	6	0.0003	5	0.0002
IRF1(IRF)/PBMC-IRF1-ChIP-Seq(GSE43036)/Homer	GAAAGTGAAAGT	1	-1.85	0.2184	566	0.024	602.8	0.023
Unknown(Homeobox)/Limb-p300-ChIP-Seq/Homer	SSCMATWAAA	1	-1.814	0.2258	1775	0.0753	1926.4	0.0736
GATA:SCL(Zf,bHLH)/Ter119-SCL-ChIP-Seq(GSE18720)/Homer	CRGCTGBNGNSNNSAGATAA	1	-1.788	0.2308	520	0.0221	553.3	0.0211
RUNX2(Runt)/PCa-RUNX2-ChIP-Seq(GSE33889)/Homer	NWAACCACADNN	1	-1.701	0.2511	3665	0.1555	4012.9	0.1534
Hoxa9(Homeobox)/ChickenMSG-Hoxa9.Flag-ChIP-Seq(GSE86088)/Homer	RGCAATNAAA	1	-1.424	0.33	9246	0.3922	10204.9	0.39
FOXA1:AR(Forkhead,NR)/LNCAP-AR-ChIP-Seq(GSE27824)/Homer	AGTAAACAAAAAAGAACAND	1	-1.392	0.3395	136	0.0058	142.7	0.0055
HEB(bHLH)/mES-Heb-ChIP-Seq(GSE53233)/Homer	VCAGCTGBNN	1	-1.383	0.3417	12316	0.5225	13613.1	0.5202
Dlx3(Homeobox)/Kerainocytes-Dlx3-ChIP-Seq(GSE89884)/Homer	NDGTAATTAC	1	-1.346	0.3531	1657	0.0703	1811.9	0.0692
CEBP:CEBP(bZIP)/MEF-Chop-ChIP-Seq(GSE35681)/Homer	NTNATGCAAYMNNHTGMAAY	1	-1.337	0.3552	359	0.0152	385.9	0.0147
Ptf1a(bHLH)/Panc1-Ptf1a-ChIP-Seq(GSE47459)/Homer	ACAGCTGTTN	1	-1.296	0.3691	14703	0.6237	16271	0.6218
Hoxa11(Homeobox)/ChickenMSG-Hoxa11.Flag-ChIP-Seq(GSE86088)/Homer	TTTTATGGCM	1	-1.273	0.3762	6832	0.2898	7538.9	0.2881
Nkx2.1(Homeobox)/LungAC-Nkx2.1-ChIP-Seq(GSE43252)/Homer	RSCACTYRAG	1	-1.212	0.3986	13531	0.574	14974.6	0.5723
Hoxa13(Homeobox)/ChickenMSG-Hoxa13.Flag-ChIP-Seq(GSE86088)/Homer	CYHATAAAAN	1	-1.13	0.4314	7002	0.297	7736.2	0.2957
EBNA1(EBV-virus)/Raji-EBNA1-ChIP-Seq(GSE30709)/Homer	GGYAGCAYDTGCTDCCCNNN	1	-1.13	0.4314	116	0.0049	123.1	0.0047
Tbr1(T-box)/Cortex-Tbr1-ChIP-Seq(GSE71384)/Homer	AAGGTGTKAA	1	-1.101	0.4413	5339	0.2265	5895.6	0.2253
Twist(bHLH)/HMLE-TWIST1-ChIP-Seq(Chang_et_al)/Homer	VCAKCTGGNNNCCAGMTGBN	1	-1.099	0.4413	855	0.0363	935.3	0.0357
Hoxd10(Homeobox)/ChickenMSG-Hoxd10.Flag-ChIP-Seq(GSE86088)/Homer	GGCMATGAAA	1	-1.053	0.46	3723	0.1579	4108.8	0.157
Brachyury(T-box)/Mesoendoderm-Brachyury-ChIP-exo(GSE54963)/Homer	ANTTMRCASBNNNGTGYKAAN	1	-1.051	0.46	1083	0.0459	1188.5	0.0454
Phox2b(Homeobox)/CLBGA-PHOX2B-ChIP-Seq(GSE90683)/Homer	TTAATTNAATTA	1	-1.028	0.4684	303	0.0129	329.6	0.0126
ZFX(Zf)/mES-Zfx-ChIP-Seq(GSE11431)/Homer	AGGCCTRG	1	-0.9904	0.4851	9892	0.4196	10952.2	0.4186
GLI3(Zf)/Limb-GLI3-ChIP-Chip(GSE11077)/Homer	CGTGGGTGGTCC	1	-0.97	0.4935	923	0.0392	1014	0.0388
Hoxd13(Homeobox)/ChickenMSG-Hoxd13.Flag-ChIP-Seq(GSE86088)/Homer	NCYAATAAAA	1	-0.9565	0.4987	4372	0.1855	4833.8	0.1847
ZNF675(Zf)/HEK293-ZNF675.GFP-ChIP-Seq(GSE58341)/Homer	ARGAGGMCAAAATGW	1	-0.9298	0.5106	557	0.0236	611.2	0.0234
LXRE(NR),DR4/RAW-LXRb.biotin-ChIP-Seq(GSE21512)/Homer	RGGTTACTANAGGTCA	1	-0.9118	0.5182	242	0.0103	264.3	0.0101
Pax7(Paired,Homeobox)/Myoblast-Pax7-ChIP-Seq(GSE25064)/Homer	TAATCAATTA	1	-0.8609	0.5436	145	0.0062	158.1	0.006
Hoxb4(Homeobox)/ES-Hoxb4-ChIP-Seq(GSE34014)/Homer	TGATTRATGGCY	1	-0.853	0.5462	594	0.0252	654.8	0.025
RORgt(NR)/EL4-RORgt.Flag-ChIP-Seq(GSE56019)/Homer	AAYTAGGTCA	1	-0.8045	0.5698	459	0.0195	506.4	0.0194
RORgt(NR)/EL4-RORgt.Flag-ChIP-Seq(GSE56019)/Homer	AAYTAGGTCA	1	-0.8045	0.5698	459	0.0195	506.4	0.0194
GATA(Zf),IR3/iTreg-Gata3-ChIP-Seq(GSE20898)/Homer	NNNNNBAGATAWYATCTVHN	1	-0.7819	0.581	360	0.0153	397.7	0.0152
NFAT:AP1(RHD,bZIP)/Jurkat-NFATC1-ChIP-Seq(Jolma_et_al.)/Homer	SARTGGAAAAWRTGAGTCAB	1	-0.7639	0.5898	560	0.0238	619.7	0.0237
FXR(NR),IR1/Liver-FXR-ChIP-Seq(Chong_et_al.)/Homer	AGGTCANTGACCTB	1	-0.7536	0.5941	2658	0.1128	2946.3	0.1126
PRDM9(Zf)/Testis-DMC1-ChIP-Seq(GSE35498)/Homer	ADGGYAGYAGCATCT	1	-0.6749	0.6408	2883	0.1223	3201.8	0.1224
CArG(MADS)/PUER-Srf-ChIP-Seq(Sullivan_et_al.)/Homer	CCATATATGGNM	1	-0.6324	0.6666	1240	0.0526	1379.9	0.0527
ZNF16(Zf)/HEK293-ZNF16.GFP-ChIP-Seq(GSE58341)/Homer	MACCTTCYATGGCTCCCTAKTGCCY	1	-0.6241	0.6701	60	0.0025	67.9	0.0026
Tgif1(Homeobox)/mES-Tgif1-ChIP-Seq(GSE55404)/Homer	YTGWCADY	1	-0.5543	0.7164	12360	0.5243	13735.6	0.5249
PAX6(Paired,Homeobox)/Forebrain-Pax6-ChIP-Seq(GSE66961)/Homer	NGTGTTCAVTSAAGCGKAAA	1	-0.5271	0.7339	446	0.0189	500.3	0.0191
Erra(NR)/HepG2-Erra-ChIP-Seq(GSE31477)/Homer	CAAAGGTCAG	1	-0.4511	0.7895	11943	0.5066	13286.2	0.5078
PGR(NR)/EndoStromal-PGR-ChIP-Seq(GSE69539)/Homer	AAGAACATWHTGTTC	1	-0.4365	0.7987	815	0.0346	916.1	0.035
Hnf1(Homeobox)/Liver-Foxa2-Chip-Seq(GSE25694)/Homer	GGTTAAWCATTAA	1	-0.4202	0.8094	208	0.0088	237.8	0.0091
Prop1(Homeobox)/GHFT1-PROP1.biotin-ChIP-Seq(GSE77302)/Homer	NTAATBNAATTA	1	-0.4063	0.8183	1005	0.0426	1130	0.0432
MafF(bZIP)/HepG2-MafF-ChIP-Seq(GSE31477)/Homer	HWWGTCAGCAWWTTT	1	-0.3827	0.8354	605	0.0257	684.9	0.0262
MafB(bZIP)/BMM-Mafb-ChIP-Seq(GSE75722)/Homer	WNTGCTGASTCAGCANWTTY	1	-0.3819	0.8354	1738	0.0737	1950.5	0.0745
Phox2a(Homeobox)/Neuron-Phox2a-ChIP-Seq(GSE31456)/Homer	YTAATYNRATTA	1	-0.3277	0.8774	621	0.0263	705.5	0.027
ERE(NR),IR3/MCF7-ERa-ChIP-Seq(Unpublished)/Homer	VAGGTCACNSTGACC	1	-0.3151	0.8859	1490	0.0632	1679.2	0.0642
DMRT6(DM)/Testis-DMRT6-ChIP-Seq(GSE60440)/Homer	YDGHTACAWTGTADC	1	-0.3043	0.8929	489	0.0207	559	0.0214
ZBTB12(Zf)/HEK293-ZBTB12.GFP-ChIP-Seq(GSE58341)/Homer	NGNTCTAGAACCNGV	1	-0.2886	0.9044	2681	0.1137	3012.2	0.1151
MYNN(Zf)/HEK293-MYNN.eGFP-ChIP-Seq(Encode)/Homer	TTCAAAWTAAAAGTC	1	-0.2884	0.9044	690	0.0293	785.7	0.03
RAR:RXR(NR),DR5/ES-RAR-ChIP-Seq(GSE56893)/Homer	RGGTCADNNAGAGGTCAV	1	-0.2648	0.9208	184	0.0078	215.2	0.0082
RORg(NR)/Liver-Rorc-ChIP-Seq(GSE101115)/Homer	WAABTAGGTCAV	1	-0.2638	0.9208	309	0.0131	357.8	0.0137
Cdx2(Homeobox)/mES-Cdx2-ChIP-Seq(GSE14586)/Homer	GYMATAAAAH	1	-0.2628	0.9208	1497	0.0635	1692.1	0.0647
Pax7(Paired,Homeobox),long/Myoblast-Pax7-ChIP-Seq(GSE25064)/Homer	TAATCHGATTAC	1	-0.2255	0.9495	34	0.0014	43.4	0.0017
ZNF41(Zf)/HEK293-ZNF41.GFP-ChIP-Seq(GSE58341)/Homer	CCTCATGGTGYCYTWYTCCCTTGTG	1	-0.2203	0.9517	111	0.0047	133.6	0.0051
Mouse_Recombination_Hotspot(Zf)/Testis-DMC1-ChIP-Seq(GSE24438)/Homer	ACTYKNATTCGTGNTACTTC	1	-0.1642	1	206	0.0087	245.5	0.0094
RXR(NR),DR1/3T3L1-RXR-ChIP-Seq(GSE13511)/Homer	TAGGGCAAAGGTCA	1	-0.1481	1	6871	0.2915	7711.3	0.2947
p53(p53)/Saos-p53-ChIP-Seq/Homer	RRCATGYCYRGRCATGYYYN	1	-0.1478	1	378	0.016	443.1	0.0169
p53(p53)/Saos-p53-ChIP-Seq(GSE15780)/Homer	RRCATGYCYRGRCATGYYYN	1	-0.1478	1	378	0.016	443.1	0.0169
HOXA1(Homeobox)/mES-Hoxa1-ChIP-Seq(SRP084292)/Homer	TGATKGATGR	1	-0.1206	1	722	0.0306	837.2	0.032
bZIP:IRF(bZIP,IRF)/Th17-BatF-ChIP-Seq(GSE39756)/Homer	NAGTTTCABTHTGACTNW	1	-0.1127	1	1163	0.0493	1337.1	0.0511
ZNF382(Zf)/HEK293-ZNF382.GFP-ChIP-Seq(GSE58341)/Homer	GNCTGTASTRNTGBCTCHTT	1	-0.1091	1	99	0.0042	124.6	0.0048
RARg(NR)/ES-RARg-ChIP-Seq(GSE30538)/Homer	AGGTCAAGGTCA	1	-0.1086	1	157	0.0067	192.8	0.0074
DMRT1(DM)/Testis-DMRT1-ChIP-Seq(GSE64892)/Homer	TWGHWACAWTGTWDC	1	-0.09591	1	550	0.0233	645.5	0.0247
Reverb(NR),DR2/RAW-Reverba.biotin-ChIP-Seq(GSE45914)/Homer	GTRGGTCASTGGGTCA	1	-0.0875	1	779	0.033	907.4	0.0347
E2A(bHLH)/proBcell-E2A-ChIP-Seq(GSE21978)/Homer	DNRCAGCTGY	1	-0.08177	1	10047	0.4262	11271	0.4307
ZNF528(Zf)/HEK293-ZNF528.GFP-ChIP-Seq(GSE58341)/Homer	AGAAATGACTTCCCT	1	-0.07996	1	25	0.0011	36.4	0.0014
HOXA2(Homeobox)/mES-Hoxa2-ChIP-Seq(Donaldson_et_al.)/Homer	GYCATCMATCAT	1	-0.07929	1	270	0.0115	326.7	0.0125
LRF(Zf)/Erythroblasts-ZBTB7A-ChIP-Seq(GSE74977)/Homer	AAGACCCYYN	1	-0.07623	1	12731	0.5401	14254.1	0.5447
RAR:RXR(NR),DR5/ES-RAR-ChIP-Seq(GSE56893)/Homer	AGGTCAAGGTCA	1	-0.07434	1	645	0.0274	757.1	0.0289
HNF1b(Homeobox)/PDAC-HNF1B-ChIP-Seq(GSE64557)/Homer	GTTAATNATTAA	1	-0.0652	1	246	0.0104	301	0.0115
ZFP3(Zf)/HEK293-ZFP3.GFP-ChIP-Seq(GSE58341)/Homer	GGGTTTTGAAGGATGARTAGGAGTT	1	-0.05087	1	3	0.0001	8	0.0003
PRDM14(Zf)/H1-PRDM14-ChIP-Seq(GSE22767)/Homer	RGGTCTCTAACY	1	-0.04694	1	1571	0.0666	1816.6	0.0694
COUP-TFII(NR)/Artia-Nr2f2-ChIP-Seq(GSE46497)/Homer	AGRGGTCA	1	-0.04577	1	9281	0.3937	10443.7	0.3991
RORa(NR)/Liver-Rora-ChIP-Seq(GSE101115)/Homer	AAWCTAGGTCARDNN	1	-0.03501	1	510	0.0216	612.7	0.0234
ZKSCAN1(Zf)/HepG2-ZKSCAN1-ChIP-Seq(Encode)/Homer	GCACAYAGTAGGKCY	1	-0.0305	1	161	0.0068	206.9	0.0079
Pdx1(Homeobox)/Islet-Pdx1-ChIP-Seq(SRA008281)/Homer	YCATYAATCA	1	-0.02872	1	2534	0.1075	2914.6	0.1114
GATA3(Zf),DR4/iTreg-Gata3-ChIP-Seq(GSE20898)/Homer	AGATGKDGAGATAAG	1	-0.0197	1	177	0.0075	228.9	0.0087
PSE(SNAPc)/K562-mStart-Seq/Homer	WAVTCACCMTAASYDAAAAG	1	-0.01533	1	1441	0.0611	1689.7	0.0646
THRa(NR)/C17.2-THRa-ChIP-Seq(GSE38347)/Homer	GGTCANYTGAGGWCA	1	-0.01469	1	2783	0.1181	3210.9	0.1227
Nr5a2(NR)/mES-Nr5a2-ChIP-Seq(GSE19019)/Homer	BTCAAGGTCA	1	-0.01299	1	3082	0.1307	3550.2	0.1357
GATA3(Zf),DR8/iTreg-Gata3-ChIP-Seq(GSE20898)/Homer	AGATSTNDNNDSAGATAASN	1	-0.01093	1	188	0.008	245.3	0.0094
HRE(HSF)/Striatum-HSF1-ChIP-Seq(GSE38000)/Homer	TTCTAGAABNTTCTA	1	-0.004419	1	1027	0.0436	1233.6	0.0471
GRHL2(CP2)/HBE-GRHL2-ChIP-Seq(GSE46194)/Homer	AAACYKGTTWDACMRGTTTB	1	-0.004209	1	1462	0.062	1733.2	0.0662
Eomes(T-box)/H9-Eomes-ChIP-Seq(GSE26097)/Homer	ATTAACACCT	1	-0.003394	1	7710	0.3271	8775.7	0.3354
ZNF711(Zf)/SHSY5Y-ZNF711-ChIP-Seq(GSE20673)/Homer	AGGCCTAG	1	-0.001156	1	13813	0.586	15587	0.5957
PPARE(NR),DR1/3T3L1-Pparg-ChIP-Seq(GSE13511)/Homer	TGACCTTTGCCCCA	1	-0.001084	1	5400	0.2291	6215.1	0.2375
TR4(NR),DR1/Hela-TR4-ChIP-Seq(GSE24685)/Homer	GAGGTCAAAGGTCA	1	-0.000612	1	583	0.0247	736.8	0.0282
Pax7(Paired,Homeobox),longest/Myoblast-Pax7-ChIP-Seq(GSE25064)/Homer	NTAATTDGCYAATTANNWWD	1	-0.000432	1	19	0.0008	41.6	0.0016
HNF4a(NR),DR1/HepG2-HNF4a-ChIP-Seq(GSE25021)/Homer	CARRGKBCAAAGTYCA	1	-0.000332	1	2348	0.0996	2783.7	0.1064
Barx1(Homeobox)/Stomach-Barx1.3xFlag-ChIP-Seq(GSE69483)/Homer	AAACMATTAN	1	-0.000327	1	1106	0.0469	1354.6	0.0518
GATA(Zf),IR4/iTreg-Gata3-ChIP-Seq(GSE20898)/Homer	NAGATWNBNATCTNN	1	-0.000292	1	169	0.0072	242	0.0092
PPARa(NR),DR1/Liver-Ppara-ChIP-Seq(GSE47954)/Homer	VNAGGKCAAAGGTCA	1	-0.000235	1	5652	0.2398	6530.9	0.2496
VDR(NR),DR3/GM10855-VDR+vitD-ChIP-Seq(GSE22484)/Homer	ARAGGTCANWGAGTTCANNN	1	-0.000139	1	1030	0.0437	1274.8	0.0487
RARa(NR)/K562-RARa-ChIP-Seq(Encode)/Homer	TTGAMCTTTG	1	-0.000127	1	12110	0.5137	13753.5	0.5256
Nr5a2(NR)/Pancreas-LRH1-ChIP-Seq(GSE34295)/Homer	BTCAAGGTCA	1	-7.3e-05	1	3880	0.1646	4550.8	0.1739
Cux2(Homeobox)/Liver-Cux2-ChIP-Seq(GSE35985)/Homer	HNRAATCAAT	1	-1.6e-05	1	1025	0.0435	1288.3	0.0492
Gata4(Zf)/Heart-Gata4-ChIP-Seq(GSE35151)/Homer	NBWGATAAGR	1	-8e-06	1	2841	0.1205	3397.8	0.1299
SF1(NR)/H295R-Nr5a1-ChIP-Seq(GSE44220)/Homer	CAAGGHCANV	1	-6e-06	1	2353	0.0998	2840.6	0.1086
HNF6(Homeobox)/Liver-Hnf6-ChIP-Seq(ERP000394)/Homer	NTATYGATCH	1	-3e-06	1	1405	0.0596	1749.8	0.0669
Nur77(NR)/K562-NR4A1-ChIP-Seq(GSE31363)/Homer	TGACCTTTNCNT	1	-1e-06	1	520	0.0221	704.1	0.0269
COUP-TFII(NR)/K562-NR2F1-ChIP-Seq(Encode)/Homer	GKBCARAGGTCA	1	-1e-06	1	7556	0.3205	8774.9	0.3353
CUX1(Homeobox)/K562-CUX1-ChIP-Seq(GSE92882)/Homer	TATCGATNAN	1	0	1	1514	0.0642	1901.6	0.0727
EAR2(NR)/K562-NR2F6-ChIP-Seq(Encode)/Homer	NRBCARRGGTCA	1	0	1	6999	0.2969	8198.8	0.3133
Esrrb(NR)/mES-Esrrb-ChIP-Seq(GSE11431)/Homer	KTGACCTTGA	1	0	1	3106	0.1318	3787.1	0.1447
Zac1(Zf)/Neuro2A-Plagl1-ChIP-Seq(GSE75942)/Homer	HAWGRGGCCM	1	0	1	15940	0.6762	18151.2	0.6937
Tbx6(T-box)/ESC-Tbx6-ChIP-Seq(GSE93524)/Homer	DAGGTGTBAA	1	0	1	4986	0.2115	5945.4	0.2272
Tbx21(T-box)/GM12878-TBX21-ChIP-Seq(Encode)/Homer	AGGTGTGAAA	1	0	1	3578	0.1518	4339.5	0.1658
Tbx5(T-box)/HL1-Tbx5.biotin-ChIP-Seq(GSE21529)/Homer	AGGTGTCA	1	0	1	14382	0.6101	16455.6	0.6289
THRb(NR)/Liver-NR1A2-ChIP-Seq(GSE52613)/Homer	TRAGGTCA	1	0	1	16755	0.7108	19076.4	0.729
Gata6(Zf)/HUG1N-GATA6-ChIP-Seq(GSE51936)/Homer	YCTTATCTBN	1	0	1	2389	0.1013	2989	0.1142
Gata1(Zf)/K562-GATA1-ChIP-Seq(GSE18829)/Homer	SAGATAAGRV	1	0	1	1596	0.0677	2062.5	0.0788
Tbet(T-box)/CD8-Tbet-ChIP-Seq(GSE33802)/Homer	AGGTGTGAAM	1	0	1	3721	0.1579	4543.7	0.1736
Gata2(Zf)/K562-GATA2-ChIP-Seq(GSE18829)/Homer	BBCTTATCTS	1	0	1	1778	0.0754	2286.1	0.0874
SCRT1(Zf)/HEK293-SCRT1.eGFP-ChIP-Seq(Encode)/Homer	GCAACAGGTG	1	0	1	1523	0.0646	1994	0.0762
GATA3(Zf)/iTreg-Gata3-ChIP-Seq(GSE20898)/Homer	AGATAASR	1	0	1	4091	0.1735	4998.2	0.191
E2A(bHLH),near_PU.1/Bcell-PU.1-ChIP-Seq(GSE21512)/Homer	NVCACCTGBN	1	0	1	7785	0.3303	10584.2	0.4045
Slug(Zf)/Mesoderm-Snai2-ChIP-Seq(GSE61475)/Homer	SNGCACCTGCHS	1	0	1	3625	0.1538	4796.9	0.1833
ZEB1(Zf)/PDAC-ZEB1-ChIP-Seq(GSE64557)/Homer	VCAGGTRDRY	1	0	1	8759	0.3716	12171.5	0.4652
ZEB2(Zf)/SNU398-ZEB2-ChIP-Seq(GSE103048)/Homer	GNMCAGGTGTGC	1	0	1	5543	0.2351	7818.7	0.2988

## Sheet: prosensory-specific
Motif Name	Consensus	P-value	Log P-value	q-value (Benjamini)	# of Target Sequences with Motif(of 27987)	% of Target Sequences with Motif	# of Background Sequences with Motif(of 27846)	% of Background Sequences with Motif
Six2(Homeobox)/NephronProgenitor-Six2-ChIP-Seq(GSE39837)/Homer	GWAAYHTGAKMC	1e-1800	-4146	0	11735	0.4193	5120.8	0.1839
Sox2(HMG)/mES-Sox2-ChIP-Seq(GSE11431)/Homer	BCCATTGTTC	1e-1040	-2397	0	9710	0.3469	4858	0.1745
Sox3(HMG)/NPC-Sox3-ChIP-Seq(GSE33059)/Homer	CCWTTGTY	1e-1033	-2380	0	15065	0.5383	9387.4	0.3372
CTCF(Zf)/CD4+-CTCF-ChIP-Seq(Barski_et_al.)/Homer	AYAGTGCCMYCTRGTGGCCA	1e-991	-2283	0	3058	0.1093	690.7	0.0248
Sox10(HMG)/SciaticNerve-Sox3-ChIP-Seq(GSE35132)/Homer	CCWTTGTYYB	1e-970	-2234	0	14550	0.5199	9080.4	0.3261
Six1(Homeobox)/Myoblast-Six1-ChIP-Chip(GSE20150)/Homer	GKVTCADRTTWC	1e-964	-2220	0	4233	0.1512	1300.6	0.0467
Sox15(HMG)/CPA-Sox15-ChIP-Seq(GSE62909)/Homer	RAACAATGGN	1e-931	-2145	0	10665	0.3811	5835.4	0.2096
Sox6(HMG)/Myotubes-Sox6-ChIP-Seq(GSE32627)/Homer	CCATTGTTNY	1e-917	-2112	0	13486	0.4818	8262.6	0.2968
Sox17(HMG)/Endoderm-Sox17-ChIP-Seq(GSE61475)/Homer	CCATTGTTYB	1e-911	-2099	0	7983	0.2852	3806.9	0.1367
Sox4(HMG)/proB-Sox4-ChIP-Seq(GSE50066)/Homer	YCTTTGTTCC	1e-809	-1865	0	9189	0.3283	4926.6	0.1769
Sox9(HMG)/Limb-SOX9-ChIP-Seq(GSE73225)/Homer	AGGVNCCTTTGT	1e-797	-1836	0	9774	0.3492	5420.5	0.1947
BORIS(Zf)/K562-CTCFL-ChIP-Seq(GSE32465)/Homer	CNNBRGCGCCCCCTGSTGGC	1e-776	-1788	0	3227	0.1153	939.6	0.0337
EBF2(EBF)/BrownAdipose-EBF2-ChIP-Seq(GSE97114)/Homer	NABTCCCWDGGGAVH	1e-415	-957.8	0	9260	0.3309	6056.5	0.2175
Six4(Homeobox)/MCF7-SIX4-ChIP-Seq(Encode)/Homer	TGWAAYCTGABACCB	1e-404	-930.7	0	1170	0.0418	242.9	0.0087
NF1(CTF)/LNCAP-NF1-ChIP-Seq(Unpublished)/Homer	CYTGGCABNSTGCCAR	1e-369	-850.5	0	4588	0.1639	2423.6	0.087
EBF(EBF)/proBcell-EBF-ChIP-Seq(GSE21978)/Homer	DGTCCCYRGGGA	1e-340	-784	0	3077	0.1099	1409.4	0.0506
Gata4(Zf)/Heart-Gata4-ChIP-Seq(GSE35151)/Homer	NBWGATAAGR	0	-713.1	0	7926	0.2832	5294.3	0.1901
Gata6(Zf)/HUG1N-GATA6-ChIP-Seq(GSE51936)/Homer	YCTTATCTBN	1e-305	-703.9	0	7277	0.26	4757.1	0.1709
Gata2(Zf)/K562-GATA2-ChIP-Seq(GSE18829)/Homer	BBCTTATCTS	1e-288	-664.1	0	5761	0.2058	3562.2	0.1279
Gata1(Zf)/K562-GATA1-ChIP-Seq(GSE18829)/Homer	SAGATAAGRV	1e-272	-628.2	0	5268	0.1882	3215.4	0.1155
EBF1(EBF)/Near-E2A-ChIP-Seq(GSE21512)/Homer	GTCCCCWGGGGA	1e-261	-602.7	0	9141	0.3266	6556.2	0.2355
GATA3(Zf)/iTreg-Gata3-ChIP-Seq(GSE20898)/Homer	AGATAASR	1e-247	-569.4	0	10368	0.3704	7734.8	0.2778
LEF1(HMG)/H1-LEF1-ChIP-Seq(GSE64758)/Homer	CCTTTGATST	1e-206	-475.1	0	5779	0.2065	3876.3	0.1392
Tlx?(NR)/NPC-H3K4me1-ChIP-Seq(GSE16256)/Homer	CTGGCAGSCTGCCA	1e-195	-449.2	0	4579	0.1636	2924.3	0.105
REST-NRSF(Zf)/Jurkat-NRSF-ChIP-Seq/Homer	GGMGCTGTCCATGGTGCTGA	1e-187	-432.3	0	315	0.0113	33.9	0.0012
TEAD1(TEAD)/HepG2-TEAD1-ChIP-Seq(Encode)/Homer	CYRCATTCCA	1e-174	-402.1	0	7178	0.2565	5230.2	0.1878
GATA(Zf),IR4/iTreg-Gata3-ChIP-Seq(GSE20898)/Homer	NAGATWNBNATCTNN	1e-162	-375.1	0	1020	0.0364	380.1	0.0137
GATA(Zf),IR3/iTreg-Gata3-ChIP-Seq(GSE20898)/Homer	NNNNNBAGATAWYATCTVHN	1e-161	-371	0	1510	0.054	693.8	0.0249
TEAD3(TEA)/HepG2-TEAD3-ChIP-Seq(Encode)/Homer	TRCATTCCAG	1e-151	-349.7	0	8006	0.2861	6095.9	0.2189
TEAD4(TEA)/Tropoblast-Tead4-ChIP-Seq(GSE37350)/Homer	CCWGGAATGY	1e-151	-349.2	0	6514	0.2327	4763.1	0.1711
TEAD(TEA)/Fibroblast-PU.1-ChIP-Seq(Unpublished)/Homer	YCWGGAATGY	1e-150	-345.6	0	5034	0.1799	3488.8	0.1253
IRF4(IRF)/GM12878-IRF4-ChIP-Seq(GSE32465)/Homer	ACTGAAACCA	1e-126	-290.2	0	3420	0.1222	2243.2	0.0806
TEAD2(TEA)/Py2T-Tead2-ChIP-Seq(GSE55709)/Homer	CCWGGAATGY	1e-122	-281.2	0	4169	0.149	2884.4	0.1036
E2A(bHLH),near_PU.1/Bcell-PU.1-ChIP-Seq(GSE21512)/Homer	NVCACCTGBN	1e-105	-243.7	0	10568	0.3776	8792.2	0.3158
GRHL2(CP2)/HBE-GRHL2-ChIP-Seq(GSE46194)/Homer	AAACYKGTTWDACMRGTTTB	1e-103	-238.5	0	3119	0.1114	2090.2	0.0751
Nkx6.1(Homeobox)/Islet-Nkx6.1-ChIP-Seq(GSE40975)/Homer	GKTAATGR	1e-103	-237.8	0	13348	0.4769	11495.4	0.4129
ZEB1(Zf)/PDAC-ZEB1-ChIP-Seq(GSE64557)/Homer	VCAGGTRDRY	1e-97	-225.3	0	12304	0.4396	10526.1	0.3781
Lhx3(Homeobox)/Neuron-Lhx3-ChIP-Seq(GSE31456)/Homer	ADBTAATTAR	1e-96	-222.2	0	9147	0.3268	7524.8	0.2703
NF1-halfsite(CTF)/LNCaP-NF1-ChIP-Seq(Unpublished)/Homer	YTGCCAAG	1e-92	-213.5	0	12353	0.4414	10619.4	0.3814
Bcl6(Zf)/Liver-Bcl6-ChIP-Seq(GSE31578)/Homer	NNNCTTTCCAGGAAA	1e-77	-179.3	0	9357	0.3343	7880.9	0.2831
GSC(Homeobox)/FrogEmbryos-GSC-ChIP-Seq(DRA000576)/Homer	RGGATTAR	1e-77	-178.1	0	6581	0.2351	5293.1	0.1901
Tcf7(HMG)/GM12878-TCF7-ChIP-Seq(Encode)/Homer	CTTTGATGTGSB	1e-74	-171.4	0	2812	0.1005	1970.5	0.0708
GATA3(Zf),DR8/iTreg-Gata3-ChIP-Seq(GSE20898)/Homer	AGATSTNDNNDSAGATAASN	1e-69	-160.1	0	644	0.023	293.4	0.0105
Rbpj1(?)/Panc1-Rbpj1-ChIP-Seq(GSE47459)/Homer	HTTTCCCASG	1e-69	-159.8	0	10308	0.3683	8867.2	0.3185
Rfx2(HTH)/LoVo-RFX2-ChIP-Seq(GSE49402)/Homer	GTTGCCATGGCAACM	1e-68	-157.4	0	1013	0.0362	554.3	0.0199
Oct4:Sox17(POU,Homeobox,HMG)/F9-Sox17-ChIP-Seq(GSE44553)/Homer	CCATTGTATGCAAAT	1e-67	-156.4	0	1149	0.0411	656.3	0.0236
Lhx2(Homeobox)/HFSC-Lhx2-ChIP-Seq(GSE48068)/Homer	TAATTAGN	1e-66	-153.3	0	6015	0.2149	4860.8	0.1746
CRX(Homeobox)/Retina-Crx-ChIP-Seq(GSE20012)/Homer	GCTAATCC	1e-65	-151.9	0	13086	0.4676	11598.4	0.4166
HIC1(Zf)/Treg-ZBTB29-ChIP-Seq(GSE99889)/Homer	TGCCAGCB	1e-65	-151.6	0	13537	0.4837	12043.6	0.4326
ZEB2(Zf)/SNU398-ZEB2-ChIP-Seq(GSE103048)/Homer	GNMCAGGTGTGC	1e-64	-147.6	0	7537	0.2693	6292.4	0.226
HLF(bZIP)/HSC-HLF.Flag-ChIP-Seq(GSE69817)/Homer	RTTATGYAAB	1e-63	-146.5	0	4538	0.1621	3543.4	0.1273
Lhx1(Homeobox)/EmbryoCarcinoma-Lhx1-ChIP-Seq(GSE70957)/Homer	NNYTAATTAR	1e-62	-143.7	0	6200	0.2215	5065.2	0.1819
RFX(HTH)/K562-RFX3-ChIP-Seq(SRA012198)/Homer	CGGTTGCCATGGCAAC	1e-61	-142.6	0	903	0.0323	491.2	0.0176
GATA3(Zf),DR4/iTreg-Gata3-ChIP-Seq(GSE20898)/Homer	AGATGKDGAGATAAG	1e-60	-140.3	0	719	0.0257	362.8	0.013
Isl1(Homeobox)/Neuron-Isl1-ChIP-Seq(GSE31456)/Homer	CTAATKGV	1e-60	-139.2	0	11426	0.4082	10039.2	0.3606
Dlx3(Homeobox)/Kerainocytes-Dlx3-ChIP-Seq(GSE89884)/Homer	NDGTAATTAC	1e-60	-139.2	0	3713	0.1327	2831.1	0.1017
Rfx6(HTH)/Min6b1-Rfx6.HA-ChIP-Seq(GSE62844)/Homer	TGTTKCCTAGCAACM	1e-59	-135.9	0	8002	0.2859	6777.3	0.2434
DMRT1(DM)/Testis-DMRT1-ChIP-Seq(GSE64892)/Homer	TWGHWACAWTGTWDC	1e-58	-135.2	0	1672	0.0597	1099.2	0.0395
Hoxd12(Homeobox)/ChickenMSG-Hoxd12.Flag-ChIP-Seq(GSE86088)/Homer	HDGYAATGAAAN	1e-57	-132.2	0	9803	0.3503	8507.7	0.3056
NFAT(RHD)/Jurkat-NFATC1-ChIP-Seq(Jolma_et_al.)/Homer	ATTTTCCATT	1e-57	-131.8	0	5545	0.1981	4507.7	0.1619
GLIS3(Zf)/Thyroid-Glis3.GFP-ChIP-Seq(GSE103297)/Homer	CTCCCTGGGAGGCCN	1e-56	-129.8	0	9410	0.3362	8142.6	0.2924
X-box(HTH)/NPC-H3K4me1-ChIP-Seq(GSE16256)/Homer	GGTTGCCATGGCAA	1e-54	-126.4	0	1067	0.0381	635.5	0.0228
Tcf3(HMG)/mES-Tcf3-ChIP-Seq(GSE11724)/Homer	ASWTCAAAGG	1e-53	-122.3	0	2112	0.0755	1490.3	0.0535
Foxo1(Forkhead)/RAW-Foxo1-ChIP-Seq(Fan_et_al.)/Homer	CTGTTTAC	1e-52	-121.8	0	11951	0.427	10637.6	0.3821
Otx2(Homeobox)/EpiLC-Otx2-ChIP-Seq(GSE56098)/Homer	NYTAATCCYB	1e-50	-115.8	0	4554	0.1627	3661.1	0.1315
Rfx5(HTH)/GM12878-Rfx5-ChIP-Seq(GSE31477)/Homer	SCCTAGCAACAG	1e-50	-115.8	0	2549	0.0911	1879.8	0.0675
Smad3(MAD)/NPC-Smad3-ChIP-Seq(GSE36673)/Homer	TWGTCTGV	1e-50	-115.6	0	17613	0.6293	16301.3	0.5855
Slug(Zf)/Mesoderm-Snai2-ChIP-Seq(GSE61475)/Homer	SNGCACCTGCHS	1e-49	-114	0	4353	0.1555	3485.3	0.1252
Rfx1(HTH)/NPC-H3K4me1-ChIP-Seq(GSE16256)/Homer	KGTTGCCATGGCAA	1e-48	-112.2	0	1763	0.063	1220.1	0.0438
Hoxa10(Homeobox)/ChickenMSG-Hoxa10.Flag-ChIP-Seq(GSE86088)/Homer	GGYAATGAAA	1e-48	-111.4	0	3738	0.1336	2940.7	0.1056
PR(NR)/T47D-PR-ChIP-Seq(GSE31130)/Homer	VAGRACAKNCTGTBC	1e-45	-105.5	0	13845	0.4947	12587.6	0.4521
Bapx1(Homeobox)/VertebralCol-Bapx1-ChIP-Seq(GSE36672)/Homer	TTRAGTGSYK	1e-45	-104.1	0	12698	0.4537	11465.2	0.4118
Hoxd10(Homeobox)/ChickenMSG-Hoxd10.Flag-ChIP-Seq(GSE86088)/Homer	GGCMATGAAA	1e-43	-100.8	0	6675	0.2385	5686.7	0.2042
ZNF416(Zf)/HEK293-ZNF416.GFP-ChIP-Seq(GSE58341)/Homer	WDNCTGGGCA	1e-43	-100.1	0	9730	0.3476	8599.6	0.3089
Smad2(MAD)/ES-SMAD2-ChIP-Seq(GSE29422)/Homer	CTGTCTGG	1e-42	-96.8	0	10859	0.388	9710.4	0.3488
DMRT6(DM)/Testis-DMRT6-ChIP-Seq(GSE60440)/Homer	YDGHTACAWTGTADC	1e-40	-94.08	0	1431	0.0511	983.5	0.0353
NFIL3(bZIP)/HepG2-NFIL3-ChIP-Seq(Encode)/Homer	VTTACGTAAYNNNNN	1e-40	-92.99	0	3370	0.1204	2673.2	0.096
Brn1(POU,Homeobox)/NPC-Brn1-ChIP-Seq(GSE35496)/Homer	TATGCWAATBAV	1e-37	-85.75	0	1750	0.0625	1271.9	0.0457
Erra(NR)/HepG2-Erra-ChIP-Seq(GSE31477)/Homer	CAAAGGTCAG	1e-36	-84.62	0	13593	0.4857	12465.1	0.4477
bZIP:IRF(bZIP,IRF)/Th17-BatF-ChIP-Seq(GSE39756)/Homer	NAGTTTCABTHTGACTNW	1e-36	-83.69	0	2711	0.0969	2116.2	0.076
Nkx3.1(Homeobox)/LNCaP-Nkx3.1-ChIP-Seq(GSE28264)/Homer	AAGCACTTAA	1e-36	-83.63	0	13634	0.4871	12512.6	0.4494
E2A(bHLH)/proBcell-E2A-ChIP-Seq(GSE21978)/Homer	DNRCAGCTGY	1e-35	-80.79	0	10114	0.3614	9082.4	0.3262
STAT4(Stat)/CD4-Stat4-ChIP-Seq(GSE22104)/Homer	NYTTCCWGGAAR	1e-34	-80.55	0	6399	0.2286	5526.5	0.1985
MYB(HTH)/ERMYB-Myb-ChIPSeq(GSE22095)/Homer	GGCVGTTR	1e-34	-78.88	0	10348	0.3697	9321.7	0.3348
Oct6(POU,Homeobox)/NPC-Pou3f1-ChIP-Seq(GSE35496)/Homer	WATGCAAATGAG	1e-33	-78.24	0	2342	0.0837	1807.5	0.0649
Pitx1(Homeobox)/Chicken-Pitx1-ChIP-Seq(GSE38910)/Homer	TAATCCCN	1e-32	-75.01	0	19822	0.7082	18794.2	0.675
AP-2gamma(AP2)/MCF7-TFAP2C-ChIP-Seq(GSE21234)/Homer	SCCTSAGGSCAW	1e-31	-72.82	0	6892	0.2462	6035.5	0.2168
Smad4(MAD)/ESC-SMAD4-ChIP-Seq(GSE29422)/Homer	VBSYGTCTGG	1e-31	-72.63	0	11026	0.394	10022.6	0.36
Ascl1(bHLH)/NeuralTubes-Ascl1-ChIP-Seq(GSE55840)/Homer	NNVVCAGCTGBN	1e-31	-71.54	0	10671	0.3813	9683.5	0.3478
TATA-Box(TBP)/Promoter/Homer	CCTTTTAWAGSC	1e-30	-70.15	0	7638	0.2729	6762.8	0.2429
Foxh1(Forkhead)/hESC-FOXH1-ChIP-Seq(GSE29422)/Homer	NNTGTGGATTSS	1e-29	-67.19	0	3649	0.1304	3028.4	0.1088
OCT4-SOX2-TCF-NANOG(POU,Homeobox,HMG)/mES-Oct4-ChIP-Seq(GSE11431)/Homer	ATTTGCATAACAATG	1e-28	-65.67	0	950	0.0339	646.5	0.0232
Nkx2.5(Homeobox)/HL1-Nkx2.5.biotin-ChIP-Seq(GSE21529)/Homer	RRSCACTYAA	1e-28	-65.32	0	13377	0.478	12384.4	0.4448
PRDM1(Zf)/Hela-PRDM1-ChIP-Seq(GSE31477)/Homer	ACTTTCACTTTC	1e-28	-65.13	0	3517	0.1257	2916.8	0.1048
CEBP(bZIP)/ThioMac-CEBPb-ChIP-Seq(GSE21512)/Homer	ATTGCGCAAC	1e-27	-63.59	0	3454	0.1234	2865.7	0.1029
AR-halfsite(NR)/LNCaP-AR-ChIP-Seq(GSE27824)/Homer	CCAGGAACAG	1e-27	-63.32	0	20910	0.7471	19989.9	0.718
Bcl11a(Zf)/HSPC-BCL11A-ChIP-Seq(GSE104676)/Homer	TYTGACCASWRG	1e-26	-62.07	0	5504	0.1967	4782.6	0.1718
HEB(bHLH)/mES-Heb-ChIP-Seq(GSE53233)/Homer	VCAGCTGBNN	1e-26	-60.66	0	12375	0.4422	11430.6	0.4105
Gfi1b(Zf)/HPC7-Gfi1b-ChIP-Seq(GSE22178)/Homer	MAATCACTGC	1e-26	-60.43	0	4232	0.1512	3599.3	0.1293
Ptf1a(bHLH)/Panc1-Ptf1a-ChIP-Seq(GSE47459)/Homer	ACAGCTGTTN	1e-26	-60.31	0	15931	0.5692	14963.7	0.5374
Eomes(T-box)/H9-Eomes-ChIP-Seq(GSE26097)/Homer	ATTAACACCT	1e-25	-59.42	0	12338	0.4408	11403.7	0.4096
STAT6(Stat)/Macrophage-Stat6-ChIP-Seq(GSE38377)/Homer	TTCCKNAGAA	1e-25	-57.94	0	3698	0.1321	3116.4	0.1119
Oct4(POU,Homeobox)/mES-Oct4-ChIP-Seq(GSE11431)/Homer	ATTTGCATAW	1e-25	-57.92	0	2410	0.0861	1939.2	0.0697
BMYB(HTH)/Hela-BMYB-ChIP-Seq(GSE27030)/Homer	NHAACBGYYV	1e-24	-56.96	0	9081	0.3245	8239.6	0.2959
CHR(?)/Hela-CellCycle-Expression/Homer	SRGTTTCAAA	1e-24	-56.73	0	3512	0.1255	2950.7	0.106
STAT6(Stat)/CD4-Stat6-ChIP-Seq(GSE22104)/Homer	ABTTCYYRRGAA	1e-23	-54.86	0	3539	0.1264	2984.5	0.1072
Barx1(Homeobox)/Stomach-Barx1.3xFlag-ChIP-Seq(GSE69483)/Homer	AAACMATTAN	1e-23	-54.35	0	2770	0.099	2280.1	0.0819
CEBP:AP1(bZIP)/ThioMac-CEBPb-ChIP-Seq(GSE21512)/Homer	DRTGTTGCAA	1e-23	-54.3	0	4308	0.1539	3702.7	0.133
AP-1(bZIP)/ThioMac-PU.1-ChIP-Seq(GSE21512)/Homer	VTGACTCATC	1e-23	-53.19	0	4434	0.1584	3826.8	0.1374
bHLHE41(bHLH)/proB-Bhlhe41-ChIP-Seq(GSE93764)/Homer	KCACGTGMCN	1e-22	-51.22	0	6227	0.2225	5534.2	0.1988
Fox:Ebox(Forkhead,bHLH)/Panc1-Foxa2-ChIP-Seq(GSE47459)/Homer	NNNVCTGWGYAAACASN	1e-22	-50.75	0	6726	0.2403	6014.7	0.216
Tcf12(bHLH)/GM12878-Tcf12-ChIP-Seq(GSE32465)/Homer	VCAGCTGYTG	1e-21	-50.6	0	7088	0.2533	6362.5	0.2285
Zic3(Zf)/mES-Zic3-ChIP-Seq(GSE37889)/Homer	GGCCYCCTGCTGDGH	1e-21	-50.33	0	4292	0.1534	3709.8	0.1332
Hoxa9(Homeobox)/ChickenMSG-Hoxa9.Flag-ChIP-Seq(GSE86088)/Homer	RGCAATNAAA	1e-21	-48.61	0	13867	0.4955	13002.6	0.467
Tbr1(T-box)/Cortex-Tbr1-ChIP-Seq(GSE71384)/Homer	AAGGTGTKAA	1e-20	-48.24	0	8405	0.3003	7649.4	0.2747
Stat3+il21(Stat)/CD4-Stat3-ChIP-Seq(GSE19198)/Homer	SVYTTCCNGGAARB	1e-20	-47.49	0	4828	0.1725	4230.6	0.1519
Fra2(bZIP)/Striatum-Fra2-ChIP-Seq(GSE43429)/Homer	GGATGACTCATC	1e-19	-45.97	0	2809	0.1004	2354.2	0.0846
THRb(NR)/HepG2-THRb.Flag-ChIP-Seq(Encode)/Homer	GGTCACCTGAGGTCA	1e-19	-45.77	0	4023	0.1437	3483	0.1251
Atf3(bZIP)/GBM-ATF3-ChIP-Seq(GSE33912)/Homer	DATGASTCATHN	1e-19	-45.14	0	3875	0.1385	3348.2	0.1203
Tbx21(T-box)/GM12878-TBX21-ChIP-Seq(Encode)/Homer	AGGTGTGAAA	1e-19	-45.08	0	6228	0.2225	5577.5	0.2003
Tgif2(Homeobox)/mES-Tgif2-ChIP-Seq(GSE55404)/Homer	TGTCANYT	1e-19	-44.59	0	17969	0.642	17141.5	0.6157
JunB(bZIP)/DendriticCells-Junb-ChIP-Seq(GSE36099)/Homer	RATGASTCAT	1e-18	-43.72	0	3223	0.1152	2748.4	0.0987
TCFL2(HMG)/K562-TCF7L2-ChIP-Seq(GSE29196)/Homer	ACWTCAAAGG	1e-18	-43.57	0	678	0.0242	470	0.0169
Unknown-ESC-element(?)/mES-Nanog-ChIP-Seq(GSE11724)/Homer	CACAGCAGGGGG	1e-18	-43.53	0	4644	0.1659	4081.6	0.1466
BATF(bZIP)/Th17-BATF-ChIP-Seq(GSE39756)/Homer	DATGASTCAT	1e-18	-43.49	0	3820	0.1365	3306.2	0.1187
Nkx2.2(Homeobox)/NPC-Nkx2.2-ChIP-Seq(GSE61673)/Homer	BTBRAGTGSN	1e-18	-41.49	0	11889	0.4248	11110.3	0.399
Fra1(bZIP)/BT549-Fra1-ChIP-Seq(GSE46166)/Homer	NNATGASTCATH	1e-17	-41.24	0	3215	0.1149	2754.8	0.0989
AP-2alpha(AP2)/Hela-AP2alpha-ChIP-Seq(GSE31477)/Homer	ATGCCCTGAGGC	1e-17	-41.15	0	5219	0.1865	4642.1	0.1667
Nkx2.1(Homeobox)/LungAC-Nkx2.1-ChIP-Seq(GSE43252)/Homer	RSCACTYRAG	1e-17	-41.1	0	16137	0.5766	15332.7	0.5507
Hoxd11(Homeobox)/ChickenMSG-Hoxd11.Flag-ChIP-Seq(GSE86088)/Homer	VGCCATAAAA	1e-17	-40.67	0	12063	0.431	11289.7	0.4055
Fosl2(bZIP)/3T3L1-Fosl2-ChIP-Seq(GSE56872)/Homer	NATGASTCABNN	1e-17	-39.57	0	2074	0.0741	1711.6	0.0615
OCT:OCT(POU,Homeobox,IR1)/NPC-Brn2-ChIP-Seq(GSE35496)/Homer	ATGAATWATTCATGA	1e-17	-39.39	0	97	0.0035	35.1	0.0013
RUNX(Runt)/HPC7-Runx1-ChIP-Seq(GSE22178)/Homer	SAAACCACAG	1e-17	-39.18	0	4672	0.1669	4136.8	0.1486
Tbx5(T-box)/HL1-Tbx5.biotin-ChIP-Seq(GSE21529)/Homer	AGGTGTCA	1e-16	-38.94	0	17759	0.6345	16981.5	0.6099
Zac1(Zf)/Neuro2A-Plagl1-ChIP-Seq(GSE75942)/Homer	HAWGRGGCCM	1e-16	-38.58	0	15155	0.5415	14375.8	0.5163
Hoxa13(Homeobox)/ChickenMSG-Hoxa13.Flag-ChIP-Seq(GSE86088)/Homer	CYHATAAAAN	1e-16	-38.54	0	12293	0.4392	11536.6	0.4144
Hoxd13(Homeobox)/ChickenMSG-Hoxd13.Flag-ChIP-Seq(GSE86088)/Homer	NCYAATAAAA	1e-16	-38.47	0	8017	0.2864	7352.5	0.2641
MITF(bHLH)/MastCells-MITF-ChIP-Seq(GSE48085)/Homer	RTCATGTGAC	1e-16	-37.88	0	6018	0.215	5429.8	0.195
NFkB-p65(RHD)/GM12787-p65-ChIP-Seq(GSE19485)/Homer	WGGGGATTTCCC	1e-16	-37.84	0	3262	0.1165	2817.2	0.1012
Stat3(Stat)/mES-Stat3-ChIP-Seq(GSE11431)/Homer	CTTCCGGGAA	1e-16	-37.72	0	3380	0.1208	2928.8	0.1052
AMYB(HTH)/Testes-AMYB-ChIP-Seq(GSE44588)/Homer	TGGCAGTTGG	1e-16	-37.47	0	9329	0.3333	8637.5	0.3102
FOXK1(Forkhead)/HEK293-FOXK1-ChIP-Seq(GSE51673)/Homer	NVWTGTTTAC	1e-16	-37.43	0	5698	0.2036	5126.5	0.1841
GRE(NR),IR3/RAW264.7-GRE-ChIP-Seq(Unpublished)/Homer	VAGRACAKWCTGTYC	1e-16	-37.33	0	1747	0.0624	1425	0.0512
Nanog(Homeobox)/mES-Nanog-ChIP-Seq(GSE11724)/Homer	RGCCATTAAC	1e-16	-37.29	0	19894	0.7108	19156.3	0.688
Mef2a(MADS)/HL1-Mef2a.biotin-ChIP-Seq(GSE21529)/Homer	CYAAAAATAG	1e-15	-36.7	0	2087	0.0746	1736.5	0.0624
Brachyury(T-box)/Mesoendoderm-Brachyury-ChIP-exo(GSE54963)/Homer	ANTTMRCASBNNNGTGYKAAN	1e-15	-36.52	0	1870	0.0668	1539.9	0.0553
IRF:BATF(IRF:bZIP)/pDC-Irf8-ChIP-Seq(GSE66899)/Homer	CTTTCANTATGACTV	1e-15	-35.79	0	746	0.0267	545.1	0.0196
NFkB-p65-Rel(RHD)/ThioMac-LPS-Expression(GSE23622)/Homer	GGAAATTCCC	1e-15	-35.68	0	412	0.0147	268.1	0.0096
Jun-AP1(bZIP)/K562-cJun-ChIP-Seq(GSE31477)/Homer	GATGASTCATCN	1e-15	-35.67	0	1492	0.0533	1201.3	0.0431
OCT:OCT-short(POU,Homeobox)/NPC-OCT6-ChIP-Seq(GSE43916)/Homer	ATGCATWATGCATRW	1e-15	-35.44	0	3328	0.1189	2893.5	0.1039
Mef2b(MADS)/HEK293-Mef2b.V5-ChIP-Seq(GSE67450)/Homer	GCTATTTTTGGM	1e-15	-35.25	0	3955	0.1413	3484.7	0.1252
EWS:ERG-fusion(ETS)/CADO_ES1-EWS:ERG-ChIP-Seq(SRA014231)/Homer	ATTTCCTGTN	1e-15	-35.24	0	4783	0.1709	4269.4	0.1533
Hoxa11(Homeobox)/ChickenMSG-Hoxa11.Flag-ChIP-Seq(GSE86088)/Homer	TTTTATGGCM	1e-15	-35.13	0	11533	0.4121	10820.8	0.3886
Pdx1(Homeobox)/Islet-Pdx1-ChIP-Seq(SRA008281)/Homer	YCATYAATCA	1e-15	-34.69	0	5060	0.1808	4537.9	0.163
Hand2(bHLH)/Mesoderm-Hand2-ChIP-Seq(GSE61475)/Homer	TGACANARRCCAGRC	1e-15	-34.62	0	3799	0.1357	3341.9	0.12
SCRT1(Zf)/HEK293-SCRT1.eGFP-ChIP-Seq(Encode)/Homer	GCAACAGGTG	1e-14	-34.45	0	2145	0.0766	1800.9	0.0647
Prop1(Homeobox)/GHFT1-PROP1.biotin-ChIP-Seq(GSE77302)/Homer	NTAATBNAATTA	1e-14	-34.35	0	2719	0.0971	2331.9	0.0838
PRDM14(Zf)/H1-PRDM14-ChIP-Seq(GSE22767)/Homer	RGGTCTCTAACY	1e-14	-34	0	2261	0.0808	1909.2	0.0686
GATA:SCL(Zf,bHLH)/Ter119-SCL-ChIP-Seq(GSE18720)/Homer	CRGCTGBNGNSNNSAGATAA	1e-14	-33.8	0	934	0.0334	713.4	0.0256
FOXK2(Forkhead)/U2OS-FOXK2-ChIP-Seq(E-MTAB-2204)/Homer	SCHTGTTTACAT	1e-14	-33.74	0	3707	0.1324	3260.5	0.1171
IRF8(IRF)/BMDM-IRF8-ChIP-Seq(GSE77884)/Homer	GRAASTGAAAST	1e-14	-33.63	0	2036	0.0727	1704.5	0.0612
CTCF-SatelliteElement(Zf?)/CD4+-CTCF-ChIP-Seq(Barski_et_al.)/Homer	TGCAGTTCCMVNWRTGGCCA	1e-14	-32.63	0	176	0.0063	92.7	0.0033
SCL(bHLH)/HPC7-Scl-ChIP-Seq(GSE13511)/Homer	AVCAGCTG	1e-13	-32.11	0	22356	0.7988	21718.2	0.78
PGR(NR)/EndoStromal-PGR-ChIP-Seq(GSE69539)/Homer	AAGAACATWHTGTTC	1e-13	-32.04	0	1640	0.0586	1350.7	0.0485
Tbet(T-box)/CD8-Tbet-ChIP-Seq(GSE33802)/Homer	AGGTGTGAAM	1e-13	-31.78	0	6691	0.2391	6127.7	0.2201
Foxo3(Forkhead)/U2OS-Foxo3-ChIP-Seq(E-MTAB-2701)/Homer	DGTAAACA	1e-13	-30.62	0	4091	0.1462	3645.4	0.1309
Zic(Zf)/Cerebellum-ZIC1.2-ChIP-Seq(GSE60731)/Homer	CCTGCTGAGH	1e-13	-30.05	0	5860	0.2094	5341.7	0.1919
IRF3(IRF)/BMDM-Irf3-ChIP-Seq(GSE67343)/Homer	AGTTTCAKTTTC	1e-12	-29.67	0	1986	0.071	1678.9	0.0603
MYNN(Zf)/HEK293-MYNN.eGFP-ChIP-Seq(Encode)/Homer	TTCAAAWTAAAAGTC	1e-12	-29.1	0	1446	0.0517	1187.4	0.0426
ARE(NR)/LNCAP-AR-ChIP-Seq(GSE27824)/Homer	RGRACASNSTGTYCYB	1e-12	-28.99	0	1942	0.0694	1641.2	0.0589
RUNX1(Runt)/Jurkat-RUNX1-ChIP-Seq(GSE29180)/Homer	AAACCACARM	1e-12	-28.39	0	6657	0.2379	6125.7	0.22
Meis1(Homeobox)/MastCells-Meis1-ChIP-Seq(GSE48085)/Homer	VGCTGWCAVB	1e-12	-28.34	0	11142	0.3981	10506.1	0.3773
Atf4(bZIP)/MEF-Atf4-ChIP-Seq(GSE35681)/Homer	MTGATGCAAT	1e-12	-28.21	0	1512	0.054	1251.5	0.0449
FOXP1(Forkhead)/H9-FOXP1-ChIP-Seq(GSE31006)/Homer	NYYTGTTTACHN	1e-12	-28.11	0	2475	0.0884	2140.4	0.0769
Phox2a(Homeobox)/Neuron-Phox2a-ChIP-Seq(GSE31456)/Homer	YTAATYNRATTA	1e-12	-27.86	0	1669	0.0596	1396.5	0.0502
COUP-TFII(NR)/Artia-Nr2f2-ChIP-Seq(GSE46497)/Homer	AGRGGTCA	1e-11	-27.26	0	10410	0.3719	9798.6	0.3519
MafA(bZIP)/Islet-MafA-ChIP-Seq(GSE30298)/Homer	TGCTGACTCA	1e-11	-26.82	0	5827	0.2082	5338.6	0.1917
Arnt:Ahr(bHLH)/MCF7-Arnt-ChIP-Seq(Lo_et_al.)/Homer	TBGCACGCAA	1e-11	-26.66	0	3380	0.1208	3000.6	0.1078
IRF2(IRF)/Erythroblas-IRF2-ChIP-Seq(GSE36985)/Homer	GAAASYGAAASY	1e-11	-26.54	0	669	0.0239	505.5	0.0182
Unknown(Homeobox)/Limb-p300-ChIP-Seq/Homer	SSCMATWAAA	1e-11	-26.26	0	3105	0.1109	2743.4	0.0985
Sp5(Zf)/mES-Sp5.Flag-ChIP-Seq(GSE72989)/Homer	RGKGGGCGGAGC	1e-11	-26.07	0	5549	0.1983	5077.8	0.1824
Usf2(bHLH)/C2C12-Usf2-ChIP-Seq(GSE36030)/Homer	GTCACGTGGT	1e-11	-25.61	0	1891	0.0676	1612.2	0.0579
ISRE(IRF)/ThioMac-LPS-Expression(GSE23622)/Homer	AGTTTCASTTTC	1e-10	-23.94	0	397	0.0142	280.8	0.0101
RUNX2(Runt)/PCa-RUNX2-ChIP-Seq(GSE33889)/Homer	NWAACCACADNN	1e-10	-23.91	0	5361	0.1915	4916.3	0.1766
Tbx20(T-box)/Heart-Tbx20-ChIP-Seq(GSE29636)/Homer	GGTGYTGACAGS	1e-10	-23.79	0	1642	0.0587	1392.2	0.05
ZNF7(Zf)/HepG2-ZNF7.Flag-ChIP-Seq(Encode)/Homer	CTGCCWVCTTTTRTA	1e-10	-23.6	0	3455	0.1234	3094.5	0.1111
WT1(Zf)/Kidney-WT1-ChIP-Seq(GSE90016)/Homer	MCTCCCMCRCAB	1e-10	-23.6	0	3638	0.13	3268.7	0.1174
Pax8(Paired,Homeobox)/Thyroid-Pax8-ChIP-Seq(GSE26938)/Homer	GTCATGCHTGRCTGS	1e-10	-23.59	0	2355	0.0841	2056.2	0.0738
USF1(bHLH)/GM12878-Usf1-ChIP-Seq(GSE32465)/Homer	SGTCACGTGR	1e-10	-23.57	0	2617	0.0935	2302.4	0.0827
PAX3:FKHR-fusion(Paired,Homeobox)/Rh4-PAX3:FKHR-ChIP-Seq(GSE19063)/Homer	ACCRTGACTAATTNN	1e-10	-23.35	0	1080	0.0386	881.7	0.0317
Ap4(bHLH)/AML-Tfap4-ChIP-Seq(GSE45738)/Homer	NAHCAGCTGD	1e-10	-23.06	0	8385	0.2996	7861.7	0.2824
RBPJ:Ebox(?,bHLH)/Panc1-Rbpj1-ChIP-Seq(GSE47459)/Homer	GGGRAARRGRMCAGMTG	1e-09	-22.99	0	2369	0.0846	2073.8	0.0745
PPARa(NR),DR1/Liver-Ppara-ChIP-Seq(GSE47954)/Homer	VNAGGKCAAAGGTCA	1e-09	-22.58	0	7191	0.2569	6702.8	0.2407
STAT5(Stat)/mCD4+-Stat5-ChIP-Seq(GSE12346)/Homer	RTTTCTNAGAAA	1e-09	-22.53	0	2274	0.0812	1987.5	0.0714
Foxa2(Forkhead)/Liver-Foxa2-ChIP-Seq(GSE25694)/Homer	CYTGTTTACWYW	1e-09	-22.48	0	4635	0.1656	4231.3	0.152
ZNF675(Zf)/HEK293-ZNF675.GFP-ChIP-Seq(GSE58341)/Homer	ARGAGGMCAAAATGW	1e-09	-22.35	0	884	0.0316	709.3	0.0255
Tcfcp2l1(CP2)/mES-Tcfcp2l1-ChIP-Seq(GSE11431)/Homer	NRAACCRGTTYRAACCRGYT	1e-09	-21.97	0	1178	0.0421	976.5	0.0351
IRF1(IRF)/PBMC-IRF1-ChIP-Seq(GSE43036)/Homer	GAAAGTGAAAGT	1e-09	-21.95	0	861	0.0308	690.1	0.0248
ZNF652/HepG2-ZNF652.Flag-ChIP-Seq(Encode)/Homer	TTAACCCTTTVNKKN	1e-09	-21.64	0	1445	0.0516	1222.6	0.0439
Nur77(NR)/K562-NR4A1-ChIP-Seq(GSE31363)/Homer	TGACCTTTNCNT	1e-09	-21.34	0	1178	0.0421	979.8	0.0352
Oct2(POU,Homeobox)/Bcell-Oct2-ChIP-Seq(GSE21512)/Homer	ATATGCAAAT	1e-09	-21.1	0	1381	0.0493	1166.5	0.0419
MyoG(bHLH)/C2C12-MyoG-ChIP-Seq(GSE36024)/Homer	AACAGCTG	1e-09	-20.83	0	7490	0.2676	7013.8	0.2519
NPAS2(bHLH)/Liver-NPAS2-ChIP-Seq(GSE39860)/Homer	KCCACGTGAC	1e-09	-20.82	0	6486	0.2317	6036.3	0.2168
STAT1(Stat)/HelaS3-STAT1-ChIP-Seq(GSE12782)/Homer	NATTTCCNGGAAAT	1e-08	-20.57	0	1869	0.0668	1621.6	0.0582
ZNF189(Zf)/HEK293-ZNF189.GFP-ChIP-Seq(GSE58341)/Homer	TGGAACAGMA	1e-08	-20.2	0	5502	0.1966	5089.2	0.1828
PAX5(Paired,Homeobox)/GM12878-PAX5-ChIP-Seq(GSE32465)/Homer	GCAGCCAAGCRTGACH	1e-08	-20.16	0	2427	0.0867	2147.1	0.0771
Phox2b(Homeobox)/CLBGA-PHOX2B-ChIP-Seq(GSE90683)/Homer	TTAATTNAATTA	1e-08	-20.14	0	825	0.0295	665.9	0.0239
NFAT:AP1(RHD,bZIP)/Jurkat-NFATC1-ChIP-Seq(Jolma_et_al.)/Homer	SARTGGAAAAWRTGAGTCAB	1e-08	-20.01	0	1058	0.0378	876.7	0.0315
Brn2(POU,Homeobox)/NPC-Brn2-ChIP-Seq(GSE35496)/Homer	ATGAATATTC	1e-08	-19.94	0	467	0.0167	350.5	0.0126
Atf7(bZIP)/3T3L1-Atf7-ChIP-Seq(GSE56872)/Homer	NGRTGACGTCAY	1e-08	-19.82	0	2820	0.1008	2521.7	0.0906
Cux2(Homeobox)/Liver-Cux2-ChIP-Seq(GSE35985)/Homer	HNRAATCAAT	1e-08	-19.63	0	2119	0.0757	1861.7	0.0669
CEBP:CEBP(bZIP)/MEF-Chop-ChIP-Seq(GSE35681)/Homer	NTNATGCAAYMNNHTGMAAY	1e-08	-19.38	0	768	0.0274	617.5	0.0222
MafF(bZIP)/HepG2-MafF-ChIP-Seq(GSE31477)/Homer	HWWGTCAGCAWWTTT	1e-08	-19.35	0	1360	0.0486	1156.9	0.0415
Chop(bZIP)/MEF-Chop-ChIP-Seq(GSE35681)/Homer	ATTGCATCAT	1e-08	-18.92	0	1165	0.0416	979.5	0.0352
PU.1-IRF(ETS:IRF)/Bcell-PU.1-ChIP-Seq(GSE21512)/Homer	MGGAAGTGAAAC	1e-08	-18.89	0	8072	0.2884	7605	0.2731
Pit1(Homeobox)/GCrat-Pit1-ChIP-Seq(GSE58009)/Homer	ATGMATATDC	1e-08	-18.88	0	4598	0.1643	4230.2	0.1519
Foxf1(Forkhead)/Lung-Foxf1-ChIP-Seq(GSE77951)/Homer	WWATRTAAACAN	1e-07	-17.85	0	4529	0.1618	4174.1	0.1499
CLOCK(bHLH)/Liver-Clock-ChIP-Seq(GSE39860)/Homer	GHCACGTG	1e-07	-17.63	0	3107	0.111	2812.1	0.101
HIF-1b(HLH)/T47D-HIF1b-ChIP-Seq(GSE59937)/Homer	RTACGTGC	1e-07	-16.84	0	5339	0.1908	4968.8	0.1785
HNF6(Homeobox)/Liver-Hnf6-ChIP-Seq(ERP000394)/Homer	NTATYGATCH	1e-07	-16.83	0	2625	0.0938	2360.2	0.0848
Tbx6(T-box)/ESC-Tbx6-ChIP-Seq(GSE93524)/Homer	DAGGTGTBAA	1e-07	-16.68	0	6820	0.2437	6410.3	0.2302
Tgif1(Homeobox)/mES-Tgif1-ChIP-Seq(GSE55404)/Homer	YTGWCADY	1e-07	-16.6	0	16883	0.6032	16362.1	0.5877
MyoD(bHLH)/Myotube-MyoD-ChIP-Seq(GSE21614)/Homer	RRCAGCTGYTSY	1e-07	-16.3	0	5516	0.1971	5146.2	0.1848
Atf1(bZIP)/K562-ATF1-ChIP-Seq(GSE31477)/Homer	GATGACGTCA	1e-06	-15.78	0	3707	0.1324	3404.2	0.1223
Mef2d(MADS)/Retina-Mef2d-ChIP-Seq(GSE61391)/Homer	GCTATTTTTAGC	1e-06	-15.65	0	911	0.0325	763.5	0.0274
PPARE(NR),DR1/3T3L1-Pparg-ChIP-Seq(GSE13511)/Homer	TGACCTTTGCCCCA	1e-06	-15.16	0	6443	0.2302	6062.8	0.2178
RORgt(NR)/EL4-RORgt.Flag-ChIP-Seq(GSE56019)/Homer	AAYTAGGTCA	1e-06	-15.09	0	828	0.0296	690	0.0248
RORgt(NR)/EL4-RORgt.Flag-ChIP-Seq(GSE56019)/Homer	AAYTAGGTCA	1e-06	-15.09	0	828	0.0296	690	0.0248
ZNF136(Zf)/HEK293-ZNF136.GFP-ChIP-Seq(GSE58341)/Homer	YTKGATAHAGTATTCTWGGTNGGCA	1e-06	-14.61	0	531	0.019	424	0.0152
Zfp281(Zf)/ES-Zfp281-ChIP-Seq(GSE81042)/Homer	CCCCTCCCCCAC	1e-06	-14.52	0	1670	0.0597	1475.2	0.053
c-Jun-CRE(bZIP)/K562-cJun-ChIP-Seq(GSE31477)/Homer	ATGACGTCATCY	1e-06	-14.48	0	1847	0.066	1642.1	0.059
bHLHE40(bHLH)/HepG2-BHLHE40-ChIP-Seq(GSE31477)/Homer	KCACGTGMCN	1e-06	-14.34	0	1576	0.0563	1388.2	0.0499
TFE3(bHLH)/MEF-TFE3-ChIP-Seq(GSE75757)/Homer	GTCACGTGACYV	1e-06	-14.07	0	532	0.019	427.5	0.0154
Tbox:Smad(T-box,MAD)/ESCd5-Smad2_3-ChIP-Seq(GSE29422)/Homer	AGGTGHCAGACA	1e-06	-13.86	0	1437	0.0513	1261.4	0.0453
Pit1+1bp(Homeobox)/GCrat-Pit1-ChIP-Seq(GSE58009)/Homer	ATGCATAATTCA	1e-06	-13.83	0	1424	0.0509	1249.6	0.0449
KLF14(Zf)/HEK293-KLF14.GFP-ChIP-Seq(GSE58341)/Homer	RGKGGGCGKGGC	1e-05	-13.66	0	9137	0.3265	8723.6	0.3133
RXR(NR),DR1/3T3L1-RXR-ChIP-Seq(GSE13511)/Homer	TAGGGCAAAGGTCA	1e-05	-13.62	0	7623	0.2724	7237	0.2599
Bach2(bZIP)/OCILy7-Bach2-ChIP-Seq(GSE44420)/Homer	TGCTGAGTCA	1e-05	-13.45	0	1219	0.0436	1060.7	0.0381
ZNF322(Zf)/HEK293-ZNF322.GFP-ChIP-Seq(GSE58341)/Homer	GAGCCTGGTACTGWGCCTGR	1e-05	-13.31	0	2219	0.0793	2004.1	0.072
RORg(NR)/Liver-Rorc-ChIP-Seq(GSE101115)/Homer	WAABTAGGTCAV	1e-05	-13.11	0	612	0.0219	503.3	0.0181
FOXA1(Forkhead)/MCF7-FOXA1-ChIP-Seq(GSE26831)/Homer	WAAGTAAACA	1e-05	-13.03	0	5013	0.1791	4698	0.1687
FOXA1(Forkhead)/LNCAP-FOXA1-ChIP-Seq(GSE27824)/Homer	WAAGTAAACA	1e-05	-12.79	0	6212	0.222	5869.7	0.2108
PAX6(Paired,Homeobox)/Forebrain-Pax6-ChIP-Seq(GSE66961)/Homer	NGTGTTCAVTSAAGCGKAAA	1e-05	-12.77	0	565	0.0202	462.1	0.0166
THRb(NR)/Liver-NR1A2-ChIP-Seq(GSE52613)/Homer	TRAGGTCA	1e-05	-12.73	0	20030	0.7157	19582.3	0.7033
NeuroD1(bHLH)/Islet-NeuroD1-ChIP-Seq(GSE30298)/Homer	GCCATCTGTT	1e-05	-12.71	0	5685	0.2031	5356.5	0.1924
MafB(bZIP)/BMM-Mafb-ChIP-Seq(GSE75722)/Homer	WNTGCTGASTCAGCANWTTY	1e-05	-12.35	0	2708	0.0968	2480.9	0.0891
RUNX-AML(Runt)/CD4+-PolII-ChIP-Seq(Barski_et_al.)/Homer	GCTGTGGTTW	1e-05	-12.28	0	4759	0.17	4461.7	0.1602
RORa(NR)/Liver-Rora-ChIP-Seq(GSE101115)/Homer	AAWCTAGGTCARDNN	1e-05	-12.15	0	895	0.032	767.4	0.0276
ZNF264(Zf)/HEK293-ZNF264.GFP-ChIP-Seq(GSE58341)/Homer	RGGGCACTAACY	1e-05	-12.05	0	3847	0.1375	3580.6	0.1286
THRa(NR)/C17.2-THRa-ChIP-Seq(GSE38347)/Homer	GGTCANYTGAGGWCA	1e-05	-11.79	0	2825	0.1009	2598	0.0933
JunD(bZIP)/K562-JunD-ChIP-Seq/Homer	ATGACGTCATCN	0.0001	-11.42	0	544	0.0194	449.6	0.0161
HOXB13(Homeobox)/ProstateTumor-HOXB13-ChIP-Seq(GSE56288)/Homer	TTTTATKRGG	0.0001	-11.32	0	5274	0.1884	4975.1	0.1787
PRDM15(Zf)/ESC-Prdm15-ChIP-Seq(GSE73694)/Homer	YCCDNTCCAGGTTTT	0.0001	-11.23	0	6392	0.2284	6068	0.2179
Bach1(bZIP)/K562-Bach1-ChIP-Seq(GSE31477)/Homer	AWWNTGCTGAGTCAT	0.0001	-11.18	0	324	0.0116	253.8	0.0091
FoxL2(Forkhead)/Ovary-FoxL2-ChIP-Seq(GSE60858)/Homer	WWTRTAAACAVG	0.0001	-11.12	0	4184	0.1495	3918.1	0.1407
p63(p53)/Keratinocyte-p63-ChIP-Seq(GSE17611)/Homer	NNDRCATGYCYNRRCATGYH	0.0001	-11.02	0	2337	0.0835	2138.7	0.0768
GRE(NR),IR3/A549-GR-ChIP-Seq(GSE32465)/Homer	NRGVACABNVTGTYCY	0.0001	-11.02	0	948	0.0339	823.5	0.0296
Atf2(bZIP)/3T3L1-Atf2-ChIP-Seq(GSE56872)/Homer	NRRTGACGTCAT	0.0001	-10.95	0	1994	0.0712	1811.7	0.0651
Znf263(Zf)/K562-Znf263-ChIP-Seq(GSE31477)/Homer	CVGTSCTCCC	0.0001	-10.91	0	11076	0.3957	10683.4	0.3837
Mef2c(MADS)/GM12878-Mef2c-ChIP-Seq(GSE32465)/Homer	DCYAAAAATAGM	0.0001	-10.52	0	1886	0.0674	1712.3	0.0615
CUX1(Homeobox)/K562-CUX1-ChIP-Seq(GSE92882)/Homer	TATCGATNAN	0.0001	-10.46	0	3001	0.1072	2782.2	0.0999
PBX2(Homeobox)/K562-PBX2-ChIP-Seq(Encode)/Homer	RTGATTKATRGN	0.0001	-10.36	0.0001	4227	0.151	3970.9	0.1426
ZNF519(Zf)/HEK293-ZNF519.GFP-ChIP-Seq(GSE58341)/Homer	GAGSCCGAGC	0.0001	-10.21	0.0001	1243	0.0444	1105.6	0.0397
Nrf2(bZIP)/Lymphoblast-Nrf2-ChIP-Seq(GSE37589)/Homer	HTGCTGAGTCAT	0.0001	-10.1	0.0001	288	0.0103	225.1	0.0081
PU.1:IRF8(ETS:IRF)/pDC-Irf8-ChIP-Seq(GSE66899)/Homer	GGAAGTGAAAST	0.0001	-10.08	0.0001	1226	0.0438	1090.5	0.0392
FOXM1(Forkhead)/MCF7-FOXM1-ChIP-Seq(GSE72977)/Homer	TRTTTACTTW	0.0001	-10.06	0.0001	5429	0.194	5145.2	0.1848
c-Myc(bHLH)/LNCAP-cMyc-ChIP-Seq(Unpublished)/Homer	VCCACGTG	0.0001	-9.952	0.0001	2121	0.0758	1942.3	0.0698
Myf5(bHLH)/GM-Myf5-ChIP-Seq(GSE24852)/Homer	BAACAGCTGT	0.0001	-9.594	0.0001	5060	0.1808	4792.7	0.1721
SPDEF(ETS)/VCaP-SPDEF-ChIP-Seq(SRA014231)/Homer	ASWTCCTGBT	0.0001	-9.59	0.0001	6616	0.2364	6314.5	0.2268
Pax7(Paired,Homeobox),long/Myoblast-Pax7-ChIP-Seq(GSE25064)/Homer	TAATCHGATTAC	0.0001	-9.46	0.0001	96	0.0034	63.7	0.0023
NF-E2(bZIP)/K562-NFE2-ChIP-Seq(GSE31477)/Homer	GATGACTCAGCA	0.0001	-9.373	0.0001	368	0.0131	299.5	0.0108
COUP-TFII(NR)/K562-NR2F1-ChIP-Seq(Encode)/Homer	GKBCARAGGTCA	0.0001	-9.369	0.0001	8869	0.3169	8533.6	0.3065
Klf9(Zf)/GBM-Klf9-ChIP-Seq(GSE62211)/Homer	GCCACRCCCACY	0.001	-9.07	0.0002	2200	0.0786	2027.6	0.0728
HNF4a(NR),DR1/HepG2-HNF4a-ChIP-Seq(GSE25021)/Homer	CARRGKBCAAAGTYCA	0.001	-9.015	0.0002	3297	0.1178	3086.6	0.1109
DUX4(Homeobox)/Myoblasts-DUX4.V5-ChIP-Seq(GSE75791)/Homer	NWTAAYCYAATCAWN	0.001	-9.013	0.0002	182	0.0065	136.4	0.0049
Foxa3(Forkhead)/Liver-Foxa3-ChIP-Seq(GSE77670)/Homer	BSNTGTTTACWYWGN	0.001	-9.005	0.0002	1743	0.0623	1591	0.0571
OCT:OCT(POU,Homeobox)/NPC-Brn1-ChIP-Seq(GSE35496)/Homer	ATGAATATTCATGAG	0.001	-8.809	0.0002	47	0.0017	26.8	0.001
Etv2(ETS)/ES-ER71-ChIP-Seq(GSE59402)/Homer(0.967)	NNAYTTCCTGHN	0.001	-8.685	0.0003	5999	0.2143	5725.9	0.2057
MafK(bZIP)/C2C12-MafK-ChIP-Seq(GSE36030)/Homer	GCTGASTCAGCA	0.001	-8.439	0.0003	1534	0.0548	1396.2	0.0501
CArG(MADS)/PUER-Srf-ChIP-Seq(Sullivan_et_al.)/Homer	CCATATATGGNM	0.001	-8.406	0.0003	1742	0.0622	1595.9	0.0573
CRE(bZIP)/Promoter/Homer	CSGTGACGTCAC	0.001	-8.229	0.0004	1186	0.0424	1067.5	0.0383
EWS:FLI1-fusion(ETS)/SK_N_MC-EWS:FLI1-ChIP-Seq(SRA014231)/Homer	VACAGGAAAT	0.001	-7.789	0.0006	3760	0.1343	3553.1	0.1276
Hoxb4(Homeobox)/ES-Hoxb4-ChIP-Seq(GSE34014)/Homer	TGATTRATGGCY	0.001	-7.628	0.0007	1073	0.0383	965.8	0.0347
ZNF143|STAF(Zf)/CUTLL-ZNF143-ChIP-Seq(GSE29600)/Homer	ATTTCCCAGVAKSCY	0.001	-7.548	0.0008	2472	0.0883	2307.2	0.0829
E-box(bHLH)/Promoter/Homer	SSGGTCACGTGA	0.001	-7.527	0.0008	405	0.0145	341.5	0.0123
BMAL1(bHLH)/Liver-Bmal1-ChIP-Seq(GSE39860)/Homer	GNCACGTG	0.001	-7.49	0.0008	9956	0.3557	9645.7	0.3464
Hoxc9(Homeobox)/Ainv15-Hoxc9-ChIP-Seq(GSE21812)/Homer	GGCCATAAATCA	0.001	-7.389	0.0009	2355	0.0841	2196.4	0.0789
HIF2a(bHLH)/785_O-HIF2a-ChIP-Seq(GSE34871)/Homer	GCACGTACCC	0.001	-7.38	0.0009	1688	0.0603	1554.2	0.0558
ZFX(Zf)/mES-Zfx-ChIP-Seq(GSE11431)/Homer	AGGCCTRG	0.001	-7.319	0.0009	8134	0.2906	7850.3	0.282
CDX4(Homeobox)/ZebrafishEmbryos-Cdx4.Myc-ChIP-Seq(GSE48254)/Homer	NGYCATAAAWCH	0.001	-7.155	0.0011	4161	0.1487	3954.1	0.142
NF1:FOXA1(CTF,Forkhead)/LNCAP-FOXA1-ChIP-Seq(GSE27824)/Homer	WNTGTTTRYTTTGGCA	0.001	-7.131	0.0011	292	0.0104	240.3	0.0086
ERG(ETS)/VCaP-ERG-ChIP-Seq(GSE14097)/Homer	ACAGGAAGTG	0.001	-7.076	0.0012	10086	0.3604	9783.9	0.3514
ERE(NR),IR3/MCF7-ERa-ChIP-Seq(Unpublished)/Homer	VAGGTCACNSTGACC	0.001	-6.993	0.0013	1771	0.0633	1638.4	0.0588
DUX(Homeobox)/C2C12-Dux-ChIP-Seq(GSE87279)/Homer	BCWGATTCAATCAAN	0.01	-6.794	0.0016	20	0.0007	9.5	0.0003
NFE2L2(bZIP)/HepG2-NFE2L2-ChIP-Seq(Encode)/Homer	AWWWTGCTGAGTCAT	0.01	-6.672	0.0018	271	0.0097	223.3	0.008
PSE(SNAPc)/K562-mStart-Seq/Homer	WAVTCACCMTAASYDAAAAG	0.01	-6.493	0.0021	2641	0.0944	2485.2	0.0893
ZSCAN22(Zf)/HEK293-ZSCAN22.GFP-ChIP-Seq(GSE58341)/Homer	SMCAGTCWGAKGGAGGAGGC	0.01	-6.141	0.003	496	0.0177	433.1	0.0156
Esrrb(NR)/mES-Esrrb-ChIP-Seq(GSE11431)/Homer	KTGACCTTGA	0.01	-5.033	0.0091	4080	0.1458	3914.9	0.1406
EAR2(NR)/K562-NR2F6-ChIP-Seq(Encode)/Homer	NRBCARRGGTCA	0.01	-4.742	0.0121	8076	0.2886	7855.6	0.2821
FXR(NR),IR1/Liver-FXR-ChIP-Seq(Chong_et_al.)/Homer	AGGTCANTGACCTB	0.01	-4.644	0.0133	2539	0.0907	2415.7	0.0868
PRDM9(Zf)/Testis-DMC1-ChIP-Seq(GSE35498)/Homer	ADGGYAGYAGCATCT	0.01	-4.62	0.0136	2760	0.0986	2631.4	0.0945
Pknox1(Homeobox)/ES-Prep1-ChIP-Seq(GSE63282)/Homer	SCTGTCAVTCAV	0.1	-4.462	0.0158	1666	0.0595	1569.6	0.0564
KLF6(Zf)/PDAC-KLF6-ChIP-Seq(GSE64557)/Homer	MKGGGYGTGGCC	0.1	-4.312	0.0183	5729	0.2047	5551.5	0.1994
LXRE(NR),DR4/RAW-LXRb.biotin-ChIP-Seq(GSE21512)/Homer	RGGTTACTANAGGTCA	0.1	-4.305	0.0184	327	0.0117	287.6	0.0103
p53(p53)/mES-cMyc-ChIP-Seq(GSE11431)/Homer	ACATGCCCGGGCAT	0.1	-4.278	0.0188	108	0.0039	86.3	0.0031
PRDM10(Zf)/HEK293-PRDM10.eGFP-ChIP-Seq(Encode)/Homer	TGGTACATTCCA	0.1	-4.049	0.0236	3833	0.137	3693.4	0.1327
Twist(bHLH)/HMLE-TWIST1-ChIP-Seq(Chang_et_al)/Homer	VCAKCTGGNNNCCAGMTGBN	0.1	-4.016	0.0243	947	0.0338	880.6	0.0316
PAX5(Paired,Homeobox),condensed/GM12878-PAX5-ChIP-Seq(GSE32465)/Homer	GTCACGCTCSCTGM	0.1	-3.981	0.0251	638	0.0228	584	0.021
HOXA1(Homeobox)/mES-Hoxa1-ChIP-Seq(SRP084292)/Homer	TGATKGATGR	0.1	-3.958	0.0256	1350	0.0482	1270.9	0.0456
Mouse_Recombination_Hotspot(Zf)/Testis-DMC1-ChIP-Seq(GSE24438)/Homer	ACTYKNATTCGTGNTACTTC	0.1	-3.879	0.0276	358	0.0128	319.9	0.0115
Sp1(Zf)/Promoter/Homer	GGCCCCGCCCCC	0.1	-3.842	0.0286	949	0.0339	884.3	0.0318
Reverb(NR),DR2/RAW-Reverba.biotin-ChIP-Seq(GSE45914)/Homer	GTRGGTCASTGGGTCA	0.1	-3.788	0.0301	912	0.0326	849.8	0.0305
NFkB-p50,p52(RHD)/Monocyte-p50-ChIP-Chip(Schreiber_et_al.)/Homer	GGGGGAATCCCC	0.1	-3.726	0.0319	581	0.0208	532	0.0191
HIF-1a(bHLH)/MCF7-HIF1a-ChIP-Seq(GSE28352)/Homer	TACGTGCV	0.1	-3.619	0.0353	1120	0.04	1052.1	0.0378
Pbx3(Homeobox)/GM12878-PBX3-ChIP-Seq(GSE32465)/Homer	SCTGTCAMTCAN	0.1	-3.608	0.0356	1790	0.064	1703.2	0.0612
ZNF382(Zf)/HEK293-ZNF382.GFP-ChIP-Seq(GSE58341)/Homer	GNCTGTASTRNTGBCTCHTT	0.1	-3.443	0.0419	197	0.007	172	0.0062
RARa(NR)/K562-RARa-ChIP-Seq(Encode)/Homer	TTGAMCTTTG	0.1	-3.385	0.0442	15127	0.5405	14896.4	0.535
Tcf21(bHLH)/ArterySmoothMuscle-Tcf21-ChIP-Seq(GSE61369)/Homer	NAACAGCTGG	0.1	-3.31	0.0475	6441	0.2301	6282.5	0.2256
ZNF467(Zf)/HEK293-ZNF467.GFP-ChIP-Seq(GSE58341)/Homer	TGGGGAAGGGCM	0.1	-3.281	0.0488	5418	0.1936	5274	0.1894
Olig2(bHLH)/Neuron-Olig2-ChIP-Seq(GSE30882)/Homer	RCCATMTGTT	0.1	-3.013	0.0636	11690	0.4177	11494	0.4128
ETS:E-box(ETS,bHLH)/HPC7-Scl-ChIP-Seq(GSE22178)/Homer	AGGAARCAGCTG	0.1	-2.909	0.0704	648	0.0232	605.1	0.0217
NPAS(bHLH)/Liver-NPAS-ChIP-Seq(GSE39860)/Homer	NVCACGTG	0.1	-2.861	0.0736	8473	0.3027	8308.4	0.2984
ZNF711(Zf)/SHSY5Y-ZNF711-ChIP-Seq(GSE20673)/Homer	AGGCCTAG	0.1	-2.777	0.0798	10011	0.3577	9836.7	0.3533
ZNF165(Zf)/WHIM12-ZNF165-ChIP-Seq(GSE65937)/Homer	AAGGKGRCGCAGGCA	0.1	-2.754	0.0813	766	0.0274	721.4	0.0259
n-Myc(bHLH)/mES-nMyc-ChIP-Seq(GSE11431)/Homer	VRCCACGTGG	0.1	-2.704	0.0852	3658	0.1307	3555.2	0.1277
NeuroG2(bHLH)/Fibroblast-NeuroG2-ChIP-Seq(GSE75910)/Homer	ACCATCTGTT	0.1	-2.697	0.0856	9791	0.3498	9621.1	0.3456
ZNF415(Zf)/HEK293-ZNF415.GFP-ChIP-Seq(GSE58341)/Homer	GRTGMTRGAGCC	0.1	-2.515	0.1023	3420	0.1222	3326.8	0.1195
E2F3(E2F)/MEF-E2F3-ChIP-Seq(GSE71376)/Homer	BTKGGCGGGAAA	0.1	-2.473	0.1064	2314	0.0827	2239.5	0.0804
Sp2(Zf)/HEK293-Sp2.eGFP-ChIP-Seq(Encode)/Homer	YGGCCCCGCCCC	0.1	-2.345	0.1206	8104	0.2896	7963.8	0.286
PBX1(Homeobox)/MCF7-PBX1-ChIP-Seq(GSE28007)/Homer	GSCTGTCACTCA	0.1	-2.341	0.1207	655	0.0234	619.7	0.0223
Fli1(ETS)/CD8-FLI-ChIP-Seq(GSE20898)/Homer	NRYTTCCGGH	1	-2.287	0.127	6554	0.2342	6430.1	0.2309
ZNF41(Zf)/HEK293-ZNF41.GFP-ChIP-Seq(GSE58341)/Homer	CCTCATGGTGYCYTWYTCCCTTGTG	1	-2.177	0.1413	163	0.0058	147.4	0.0053
Max(bHLH)/K562-Max-ChIP-Seq(GSE31477)/Homer	RCCACGTGGYYN	1	-2.158	0.1437	3561	0.1272	3476.1	0.1248
HOXA2(Homeobox)/mES-Hoxa2-ChIP-Seq(Donaldson_et_al.)/Homer	GYCATCMATCAT	1	-2.046	0.1602	519	0.0185	491.2	0.0176
NFY(CCAAT)/Promoter/Homer	RGCCAATSRG	1	-1.988	0.1692	4111	0.1469	4025.1	0.1446
GFY(?)/Promoter/Homer	ACTACAATTCCC	1	-1.786	0.2064	328	0.0117	309	0.0111
Ets1-distal(ETS)/CD4+-PolII-ChIP-Seq(Barski_et_al.)/Homer	MACAGGAAGT	1	-1.625	0.2419	2138	0.0764	2089.5	0.075
ZNF692(Zf)/HEK293-ZNF692.GFP-ChIP-Seq(GSE58341)/Homer	GTGGGCCCCA	1	-1.598	0.2477	728	0.026	702.1	0.0252
Egr2(Zf)/Thymocytes-Egr2-ChIP-Seq(GSE34254)/Homer	NGCGTGGGCGGR	1	-1.516	0.2681	705	0.0252	682	0.0245
Pitx1:Ebox(Homeobox,bHLH)/Hindlimb-Pitx1-ChIP-Seq(GSE41591)/Homer	YTAATTRAWWCCAGATGT	1	-1.479	0.2774	914	0.0327	887.6	0.0319
E2F6(E2F)/Hela-E2F6-ChIP-Seq(GSE31477)/Homer	GGCGGGAARN	1	-1.476	0.2776	1961	0.0701	1919.1	0.0689
ZNF317(Zf)/HEK293-ZNF317.GFP-ChIP-Seq(GSE58341)/Homer	GTCWGCTGTYYCTCT	1	-1.447	0.2848	616	0.022	595.2	0.0214
ZNF16(Zf)/HEK293-ZNF16.GFP-ChIP-Seq(GSE58341)/Homer	MACCTTCYATGGCTCCCTAKTGCCY	1	-1.318	0.323	54	0.0019	49.6	0.0018
Srebp1a(bHLH)/HepG2-Srebp1a-ChIP-Seq(GSE31477)/Homer	RTCACSCCAY	1	-1.316	0.323	1249	0.0446	1221.8	0.0439
Srebp2(bHLH)/HepG2-Srebp2-ChIP-Seq(GSE31477)/Homer	CGGTCACSCCAC	1	-1.239	0.3477	815	0.0291	795	0.0286
c-Myc(bHLH)/mES-cMyc-ChIP-Seq(GSE11431)/Homer	VVCCACGTGG	1	-1.101	0.398	2625	0.0938	2590.3	0.093
Maz(Zf)/HepG2-Maz-ChIP-Seq(GSE31477)/Homer	GGGGGGGG	1	-1.071	0.409	7140	0.2551	7073.2	0.254
Egr1(Zf)/K562-Egr1-ChIP-Seq(GSE32465)/Homer	TGCGTGGGYG	1	-1.063	0.4108	3437	0.1228	3397.9	0.122
Cdx2(Homeobox)/mES-Cdx2-ChIP-Seq(GSE14586)/Homer	GYMATAAAAH	1	-1.004	0.4347	2929	0.1047	2896.9	0.104
KLF5(Zf)/LoVo-KLF5-ChIP-Seq(GSE49402)/Homer	DGGGYGKGGC	1	-0.9829	0.4427	6839	0.2444	6780.1	0.2435
VDR(NR),DR3/GM10855-VDR+vitD-ChIP-Seq(GSE22484)/Homer	ARAGGTCANWGAGTTCANNN	1	-0.9734	0.4456	1300	0.0464	1282.5	0.0461
ELF5(ETS)/T47D-ELF5-ChIP-Seq(GSE30407)/Homer	ACVAGGAAGT	1	-0.6649	0.6049	4368	0.1561	4347.5	0.1561
Pax7(Paired,Homeobox)/Myoblast-Pax7-ChIP-Seq(GSE25064)/Homer	TAATCAATTA	1	-0.6456	0.6149	341	0.0122	340.2	0.0122
GLI3(Zf)/Limb-GLI3-ChIP-Chip(GSE11077)/Homer	CGTGGGTGGTCC	1	-0.6288	0.6236	747	0.0267	745.9	0.0268
p73(p53)/Trachea-p73-ChIP-Seq(PRJNA310161)/Homer	NRRRCAWGTCCDGRCATGYY	1	-0.6103	0.6335	282	0.0101	282.2	0.0101
SF1(NR)/H295R-Nr5a1-ChIP-Seq(GSE44220)/Homer	CAAGGHCANV	1	-0.5526	0.6692	2943	0.1052	2937.5	0.1055
Atoh1(bHLH)/Cerebellum-Atoh1-ChIP-Seq(GSE22111)/Homer	VNRVCAGCTGGY	1	-0.5223	0.6878	7239	0.2586	7218.7	0.2593
EBNA1(EBV-virus)/Raji-EBNA1-ChIP-Seq(GSE30709)/Homer	GGYAGCAYDTGCTDCCCNNN	1	-0.4937	0.7058	106	0.0038	108.9	0.0039
MNT(bHLH)/HepG2-MNT-ChIP-Seq(Encode)/Homer	DGCACACGTG	1	-0.4866	0.7089	5555	0.1985	5545.2	0.1992
Zfp809(Zf)/ES-Zfp809-ChIP-Seq(GSE70799)/Homer	GGGGCTYGKCTGGGA	1	-0.4734	0.7163	1178	0.0421	1182.8	0.0425
T1ISRE(IRF)/ThioMac-Ifnb-Expression/Homer	ACTTTCGTTTCT	1	-0.4506	0.7308	55	0.002	57.1	0.0021
RAR:RXR(NR),DR5/ES-RAR-ChIP-Seq(GSE56893)/Homer	RGGTCADNNAGAGGTCAV	1	-0.4228	0.7493	171	0.0061	175.6	0.0063
Pax7(Paired,Homeobox),longest/Myoblast-Pax7-ChIP-Seq(GSE25064)/Homer	NTAATTDGCYAATTANNWWD	1	-0.4013	0.7635	70	0.0025	73.2	0.0026
Nr5a2(NR)/Pancreas-LRH1-ChIP-Seq(GSE34295)/Homer	BTCAAGGTCA	1	-0.3851	0.7739	4443	0.1587	4448.6	0.1598
ELF3(ETS)/PDAC-ELF3-ChIP-Seq(GSE64557)/Homer	ANCAGGAAGT	1	-0.3672	0.7856	4488	0.1604	4495.8	0.1615
p53(p53)/Saos-p53-ChIP-Seq(GSE15780)/Homer	RRCATGYCYRGRCATGYYYN	1	-0.3361	0.806	553	0.0198	563.6	0.0202
p53(p53)/Saos-p53-ChIP-Seq/Homer	RRCATGYCYRGRCATGYYYN	1	-0.3361	0.806	553	0.0198	563.6	0.0202
KLF3(Zf)/MEF-Klf3-ChIP-Seq(GSE44748)/Homer	NRGCCCCRCCCHBNN	1	-0.3313	0.8077	2660	0.095	2674.2	0.096
SpiB(ETS)/OCILY3-SPIB-ChIP-Seq(GSE56857)/Homer	AAAGRGGAAGTG	1	-0.2729	0.854	1330	0.0475	1348.8	0.0484
HRE(HSF)/HepG2-HSF1-ChIP-Seq(GSE31477)/Homer	BSTTCTRGAABVTTCYAGAA	1	-0.2293	0.8897	985	0.0352	1005.8	0.0361
TCF4(bHLH)/SHSY5Y-TCF4-ChIP-Seq(GSE96915)/Homer	SMCATCTGKH	1	-0.2284	0.8897	9561	0.3416	9576.8	0.344
Elk4(ETS)/Hela-Elk4-ChIP-Seq(GSE31477)/Homer	NRYTTCCGGY	1	-0.1981	0.9129	2792	0.0998	2823	0.1014
E2F4(E2F)/K562-E2F4-ChIP-Seq(GSE31477)/Homer	GGCGGGAAAH	1	-0.1551	0.9505	1364	0.0487	1395.6	0.0501
ETV4(ETS)/HepG2-ETV4-ChIP-Seq(ENCODE)/Homer	ACCGGAAGTG	1	-0.1532	0.9505	6625	0.2367	6666.4	0.2394
FOXA1:AR(Forkhead,NR)/LNCAP-AR-ChIP-Seq(GSE27824)/Homer	AGTAAACAAAAAAGAACAND	1	-0.1458	0.9543	251	0.009	267.6	0.0096
ZBTB12(Zf)/HEK293-ZBTB12.GFP-ChIP-Seq(GSE58341)/Homer	NGNTCTAGAACCNGV	1	-0.1378	0.9593	2571	0.0919	2612.3	0.0938
E2F(E2F)/Hela-CellCycle-Expression/Homer	TTSGCGCGAAAA	1	-0.1119	0.9819	138	0.0049	152.6	0.0055
Klf4(Zf)/mES-Klf4-ChIP-Seq(GSE11431)/Homer	GCCACACCCA	1	-0.1115	0.9819	2105	0.0752	2149.3	0.0772
LRF(Zf)/Erythroblasts-ZBTB7A-ChIP-Seq(GSE74977)/Homer	AAGACCCYYN	1	-0.08835	1	7594	0.2713	7656.5	0.275
HRE(HSF)/Striatum-HSF1-ChIP-Seq(GSE38000)/Homer	TTCTAGAABNTTCTA	1	-0.08281	1	1397	0.0499	1441.1	0.0518
HNF1b(Homeobox)/PDAC-HNF1B-ChIP-Seq(GSE64557)/Homer	GTTAATNATTAA	1	-0.07599	1	510	0.0182	540.2	0.0194
ZNF528(Zf)/HEK293-ZNF528.GFP-ChIP-Seq(GSE58341)/Homer	AGAAATGACTTCCCT	1	-0.07383	1	46	0.0016	56.8	0.002
EKLF(Zf)/Erythrocyte-Klf1-ChIP-Seq(GSE20478)/Homer	NWGGGTGTGGCY	1	-0.06955	1	1302	0.0465	1348.3	0.0484
RARg(NR)/ES-RARg-ChIP-Seq(GSE30538)/Homer	AGGTCAAGGTCA	1	-0.05838	1	169	0.006	189.3	0.0068
PU.1(ETS)/ThioMac-PU.1-ChIP-Seq(GSE21512)/Homer	AGAGGAAGTG	1	-0.05609	1	2980	0.1065	3047.3	0.1094
Nr5a2(NR)/mES-Nr5a2-ChIP-Seq(GSE19019)/Homer	BTCAAGGTCA	1	-0.0455	1	3236	0.1156	3310.6	0.1189
ETV1(ETS)/GIST48-ETV1-ChIP-Seq(GSE22441)/Homer	AACCGGAAGT	1	-0.03938	1	8299	0.2965	8390.8	0.3014
Hnf1(Homeobox)/Liver-Foxa2-Chip-Seq(GSE25694)/Homer	GGTTAAWCATTAA	1	-0.01857	1	464	0.0166	507	0.0182
GFY-Staf(?,Zf)/Promoter/Homer	RACTACAATTCCCAGAAKGC	1	-0.005522	1	141	0.005	172.5	0.0062
NRF(NRF)/Promoter/Homer	STGCGCATGCGC	1	-0.005219	1	528	0.0189	585.2	0.021
ETS:RUNX(ETS,Runt)/Jurkat-RUNX1-ChIP-Seq(GSE17954)/Homer	RCAGGATGTGGT	1	-0.003651	1	436	0.0156	491.3	0.0176
GABPA(ETS)/Jurkat-GABPa-ChIP-Seq(GSE17954)/Homer	RACCGGAAGT	1	-0.00192	1	5401	0.193	5564.8	0.1999
E2F1(E2F)/Hela-E2F1-ChIP-Seq(GSE22478)/Homer	CWGGCGGGAA	1	-0.00166	1	580	0.0207	649.5	0.0233
EHF(ETS)/LoVo-EHF-ChIP-Seq(GSE49402)/Homer	AVCAGGAAGT	1	-0.001322	1	7647	0.2732	7831.7	0.2813
KLF10(Zf)/HEK293-KLF10.GFP-ChIP-Seq(GSE58341)/Homer	GGGGGTGTGTCC	1	-0.001269	1	3072	0.1098	3215.5	0.1155
NRF1(NRF)/MCF7-NRF1-ChIP-Seq(Unpublished)/Homer	CTGCGCATGCGC	1	-0.001144	1	283	0.0101	335.2	0.012
ZBTB33(Zf)/GM12878-ZBTB33-ChIP-Seq(GSE32465)/Homer	GGVTCTCGCGAGAAC	1	-0.000736	1	59	0.0021	86.3	0.0031
ZFP3(Zf)/HEK293-ZFP3.GFP-ChIP-Seq(GSE58341)/Homer	GGGTTTTGAAGGATGARTAGGAGTT	1	-0.000494	1	3	0.0001	12.9	0.0005
HINFP(Zf)/K562-HINFP.eGFP-ChIP-Seq(Encode)/Homer	TWVGGTCCGC	1	-0.000474	1	712	0.0254	798.4	0.0287
TR4(NR),DR1/Hela-TR4-ChIP-Seq(GSE24685)/Homer	GAGGTCAAAGGTCA	1	-0.000474	1	712	0.0254	798.9	0.0287
ZBTB18(Zf)/HEK293-ZBTB18.GFP-ChIP-Seq(GSE58341)/Homer	AACATCTGGA	1	-0.000462	1	3137	0.1121	3297.1	0.1184
Elf4(ETS)/BMDM-Elf4-ChIP-Seq(GSE88699)/Homer	ACTTCCKGKT	1	-0.000128	1	6045	0.216	6266.3	0.2251
Elk1(ETS)/Hela-Elk1-ChIP-Seq(GSE31477)/Homer	HACTTCCGGY	1	-0.000122	1	2766	0.0988	2937.5	0.1055
ETS1(ETS)/Jurkat-ETS1-ChIP-Seq(GSE17954)/Homer	ACAGGAAGTG	1	-0.000107	1	6138	0.2193	6363.4	0.2285
ZNF669(Zf)/HEK293-ZNF669.GFP-ChIP-Seq(GSE58341)/Homer	GARTGGTCATCGCCC	1	-6.2e-05	1	313	0.0112	383	0.0138
RAR:RXR(NR),DR5/ES-RAR-ChIP-Seq(GSE56893)/Homer	AGGTCAAGGTCA	1	-1e-06	1	613	0.0219	731	0.0263
Ronin(THAP)/ES-Thap11-ChIP-Seq(GSE51522)/Homer	RACTACAACTCCCAGVAKGC	1	0	1	43	0.0015	88.3	0.0032
OCT:OCT(POU,Homeobox)/NPC-OCT6-ChIP-Seq(GSE43916)/Homer	YATGCATATRCATRT	1	0	1	285	0.0102	384.3	0.0138
ELF1(ETS)/Jurkat-ELF1-ChIP-Seq(SRA014231)/Homer	AVCCGGAAGT	1	0	1	2580	0.0922	2854.4	0.1025
YY1(Zf)/Promoter/Homer	CAAGATGGCGGC	1	0	1	210	0.0075	308.3	0.0111
E2F7(E2F)/Hela-E2F7-ChIP-Seq(GSE32673)/Homer	VDTTTCCCGCCA	1	0	1	245	0.0088	355.4	0.0128
GFX(?)/Promoter/Homer	ATTCTCGCGAGA	1	0	1	3	0.0001	30	0.0011
ETS(ETS)/Promoter/Homer	AACCGGAAGT	1	0	1	1585	0.0566	1861.5	0.0669
ZKSCAN1(Zf)/HepG2-ZKSCAN1-ChIP-Seq(Encode)/Homer	GCACAYAGTAGGKCY	1	0	1	126	0.0045	226.4	0.0081
