# Supplementary material for: Open chromatin dynamics in prosensory cells of the embryonic mouse cochlea
Source: Sci Rep. 2019 Jun 21;9:9060. doi: 10.1038/s41598-019-45515-2 (PMC6588700; doi:10.1038/s41598-019-45515-2)
Supplement: Supplementary file 6 — Supplementary data 5 [file 41598_2019_45515_MOESM6_ESM.xlsx]

## Sheet: peaks
	PeakID	fc.E14.5VSE12	fc.E16VSE12	fc.E16VSE14.5	logCPM	DE.E14.5VSE12	DE.E16VSE12	DE.E16VSE14.5	pval.E14.5VSE12	pval.E16VSE12	pval.E16VSE14.5	padj.E14.5VSE12	padj.E16VSE12	padj.E16VSE14.5	Chr	Start	End	Strand	Peak.Score	Focus.Ratio.Region.Size	Annotation	Detailed.Annotation	Distance.to.TSS	Nearest.PromoterID	Entrez.ID	Nearest.Unigene	Nearest.Refseq	Nearest.Ensembl	Gene.Name	Gene.Alias	Gene.Description	Gene.Type
1	Peak_1	-0.468588	-1.34342	-0.874836	2.35465	NO	NO	NO	0.539392	0.103328	0.160677	0.988114	0.672893	0.999909	chr1	3181385	3181783	+	0	NA	Intergenic	RLTR13A|LTR|ERVK	479995	NM_001011874	497097	Mm.454496	NM_001011874	ENSMUSG00000051951	Xkr4	AY534250|Gm210|XRG4|mKIAA1889	X-linked Kx blood group related 4	protein-coding
2	Peak_2	1.0196	1.35387	0.334269	3.71265	NO	NO	NO	0.12473	0.0389264	0.420856	0.931271	0.543265	0.999909	chr1	3389977	3390375	+	0	NA	intron (NM_001011874, intron 2 of 2)	intron (NM_001011874, intron 2 of 2)	271403	NM_001011874	497097	Mm.454496	NM_001011874	ENSMUSG00000051951	Xkr4	AY534250|Gm210|XRG4|mKIAA1889	X-linked Kx blood group related 4	protein-coding
3	Peak_3	0.885065	1.08648	0.201418	3.00638	NO	NO	NO	0.267882	0.170806	0.679916	0.959926	0.746226	0.999909	chr1	3456575	3456973	+	0	NA	intron (NM_001011874, intron 1 of 2)	intron (NM_001011874, intron 1 of 2)	204805	NM_001011874	497097	Mm.454496	NM_001011874	ENSMUSG00000051951	Xkr4	AY534250|Gm210|XRG4|mKIAA1889	X-linked Kx blood group related 4	protein-coding
4	Peak_4	-0.712708	-0.178307	0.5344	5.54753	NO	NO	NO	0.0737248	0.651759	0.136902	0.907935	0.946267	0.999909	chr1	3661505	3661903	+	0	NA	promoter-TSS (NM_001011874)	promoter-TSS (NM_001011874)	-125	NM_001011874	497097	Mm.454496	NM_001011874	ENSMUSG00000051951	Xkr4	AY534250|Gm210|XRG4|mKIAA1889	X-linked Kx blood group related 4	protein-coding
5	Peak_5	-0.412815	-0.60083	-0.188015	2.36055	NO	NO	NO	0.61111	0.468258	0.763613	0.99063	0.900344	0.999909	chr1	3903684	3904082	+	0	NA	Intergenic	Intergenic	-242304	NM_001011874	497097	Mm.454496	NM_001011874	ENSMUSG00000051951	Xkr4	AY534250|Gm210|XRG4|mKIAA1889	X-linked Kx blood group related 4	protein-coding
6	Peak_6	1.37114	1.78987	0.418734	2.65899	NO	NO	NO	0.182236	0.0736837	0.460693	0.952873	0.629693	0.999909	chr1	3916303	3916701	+	0	NA	Intergenic	Intergenic	-254923	NM_001011874	497097	Mm.454496	NM_001011874	ENSMUSG00000051951	Xkr4	AY534250|Gm210|XRG4|mKIAA1889	X-linked Kx blood group related 4	protein-coding
7	Peak_7	-0.76068	-0.958336	-0.197656	2.32776	NO	NO	NO	0.335588	0.239018	0.752968	0.965732	0.79849	0.999909	chr1	4316903	4317301	+	0	NA	intron (NM_001195662, intron 3 of 3)	intron (NM_001195662, intron 3 of 3)	33293	NM_011283	19888	Mm.294263	NM_011283	ENSMUSG00000025900	Rp1	Dcdc3|Orp1|Rp1h|mG145	retinitis pigmentosa 1 (human)	protein-coding
8	Peak_8	0.0676544	-0.734647	-0.802302	2.47693	NO	NO	NO	0.938589	0.419787	0.265078	0.997839	0.884826	0.999909	chr1	4322506	4322904	+	0	NA	intron (NM_001195662, intron 3 of 3)	intron (NM_001195662, intron 3 of 3)	27690	NM_011283	19888	Mm.294263	NM_011283	ENSMUSG00000025900	Rp1	Dcdc3|Orp1|Rp1h|mG145	retinitis pigmentosa 1 (human)	protein-coding
9	Peak_9	-0.421862	-0.307181	0.114682	1.98435	NO	NO	NO	0.647346	0.74059	0.8588	0.992129	0.962799	0.999909	chr1	4471213	4471611	+	0	NA	Intergenic	Intergenic	16023	NM_001289467	20671	Mm.279103	NM_011441	ENSMUSG00000025902	Sox17	-	SRY (sex determining region Y)-box 17	protein-coding
10	Peak_10	-0.316788	-0.677199	-0.360411	3.40506	NO	NO	NO	0.55775	0.226693	0.381384	0.988691	0.789807	0.999909	chr1	4482198	4482596	+	0	NA	exon (NM_001289464, exon 4 of 4)	exon (NM_001289464, exon 4 of 4)	5038	NM_001289467	20671	Mm.279103	NM_011441	ENSMUSG00000025902	Sox17	-	SRY (sex determining region Y)-box 17	protein-coding
11	Peak_11	-0.802422	-0.868522	-0.0660999	3.5687	NO	NO	NO	0.131495	0.10552	0.881462	0.935724	0.675907	0.999909	chr1	4483198	4483596	+	0	NA	exon (NM_001289464, exon 3 of 4)	exon (NM_001289464, exon 3 of 4)	4038	NM_001289467	20671	Mm.279103	NM_011441	ENSMUSG00000025902	Sox17	-	SRY (sex determining region Y)-box 17	protein-coding
12	Peak_12	0.788433	0.541453	-0.24698	3.02786	NO	NO	NO	0.316272	0.498793	0.651863	0.96027	0.909255	0.999909	chr1	4486999	4487397	+	0	NA	5' UTR (NM_001289464, exon 1 of 4)	5' UTR (NM_001289464, exon 1 of 4)	237	NM_001289467	20671	Mm.279103	NM_011441	ENSMUSG00000025902	Sox17	-	SRY (sex determining region Y)-box 17	protein-coding
13	Peak_13	-0.0278554	-0.0850903	-0.0572349	5.36478	NO	NO	NO	0.941836	0.824954	0.859569	0.997839	0.974396	0.999909	chr1	4561699	4562097	+	0	NA	Intergenic	CpG	-74463	NM_011441	20671	Mm.279103	NM_011441	ENSMUSG00000025902	Sox17	-	SRY (sex determining region Y)-box 17	protein-coding
14	Peak_14	-0.358901	-0.476218	-0.117318	2.20869	NO	NO	NO	0.67421	0.584238	0.852759	0.993474	0.929392	0.999909	chr1	4644052	4644450	+	0	NA	Intergenic	Intergenic	131556	NR_033530	27395	Mm.182927	NM_025300	ENSMUSG00000033845	Mrpl15	HSPC145|MRP-L7|Rpml7	mitochondrial ribosomal protein L15	protein-coding
15	Peak_15	2.54532	2.61941	0.0740885	2.64203	NO	NO	NO	0.0309301	0.0259738	0.891569	0.840371	0.492858	0.999909	chr1	4661716	4662114	+	0	NA	Intergenic	Intergenic	113892	NR_033530	27395	Mm.182927	NM_025300	ENSMUSG00000033845	Mrpl15	HSPC145|MRP-L7|Rpml7	mitochondrial ribosomal protein L15	protein-coding
16	Peak_16	-0.202879	0.112476	0.315356	2.19696	NO	NO	NO	0.818532	0.897581	0.588251	0.996452	0.984422	0.999909	chr1	4712794	4713192	+	0	NA	Intergenic	Intergenic	62814	NR_033530	27395	Mm.182927	NM_025300	ENSMUSG00000033845	Mrpl15	HSPC145|MRP-L7|Rpml7	mitochondrial ribosomal protein L15	protein-coding
17	Peak_17	-0.140685	-0.160302	-0.0196166	2.62673	NO	NO	NO	0.851148	0.833037	0.9701	0.996452	0.975822	0.999909	chr1	4729489	4729887	+	0	NA	Intergenic	Intergenic	46119	NR_033530	27395	Mm.182927	NM_025300	ENSMUSG00000033845	Mrpl15	HSPC145|MRP-L7|Rpml7	mitochondrial ribosomal protein L15	protein-coding
18	Peak_18	0.21401	0.789022	0.575012	2.27015	NO	NO	NO	0.82236	0.389272	0.312816	0.996452	0.875783	0.999909	chr1	4770159	4770557	+	0	NA	intron (NR_033530, intron 2 of 3)	intron (NR_033530, intron 2 of 3)	5449	NR_033530	27395	Mm.182927	NM_025300	ENSMUSG00000033845	Mrpl15	HSPC145|MRP-L7|Rpml7	mitochondrial ribosomal protein L15	protein-coding
19	Peak_19	-0.234528	-0.217278	0.0172491	4.75525	NO	NO	NO	0.555446	0.588329	0.956822	0.988691	0.930822	0.999909	chr1	4775620	4776018	+	0	NA	promoter-TSS (NM_001177658)	promoter-TSS (NM_001177658)	-12	NM_001177658	27395	Mm.182927	NM_025300	ENSMUSG00000033845	Mrpl15	HSPC145|MRP-L7|Rpml7	mitochondrial ribosomal protein L15	protein-coding
20	Peak_20	0.317598	0.810986	0.493388	5.42324	NO	NO	NO	0.456366	0.0556	0.160106	0.979038	0.590988	0.999909	chr1	4797767	4798165	+	0	NA	promoter-TSS (NM_008866)	promoter-TSS (NM_008866)	-8	NM_008866	18777	Mm.299955	NM_008866	ENSMUSG00000025903	Lypla1	Pla1a	lysophospholipase 1	protein-coding
21	Peak_21	-0.845924	-0.0517021	0.794222	2.19519	NO	NO	NO	0.334584	0.950809	0.201549	0.965732	0.992115	0.999909	chr1	4819429	4819827	+	0	NA	intron (NM_008866, intron 3 of 8)	intron (NM_008866, intron 3 of 8)	21654	NM_008866	18777	Mm.299955	NM_008866	ENSMUSG00000025903	Lypla1	Pla1a	lysophospholipase 1	protein-coding
22	Peak_22	0.172329	0.603369	0.43104	5.67796	NO	NO	NO	0.66621	0.129349	0.20457	0.992572	0.705501	0.999909	chr1	4847815	4848213	+	0	NA	promoter-TSS (NM_001159751)	promoter-TSS (NM_001159751)	239	NM_001159750	21399	Mm.207263	NM_011541	ENSMUSG00000033813	Tcea1	S-II	transcription elongation factor A (SII) 1	protein-coding
23	Peak_23	0.468882	-0.369943	-0.838825	3.86434	NO	NO	NO	0.400101	0.52794	0.0570916	0.975982	0.917036	0.999909	chr1	4900821	4901219	+	0	NA	intron (NM_001177795, intron 5 of 5)	intron (NM_001177795, intron 5 of 5)	52611	NM_001159751	21399	Mm.207263	NM_011541	ENSMUSG00000033813	Tcea1	S-II	transcription elongation factor A (SII) 1	protein-coding
24	Peak_24	1.14371	1.69607	0.552351	2.52125	NO	NO	NO	0.265414	0.0865726	0.312604	0.959926	0.647588	0.999909	chr1	4960652	4961050	+	0	NA	intron (NM_001177795, intron 2 of 5)	intron (NM_001177795, intron 2 of 5)	47964	NM_001290372	58175	Mm.103771	NM_021374	ENSMUSG00000002459	Rgs20	2900073E09Rik|Rgsz1	regulator of G-protein signaling 20	protein-coding
25	Peak_25	-0.317373	-0.483889	-0.166516	3.48158	NO	NO	NO	0.615265	0.447409	0.749901	0.99063	0.894365	0.999909	chr1	5008554	5008952	+	0	NA	promoter-TSS (NM_001290372)	promoter-TSS (NM_001290372)	62	NM_001290372	58175	Mm.103771	NM_021374	ENSMUSG00000002459	Rgs20	2900073E09Rik|Rgsz1	regulator of G-protein signaling 20	protein-coding
26	Peak_26	0.339933	0.469976	0.130043	4.09656	NO	NO	NO	0.494687	0.343959	0.702167	0.983526	0.855947	0.999909	chr1	5009373	5009771	+	0	NA	promoter-TSS (NM_001290372)	promoter-TSS (NM_001290372)	48	NM_021374	58175	Mm.103771	NM_021374	ENSMUSG00000002459	Rgs20	2900073E09Rik|Rgsz1	regulator of G-protein signaling 20	protein-coding
27	Peak_27	-0.692726	-0.190911	0.501815	3.31566	NO	NO	NO	0.227588	0.733064	0.231946	0.955322	0.961275	0.999909	chr1	5012804	5013202	+	0	NA	intron (NM_001177795, intron 1 of 5)	intron (NM_001177795, intron 1 of 5)	-3383	NM_021374	58175	Mm.103771	NM_021374	ENSMUSG00000002459	Rgs20	2900073E09Rik|Rgsz1	regulator of G-protein signaling 20	protein-coding
28	Peak_28	-1.02905	-0.738136	0.290914	2.58837	NO	NO	NO	0.171369	0.320497	0.635232	0.948971	0.844298	0.999909	chr1	5060315	5060713	+	0	NA	promoter-TSS (NM_001177795)	promoter-TSS (NM_001177795)	-148	NM_001177795	58175	Mm.103771	NM_021374	ENSMUSG00000002459	Rgs20	2900073E09Rik|Rgsz1	regulator of G-protein signaling 20	protein-coding
29	Peak_29	-0.103762	0.16127	0.265032	4.98615	NO	NO	NO	0.819959	0.723211	0.494677	0.996452	0.959014	0.999909	chr1	5073166	5073564	+	0	NA	intron (NM_133826, intron 1 of 13)	CpG	198	NM_001310442	108664	Mm.27082	NM_133826	ENSMUSG00000033793	Atp6v1h	0710001F19Rik|AU022349|CGI-11|SFD|SFDalpha|SFDbeta|VMA13	ATPase, H+ transporting, lysosomal V1 subunit H	protein-coding
30	Peak_30	1.59782	1.36987	-0.22795	2.56095	NO	NO	NO	0.104084	0.17574	0.671238	0.918065	0.749241	0.999909	chr1	5173537	5173935	+	0	NA	Intergenic	Intergenic	100569	NM_001310442	108664	Mm.27082	NM_133826	ENSMUSG00000033793	Atp6v1h	0710001F19Rik|AU022349|CGI-11|SFD|SFDalpha|SFDbeta|VMA13	ATPase, H+ transporting, lysosomal V1 subunit H	protein-coding
31	Peak_31	1.07988	0.516861	-0.563016	2.5445	NO	NO	NO	0.221062	0.58014	0.300232	0.954504	0.928996	0.999909	chr1	5251161	5251559	+	0	NA	Intergenic	ETnERV2-int|LTR|ERVK	178193	NM_001310442	108664	Mm.27082	NM_133826	ENSMUSG00000033793	Atp6v1h	0710001F19Rik|AU022349|CGI-11|SFD|SFDalpha|SFDbeta|VMA13	ATPase, H+ transporting, lysosomal V1 subunit H	protein-coding
32	Peak_32	-0.12014	-1.01844	-0.898304	4.29598	NO	NO	NO	0.770396	0.0207449	0.00756509	0.996452	0.463977	0.999909	chr1	5264000	5264398	+	0	NA	Intergenic	Intergenic	191032	NM_001310442	108664	Mm.27082	NM_133826	ENSMUSG00000033793	Atp6v1h	0710001F19Rik|AU022349|CGI-11|SFD|SFDalpha|SFDbeta|VMA13	ATPase, H+ transporting, lysosomal V1 subunit H	protein-coding
33	Peak_33	-0.100056	-0.391799	-0.291742	4.49261	NO	NO	NO	0.795053	0.324241	0.310259	0.996452	0.846779	0.999909	chr1	5578489	5578887	+	0	NA	5' UTR (NM_001204371, exon 1 of 4)	5' UTR (NM_001204371, exon 1 of 4)	114	NM_001318735	18387	Mm.7977	NM_011011	ENSMUSG00000025905	Oprk1	K-OR-1|KOR|KOR-1|MSL-1|Oprk2|R21	opioid receptor, kappa 1	protein-coding
34	Peak_34	-0.528648	-0.667189	-0.138541	3.5014	NO	NO	NO	0.321008	0.217929	0.740867	0.961869	0.783226	0.999909	chr1	5906940	5907338	+	0	NA	exon (NM_010342, exon 1 of 1)	exon (NM_010342, exon 1 of 1)	340	NM_010342	226304	Mm.291110	NM_010342	ENSMUSG00000033774	Npbwr1	Gpr7|Nbpwr1	neuropeptides B/W receptor 1	protein-coding
35	Peak_35	1.76505	2.00111	0.236061	2.89402	NO	NO	NO	0.061609	0.0313717	0.617436	0.902553	0.515273	0.999909	chr1	6142635	6143033	+	0	NA	Intergenic	MER5A1|DNA|MER1_type	-61909	NM_009826	12421	Mm.293811	NM_009826	ENSMUSG00000025907	Rb1cc1	2900055E04Rik|5930404L04Rik|Cc1|FIP200|LaXp180	RB1-inducible coiled-coil 1	protein-coding
36	Peak_36	0.0383858	0.209015	0.170629	5.51875	NO	NO	NO	0.929666	0.631251	0.65752	0.997839	0.942212	0.999909	chr1	6204683	6205081	+	0	NA	5' UTR (NM_009826, exon 1 of 24)	5' UTR (NM_009826, exon 1 of 24)	139	NM_009826	12421	Mm.293811	NM_009826	ENSMUSG00000025907	Rb1cc1	2900055E04Rik|5930404L04Rik|Cc1|FIP200|LaXp180	RB1-inducible coiled-coil 1	protein-coding
37	Peak_37	0.0375435	0.286136	0.248593	2.34497	NO	NO	NO	0.965611	0.740692	0.662703	0.9989	0.962799	0.999909	chr1	6262313	6262711	+	0	NA	intron (NM_009826, intron 22 of 23)	intron (NM_009826, intron 22 of 23)	57769	NM_009826	12421	Mm.293811	NM_009826	ENSMUSG00000025907	Rb1cc1	2900055E04Rik|5930404L04Rik|Cc1|FIP200|LaXp180	RB1-inducible coiled-coil 1	protein-coding
38	Peak_38	-0.692066	-0.497653	0.194413	4.04626	NO	NO	NO	0.0995531	0.236438	0.531058	0.917099	0.797496	0.999909	chr1	6349070	6349468	+	0	NA	promoter-TSS (NM_001195732)	promoter-TSS (NM_001195732)	-143	NM_001195732	620393	Mm.388992	NM_001195732	ENSMUSG00000087247	Fam150a	EG620393	family with sequence similarity 150, member A	protein-coding
39	Peak_39	0.0389008	-0.19097	-0.229871	4.5422	NO	NO	NO	0.925038	0.651927	0.471648	0.997839	0.946369	0.999909	chr1	6372898	6373296	+	0	NA	intron (NM_001195732, intron 1 of 4)	CpG	23685	NM_001195732	620393	Mm.388992	NM_001195732	ENSMUSG00000087247	Fam150a	EG620393	family with sequence similarity 150, member A	protein-coding
40	Peak_40	0.258859	0.443478	0.184619	2.16618	NO	NO	NO	0.788138	0.643882	0.760416	0.996452	0.944543	0.999909	chr1	6396292	6396690	+	0	NA	Intergenic	Intergenic	47079	NM_001195732	620393	Mm.388992	NM_001195732	ENSMUSG00000087247	Fam150a	EG620393	family with sequence similarity 150, member A	protein-coding
41	Peak_41	0.136865	0.227568	0.090703	1.99346	NO	NO	NO	0.891862	0.820057	0.890044	0.99667	0.973344	0.999909	chr1	6400168	6400566	+	0	NA	Intergenic	B3|SINE|B2	50955	NM_001195732	620393	Mm.388992	NM_001195732	ENSMUSG00000087247	Fam150a	EG620393	family with sequence similarity 150, member A	protein-coding
42	Peak_42	0.970366	1.42238	0.452011	3.92805	NO	NO	NO	0.102555	0.0141285	0.196486	0.917632	0.423177	0.999909	chr1	6431313	6431711	+	0	NA	Intergenic	CpG	-45800	NM_001244693	240690	Mm.234612	NM_173868	ENSMUSG00000033740	St18	AV348974|Myt3|NZF-3|Nzf3|mKIAA0535	suppression of tumorigenicity 18	protein-coding
43	Peak_43	-0.0390501	0.514003	0.553053	2.7235	NO	NO	NO	0.963081	0.529891	0.345615	0.998705	0.917702	0.999909	chr1	6437995	6438393	+	0	NA	Intergenic	Intergenic	-39118	NM_001244693	240690	Mm.234612	NM_173868	ENSMUSG00000033740	St18	AV348974|Myt3|NZF-3|Nzf3|mKIAA0535	suppression of tumorigenicity 18	protein-coding
44	Peak_44	-0.951307	-0.65833	0.292977	2.49454	NO	NO	NO	0.204406	0.376535	0.618043	0.953494	0.870431	0.999909	chr1	6439020	6439418	+	0	NA	Intergenic	Intergenic	-38093	NM_001244693	240690	Mm.234612	NM_173868	ENSMUSG00000033740	St18	AV348974|Myt3|NZF-3|Nzf3|mKIAA0535	suppression of tumorigenicity 18	protein-coding
45	Peak_45	-0.0565438	1.06744	1.12399	3.79053	NO	NO	NO	0.93229	0.0912182	0.0205092	0.997839	0.655851	0.999909	chr1	6795184	6795582	+	0	NA	intron (NR_045189, intron 7 of 22)	intron (NR_045189, intron 7 of 22)	75251	NM_173868	240690	Mm.234612	NM_173868	ENSMUSG00000033740	St18	AV348974|Myt3|NZF-3|Nzf3|mKIAA0535	suppression of tumorigenicity 18	protein-coding
46	Peak_46	2.01914	2.03091	0.0117699	3.02147	NO	NO	NO	0.0385296	0.038586	0.982876	0.874202	0.54192	0.999909	chr1	6856798	6857196	+	0	NA	Intergenic	Intergenic	136865	NM_173868	240690	Mm.234612	NM_173868	ENSMUSG00000033740	St18	AV348974|Myt3|NZF-3|Nzf3|mKIAA0535	suppression of tumorigenicity 18	protein-coding
47	Peak_47	0.921832	1.76909	0.84726	2.47099	NO	NO	NO	0.402256	0.0873195	0.18286	0.975982	0.648739	0.999909	chr1	6963890	6964288	+	0	NA	Intergenic	Intergenic	-114912	NM_183028	319263	Mm.21539	NM_183028	ENSMUSG00000051285	Pcmtd1	8430411F12Rik|A030012M09Rik	protein-L-isoaspartate (D-aspartate) O-methyltransferase domain containing 1	protein-coding
48	Peak_48	-1.26676	-2.80341	-1.53666	2.35797	NO	DOWN	NO	0.0936421	0.000798412	0.0397768	0.912433	0.141726	0.999909	chr1	7042354	7042752	+	0	NA	Intergenic	RMER10A|LTR|ERVL	-36448	NM_183028	319263	Mm.21539	NM_183028	ENSMUSG00000051285	Pcmtd1	8430411F12Rik|A030012M09Rik	protein-L-isoaspartate (D-aspartate) O-methyltransferase domain containing 1	protein-coding
49	Peak_49	-0.0179711	0.265998	0.283969	6.89386	NO	NO	NO	0.963674	0.500246	0.447288	0.9989	0.909516	0.999909	chr1	7078761	7079159	+	0	NA	promoter-TSS (NM_183028)	promoter-TSS (NM_183028)	-41	NM_183028	319263	Mm.21539	NM_183028	ENSMUSG00000051285	Pcmtd1	8430411F12Rik|A030012M09Rik	protein-L-isoaspartate (D-aspartate) O-methyltransferase domain containing 1	protein-coding
50	Peak_50	0.544121	0.33036	-0.213761	3.77215	NO	NO	NO	0.318844	0.55603	0.561105	0.961131	0.92364	0.999909	chr1	7196658	7197056	+	0	NA	Intergenic	Intergenic	117856	NM_183028	319263	Mm.21539	NM_183028	ENSMUSG00000051285	Pcmtd1	8430411F12Rik|A030012M09Rik	protein-L-isoaspartate (D-aspartate) O-methyltransferase domain containing 1	protein-coding
51	Peak_51	-0.573709	-1.64649	-1.07278	2.48543	NO	NO	NO	0.509961	0.0706639	0.178685	0.985309	0.624822	0.999909	chr1	7299217	7299615	+	0	NA	Intergenic	Intergenic	220415	NM_183028	319263	Mm.21539	NM_183028	ENSMUSG00000051285	Pcmtd1	8430411F12Rik|A030012M09Rik	protein-L-isoaspartate (D-aspartate) O-methyltransferase domain containing 1	protein-coding
52	Peak_52	-0.0240466	0.405912	0.429959	6.52868	NO	NO	NO	0.954062	0.330331	0.27008	0.99787	0.850353	0.999909	chr1	7388016	7388414	+	0	NA	Intergenic	CpG	309214	NM_183028	319263	Mm.21539	NM_183028	ENSMUSG00000051285	Pcmtd1	8430411F12Rik|A030012M09Rik	protein-L-isoaspartate (D-aspartate) O-methyltransferase domain containing 1	protein-coding
53	Peak_53	0.176331	-0.151011	-0.327342	2.75842	NO	NO	NO	0.806559	0.83994	0.512577	0.996452	0.977452	0.999909	chr1	7489201	7489599	+	0	NA	Intergenic	RLTR9C|LTR|ERVK	410399	NM_183028	319263	Mm.21539	NM_183028	ENSMUSG00000051285	Pcmtd1	8430411F12Rik|A030012M09Rik	protein-L-isoaspartate (D-aspartate) O-methyltransferase domain containing 1	protein-coding
54	Peak_54	-0.858744	-1.12258	-0.263837	2.99231	NO	NO	NO	0.280697	0.16016	0.715487	0.959926	0.734679	0.999909	chr1	7508852	7509250	+	0	NA	Intergenic	RLTR9E|LTR|ERVK	430050	NM_183028	319263	Mm.21539	NM_183028	ENSMUSG00000051285	Pcmtd1	8430411F12Rik|A030012M09Rik	protein-L-isoaspartate (D-aspartate) O-methyltransferase domain containing 1	protein-coding
55	Peak_55	0.481514	0.129482	-0.352032	3.66339	NO	NO	NO	0.373519	0.817976	0.334215	0.972398	0.973204	0.999909	chr1	7767246	7767644	+	0	NA	Intergenic	RMER17A-int|LTR|ERVK	688444	NM_183028	319263	Mm.21539	NM_183028	ENSMUSG00000051285	Pcmtd1	8430411F12Rik|A030012M09Rik	protein-L-isoaspartate (D-aspartate) O-methyltransferase domain containing 1	protein-coding
56	Peak_56	1.00613	1.59133	0.585207	1.6324	NO	NO	NO	0.461899	0.221063	0.359169	0.979861	0.785706	0.999909	chr1	7961484	7961882	+	0	NA	Intergenic	RLTR13A|LTR|ERVK	882682	NM_183028	319263	Mm.21539	NM_183028	ENSMUSG00000051285	Pcmtd1	8430411F12Rik|A030012M09Rik	protein-L-isoaspartate (D-aspartate) O-methyltransferase domain containing 1	protein-coding
57	Peak_57	0.468549	0.12629	-0.342259	2.44603	NO	NO	NO	0.594342	0.888906	0.57687	0.99063	0.983834	0.999909	chr1	8849413	8849811	+	0	NA	intron (NM_001290393, intron 3 of 19)	RLTR44C|LTR|ERVK	440346	NM_027671	71096	Mm.336395	NM_027671	ENSMUSG00000025909	Sntg1	4933426D16Rik|G1SYN|SYN4	syntrophin, gamma 1	protein-coding
58	Peak_59	1.84345	1.56076	-0.28269	2.74305	NO	NO	NO	0.0701139	0.133496	0.637801	0.907935	0.709646	0.999909	chr1	9198838	9199236	+	0	NA	intron (NM_027671, intron 1 of 20)	intron (NM_027671, intron 1 of 20)	90921	NM_027671	71096	Mm.336395	NM_027671	ENSMUSG00000025909	Sntg1	4933426D16Rik|G1SYN|SYN4	syntrophin, gamma 1	protein-coding
59	Peak_60	0.29486	0.26369	-0.0311695	3.35285	NO	NO	NO	0.627309	0.668217	0.93782	0.991083	0.9502	0.999909	chr1	9288444	9288842	+	0	NA	5' UTR (NM_001290390, exon 1 of 21)	5' UTR (NM_001290390, exon 1 of 21)	1315	NM_027671	71096	Mm.336395	NM_027671	ENSMUSG00000025909	Sntg1	4933426D16Rik|G1SYN|SYN4	syntrophin, gamma 1	protein-coding
60	Peak_61	-0.557307	-0.879823	-0.322516	2.92536	NO	NO	NO	0.520745	0.313714	0.681916	0.985781	0.841988	0.999909	chr1	9289478	9289876	+	0	NA	5' UTR (NM_001290390, exon 1 of 21)	5' UTR (NM_001290390, exon 1 of 21)	281	NM_027671	71096	Mm.336395	NM_027671	ENSMUSG00000025909	Sntg1	4933426D16Rik|G1SYN|SYN4	syntrophin, gamma 1	protein-coding
61	Peak_62	-0.562636	-1.27957	-0.716934	2.81418	NO	NO	NO	0.509083	0.142199	0.358551	0.985266	0.716966	0.999909	chr1	9459534	9459932	+	0	NA	Intergenic	RMER17B|LTR|ERVK	-75756	NM_021511	59014	Mm.29061	NM_021511	ENSMUSG00000061024	Rrs1	5730466A07Rik|AA415037|D1Ertd701e|Rrr	ribosome biogenesis regulator 1	protein-coding
62	Peak_63	0.426192	-0.0291112	-0.455303	2.89507	NO	NO	NO	0.583089	0.970891	0.432696	0.989998	0.99581	0.999909	chr1	9525997	9526395	+	0	NA	Intergenic	RMER1A|Other|Other	-9293	NM_021511	59014	Mm.29061	NM_021511	ENSMUSG00000061024	Rrs1	5730466A07Rik|AA415037|D1Ertd701e|Rrr	ribosome biogenesis regulator 1	protein-coding
63	Peak_64	-0.134946	-0.0663046	0.0686414	5.37478	NO	NO	NO	0.724028	0.862802	0.832779	0.995739	0.978805	0.999909	chr1	9535508	9535906	+	0	NA	exon (NM_021511, exon 1 of 1)	exon (NM_021511, exon 1 of 1)	218	NM_021511	59014	Mm.29061	NM_021511	ENSMUSG00000061024	Rrs1	5730466A07Rik|AA415037|D1Ertd701e|Rrr	ribosome biogenesis regulator 1	protein-coding
64	Peak_65	1.30632	1.5465	0.240171	4.93734	UP	UP	NO	0.00371426	0.000519779	0.39991	0.695742	0.116335	0.999909	chr1	9554503	9554901	+	0	NA	intron (NR_027664, intron 11 of 12)	intron (NR_027664, intron 11 of 12)	16575	NR_027664	76187	Mm.28514	NM_175236	ENSMUSG00000025911	Adhfe1	6330565B14Rik|AI043035|Adh8	alcohol dehydrogenase, iron containing, 1	protein-coding
65	Peak_66	1.07799	0.51606	-0.561927	2.53721	NO	NO	NO	0.230042	0.585533	0.320565	0.955557	0.929926	0.999909	chr1	9563227	9563625	+	0	NA	intron (NR_027664, intron 12 of 12)	intron (NR_027664, intron 12 of 12)	25299	NR_027664	76187	Mm.28514	NM_175236	ENSMUSG00000025911	Adhfe1	6330565B14Rik|AI043035|Adh8	alcohol dehydrogenase, iron containing, 1	protein-coding
66	Peak_67	0.517818	0.731924	0.214106	3.00344	NO	NO	NO	0.478971	0.312582	0.632976	0.981649	0.841761	0.999909	chr1	9621644	9622042	+	0	NA	promoter-TSS (NR_015470)	promoter-TSS (NR_015470)	-670	NR_015470	72481	Mm.279818	NR_015470	ENSMUSG00000079671	2610203C22Rik	2310007M24Rik	RIKEN cDNA 2610203C22 gene	ncRNA
67	Peak_68	1.55109	1.73903	0.187943	1.89083	NO	NO	NO	0.239917	0.184051	0.77211	0.956997	0.757436	0.999909	chr1	9628547	9628945	+	0	NA	Intergenic	Intergenic	-7573	NR_015470	72481	Mm.279818	NR_015470	ENSMUSG00000079671	2610203C22Rik	2310007M24Rik	RIKEN cDNA 2610203C22 gene	ncRNA
68	Peak_69	-0.120551	0.164879	0.28543	5.88743	NO	NO	NO	0.771217	0.690669	0.44758	0.996452	0.953503	0.999909	chr1	9690339	9690737	+	0	NA	promoter-TSS (NM_001290397)	promoter-TSS (NM_001290397)	-248	NM_001290397	17864	Mm.479	NM_008651	ENSMUSG00000025912	Mybl1	A-myb|G1-419-6|repro9	myeloblastosis oncogene-like 1	protein-coding
69	Peak_70	-0.0632202	0.223574	0.286795	5.76969	NO	NO	NO	0.865119	0.547072	0.374292	0.996452	0.92122	0.999909	chr1	9738155	9738553	+	0	NA	non-coding (NR_040462, exon 1 of 4)	non-coding (NR_040462, exon 1 of 4)	109	NM_173443	70675	Mm.274493	NM_173443	ENSMUSG00000045210	Vcpip1	4932442A08|5730421J18Rik|5730538E15Rik|VCIP135|mKIAA1850	valosin containing protein (p97)/p47 complex interacting protein 1	protein-coding
70	Peak_71	1.63051	1.93245	0.301944	3.32107	NO	NO	NO	0.0391883	0.01275	0.452287	0.874202	0.407518	0.999909	chr1	9763038	9763436	+	0	NA	Intergenic	Intergenic	-24774	NM_173443	70675	Mm.274493	NM_173443	ENSMUSG00000045210	Vcpip1	4932442A08|5730421J18Rik|5730538E15Rik|VCIP135|mKIAA1850	valosin containing protein (p97)/p47 complex interacting protein 1	protein-coding
71	Peak_72	-0.55758	-0.30693	0.250649	4.16601	NO	NO	NO	0.202771	0.479868	0.452124	0.953494	0.904731	0.999909	chr1	9788113	9788511	+	0	NA	5' UTR (NM_177547, exon 1 of 17)	5' UTR (NM_177547, exon 1 of 17)	101	NM_177547	170755	Mm.336410	NM_133220	ENSMUSG00000025915	Sgk3	2510015P22Rik|A330005P07Rik|Cisk|fy|fz	serum/glucocorticoid regulated kinase 3	protein-coding
72	Peak_73	0.045029	-0.183224	-0.228253	4.50532	NO	NO	NO	0.913085	0.665023	0.466372	0.997799	0.949322	0.999909	chr1	9838205	9838603	+	0	NA	promoter-TSS (NM_001037759)	promoter-TSS (NM_001037759)	42	NM_001037759	170755	Mm.336410	NM_133220	ENSMUSG00000025915	Sgk3	2510015P22Rik|A330005P07Rik|Cisk|fy|fz	serum/glucocorticoid regulated kinase 3	protein-coding
73	Peak_74	0.320938	-0.0118773	-0.332816	2.66026	NO	NO	NO	0.683665	0.988525	0.542794	0.993745	0.99825	0.999909	chr1	9850576	9850974	+	0	NA	intron (NM_001037759, intron 1 of 16)	ERVL-B4-int|LTR|ERVL	12413	NM_001037759	170755	Mm.336410	NM_133220	ENSMUSG00000025915	Sgk3	2510015P22Rik|A330005P07Rik|Cisk|fy|fz	serum/glucocorticoid regulated kinase 3	protein-coding
74	Peak_75	-0.4042	0.269604	0.673803	2.88486	NO	NO	NO	0.579709	0.702697	0.192399	0.989995	0.955265	0.999909	chr1	9898552	9898950	+	0	NA	promoter-TSS (NM_177722)	promoter-TSS (NM_177722)	32	NM_177722	240697	Mm.259800	NM_177722	ENSMUSG00000046101	Mcmdc2	6030422M02Rik	minichromosome maintenance domain containing 2	protein-coding
75	Peak_76	0.475598	0.185466	-0.290132	3.25841	NO	NO	NO	0.502588	0.799403	0.576393	0.984684	0.970172	0.999909	chr1	9907068	9907466	+	0	NA	intron (NM_177722, intron 7 of 14)	intron (NM_177722, intron 7 of 14)	8548	NM_177722	240697	Mm.259800	NM_177722	ENSMUSG00000046101	Mcmdc2	6030422M02Rik	minichromosome maintenance domain containing 2	protein-coding
76	Peak_77	0.0670188	0.250805	0.183786	5.25451	NO	NO	NO	0.862815	0.517162	0.561068	0.996452	0.912795	0.999909	chr1	9934007	9934405	+	0	NA	promoter-TSS (NR_024067)	promoter-TSS (NR_024067)	-7	NR_024067	73824	Mm.28311	NR_024067	ENSMUSG00000098234	Snhg6	1110008H02Rik	small nucleolar RNA host gene 6	ncRNA
77	Peak_78	0.258246	0.545604	0.287358	3.61925	NO	NO	NO	0.671238	0.362311	0.492184	0.993247	0.862561	0.999909	chr1	9957515	9957913	+	0	NA	promoter-TSS (NM_001285425)	promoter-TSS (NM_001285425)	-148	NM_001285425	100039596	Mm.412928	NM_001285425	ENSMUSG00000099032	Tcf24	ENSMUSG00000073738|Gm10567|Gm2330	transcription factor 24	protein-coding
78	Peak_79	-0.862926	-1.1157	-0.25277	2.55423	NO	NO	NO	0.240651	0.142262	0.677568	0.956997	0.717086	0.999909	chr1	9978545	9978943	+	0	NA	intron (NM_145692, intron 5 of 8)	intron (NM_145692, intron 5 of 8)	20473	NM_145692	69312	Mm.386795	NM_027033	ENSMUSG00000025916	Ppp1r42	1700011J18Rik|4930418G15Rik|Lrrc67|TLRR	protein phosphatase 1, regulatory subunit 42	protein-coding
79	Peak_80	0.263495	-0.0807615	-0.344257	4.57247	NO	NO	NO	0.54493	0.856672	0.309641	0.988114	0.978258	0.999909	chr1	9999051	9999449	+	0	NA	promoter-TSS (NR_110971)	promoter-TSS (NR_110971)	-33	NR_110971	69312	Mm.386795	NM_027033	ENSMUSG00000025916	Ppp1r42	1700011J18Rik|4930418G15Rik|Lrrc67|TLRR	protein phosphatase 1, regulatory subunit 42	protein-coding
80	Peak_81	0.541691	0.67903	0.137339	4.95968	NO	NO	NO	0.201235	0.108829	0.665704	0.953494	0.680299	0.999909	chr1	10027808	10028206	+	0	NA	promoter-TSS (NM_026493)	promoter-TSS (NM_026493)	233	NM_001277101	26754	Mm.402384	NM_013715	ENSMUSG00000025917	Cops5	AI303502|CSN5|Jab1|Mov34|Sgn5	COP9 signalosome subunit 5	protein-coding
81	Peak_82	0.0910159	0.460684	0.369668	5.73675	NO	NO	NO	0.825813	0.264279	0.307047	0.996452	0.813348	0.999909	chr1	10029779	10030177	+	0	NA	intron (NM_026493, intron 1 of 29)	CpG	1679	NM_026493	211660	Mm.244046	NM_026493	ENSMUSG00000056763	Cspp1	2310020J12Rik|4930413O22Rik|AA387550|BC055915|Cspp2|Cspp3	centrosome and spindle pole associated protein 1	protein-coding
82	Peak_83	0.0891554	0.340428	0.251273	5.0359	NO	NO	NO	0.830081	0.410916	0.451513	0.996452	0.882431	0.999909	chr1	10222751	10223149	+	0	NA	promoter-TSS (NM_001102430)	promoter-TSS (NM_001102430)	-199	NM_001102430	211673	Mm.229141	NM_001102430	ENSMUSG00000067851	Arfgef1	ARFGEP1|BIG1|D130059B05Rik|D730028O18Rik|P200	ADP-ribosylation factor guanine nucleotide-exchange factor 1(brefeldin A-inhibited)	protein-coding
83	Peak_84	-0.0875146	-0.343806	-0.256292	4.51687	NO	NO	NO	0.823568	0.393969	0.387175	0.996452	0.876698	0.999909	chr1	10275395	10275793	+	0	NA	Intergenic	Intergenic	-52843	NM_001102430	211673	Mm.229141	NM_001102430	ENSMUSG00000067851	Arfgef1	ARFGEP1|BIG1|D130059B05Rik|D730028O18Rik|P200	ADP-ribosylation factor guanine nucleotide-exchange factor 1(brefeldin A-inhibited)	protein-coding
84	Peak_85	0.512028	1.02314	0.511113	2.46797	NO	NO	NO	0.585658	0.261878	0.367386	0.990149	0.81196	0.999909	chr1	10290691	10291089	+	0	NA	Intergenic	Intergenic	-68139	NM_001102430	211673	Mm.229141	NM_001102430	ENSMUSG00000067851	Arfgef1	ARFGEP1|BIG1|D130059B05Rik|D730028O18Rik|P200	ADP-ribosylation factor guanine nucleotide-exchange factor 1(brefeldin A-inhibited)	protein-coding
85	Peak_86	0.675929	0.748914	0.0729859	2.79186	NO	NO	NO	0.402843	0.35597	0.883673	0.975982	0.860503	0.999909	chr1	10320441	10320839	+	0	NA	intron (NM_177834, intron 9 of 10)	intron (NM_177834, intron 9 of 10)	-97889	NM_001102430	211673	Mm.229141	NM_001102430	ENSMUSG00000067851	Arfgef1	ARFGEP1|BIG1|D130059B05Rik|D730028O18Rik|P200	ADP-ribosylation factor guanine nucleotide-exchange factor 1(brefeldin A-inhibited)	protein-coding
86	Peak_87	-0.203197	-0.0338704	0.169327	2.86934	NO	NO	NO	0.782457	0.963458	0.753192	0.996452	0.993978	0.999909	chr1	10394083	10394481	+	0	NA	intron (NM_177834, intron 8 of 10)	intron (NM_177834, intron 8 of 10)	-171531	NM_001102430	211673	Mm.229141	NM_001102430	ENSMUSG00000067851	Arfgef1	ARFGEP1|BIG1|D130059B05Rik|D730028O18Rik|P200	ADP-ribosylation factor guanine nucleotide-exchange factor 1(brefeldin A-inhibited)	protein-coding
87	Peak_88	0.964468	0.573944	-0.390524	3.13897	NO	NO	NO	0.163626	0.427092	0.35533	0.946285	0.887553	0.999909	chr1	10447907	10448305	+	0	NA	intron (NM_177834, intron 6 of 10)	intron (NM_177834, intron 6 of 10)	-225355	NM_001102430	211673	Mm.229141	NM_001102430	ENSMUSG00000067851	Arfgef1	ARFGEP1|BIG1|D130059B05Rik|D730028O18Rik|P200	ADP-ribosylation factor guanine nucleotide-exchange factor 1(brefeldin A-inhibited)	protein-coding
88	Peak_90	-0.157749	-0.966417	-0.808669	3.42616	NO	NO	NO	0.795819	0.133106	0.112539	0.996452	0.709474	0.999909	chr1	10495717	10496115	+	0	NA	intron (NM_177834, intron 2 of 10)	intron (NM_177834, intron 2 of 10)	214110	NM_177834	329093	Mm.336423	NM_177834	ENSMUSG00000042501	Cpa6	9030616D13Rik	carboxypeptidase A6	protein-coding
89	Peak_91	0.504264	-0.341562	-0.845827	4.26681	NO	NO	NO	0.289619	0.497761	0.0227007	0.959926	0.90906	0.999909	chr1	10671633	10672031	+	0	NA	intron (NM_177834, intron 1 of 10)	intron (NM_177834, intron 1 of 10)	38194	NM_177834	329093	Mm.336423	NM_177834	ENSMUSG00000042501	Cpa6	9030616D13Rik	carboxypeptidase A6	protein-coding
90	Peak_92	0.650017	0.0536188	-0.596398	2.56104	NO	NO	NO	0.450877	0.952976	0.321387	0.978345	0.992115	0.999909	chr1	10707857	10708255	+	0	NA	intron (NM_177834, intron 1 of 10)	intron (NM_177834, intron 1 of 10)	1970	NM_177834	329093	Mm.336423	NM_177834	ENSMUSG00000042501	Cpa6	9030616D13Rik	carboxypeptidase A6	protein-coding
91	Peak_93	2.24676	1.14347	-1.10329	2.85492	NO	NO	NO	0.013135	0.259557	0.0261214	0.789931	0.811122	0.999909	chr1	10747241	10747639	+	0	NA	Intergenic	MIRb|SINE|MIR	-37414	NM_001289497	329093	Mm.336423	NM_177834	ENSMUSG00000042501	Cpa6	9030616D13Rik	carboxypeptidase A6	protein-coding
92	Peak_94	0.168709	-0.165365	-0.334074	3.67568	NO	NO	NO	0.742424	0.756699	0.350766	0.995754	0.964381	0.999909	chr1	10784311	10784709	+	0	NA	Intergenic	Intergenic	-74484	NM_001289497	329093	Mm.336423	NM_177834	ENSMUSG00000042501	Cpa6	9030616D13Rik	carboxypeptidase A6	protein-coding
93	Peak_95	1.58608	1.46144	-0.124637	3.10149	NO	NO	NO	0.0527119	0.080618	0.783157	0.893091	0.641762	0.999909	chr1	10825907	10826305	+	0	NA	Intergenic	Intergenic	-116080	NM_001289497	329093	Mm.336423	NM_177834	ENSMUSG00000042501	Cpa6	9030616D13Rik	carboxypeptidase A6	protein-coding
94	Peak_96	1.0557	1.15931	0.103612	3.40904	NO	NO	NO	0.134675	0.0989251	0.808845	0.936664	0.666212	0.999909	chr1	10923069	10923467	+	0	NA	Intergenic	Intergenic	-60278	NM_029525	109294	Mm.123247	NM_029525	ENSMUSG00000048960	Prex2	6230420N16Rik|AI316880|AI553603|C030045D06Rik|D430013K02|Depdc2|P-Rex2	phosphatidylinositol-3,4,5-trisphosphate-dependent Rac exchange factor 2	protein-coding
95	Peak_97	2.44836	2.31942	-0.128945	2.48478	NO	NO	NO	0.039086	0.0552295	0.815876	0.874202	0.590459	0.999909	chr1	10933049	10933447	+	0	NA	Intergenic	Intergenic	-50298	NM_029525	109294	Mm.123247	NM_029525	ENSMUSG00000048960	Prex2	6230420N16Rik|AI316880|AI553603|C030045D06Rik|D430013K02|Depdc2|P-Rex2	phosphatidylinositol-3,4,5-trisphosphate-dependent Rac exchange factor 2	protein-coding
96	Peak_98	0.409116	0.69684	0.287723	4.40229	NO	NO	NO	0.409265	0.157473	0.423768	0.976489	0.732043	0.999909	chr1	10983595	10983993	+	0	NA	5' UTR (NM_029525, exon 1 of 40)	5' UTR (NM_029525, exon 1 of 40)	248	NM_029525	109294	Mm.123247	NM_029525	ENSMUSG00000048960	Prex2	6230420N16Rik|AI316880|AI553603|C030045D06Rik|D430013K02|Depdc2|P-Rex2	phosphatidylinositol-3,4,5-trisphosphate-dependent Rac exchange factor 2	protein-coding
97	Peak_99	1.30787	1.60324	0.295364	2.55669	NO	NO	NO	0.20585	0.115466	0.608657	0.953494	0.688568	0.999909	chr1	11008770	11009168	+	0	NA	intron (NM_029525, intron 1 of 39)	intron (NM_029525, intron 1 of 39)	25423	NM_029525	109294	Mm.123247	NM_029525	ENSMUSG00000048960	Prex2	6230420N16Rik|AI316880|AI553603|C030045D06Rik|D430013K02|Depdc2|P-Rex2	phosphatidylinositol-3,4,5-trisphosphate-dependent Rac exchange factor 2	protein-coding
98	Peak_100	-0.944636	-1.11487	-0.170233	1.99821	NO	NO	NO	0.245844	0.184094	0.788176	0.957178	0.757436	0.999909	chr1	11027844	11028242	+	0	NA	intron (NM_029525, intron 1 of 39)	intron (NM_029525, intron 1 of 39)	44497	NM_029525	109294	Mm.123247	NM_029525	ENSMUSG00000048960	Prex2	6230420N16Rik|AI316880|AI553603|C030045D06Rik|D430013K02|Depdc2|P-Rex2	phosphatidylinositol-3,4,5-trisphosphate-dependent Rac exchange factor 2	protein-coding
99	Peak_101	-0.0747246	-0.0572484	0.0174762	2.16635	NO	NO	NO	0.932619	0.949161	0.976384	0.997839	0.992115	0.999909	chr1	11035751	11036149	+	0	NA	intron (NM_029525, intron 1 of 39)	B1F2|SINE|Alu	52404	NM_029525	109294	Mm.123247	NM_029525	ENSMUSG00000048960	Prex2	6230420N16Rik|AI316880|AI553603|C030045D06Rik|D430013K02|Depdc2|P-Rex2	phosphatidylinositol-3,4,5-trisphosphate-dependent Rac exchange factor 2	protein-coding
100	Peak_103	-0.129491	0.0184744	0.147965	3.49082	NO	NO	NO	0.820497	0.974212	0.71722	0.996452	0.996086	0.999909	chr1	11319455	11319853	+	0	NA	Intergenic	Intergenic	65610	NM_001033636	109294	Mm.123247	NM_029525	ENSMUSG00000048960	Prex2	6230420N16Rik|AI316880|AI553603|C030045D06Rik|D430013K02|Depdc2|P-Rex2	phosphatidylinositol-3,4,5-trisphosphate-dependent Rac exchange factor 2	protein-coding
101	Peak_104	-0.31205	-0.530228	-0.218178	5.3003	NO	NO	NO	0.40301	0.161303	0.503364	0.975982	0.735602	0.999909	chr1	11404282	11404680	+	0	NA	5' UTR (NM_001160370, exon 1 of 7)	5' UTR (NM_001160370, exon 1 of 7)	295	NM_177173	320492	Mm.52021	NM_177173	ENSMUSG00000057715	A830018L16Rik	-	RIKEN cDNA A830018L16 gene	protein-coding
102	Peak_105	-0.263339	-0.169974	0.0933651	2.36267	NO	NO	NO	0.752227	0.83966	0.874526	0.996075	0.977452	0.999909	chr1	11585273	11585671	+	0	NA	intron (NM_177173, intron 6 of 13)	B3|SINE|B2	181286	NM_177173	320492	Mm.52021	NM_177173	ENSMUSG00000057715	A830018L16Rik	-	RIKEN cDNA A830018L16 gene	protein-coding
103	Peak_106	1.10099	1.65779	0.556801	2.48593	NO	NO	NO	0.287321	0.0954314	0.315671	0.959926	0.661208	0.999909	chr1	11647835	11648233	+	0	NA	intron (NM_177173, intron 7 of 13)	intron (NM_177173, intron 7 of 13)	243848	NM_177173	320492	Mm.52021	NM_177173	ENSMUSG00000057715	A830018L16Rik	-	RIKEN cDNA A830018L16 gene	protein-coding
104	Peak_107	0.863664	0.933772	0.0701079	2.04692	NO	NO	NO	0.442709	0.404013	0.91819	0.978345	0.87998	0.999909	chr1	11863670	11864068	+	0	NA	intron (NM_001310451, intron 10 of 12)	L1_Mus3|LINE|L1	459683	NM_177173	320492	Mm.52021	NM_177173	ENSMUSG00000057715	A830018L16Rik	-	RIKEN cDNA A830018L16 gene	protein-coding
105	Peak_108	0.387674	0.082846	-0.304828	2.92911	NO	NO	NO	0.631661	0.920519	0.621986	0.991156	0.988479	0.999909	chr1	11917710	11918108	+	0	NA	intron (NM_001310451, intron 10 of 12)	intron (NM_001310451, intron 10 of 12)	-498158	NR_105759	102465961		NR_105759	ENSMUSG00000098555	Mir6341	Gm27262|mmu-mir-6341	microRNA 6341	ncRNA
106	Peak_109	1.02958	1.30912	0.279542	2.30058	NO	NO	NO	0.329243	0.206406	0.635705	0.96405	0.776186	0.999909	chr1	11973349	11973747	+	0	NA	Intergenic	Intergenic	-442519	NR_105759	102465961		NR_105759	ENSMUSG00000098555	Mir6341	Gm27262|mmu-mir-6341	microRNA 6341	ncRNA
107	Peak_110	0.575341	0.353853	-0.221489	5.25308	NO	NO	NO	0.149053	0.381518	0.48497	0.94353	0.872744	0.999909	chr1	11990591	11990989	+	0	NA	Intergenic	Intergenic	-425277	NR_105759	102465961		NR_105759	ENSMUSG00000098555	Mir6341	Gm27262|mmu-mir-6341	microRNA 6341	ncRNA
108	Peak_111	0.620643	0.238122	-0.382521	3.79481	NO	NO	NO	0.290743	0.694814	0.372049	0.959926	0.953978	0.999909	chr1	12006818	12007216	+	0	NA	Intergenic	Intergenic	-409050	NR_105759	102465961		NR_105759	ENSMUSG00000098555	Mir6341	Gm27262|mmu-mir-6341	microRNA 6341	ncRNA
109	Peak_112	0.136831	0.0968255	-0.0400058	4.30343	NO	NO	NO	0.763063	0.833178	0.904477	0.996452	0.975822	0.999909	chr1	12055155	12055553	+	0	NA	Intergenic	Intergenic	-360713	NR_105759	102465961		NR_105759	ENSMUSG00000098555	Mir6341	Gm27262|mmu-mir-6341	microRNA 6341	ncRNA
110	Peak_113	0.119945	0.503993	0.384048	2.9833	NO	NO	NO	0.864427	0.465479	0.391711	0.996452	0.899612	0.999909	chr1	12388318	12388716	+	0	NA	Intergenic	Intergenic	-27550	NR_105759	102465961		NR_105759	ENSMUSG00000098555	Mir6341	Gm27262|mmu-mir-6341	microRNA 6341	ncRNA
111	Peak_114	-0.35153	-0.677922	-0.326392	2.73946	NO	NO	NO	0.609985	0.34168	0.5338	0.99063	0.85474	0.999909	chr1	12426320	12426718	+	0	NA	Intergenic	Intergenic	10452	NR_105759	102465961		NR_105759	ENSMUSG00000098555	Mir6341	Gm27262|mmu-mir-6341	microRNA 6341	ncRNA
112	Peak_115	1.41962	1.08839	-0.331238	3.54712	NO	NO	NO	0.0269491	0.103175	0.355761	0.838688	0.672893	0.999909	chr1	12562115	12562513	+	0	NA	Intergenic	Intergenic	-95330	NR_045297	329096	Mm.417782	NR_045297	ENSMUSG00000097171	Gm17644	4932411L15	predicted gene, 17644	ncRNA
113	Peak_116	-0.128257	-0.200086	-0.0718289	4.68019	NO	NO	NO	0.772232	0.655211	0.84545	0.996452	0.946838	0.999909	chr1	12682132	12682530	+	0	NA	promoter-TSS (NM_001198565)	promoter-TSS (NM_001198565)	-180	NM_001198565	240725	Mm.45563	NM_172294	ENSMUSG00000016918	Sulf1	AI467640|AW121680|mKIAA1077	sulfatase 1	protein-coding
114	Peak_117	-0.490951	-1.06044	-0.569493	4.6516	NO	NO	NO	0.241119	0.0144503	0.124304	0.957108	0.423508	0.999909	chr1	12682871	12683269	+	0	NA	intron (NM_001198566, intron 1 of 20)	intron (NM_001198566, intron 1 of 20)	559	NM_001198566	240725	Mm.45563	NM_172294	ENSMUSG00000016918	Sulf1	AI467640|AW121680|mKIAA1077	sulfatase 1	protein-coding
115	Peak_118	0.707337	0.196981	-0.510356	3.13766	NO	NO	NO	0.299827	0.783376	0.263536	0.959926	0.9686	0.999909	chr1	12694586	12694984	+	0	NA	intron (NM_001198566, intron 1 of 20)	intron (NM_001198566, intron 1 of 20)	12274	NM_001198566	240725	Mm.45563	NM_172294	ENSMUSG00000016918	Sulf1	AI467640|AW121680|mKIAA1077	sulfatase 1	protein-coding
116	Peak_119	0.51481	0.397655	-0.117156	3.11568	NO	NO	NO	0.453732	0.571141	0.79347	0.978681	0.927146	0.999909	chr1	12701207	12701605	+	0	NA	intron (NM_001198566, intron 1 of 20)	B1_Mur1|SINE|Alu	-7220	NM_172294	240725	Mm.45563	NM_172294	ENSMUSG00000016918	Sulf1	AI467640|AW121680|mKIAA1077	sulfatase 1	protein-coding
117	Peak_120	-0.0815719	-0.599274	-0.517702	4.24908	NO	NO	NO	0.870942	0.247615	0.223623	0.996452	0.804511	0.999909	chr1	12708321	12708719	+	0	NA	promoter-TSS (NM_172294)	promoter-TSS (NM_172294)	-106	NM_172294	240725	Mm.45563	NM_172294	ENSMUSG00000016918	Sulf1	AI467640|AW121680|mKIAA1077	sulfatase 1	protein-coding
118	Peak_121	0.179042	0.157063	-0.0219785	3.07336	NO	NO	NO	0.79345	0.821138	0.962872	0.996452	0.973385	0.999909	chr1	12713399	12713797	+	0	NA	intron (NM_172294, intron 1 of 21)	intron (NM_172294, intron 1 of 21)	4972	NM_172294	240725	Mm.45563	NM_172294	ENSMUSG00000016918	Sulf1	AI467640|AW121680|mKIAA1077	sulfatase 1	protein-coding
119	Peak_122	0.570884	0.44344	-0.127444	3.81219	NO	NO	NO	0.309868	0.438235	0.743223	0.959926	0.891381	0.999909	chr1	12734714	12735112	+	0	NA	intron (NM_172294, intron 2 of 21)	intron (NM_172294, intron 2 of 21)	26287	NM_172294	240725	Mm.45563	NM_172294	ENSMUSG00000016918	Sulf1	AI467640|AW121680|mKIAA1077	sulfatase 1	protein-coding
120	Peak_123	-0.290401	-0.706627	-0.416226	2.69856	NO	NO	NO	0.71394	0.38232	0.529634	0.99562	0.872985	0.999909	chr1	12781973	12782371	+	0	NA	intron (NM_172294, intron 4 of 21)	intron (NM_172294, intron 4 of 21)	73546	NM_172294	240725	Mm.45563	NM_172294	ENSMUSG00000016918	Sulf1	AI467640|AW121680|mKIAA1077	sulfatase 1	protein-coding
121	Peak_124	0.215157	-0.689159	-0.904316	4.25175	NO	NO	NO	0.611873	0.129944	0.00557906	0.99063	0.705501	0.999909	chr1	12801545	12801943	+	0	NA	intron (NM_172294, intron 7 of 21)	intron (NM_172294, intron 7 of 21)	93118	NM_172294	240725	Mm.45563	NM_172294	ENSMUSG00000016918	Sulf1	AI467640|AW121680|mKIAA1077	sulfatase 1	protein-coding
122	Peak_125	-0.198397	-0.428547	-0.23015	4.73344	NO	NO	NO	0.64427	0.32775	0.525878	0.992129	0.848166	0.999909	chr1	12826285	12826683	+	0	NA	intron (NM_172294, intron 13 of 21)	intron (NM_172294, intron 13 of 21)	117858	NM_172294	240725	Mm.45563	NM_172294	ENSMUSG00000016918	Sulf1	AI467640|AW121680|mKIAA1077	sulfatase 1	protein-coding
123	Peak_126	-0.157256	-0.00318988	0.154066	2.64548	NO	NO	NO	0.843359	0.996671	0.7939	0.996452	0.99948	0.999909	chr1	12848328	12848726	+	0	NA	intron (NM_172294, intron 21 of 21)	intron (NM_172294, intron 21 of 21)	132689	NM_172841	240726	Mm.24481	NM_172841	ENSMUSG00000025938	Slco5a1	4732454B15|A630033C23Rik|AA407151	solute carrier organic anion transporter family, member 5A1	protein-coding
124	Peak_127	1.00988	1.10517	0.0952847	3.98634	NO	NO	NO	0.0678408	0.0457053	0.772698	0.906887	0.56225	0.999909	chr1	12855529	12855927	+	0	NA	TTS (NM_172841)	TTS (NM_172841)	125488	NM_172841	240726	Mm.24481	NM_172841	ENSMUSG00000025938	Slco5a1	4732454B15|A630033C23Rik|AA407151	solute carrier organic anion transporter family, member 5A1	protein-coding
125	Peak_128	0.271552	-0.0362891	-0.307841	4.60616	NO	NO	NO	0.540262	0.936361	0.376755	0.988114	0.990816	0.999909	chr1	12895536	12895934	+	0	NA	intron (NM_172841, intron 4 of 8)	intron (NM_172841, intron 4 of 8)	85481	NM_172841	240726	Mm.24481	NM_172841	ENSMUSG00000025938	Slco5a1	4732454B15|A630033C23Rik|AA407151	solute carrier organic anion transporter family, member 5A1	protein-coding
126	Peak_129	1.30236	1.29412	-0.00824092	3.27838	NO	NO	NO	0.070517	0.075072	0.983345	0.907935	0.631935	0.999909	chr1	12898476	12898874	+	0	NA	intron (NM_172841, intron 4 of 8)	intron (NM_172841, intron 4 of 8)	82541	NM_172841	240726	Mm.24481	NM_172841	ENSMUSG00000025938	Slco5a1	4732454B15|A630033C23Rik|AA407151	solute carrier organic anion transporter family, member 5A1	protein-coding
127	Peak_130	-0.870964	-1.27427	-0.403302	2.2956	NO	NO	NO	0.289632	0.130239	0.570299	0.959926	0.705501	0.999909	chr1	12909752	12910150	+	0	NA	intron (NM_172841, intron 4 of 8)	intron (NM_172841, intron 4 of 8)	71265	NM_172841	240726	Mm.24481	NM_172841	ENSMUSG00000025938	Slco5a1	4732454B15|A630033C23Rik|AA407151	solute carrier organic anion transporter family, member 5A1	protein-coding
128	Peak_131	0.315224	0.565098	0.249875	2.8735	NO	NO	NO	0.705677	0.492072	0.671817	0.995249	0.90761	0.999909	chr1	12968771	12969169	+	0	NA	intron (NM_172841, intron 1 of 8)	intron (NM_172841, intron 1 of 8)	12246	NM_172841	240726	Mm.24481	NM_172841	ENSMUSG00000025938	Slco5a1	4732454B15|A630033C23Rik|AA407151	solute carrier organic anion transporter family, member 5A1	protein-coding
129	Peak_132	0.129181	-0.0909405	-0.220121	4.3186	NO	NO	NO	0.769234	0.839452	0.499299	0.996452	0.977452	0.999909	chr1	12980657	12981055	+	0	NA	5' UTR (NM_172841, exon 1 of 9)	5' UTR (NM_172841, exon 1 of 9)	360	NM_172841	240726	Mm.24481	NM_172841	ENSMUSG00000025938	Slco5a1	4732454B15|A630033C23Rik|AA407151	solute carrier organic anion transporter family, member 5A1	protein-coding
130	Peak_133	-0.395051	0.119108	0.514159	4.17759	NO	NO	NO	0.408067	0.799952	0.156362	0.975982	0.970172	0.999909	chr1	12982074	12982472	+	0	NA	Intergenic	CpG	-1057	NM_172841	240726	Mm.24481	NM_172841	ENSMUSG00000025938	Slco5a1	4732454B15|A630033C23Rik|AA407151	solute carrier organic anion transporter family, member 5A1	protein-coding
131	Peak_134	1.29021	1.40403	0.113819	4.8794	UP	UP	NO	0.00413346	0.00176971	0.690544	0.715977	0.197974	0.999909	chr1	12995095	12995493	+	0	NA	Intergenic	Intergenic	-14078	NM_172841	240726	Mm.24481	NM_172841	ENSMUSG00000025938	Slco5a1	4732454B15|A630033C23Rik|AA407151	solute carrier organic anion transporter family, member 5A1	protein-coding
132	Peak_135	-0.54155	-1.30524	-0.763691	3.19148	NO	NO	NO	0.341148	0.0307491	0.109997	0.968517	0.512501	0.999909	chr1	13005959	13006357	+	0	NA	Intergenic	RLTR9A2|LTR|ERVK	-24942	NM_172841	240726	Mm.24481	NM_172841	ENSMUSG00000025938	Slco5a1	4732454B15|A630033C23Rik|AA407151	solute carrier organic anion transporter family, member 5A1	protein-coding
133	Peak_136	1.23144	0.517207	-0.714228	2.62019	NO	NO	NO	0.155343	0.577876	0.179139	0.94353	0.92849	0.999909	chr1	13040233	13040631	+	0	NA	Intergenic	Intergenic	-59216	NM_172841	240726	Mm.24481	NM_172841	ENSMUSG00000025938	Slco5a1	4732454B15|A630033C23Rik|AA407151	solute carrier organic anion transporter family, member 5A1	protein-coding
134	Peak_137	0.772114	0.649966	-0.122148	1.89298	NO	NO	NO	0.503151	0.575724	0.870757	0.984684	0.927968	0.999909	chr1	13064645	13065043	+	0	NA	Intergenic	Intergenic	52400	NM_001081209	383491	Mm.309380	NM_001081209	ENSMUSG00000042414	Prdm14	-	PR domain containing 14	protein-coding
135	Peak_138	-0.83806	-1.10393	-0.265869	2.53264	NO	NO	NO	0.258995	0.146084	0.668897	0.958419	0.721785	0.999909	chr1	13085652	13086050	+	0	NA	Intergenic	Intergenic	31393	NM_001081209	383491	Mm.309380	NM_001081209	ENSMUSG00000042414	Prdm14	-	PR domain containing 14	protein-coding
136	Peak_139	0.148382	-0.295913	-0.444295	2.90807	NO	NO	NO	0.827916	0.677699	0.362672	0.996452	0.95105	0.999909	chr1	13093731	13094129	+	0	NA	Intergenic	Intergenic	23314	NM_001081209	383491	Mm.309380	NM_001081209	ENSMUSG00000042414	Prdm14	-	PR domain containing 14	protein-coding
137	Peak_140	0.0430604	-0.466347	-0.509407	2.95856	NO	NO	NO	0.948757	0.501956	0.305609	0.997839	0.909767	0.999909	chr1	13118499	13118897	+	0	NA	Intergenic	Intergenic	-1454	NM_001081209	383491	Mm.309380	NM_001081209	ENSMUSG00000042414	Prdm14	-	PR domain containing 14	protein-coding
138	Peak_141	-0.37404	-0.474122	-0.100082	3.54175	NO	NO	NO	0.453375	0.352692	0.779982	0.978681	0.85968	0.999909	chr1	13124289	13124687	+	0	NA	Intergenic	Intergenic	-7244	NM_001081209	383491	Mm.309380	NM_001081209	ENSMUSG00000042414	Prdm14	-	PR domain containing 14	protein-coding
139	Peak_142	0.734176	0.373909	-0.360268	3.20454	NO	NO	NO	0.28624	0.601107	0.43418	0.959926	0.933653	0.999909	chr1	13298936	13299334	+	0	NA	intron (NM_008678, intron 1 of 22)	intron (NM_008678, intron 1 of 22)	63375	NM_001302702	17978	Mm.2537	NM_008678	ENSMUSG00000005886	Ncoa2	D1Ertd433e|GRIP-1|Grip1|KAT13C|NCoA-2|SRC-2|TIF2|bHLHe75	nuclear receptor coactivator 2	protein-coding
140	Peak_143	-0.51195	-0.614604	-0.102653	2.84422	NO	NO	NO	0.440558	0.362724	0.839771	0.978345	0.862611	0.999909	chr1	13304370	13304768	+	0	NA	intron (NM_008678, intron 1 of 22)	intron (NM_008678, intron 1 of 22)	57941	NM_001302702	17978	Mm.2537	NM_008678	ENSMUSG00000005886	Ncoa2	D1Ertd433e|GRIP-1|Grip1|KAT13C|NCoA-2|SRC-2|TIF2|bHLHe75	nuclear receptor coactivator 2	protein-coding
141	Peak_144	0.73808	0.897465	0.159386	3.42351	NO	NO	NO	0.355075	0.257037	0.787974	0.970571	0.809382	0.999909	chr1	13314923	13315321	+	0	NA	intron (NM_008678, intron 1 of 22)	intron (NM_008678, intron 1 of 22)	47388	NM_001302702	17978	Mm.2537	NM_008678	ENSMUSG00000005886	Ncoa2	D1Ertd433e|GRIP-1|Grip1|KAT13C|NCoA-2|SRC-2|TIF2|bHLHe75	nuclear receptor coactivator 2	protein-coding
142	Peak_145	-0.791481	-0.272371	0.519111	5.46623	NO	NO	NO	0.0501555	0.494563	0.154936	0.886422	0.907936	0.999909	chr1	13363291	13363689	+	0	NA	promoter-TSS (NM_001302702)	promoter-TSS (NM_001302702)	674	NM_008678	17978	Mm.2537	NM_008678	ENSMUSG00000005886	Ncoa2	D1Ertd433e|GRIP-1|Grip1|KAT13C|NCoA-2|SRC-2|TIF2|bHLHe75	nuclear receptor coactivator 2	protein-coding
143	Peak_146	-0.363599	-0.185249	0.17835	3.33566	NO	NO	NO	0.525492	0.745701	0.662928	0.986615	0.963162	0.999909	chr1	13416481	13416879	+	0	NA	Intergenic	Intergenic	-52516	NM_008678	17978	Mm.2537	NM_008678	ENSMUSG00000005886	Ncoa2	D1Ertd433e|GRIP-1|Grip1|KAT13C|NCoA-2|SRC-2|TIF2|bHLHe75	nuclear receptor coactivator 2	protein-coding
144	Peak_147	1.2232	1.36965	0.146453	2.89793	NO	NO	NO	0.162163	0.114729	0.774133	0.946285	0.687884	0.999909	chr1	13458153	13458551	+	0	NA	Intergenic	Intergenic	-94188	NM_008678	17978	Mm.2537	NM_008678	ENSMUSG00000005886	Ncoa2	D1Ertd433e|GRIP-1|Grip1|KAT13C|NCoA-2|SRC-2|TIF2|bHLHe75	nuclear receptor coactivator 2	protein-coding
145	Peak_148	0.160453	-0.533147	-0.693601	3.18601	NO	NO	NO	0.801521	0.431698	0.156095	0.996452	0.888837	0.999909	chr1	13484936	13485334	+	0	NA	Intergenic	Intergenic	94856	NM_028173	72265	Mm.28765	NM_028173	ENSMUSG00000025935	Tram1	1810049E02Rik|TRAMP	translocating chain-associating membrane protein 1	protein-coding
146	Peak_149	0.295391	-0.348554	-0.643945	4.14751	NO	NO	NO	0.488611	0.442845	0.0328926	0.983089	0.892059	0.999909	chr1	13486411	13486809	+	0	NA	Intergenic	Intergenic	93381	NM_028173	72265	Mm.28765	NM_028173	ENSMUSG00000025935	Tram1	1810049E02Rik|TRAMP	translocating chain-associating membrane protein 1	protein-coding
147	Peak_150	0.768024	0.795512	0.0274877	3.90432	NO	NO	NO	0.151387	0.139677	0.933004	0.94353	0.714387	0.999909	chr1	13521760	13522158	+	0	NA	Intergenic	Intergenic	58032	NM_028173	72265	Mm.28765	NM_028173	ENSMUSG00000025935	Tram1	1810049E02Rik|TRAMP	translocating chain-associating membrane protein 1	protein-coding
148	Peak_151	0.0278722	0.191934	0.164061	5.40281	NO	NO	NO	0.942147	0.617761	0.610237	0.997839	0.938758	0.999909	chr1	13579576	13579974	+	0	NA	exon (NM_028173, exon 1 of 11)	exon (NM_028173, exon 1 of 11)	216	NM_028173	72265	Mm.28765	NM_028173	ENSMUSG00000025935	Tram1	1810049E02Rik|TRAMP	translocating chain-associating membrane protein 1	protein-coding
149	Peak_152	1.42417	1.49342	0.0692534	2.51234	NO	NO	NO	0.184683	0.162119	0.913998	0.952873	0.73602	0.999909	chr1	13639805	13640203	+	0	NA	intron (NM_145381, intron 2 of 6)	intron (NM_145381, intron 2 of 6)	10586	NM_145381	212442	Mm.89572	NM_145381	ENSMUSG00000025937	Lactb2	Cgi-83|E430032H21Rik	lactamase, beta 2	protein-coding
150	Peak_153	-0.491487	-0.510188	-0.0187004	4.9756	NO	NO	NO	0.183167	0.171385	0.951391	0.952873	0.746628	0.999909	chr1	13650214	13650612	+	0	NA	exon (NM_145381, exon 1 of 7)	exon (NM_145381, exon 1 of 7)	177	NM_145381	212442	Mm.89572	NM_145381	ENSMUSG00000025937	Lactb2	Cgi-83|E430032H21Rik	lactamase, beta 2	protein-coding
151	Peak_154	-0.961367	-0.583414	0.377953	2.80798	NO	NO	NO	0.16757	0.396688	0.497673	0.946314	0.877791	0.999909	chr1	13696417	13696815	+	0	NA	Intergenic	Intergenic	37764	NM_001011873	381246	Mm.311142	NM_001011873	ENSMUSG00000067813	Xkr9	Gm1620|XRG9	X-linked Kx blood group related 9	protein-coding
152	Peak_155	0.216263	0.0230384	-0.193225	2.28953	NO	NO	NO	0.811383	0.980226	0.762888	0.996452	0.997343	0.999909	chr1	13761015	13761413	+	0	NA	Intergenic	Intergenic	15796	NR_004447	433273	Mm.304088	NR_004447	ENSMUSG00000097711	Gm5523	EG433273	glyceraldehyde-3-phosphate dehydrogenase pseudogene	pseudo
153	Peak_156	0.851226	0.674201	-0.177025	4.29401	NO	NO	NO	0.145585	0.256464	0.693809	0.94353	0.808969	0.999909	chr1	13779508	13779906	+	0	NA	Intergenic	Intergenic	-2697	NR_004447	433273	Mm.304088	NR_004447	ENSMUSG00000097711	Gm5523	EG433273	glyceraldehyde-3-phosphate dehydrogenase pseudogene	pseudo
154	Peak_157	-1.20363	-0.973819	0.229814	2.73483	NO	NO	NO	0.103645	0.18412	0.715327	0.918065	0.757436	0.999909	chr1	13798387	13798785	+	0	NA	Intergenic	Intergenic	-21576	NR_004447	433273	Mm.304088	NR_004447	ENSMUSG00000097711	Gm5523	EG433273	glyceraldehyde-3-phosphate dehydrogenase pseudogene	pseudo
155	Peak_158	0.418813	-0.104486	-0.523299	4.01167	NO	NO	NO	0.396626	0.839818	0.14841	0.975728	0.977452	0.999909	chr1	13851090	13851488	+	0	NA	Intergenic	Intergenic	-74279	NR_004447	433273	Mm.304088	NR_004447	ENSMUSG00000097711	Gm5523	EG433273	glyceraldehyde-3-phosphate dehydrogenase pseudogene	pseudo
156	Peak_159	0.153699	0.160512	0.00681337	2.85278	NO	NO	NO	0.851148	0.846365	0.991578	0.996452	0.977494	0.999909	chr1	13991834	13992232	+	0	NA	Intergenic	Intergenic	-215023	NR_004447	433273	Mm.304088	NR_004447	ENSMUSG00000097711	Gm5523	EG433273	glyceraldehyde-3-phosphate dehydrogenase pseudogene	pseudo
157	Peak_161	-1.51148	-0.0687619	1.44272	2.02864	NO	NO	NO	0.10777	0.936948	0.035042	0.920384	0.991121	0.999909	chr1	14048354	14048752	+	0	NA	Intergenic	Intergenic	251727	NM_010164	14048	Mm.250185	NM_010164	ENSMUSG00000025932	Eya1	bor	EYA transcriptional coactivator and phosphatase 1	protein-coding
158	Peak_162	0.0358551	0.0514588	0.0156038	4.01023	NO	NO	NO	0.940733	0.915327	0.963359	0.997839	0.987109	0.999909	chr1	14087858	14088256	+	0	NA	Intergenic	Intergenic	212223	NM_010164	14048	Mm.250185	NM_010164	ENSMUSG00000025932	Eya1	bor	EYA transcriptional coactivator and phosphatase 1	protein-coding
159	Peak_163	0.0625697	-0.230371	-0.292941	4.10308	NO	NO	NO	0.893823	0.633221	0.403852	0.996794	0.942413	0.999909	chr1	14089094	14089492	+	0	NA	Intergenic	Intergenic	210987	NM_010164	14048	Mm.250185	NM_010164	ENSMUSG00000025932	Eya1	bor	EYA transcriptional coactivator and phosphatase 1	protein-coding
160	Peak_164	0.933132	0.869891	-0.0632408	2.59459	NO	NO	NO	0.293568	0.335206	0.904294	0.959926	0.852655	0.999909	chr1	14099321	14099719	+	0	NA	Intergenic	Intergenic	200760	NM_010164	14048	Mm.250185	NM_010164	ENSMUSG00000025932	Eya1	bor	EYA transcriptional coactivator and phosphatase 1	protein-coding
161	Peak_165	-0.355549	-0.498167	-0.142618	3.72672	NO	NO	NO	0.470387	0.320899	0.702178	0.980953	0.844624	0.999909	chr1	14153009	14153407	+	0	NA	Intergenic	Intergenic	147072	NM_010164	14048	Mm.250185	NM_010164	ENSMUSG00000025932	Eya1	bor	EYA transcriptional coactivator and phosphatase 1	protein-coding
162	Peak_166	-0.155054	-0.126872	0.0281825	3.31992	NO	NO	NO	0.820112	0.853899	0.958838	0.996452	0.977899	0.999909	chr1	14163423	14163821	+	0	NA	intron (NM_010164, intron 17 of 17)	intron (NM_010164, intron 17 of 17)	136658	NM_010164	14048	Mm.250185	NM_010164	ENSMUSG00000025932	Eya1	bor	EYA transcriptional coactivator and phosphatase 1	protein-coding
163	Peak_167	0.593506	0.674661	0.0811556	3.93849	NO	NO	NO	0.318337	0.259999	0.85029	0.960842	0.811316	0.999909	chr1	14170376	14170774	+	0	NA	intron (NM_010164, intron 16 of 17)	intron (NM_010164, intron 16 of 17)	129705	NM_010164	14048	Mm.250185	NM_010164	ENSMUSG00000025932	Eya1	bor	EYA transcriptional coactivator and phosphatase 1	protein-coding
164	Peak_168	-0.539049	-0.955046	-0.415997	3.89699	NO	NO	NO	0.232632	0.0420057	0.249882	0.955986	0.551412	0.999909	chr1	14171744	14172142	+	0	NA	intron (NM_010164, intron 16 of 17)	intron (NM_010164, intron 16 of 17)	128337	NM_010164	14048	Mm.250185	NM_010164	ENSMUSG00000025932	Eya1	bor	EYA transcriptional coactivator and phosphatase 1	protein-coding
165	Peak_169	1.08841	0.794255	-0.294157	3.50581	NO	NO	NO	0.0897039	0.231267	0.460166	0.911408	0.79338	0.999909	chr1	14186711	14187109	+	0	NA	intron (NM_010164, intron 12 of 17)	intron (NM_010164, intron 12 of 17)	113370	NM_010164	14048	Mm.250185	NM_010164	ENSMUSG00000025932	Eya1	bor	EYA transcriptional coactivator and phosphatase 1	protein-coding
166	Peak_170	0.194007	-0.445054	-0.63906	4.76814	NO	NO	NO	0.626661	0.284282	0.0470628	0.99106	0.825763	0.999909	chr1	14192393	14192791	+	0	NA	intron (NM_010164, intron 12 of 17)	L2|LINE|L2	107688	NM_010164	14048	Mm.250185	NM_010164	ENSMUSG00000025932	Eya1	bor	EYA transcriptional coactivator and phosphatase 1	protein-coding
167	Peak_171	0.0150155	-0.305036	-0.320051	4.70305	NO	NO	NO	0.97443	0.523187	0.426246	0.999058	0.915343	0.999909	chr1	14215466	14215864	+	0	NA	intron (NM_010164, intron 11 of 17)	intron (NM_010164, intron 11 of 17)	84615	NM_010164	14048	Mm.250185	NM_010164	ENSMUSG00000025932	Eya1	bor	EYA transcriptional coactivator and phosphatase 1	protein-coding
168	Peak_172	0.237834	-0.539927	-0.777761	3.71415	NO	NO	NO	0.660492	0.347663	0.0647335	0.992129	0.857578	0.999909	chr1	14234900	14235298	+	0	NA	intron (NM_010164, intron 9 of 17)	intron (NM_010164, intron 9 of 17)	65181	NM_010164	14048	Mm.250185	NM_010164	ENSMUSG00000025932	Eya1	bor	EYA transcriptional coactivator and phosphatase 1	protein-coding
169	Peak_173	0.285969	-0.487261	-0.77323	4.60414	NO	NO	NO	0.561359	0.338302	0.0675569	0.989684	0.853743	0.999909	chr1	14275809	14276207	+	0	NA	intron (NM_001252192, intron 2 of 16)	intron (NM_001252192, intron 2 of 16)	24272	NM_010164	14048	Mm.250185	NM_010164	ENSMUSG00000025932	Eya1	bor	EYA transcriptional coactivator and phosphatase 1	protein-coding
170	Peak_174	0.606803	-0.101301	-0.708105	4.73605	NO	NO	NO	0.149709	0.818065	0.0300623	0.94353	0.973204	0.999909	chr1	14282306	14282704	+	0	NA	intron (NM_001252192, intron 2 of 16)	intron (NM_001252192, intron 2 of 16)	17775	NM_010164	14048	Mm.250185	NM_010164	ENSMUSG00000025932	Eya1	bor	EYA transcriptional coactivator and phosphatase 1	protein-coding
171	Peak_175	0.212753	0.222741	0.00998812	3.29068	NO	NO	NO	0.740431	0.730978	0.98219	0.995754	0.960705	0.999909	chr1	14292705	14293103	+	0	NA	exon (NM_001310459, exon 3 of 18)	exon (NM_001310459, exon 3 of 18)	7376	NM_010164	14048	Mm.250185	NM_010164	ENSMUSG00000025932	Eya1	bor	EYA transcriptional coactivator and phosphatase 1	protein-coding
172	Peak_176	-0.824353	-0.742146	0.0822077	4.38541	NO	NO	NO	0.0575802	0.0892287	0.821641	0.895149	0.652419	0.999909	chr1	14294738	14295136	+	0	NA	intron (NM_010164, intron 1 of 17)	intron (NM_010164, intron 1 of 17)	5343	NM_010164	14048	Mm.250185	NM_010164	ENSMUSG00000025932	Eya1	bor	EYA transcriptional coactivator and phosphatase 1	protein-coding
173	Peak_177	-0.0664364	-0.00621189	0.0602246	4.74695	NO	NO	NO	0.867496	0.987631	0.844451	0.996452	0.99825	0.999909	chr1	14299853	14300251	+	0	NA	5' UTR (NM_001252192, exon 1 of 17)	5' UTR (NM_001252192, exon 1 of 17)	228	NM_010164	14048	Mm.250185	NM_010164	ENSMUSG00000025932	Eya1	bor	EYA transcriptional coactivator and phosphatase 1	protein-coding
174	Peak_178	-0.87051	-0.103184	0.767325	2.21119	NO	NO	NO	0.382323	0.915493	0.329981	0.972398	0.987109	0.999909	chr1	14334420	14334818	+	0	NA	Intergenic	Intergenic	-34339	NM_001310459	14048	Mm.250185	NM_010164	ENSMUSG00000025932	Eya1	bor	EYA transcriptional coactivator and phosphatase 1	protein-coding
175	Peak_179	-0.127067	-0.200539	-0.0734715	2.39043	NO	NO	NO	0.890016	0.828748	0.919143	0.996452	0.974829	0.999909	chr1	14410603	14411001	+	0	NA	Intergenic	Intergenic	-110522	NM_001310459	14048	Mm.250185	NM_010164	ENSMUSG00000025932	Eya1	bor	EYA transcriptional coactivator and phosphatase 1	protein-coding
176	Peak_180	-0.0167233	-0.306514	-0.289791	4.3094	NO	NO	NO	0.96752	0.469181	0.332983	0.999038	0.900592	0.999909	chr1	14494422	14494820	+	0	NA	Intergenic	Intergenic	-194341	NM_001310459	14048	Mm.250185	NM_010164	ENSMUSG00000025932	Eya1	bor	EYA transcriptional coactivator and phosphatase 1	protein-coding
177	Peak_181	-0.497165	-0.77355	-0.276385	5.23581	NO	NO	NO	0.165031	0.0333748	0.376449	0.946285	0.521469	0.999909	chr1	14496869	14497267	+	0	NA	Intergenic	CpG	-196788	NM_001310459	14048	Mm.250185	NM_010164	ENSMUSG00000025932	Eya1	bor	EYA transcriptional coactivator and phosphatase 1	protein-coding
178	Peak_182	2.95235	3.17552	0.223166	3.03873	UP	UP	NO	0.00932169	0.00440893	0.668097	0.767464	0.278251	0.999909	chr1	14535311	14535709	+	0	NA	Intergenic	Intergenic	210537	NM_010827	17681	Mm.5820	NM_010827	ENSMUSG00000025930	Msc	MyoR|bHLHa22	musculin	protein-coding
179	Peak_183	0.614489	0.151655	-0.462834	4.8768	NO	NO	NO	0.122546	0.712252	0.119432	0.931026	0.957124	0.999909	chr1	14556094	14556492	+	0	NA	Intergenic	Intergenic	189754	NM_010827	17681	Mm.5820	NM_010827	ENSMUSG00000025930	Msc	MyoR|bHLHa22	musculin	protein-coding
180	Peak_184	1.24556	1.0389	-0.206659	2.29262	NO	NO	NO	0.225978	0.325394	0.723784	0.955322	0.847446	0.999909	chr1	14616921	14617319	+	0	NA	Intergenic	Intergenic	128927	NM_010827	17681	Mm.5820	NM_010827	ENSMUSG00000025930	Msc	MyoR|bHLHa22	musculin	protein-coding
181	Peak_185	0.343118	0.149396	-0.193721	3.30624	NO	NO	NO	0.605698	0.824895	0.689413	0.99063	0.974396	0.999909	chr1	14706472	14706870	+	0	NA	Intergenic	Intergenic	39376	NM_010827	17681	Mm.5820	NM_010827	ENSMUSG00000025930	Msc	MyoR|bHLHa22	musculin	protein-coding
182	Peak_186	1.03764	1.48962	0.451984	3.25182	NO	NO	NO	0.166646	0.0402342	0.273747	0.946314	0.54551	0.999909	chr1	14730061	14730459	+	0	NA	Intergenic	Intergenic	15787	NM_010827	17681	Mm.5820	NM_010827	ENSMUSG00000025930	Msc	MyoR|bHLHa22	musculin	protein-coding
183	Peak_187	0.388604	0.263862	-0.124743	4.22186	NO	NO	NO	0.401606	0.576289	0.698253	0.975982	0.928088	0.999909	chr1	14745443	14745841	+	0	NA	exon (NM_010827, exon 1 of 2)	exon (NM_010827, exon 1 of 2)	405	NM_010827	17681	Mm.5820	NM_010827	ENSMUSG00000025930	Msc	MyoR|bHLHa22	musculin	protein-coding
184	Peak_188	0.134195	0.0686262	-0.0655689	4.04958	NO	NO	NO	0.767679	0.881915	0.830335	0.996452	0.982954	0.999909	chr1	14790277	14790675	+	0	NA	Intergenic	Intergenic	-44429	NM_010827	17681	Mm.5820	NM_010827	ENSMUSG00000025930	Msc	MyoR|bHLHa22	musculin	protein-coding
185	Peak_189	0.471625	0.472788	0.00116306	2.9062	NO	NO	NO	0.544655	0.546473	0.998063	0.988114	0.92122	0.999909	chr1	14790966	14791364	+	0	NA	Intergenic	Intergenic	-45118	NM_010827	17681	Mm.5820	NM_010827	ENSMUSG00000025930	Msc	MyoR|bHLHa22	musculin	protein-coding
186	Peak_190	0.205904	-0.231075	-0.43698	2.55361	NO	NO	NO	0.807684	0.792964	0.488697	0.996452	0.969592	0.999909	chr1	14808922	14809320	+	0	NA	Intergenic	Intergenic	-63074	NM_010827	17681	Mm.5820	NM_010827	ENSMUSG00000025930	Msc	MyoR|bHLHa22	musculin	protein-coding
187	Peak_191	1.35028	1.72123	0.37095	2.58152	NO	NO	NO	0.237209	0.12547	0.61342	0.956997	0.701822	0.999909	chr1	14832075	14832473	+	0	NA	Intergenic	Intergenic	76669	NM_177781	277328	Mm.186329	NM_177781	ENSMUSG00000032769	Trpa1	Anktm1|TRPA1b	transient receptor potential cation channel, subfamily A, member 1	protein-coding
188	Peak_192	-0.06664	1.30594	1.37258	2.44727	NO	NO	NO	0.947631	0.156174	0.0262939	0.997839	0.73096	0.999909	chr1	14837659	14838057	+	0	NA	Intergenic	Intergenic	71085	NM_177781	277328	Mm.186329	NM_177781	ENSMUSG00000032769	Trpa1	Anktm1|TRPA1b	transient receptor potential cation channel, subfamily A, member 1	protein-coding
189	Peak_193	-0.145845	-0.487868	-0.342023	3.64831	NO	NO	NO	0.795128	0.399518	0.443111	0.996452	0.878468	0.999909	chr1	14908678	14909076	+	0	NA	promoter-TSS (NM_177781)	promoter-TSS (NM_177781)	66	NM_177781	277328	Mm.186329	NM_177781	ENSMUSG00000032769	Trpa1	Anktm1|TRPA1b	transient receptor potential cation channel, subfamily A, member 1	protein-coding
190	Peak_194	-0.710929	-0.180307	0.530622	3.07985	NO	NO	NO	0.264497	0.771643	0.259337	0.959645	0.967162	0.999909	chr1	14919137	14919535	+	0	NA	Intergenic	Intergenic	-10393	NM_177781	277328	Mm.186329	NM_177781	ENSMUSG00000032769	Trpa1	Anktm1|TRPA1b	transient receptor potential cation channel, subfamily A, member 1	protein-coding
191	Peak_195	1.12409	0.835093	-0.288998	2.64568	NO	NO	NO	0.281511	0.42922	0.700761	0.959926	0.888252	0.999909	chr1	14995339	14995737	+	0	NA	Intergenic	Intergenic	-86595	NM_177781	277328	Mm.186329	NM_177781	ENSMUSG00000032769	Trpa1	Anktm1|TRPA1b	transient receptor potential cation channel, subfamily A, member 1	protein-coding
192	Peak_196	-0.698888	-2.41954	-1.72065	2.55012	NO	NO	NO	0.518086	0.0342696	0.110295	0.985457	0.524852	0.999909	chr1	15008360	15008758	+	0	NA	Intergenic	RMER1A|Other|Other	-99616	NM_177781	277328	Mm.186329	NM_177781	ENSMUSG00000032769	Trpa1	Anktm1|TRPA1b	transient receptor potential cation channel, subfamily A, member 1	protein-coding
193	Peak_197	-0.162255	-0.50454	-0.342285	2.62946	NO	NO	NO	0.847502	0.556794	0.626075	0.996452	0.923788	0.999909	chr1	15256555	15256953	+	0	NA	Intergenic	Intergenic	-45779	NM_001098528	98741	Mm.156081	NM_001033195	ENSMUSG00000092083	Kcnb2	9630047L19Rik|BB130875|Kv2.2	potassium voltage gated channel, Shab-related subfamily, member 2	protein-coding
194	Peak_198	-0.355904	0.012134	0.368038	5.30268	NO	NO	NO	0.372535	0.97568	0.283969	0.972398	0.99637	0.999909	chr1	15276812	15277210	+	0	NA	Intergenic	CpG	-25522	NM_001098528	98741	Mm.156081	NM_001033195	ENSMUSG00000092083	Kcnb2	9630047L19Rik|BB130875|Kv2.2	potassium voltage gated channel, Shab-related subfamily, member 2	protein-coding
195	Peak_200	0.605134	0.687504	0.0823706	1.89384	NO	NO	NO	0.592274	0.540885	0.903145	0.99063	0.919802	0.999909	chr1	15425653	15426051	+	0	NA	intron (NM_001098528, intron 1 of 1)	intron (NM_001098528, intron 1 of 1)	123319	NM_001098528	98741	Mm.156081	NM_001033195	ENSMUSG00000092083	Kcnb2	9630047L19Rik|BB130875|Kv2.2	potassium voltage gated channel, Shab-related subfamily, member 2	protein-coding
196	Peak_201	0.851823	0.896278	0.0444554	2.57103	NO	NO	NO	0.364393	0.340099	0.939706	0.971497	0.853989	0.999909	chr1	15541678	15542076	+	0	NA	intron (NM_001098528, intron 1 of 1)	intron (NM_001098528, intron 1 of 1)	239344	NM_001098528	98741	Mm.156081	NM_001033195	ENSMUSG00000092083	Kcnb2	9630047L19Rik|BB130875|Kv2.2	potassium voltage gated channel, Shab-related subfamily, member 2	protein-coding
197	Peak_202	1.10874	0.977425	-0.131314	2.18337	NO	NO	NO	0.320375	0.386205	0.852248	0.961869	0.875084	0.999909	chr1	15579256	15579654	+	0	NA	intron (NM_001098528, intron 1 of 1)	intron (NM_001098528, intron 1 of 1)	-216272	NM_009352	21749	Mm.4306	NM_009352	ENSMUSG00000025925	Terf1	Pin2|Trbf1|Trf1	telomeric repeat binding factor 1	protein-coding
198	Peak_203	0.809777	0.763684	-0.0460932	3.37894	NO	NO	NO	0.205447	0.238645	0.904013	0.953494	0.798284	0.999909	chr1	15634855	15635253	+	0	NA	intron (NM_001098528, intron 1 of 1)	RMER17C-int|LTR|ERVK	-160673	NM_009352	21749	Mm.4306	NM_009352	ENSMUSG00000025925	Terf1	Pin2|Trbf1|Trf1	telomeric repeat binding factor 1	protein-coding
199	Peak_204	-0.725082	-0.777399	-0.052317	1.96706	NO	NO	NO	0.409911	0.384759	0.938234	0.976677	0.874517	0.999909	chr1	15656940	15657338	+	0	NA	intron (NM_001098528, intron 1 of 1)	intron (NM_001098528, intron 1 of 1)	-138588	NM_009352	21749	Mm.4306	NM_009352	ENSMUSG00000025925	Terf1	Pin2|Trbf1|Trf1	telomeric repeat binding factor 1	protein-coding
200	Peak_206	-0.0418904	-0.0166517	0.0252387	2.49862	NO	NO	NO	0.960352	0.984527	0.96663	0.99841	0.998183	0.999909	chr1	15759036	15759434	+	0	NA	Intergenic	Intergenic	-36492	NM_009352	21749	Mm.4306	NM_009352	ENSMUSG00000025925	Terf1	Pin2|Trbf1|Trf1	telomeric repeat binding factor 1	protein-coding
201	Peak_207	-0.234958	-0.543122	-0.308164	3.48821	NO	NO	NO	0.659586	0.325743	0.439174	0.992129	0.84752	0.999909	chr1	15765751	15766149	+	0	NA	Intergenic	Intergenic	-29777	NM_009352	21749	Mm.4306	NM_009352	ENSMUSG00000025925	Terf1	Pin2|Trbf1|Trf1	telomeric repeat binding factor 1	protein-coding
202	Peak_208	0.955261	1.01466	0.0593986	3.5288	NO	NO	NO	0.126243	0.106601	0.869423	0.933043	0.677724	0.999909	chr1	15781743	15782141	+	0	NA	Intergenic	RMER17B|LTR|ERVK	-13785	NM_009352	21749	Mm.4306	NM_009352	ENSMUSG00000025925	Terf1	Pin2|Trbf1|Trf1	telomeric repeat binding factor 1	protein-coding
203	Peak_209	0.0389843	0.0802185	0.0412343	5.23969	NO	NO	NO	0.917141	0.831373	0.892051	0.997799	0.975425	0.999909	chr1	15795747	15796145	+	0	NA	exon (NM_009352, exon 1 of 10)	exon (NM_009352, exon 1 of 10)	219	NM_001286628	21749	Mm.4306	NM_009352	ENSMUSG00000025925	Terf1	Pin2|Trbf1|Trf1	telomeric repeat binding factor 1	protein-coding
204	Peak_210	2.40218	1.89089	-0.511288	2.30074	NO	NO	NO	0.0468976	0.139368	0.39256	0.884548	0.714189	0.999909	chr1	15805008	15805406	+	0	NA	intron (NM_001286628, intron 3 of 8)	RLTR13D1|LTR|ERVK	9480	NM_001286628	21749	Mm.4306	NM_009352	ENSMUSG00000025925	Terf1	Pin2|Trbf1|Trf1	telomeric repeat binding factor 1	protein-coding
205	Peak_211	1.29783	1.13996	-0.157863	2.86467	NO	NO	NO	0.13944	0.202453	0.765126	0.938992	0.773354	0.999909	chr1	15823338	15823736	+	0	NA	exon (NM_009352, exon 8 of 10)	exon (NM_009352, exon 8 of 10)	27810	NM_001286628	21749	Mm.4306	NM_009352	ENSMUSG00000025925	Terf1	Pin2|Trbf1|Trf1	telomeric repeat binding factor 1	protein-coding
206	Peak_213	0.0752221	-0.00586463	-0.0810867	4.86098	NO	NO	NO	0.847037	0.988138	0.788294	0.996452	0.99825	0.999909	chr1	15882600	15882998	+	0	NA	promoter-TSS (NM_001033288)	promoter-TSS (NM_001033288)	4	NM_001033288	226866	Mm.131665	NM_001033288	ENSMUSG00000032719	Sbspon	Gm106|Rpesp	somatomedin B and thrombospondin, type 1 domain containing	protein-coding
207	Peak_214	0.0614394	-0.0350368	-0.0964763	3.44089	NO	NO	NO	0.917579	0.95413	0.822806	0.997828	0.992264	0.999909	chr1	15885428	15885826	+	0	NA	Intergenic	Intergenic	-2824	NM_001033288	226866	Mm.131665	NM_001033288	ENSMUSG00000032719	Sbspon	Gm106|Rpesp	somatomedin B and thrombospondin, type 1 domain containing	protein-coding
208	Peak_215	1.43954	1.61214	0.172603	3.76082	NO	NO	NO	0.0301459	0.0145322	0.649667	0.840371	0.424318	0.999909	chr1	15898757	15899155	+	0	NA	Intergenic	Intergenic	-16153	NM_001033288	226866	Mm.131665	NM_001033288	ENSMUSG00000032719	Sbspon	Gm106|Rpesp	somatomedin B and thrombospondin, type 1 domain containing	protein-coding
209	Peak_216	2.09007	1.87664	-0.213431	2.16787	NO	NO	NO	0.0885252	0.138345	0.713141	0.911408	0.713838	0.999909	chr1	15904614	15905012	+	0	NA	Intergenic	Intergenic	-22010	NM_001033288	226866	Mm.131665	NM_001033288	ENSMUSG00000032719	Sbspon	Gm106|Rpesp	somatomedin B and thrombospondin, type 1 domain containing	protein-coding
210	Peak_217	-0.0984947	-0.65327	-0.554775	3.12577	NO	NO	NO	0.877889	0.329201	0.275305	0.996452	0.849581	0.999909	chr1	15926621	15927019	+	0	NA	Intergenic	Intergenic	-44017	NM_001033288	226866	Mm.131665	NM_001033288	ENSMUSG00000032719	Sbspon	Gm106|Rpesp	somatomedin B and thrombospondin, type 1 domain containing	protein-coding
211	Peak_218	-1.77043	-1.07946	0.69097	2.82442	DOWN	NO	NO	0.00708007	0.0921926	0.21636	0.761029	0.657896	0.999909	chr1	15986344	15986742	+	0	NA	Intergenic	Intergenic	96863	NM_001305227	75799	Mm.78557	NM_001243238	ENSMUSG00000067795	4930444P10Rik	-	RIKEN cDNA 4930444P10 gene	protein-coding
212	Peak_219	0.832694	0.439529	-0.393165	2.39653	NO	NO	NO	0.381339	0.654512	0.530872	0.972398	0.946739	0.999909	chr1	16042192	16042590	+	0	NA	Intergenic	Intergenic	41015	NM_001305227	75799	Mm.78557	NM_001243238	ENSMUSG00000067795	4930444P10Rik	-	RIKEN cDNA 4930444P10 gene	protein-coding
213	Peak_220	0.168592	0.282268	0.113676	4.61582	NO	NO	NO	0.694874	0.510983	0.721459	0.994215	0.91158	0.999909	chr1	16083118	16083516	+	0	NA	promoter-TSS (NM_001243238)	promoter-TSS (NM_001243238)	89	NM_001305227	75799	Mm.78557	NM_001243238	ENSMUSG00000067795	4930444P10Rik	-	RIKEN cDNA 4930444P10 gene	protein-coding
214	Peak_221	-0.464117	-0.223163	0.240954	4.89141	NO	NO	NO	0.210043	0.545503	0.413151	0.953494	0.921062	0.999909	chr1	16094166	16094564	+	0	NA	intron (NM_011291, intron 1 of 6)	intron (NM_011291, intron 1 of 6)	149	NM_011291	19989	Mm.319659	NM_011291	ENSMUSG00000043716	Rpl7	Rpl7a|Surf-3	ribosomal protein L7	protein-coding
215	Peak_222	-0.406382	-0.0700824	0.336299	5.68354	NO	NO	NO	0.269267	0.848326	0.299257	0.959926	0.977494	0.999909	chr1	16095374	16095772	+	0	NA	promoter-TSS (NM_133832)	promoter-TSS (NM_133832)	-390	NM_133832	98711	Mm.274376	NM_133832	ENSMUSG00000025921	Rdh10	3110069K09Rik|4921506A21Rik|AI875664|AW549993|D1Ertd762e|m366Asp	retinol dehydrogenase 10 (all-trans)	protein-coding
216	Peak_223	-0.975607	-1.45845	-0.482847	2.25313	NO	NO	NO	0.216821	0.076528	0.473593	0.954504	0.634478	0.999909	chr1	16126197	16126595	+	0	NA	Intergenic	Intergenic	30433	NM_133832	98711	Mm.274376	NM_133832	ENSMUSG00000025921	Rdh10	3110069K09Rik|4921506A21Rik|AI875664|AW549993|D1Ertd762e|m366Asp	retinol dehydrogenase 10 (all-trans)	protein-coding
217	Peak_224	-0.606956	-1.52101	-0.914053	3.22739	NO	DOWN	NO	0.252332	0.00808967	0.0394868	0.958075	0.346784	0.999909	chr1	16192146	16192544	+	0	NA	Intergenic	Intergenic	96382	NM_133832	98711	Mm.274376	NM_133832	ENSMUSG00000025921	Rdh10	3110069K09Rik|4921506A21Rik|AI875664|AW549993|D1Ertd762e|m366Asp	retinol dehydrogenase 10 (all-trans)	protein-coding
218	Peak_225	0.346026	-0.332883	-0.678908	2.54647	NO	NO	NO	0.672149	0.69851	0.259321	0.993385	0.954665	0.999909	chr1	16239186	16239584	+	0	NA	intron (NM_025303, intron 12 of 13)	intron (NM_025303, intron 12 of 13)	143422	NM_133832	98711	Mm.274376	NM_133832	ENSMUSG00000025921	Rdh10	3110069K09Rik|4921506A21Rik|AI875664|AW549993|D1Ertd762e|m366Asp	retinol dehydrogenase 10 (all-trans)	protein-coding
219	Peak_226	0.380509	0.433428	0.0529188	3.6122	NO	NO	NO	0.544214	0.491197	0.906727	0.988114	0.90761	0.999909	chr1	16246423	16246821	+	0	NA	intron (NM_025303, intron 12 of 13)	intron (NM_025303, intron 12 of 13)	150659	NM_133832	98711	Mm.274376	NM_133832	ENSMUSG00000025921	Rdh10	3110069K09Rik|4921506A21Rik|AI875664|AW549993|D1Ertd762e|m366Asp	retinol dehydrogenase 10 (all-trans)	protein-coding
220	Peak_227	-0.487957	-1.13661	-0.648652	3.27976	NO	NO	NO	0.447423	0.0869344	0.246231	0.978345	0.647588	0.999909	chr1	16252135	16252533	+	0	NA	intron (NM_025303, intron 12 of 13)	intron (NM_025303, intron 12 of 13)	156371	NM_133832	98711	Mm.274376	NM_133832	ENSMUSG00000025921	Rdh10	3110069K09Rik|4921506A21Rik|AI875664|AW549993|D1Ertd762e|m366Asp	retinol dehydrogenase 10 (all-trans)	protein-coding
221	Peak_228	-0.572819	-0.702233	-0.129414	3.65061	NO	NO	NO	0.275682	0.186619	0.761298	0.959926	0.760337	0.999909	chr1	16258676	16259074	+	0	NA	intron (NM_025303, intron 12 of 13)	intron (NM_025303, intron 12 of 13)	162912	NM_133832	98711	Mm.274376	NM_133832	ENSMUSG00000025921	Rdh10	3110069K09Rik|4921506A21Rik|AI875664|AW549993|D1Ertd762e|m366Asp	retinol dehydrogenase 10 (all-trans)	protein-coding
222	Peak_229	-0.0407524	-0.284401	-0.243649	2.86098	NO	NO	NO	0.957994	0.717605	0.681669	0.998304	0.95825	0.999909	chr1	16262218	16262616	+	0	NA	intron (NM_025303, intron 12 of 13)	intron (NM_025303, intron 12 of 13)	166454	NM_133832	98711	Mm.274376	NM_133832	ENSMUSG00000025921	Rdh10	3110069K09Rik|4921506A21Rik|AI875664|AW549993|D1Ertd762e|m366Asp	retinol dehydrogenase 10 (all-trans)	protein-coding
223	Peak_230	0.924335	0.0196944	-0.90464	2.94643	NO	NO	NO	0.203209	0.980154	0.0650027	0.953494	0.997335	0.999909	chr1	16284041	16284439	+	0	NA	intron (NM_025303, intron 12 of 13)	intron (NM_025303, intron 12 of 13)	188277	NM_133832	98711	Mm.274376	NM_133832	ENSMUSG00000025921	Rdh10	3110069K09Rik|4921506A21Rik|AI875664|AW549993|D1Ertd762e|m366Asp	retinol dehydrogenase 10 (all-trans)	protein-coding
224	Peak_231	0.582172	-0.152074	-0.734246	3.73232	NO	NO	NO	0.298255	0.796801	0.0789402	0.959926	0.970095	0.999909	chr1	16285512	16285910	+	0	NA	intron (NM_025303, intron 12 of 13)	intron (NM_025303, intron 12 of 13)	189748	NM_133832	98711	Mm.274376	NM_133832	ENSMUSG00000025921	Rdh10	3110069K09Rik|4921506A21Rik|AI875664|AW549993|D1Ertd762e|m366Asp	retinol dehydrogenase 10 (all-trans)	protein-coding
225	Peak_232	0.282771	0.457277	0.174506	2.16398	NO	NO	NO	0.769878	0.633289	0.773635	0.996452	0.942413	0.999909	chr1	16423537	16423935	+	0	NA	intron (NM_001347044, intron 7 of 13)	intron (NM_001347044, intron 7 of 13)	85460	NM_001347044	29819	Mm.216257	NM_025303	ENSMUSG00000025920	Stau2	-	staufen (RNA binding protein) homolog 2 (Drosophila)	protein-coding
226	Peak_233	-0.877247	-0.507648	0.369599	4.67395	NO	NO	NO	0.0187838	0.169753	0.219086	0.821062	0.746226	0.999909	chr1	16508916	16509314	+	0	NA	promoter-TSS (NM_001347044)	promoter-TSS (NM_001347044)	81	NM_001347044	29819	Mm.216257	NM_025303	ENSMUSG00000025920	Stau2	-	staufen (RNA binding protein) homolog 2 (Drosophila)	protein-coding
227	Peak_234	0.264706	0.369722	0.105016	5.07743	NO	NO	NO	0.517629	0.367501	0.745795	0.985457	0.865535	0.999909	chr1	16509805	16510203	+	0	NA	promoter-TSS (NM_001111272)	promoter-TSS (NM_001111272)	-621	NM_001347045	29819	Mm.216257	NM_025303	ENSMUSG00000025920	Stau2	-	staufen (RNA binding protein) homolog 2 (Drosophila)	protein-coding
228	Peak_235	0.418399	0.799847	0.381448	5.41028	NO	NO	NO	0.329297	0.0607824	0.278537	0.96405	0.602503	0.999909	chr1	16609049	16609447	+	0	NA	intron (NR_073122, intron 1 of 4)	CpG	171	NM_001271016	66799	Mm.122430	NM_025773	ENSMUSG00000025939	Ube2w	6130401J04Rik	ubiquitin-conjugating enzyme E2W (putative)	protein-coding
229	Peak_236	0.0838971	0.16857	0.0846732	5.82517	NO	NO	NO	0.828633	0.664776	0.804596	0.996452	0.949219	0.999909	chr1	16646851	16647249	+	0	NA	promoter-TSS (NR_037998)	promoter-TSS (NR_037998)	-104	NM_026456	67923	Mm.289248	NM_026456	ENSMUSG00000079658	Eloc	2610043E24Rik|2610301I15Rik|AA407206|AI987979|AW049146|Tceb1	elongin C	protein-coding
230	Peak_237	-0.116623	-0.105826	0.0107963	4.84186	NO	NO	NO	0.772473	0.79481	0.973567	0.996452	0.969785	0.999909	chr1	16655321	16655719	+	0	NA	exon (NM_027415, exon 1 of 3)	exon (NM_027415, exon 1 of 3)	248	NM_027415	70397	Mm.194225	NM_026392	ENSMUSG00000025940	Tmem70	1110020A09Rik|2210416J16Rik	transmembrane protein 70	protein-coding
231	Peak_238	0.379823	0.371153	-0.00867003	2.82273	NO	NO	NO	0.641029	0.651206	0.987984	0.992129	0.946238	0.999909	chr1	16678295	16678693	+	0	NA	promoter-TSS (NM_001159711)	promoter-TSS (NM_001159711)	-43	NM_001159711	17087	Mm.116844	NM_016923	ENSMUSG00000025779	Ly96	ESOP-1|MD-2|MD2	lymphocyte antigen 96	protein-coding
232	Peak_239	-0.274199	0.2072	0.4814	2.90182	NO	NO	NO	0.70151	0.766923	0.339033	0.994767	0.96592	0.999909	chr1	16788406	16788804	+	0	NA	Intergenic	Intergenic	110068	NM_016923	17087	Mm.116844	NM_016923	ENSMUSG00000025779	Ly96	ESOP-1|MD-2|MD2	lymphocyte antigen 96	protein-coding
233	Peak_240	-0.0420324	0.761508	0.803541	2.19564	NO	NO	NO	0.965836	0.417484	0.191556	0.9989	0.884317	0.999909	chr1	16973531	16973929	+	0	NA	Intergenic	Intergenic	114240	NM_020604	57339	Mm.143761	NM_020604	ENSMUSG00000042686	Jph1	ENSMUSG00000054314|JP-1|Jp1	junctophilin 1	protein-coding
234	Peak_241	1.34988	1.20616	-0.143721	5.33755	UP	UP	NO	0.00126816	0.00435519	0.632635	0.616019	0.278107	0.999909	chr1	16999628	17000026	+	0	NA	intron (NM_020604, intron 3 of 4)	intron (NM_020604, intron 3 of 4)	88143	NM_020604	57339	Mm.143761	NM_020604	ENSMUSG00000042686	Jph1	ENSMUSG00000054314|JP-1|Jp1	junctophilin 1	protein-coding
235	Peak_242	-1.40702	-0.748574	0.658443	2.30336	NO	NO	NO	0.0704603	0.32302	0.286323	0.907935	0.845549	0.999909	chr1	17032076	17032474	+	0	NA	intron (NM_020604, intron 2 of 4)	intron (NM_020604, intron 2 of 4)	55695	NM_020604	57339	Mm.143761	NM_020604	ENSMUSG00000042686	Jph1	ENSMUSG00000054314|JP-1|Jp1	junctophilin 1	protein-coding
236	Peak_243	2.36583	1.61403	-0.751807	2.07754	NO	NO	NO	0.0882747	0.266751	0.375638	0.911408	0.815357	0.999909	chr1	17049946	17050344	+	0	NA	intron (NM_020604, intron 2 of 4)	intron (NM_020604, intron 2 of 4)	37825	NM_020604	57339	Mm.143761	NM_020604	ENSMUSG00000042686	Jph1	ENSMUSG00000054314|JP-1|Jp1	junctophilin 1	protein-coding
237	Peak_244	0.298368	0.649636	0.351268	4.88806	NO	NO	NO	0.482393	0.121909	0.26571	0.982123	0.698514	0.999909	chr1	17087335	17087733	+	0	NA	exon (NM_020604, exon 1 of 5)	exon (NM_020604, exon 1 of 5)	436	NM_020604	57339	Mm.143761	NM_020604	ENSMUSG00000042686	Jph1	ENSMUSG00000054314|JP-1|Jp1	junctophilin 1	protein-coding
238	Peak_245	2.64923	3.51603	0.866809	3.10884	NO	UP	NO	0.0180718	0.000633729	0.052903	0.821062	0.127609	0.999909	chr1	17113378	17113776	+	0	NA	Intergenic	Intergenic	-21877	NM_010267	14545	Mm.18218	NM_010267	ENSMUSG00000025777	Gdap1	-	ganglioside-induced differentiation-associated-protein 1	protein-coding
239	Peak_246	0.0314403	-0.00115591	-0.0325962	4.29724	NO	NO	NO	0.944076	0.99794	0.921944	0.997839	0.999771	0.999909	chr1	17135408	17135806	+	0	NA	exon (NM_010267, exon 1 of 6)	exon (NM_010267, exon 1 of 6)	153	NM_010267	14545	Mm.18218	NM_010267	ENSMUSG00000025777	Gdap1	-	ganglioside-induced differentiation-associated-protein 1	protein-coding
240	Peak_247	2.37879	1.5289	-0.849895	2.11331	NO	NO	NO	0.0697499	0.275578	0.259516	0.907935	0.821064	0.999909	chr1	17153704	17154102	+	0	NA	3' UTR (NM_010267, exon 6 of 6)	3' UTR (NM_010267, exon 6 of 6)	18449	NM_010267	14545	Mm.18218	NM_010267	ENSMUSG00000025777	Gdap1	-	ganglioside-induced differentiation-associated-protein 1	protein-coding
241	Peak_248	-0.698313	-1.16858	-0.470271	2.90554	NO	NO	NO	0.318685	0.108523	0.430869	0.961131	0.680299	0.999909	chr1	17409599	17409997	+	0	NA	Intergenic	Intergenic	-182184	NM_053191	94227	Mm.442452	NM_053191	ENSMUSG00000067780	Pi15	P24TI|P25TI|PI-15|SugarCrisp	peptidase inhibitor 15	protein-coding
242	Peak_249	0.688154	0.279941	-0.408212	2.27558	NO	NO	NO	0.451396	0.770291	0.475748	0.978345	0.966913	0.999909	chr1	17416694	17417092	+	0	NA	Intergenic	Lx9|LINE|L1	-175089	NM_053191	94227	Mm.442452	NM_053191	ENSMUSG00000067780	Pi15	P24TI|P25TI|PI-15|SugarCrisp	peptidase inhibitor 15	protein-coding
243	Peak_250	0.592915	0.278552	-0.314363	3.62743	NO	NO	NO	0.292817	0.63356	0.401544	0.959926	0.942413	0.999909	chr1	17496776	17497174	+	0	NA	Intergenic	Intergenic	-95007	NM_053191	94227	Mm.442452	NM_053191	ENSMUSG00000067780	Pi15	P24TI|P25TI|PI-15|SugarCrisp	peptidase inhibitor 15	protein-coding
244	Peak_251	1.84004	0.605475	-1.23456	2.4387	NO	NO	NO	0.0868123	0.604124	0.0835798	0.911408	0.93477	0.999909	chr1	17647434	17647832	+	0	NA	Intergenic	Intergenic	55651	NM_053191	94227	Mm.442452	NM_053191	ENSMUSG00000067780	Pi15	P24TI|P25TI|PI-15|SugarCrisp	peptidase inhibitor 15	protein-coding
245	Peak_252	-0.210562	-0.349458	-0.138896	4.77307	NO	NO	NO	0.590429	0.378911	0.658855	0.990213	0.871503	0.999909	chr1	17717314	17717712	+	0	NA	promoter-TSS (NM_031402)	promoter-TSS (NM_031402)	15	NM_031402	83691	Mm.289625	NM_031402	ENSMUSG00000025776	Crispld1	Cocoacrisp|Lcrisp1	cysteine-rich secretory protein LCCL domain containing 1	protein-coding
246	Peak_253	-0.787762	-0.683254	0.104507	4.01785	NO	NO	NO	0.100619	0.153438	0.791908	0.917099	0.727856	0.999909	chr1	18048225	18048623	+	0	NA	Intergenic	CpG	78708	NM_030033	78081	Mm.319913	NM_030033	ENSMUSG00000025774	Crisp4	9230112K08Rik	cysteine-rich secretory protein 4	protein-coding
247	Peak_254	0.419971	0.0808016	-0.33917	2.48328	NO	NO	NO	0.63387	0.929353	0.58148	0.991156	0.989657	0.999909	chr1	18311880	18312278	+	0	NA	Intergenic	Intergenic	-56860	NM_183124	77673	Mm.99530	NM_183124	ENSMUSG00000067773	Defb41	9230102D03Rik|BD-17|Bd-41|Defb16|Defb17|Gm15386|OTTMUSG00000020946|OTTMUSG00000020948	defensin beta 41	protein-coding
248	Peak_255	0.504716	0.137701	-0.367015	2.14384	NO	NO	NO	0.589622	0.887956	0.539756	0.990149	0.983834	0.999909	chr1	18590043	18590441	+	0	NA	Intergenic	Intergenic	-335023	NM_183124	77673	Mm.99530	NM_183124	ENSMUSG00000067773	Defb41	9230102D03Rik|BD-17|Bd-41|Defb16|Defb17|Gm15386|OTTMUSG00000020946|OTTMUSG00000020948	defensin beta 41	protein-coding
249	Peak_256	-0.959783	-1.45212	-0.492338	3.01849	NO	NO	NO	0.11997	0.0246856	0.354987	0.930947	0.486137	0.999909	chr1	18629545	18629943	+	0	NA	Intergenic	Intergenic	-374525	NM_183124	77673	Mm.99530	NM_183124	ENSMUSG00000067773	Defb41	9230102D03Rik|BD-17|Bd-41|Defb16|Defb17|Gm15386|OTTMUSG00000020946|OTTMUSG00000020948	defensin beta 41	protein-coding
250	Peak_257	-1.27156	-0.456846	0.814718	2.10655	NO	NO	NO	0.126351	0.566574	0.182756	0.93313	0.925768	0.999909	chr1	19099769	19100167	+	0	NA	intron (NM_153154, intron 3 of 7)	intron (NM_153154, intron 3 of 7)	6865	NM_153154	226896	Mm.244858	NM_153154	ENSMUSG00000042596	Tfap2d	Tcfap2d	transcription factor AP-2, delta	protein-coding
251	Peak_258	0.671632	-0.187785	-0.859417	2.99221	NO	NO	NO	0.380709	0.815861	0.138372	0.972398	0.972884	0.999909	chr1	19671141	19671539	+	0	NA	Intergenic	Intergenic	469205	NM_001025305	21419	Mm.137021	NM_009334	ENSMUSG00000025927	Tfap2b	AI606113|AP-2(beta)|E130018K07Rik|Tcfap2b	transcription factor AP-2 beta	protein-coding
252	Peak_259	0.494102	0.805442	0.31134	2.35313	NO	NO	NO	0.610593	0.396905	0.613294	0.99063	0.87785	0.999909	chr1	19839885	19840283	+	0	NA	Intergenic	Intergenic	-506451	NR_045734	75028	Mm.417820	NR_045734	ENSMUSG00000089914	4930486I03Rik	-	RIKEN cDNA 4930486I03 gene	ncRNA
253	Peak_260	1.18198	0.585164	-0.596817	2.61973	NO	NO	NO	0.188629	0.538694	0.29635	0.952873	0.919388	0.999909	chr1	19853831	19854229	+	0	NA	Intergenic	Intergenic	-492505	NR_045734	75028	Mm.417820	NR_045734	ENSMUSG00000089914	4930486I03Rik	-	RIKEN cDNA 4930486I03 gene	ncRNA
254	Peak_261	-0.115086	-0.626603	-0.511516	4.17296	NO	NO	NO	0.798553	0.182503	0.153324	0.996452	0.756103	0.999909	chr1	19891090	19891488	+	0	NA	Intergenic	Intergenic	-455246	NR_045734	75028	Mm.417820	NR_045734	ENSMUSG00000089914	4930486I03Rik	-	RIKEN cDNA 4930486I03 gene	ncRNA
255	Peak_262	1.28066	0.562674	-0.717985	2.1398	NO	NO	NO	0.218521	0.613937	0.2542	0.954504	0.937624	0.999909	chr1	19941542	19941940	+	0	NA	Intergenic	Intergenic	-404794	NR_045734	75028	Mm.417820	NR_045734	ENSMUSG00000089914	4930486I03Rik	-	RIKEN cDNA 4930486I03 gene	ncRNA
256	Peak_263	0.275205	0.978425	0.703221	2.71837	NO	NO	NO	0.751343	0.237294	0.2051	0.996013	0.797882	0.999909	chr1	20048347	20048745	+	0	NA	exon (NM_153179, exon 67 of 67)	exon (NM_153179, exon 67 of 67)	-297989	NR_045734	75028	Mm.417820	NR_045734	ENSMUSG00000089914	4930486I03Rik	-	RIKEN cDNA 4930486I03 gene	ncRNA
257	Peak_264	-0.314535	0.222492	0.537027	2.2024	NO	NO	NO	0.722626	0.795778	0.349178	0.995739	0.970044	0.999909	chr1	20301574	20301972	+	0	NA	intron (NM_153179, intron 49 of 66)	intron (NM_153179, intron 49 of 66)	-44762	NR_045734	75028	Mm.417820	NR_045734	ENSMUSG00000089914	4930486I03Rik	-	RIKEN cDNA 4930486I03 gene	ncRNA
258	Peak_265	1.33572	1.00108	-0.334633	3.71446	NO	NO	NO	0.0381511	0.13224	0.412158	0.874202	0.708315	0.999909	chr1	20334729	20335127	+	0	NA	intron (NM_153179, intron 48 of 66)	intron (NM_153179, intron 48 of 66)	-11607	NR_045734	75028	Mm.417820	NR_045734	ENSMUSG00000089914	4930486I03Rik	-	RIKEN cDNA 4930486I03 gene	ncRNA
259	Peak_266	0.310623	0.444753	0.134131	1.70604	NO	NO	NO	0.786021	0.695951	0.845681	0.996452	0.954035	0.999909	chr1	20346325	20346723	+	0	NA	promoter-TSS (NR_045734)	promoter-TSS (NR_045734)	-11	NR_045734	75028	Mm.417820	NR_045734	ENSMUSG00000089914	4930486I03Rik	-	RIKEN cDNA 4930486I03 gene	ncRNA
260	Peak_267	0.0403674	-0.409626	-0.449993	3.14695	NO	NO	NO	0.947743	0.521904	0.31372	0.997839	0.914762	0.999909	chr1	20418507	20418905	+	0	NA	intron (NM_153179, intron 36 of 66)	intron (NM_153179, intron 36 of 66)	72171	NR_045734	75028	Mm.417820	NR_045734	ENSMUSG00000089914	4930486I03Rik	-	RIKEN cDNA 4930486I03 gene	ncRNA
261	Peak_268	0.0998908	0.470716	0.370825	3.16598	NO	NO	NO	0.881978	0.480287	0.411235	0.996452	0.905012	0.999909	chr1	20440263	20440661	+	0	NA	intron (NM_153179, intron 35 of 66)	intron (NM_153179, intron 35 of 66)	93927	NR_045734	75028	Mm.417820	NR_045734	ENSMUSG00000089914	4930486I03Rik	-	RIKEN cDNA 4930486I03 gene	ncRNA
262	Peak_269	0.344202	0.257639	-0.0865626	3.19978	NO	NO	NO	0.596006	0.696569	0.840281	0.99063	0.954175	0.999909	chr1	20467834	20468232	+	0	NA	intron (NM_153179, intron 35 of 66)	intron (NM_153179, intron 35 of 66)	121498	NR_045734	75028	Mm.417820	NR_045734	ENSMUSG00000089914	4930486I03Rik	-	RIKEN cDNA 4930486I03 gene	ncRNA
263	Peak_270	-0.771595	-1.3406	-0.569009	2.66312	NO	NO	NO	0.254924	0.0599741	0.314113	0.958419	0.602037	0.999909	chr1	20544031	20544429	+	0	NA	intron (NM_153179, intron 22 of 66)	MLT1A0|LTR|MaLR	63908	NM_153179	241035	Mm.249253	NM_153179	ENSMUSG00000043760	Pkhd1	AI118496|AI182499|FPC|Tigm1	polycystic kidney and hepatic disease 1	protein-coding
264	Peak_271	1.86962	2.05749	0.187868	2.12751	NO	NO	NO	0.14453	0.103408	0.761263	0.94353	0.672893	0.999909	chr1	20668082	20668480	+	0	NA	promoter-TSS (NR_029593)	promoter-TSS (NR_029593)	-810	NR_029593	387202		NR_029593	ENSMUSG00000065559	Mir206	Mirn206|mmu-mir-206	microRNA 206	ncRNA
265	Peak_272	0.475261	1.41695	0.94169	2.15459	NO	NO	NO	0.662544	0.160314	0.104339	0.992129	0.735011	0.999909	chr1	20791790	20792188	+	0	NA	Intergenic	Intergenic	-17638	NM_145856	257630	Mm.222807	NM_145856	ENSMUSG00000041872	Il17f	C87042|IL-17F	interleukin 17F	protein-coding
266	Peak_273	0.303852	0.434411	0.130558	5.33864	NO	NO	NO	0.451448	0.282776	0.693088	0.978345	0.824953	0.999909	chr1	20810140	20810538	+	0	NA	promoter-TSS (NM_008563)	promoter-TSS (NM_008563)	-45	NM_008563	17215	Mm.4502	NM_008563	ENSMUSG00000041859	Mcm3	AL033361|C80350|Mcmd|P1|p1.m	minichromosome maintenance complex component 3	protein-coding
267	Peak_274	0.334451	0.37939	0.0449395	3.81264	NO	NO	NO	0.532732	0.482516	0.902214	0.987625	0.905469	0.999909	chr1	20834177	20834575	+	0	NA	Intergenic	Intergenic	-24082	NM_008563	17215	Mm.4502	NM_008563	ENSMUSG00000041859	Mcm3	AL033361|C80350|Mcmd|P1|p1.m	minichromosome maintenance complex component 3	protein-coding
268	Peak_275	0.652026	0.73059	0.0785642	2.75921	NO	NO	NO	0.468849	0.41381	0.899549	0.980787	0.883127	0.999909	chr1	20858102	20858500	+	0	NA	Intergenic	Intergenic	22253	NR_040492	77741	Mm.159984	NR_040492	ENSMUSG00000097934	6720483E21Rik	-	RIKEN cDNA 6720483E21 gene	ncRNA
269	Peak_276	0.399567	0.820214	0.420647	2.71028	NO	NO	NO	0.638148	0.321567	0.435714	0.99166	0.844624	0.999909	chr1	20867556	20867954	+	0	NA	Intergenic	Intergenic	12799	NR_040492	77741	Mm.159984	NR_040492	ENSMUSG00000097934	6720483E21Rik	-	RIKEN cDNA 6720483E21 gene	ncRNA
270	Peak_277	1.74327	0.906365	-0.836904	3.01138	NO	NO	NO	0.0308903	0.301331	0.0738141	0.840371	0.83515	0.999909	chr1	20873397	20873795	+	0	NA	Intergenic	Intergenic	6958	NR_040492	77741	Mm.159984	NR_040492	ENSMUSG00000097934	6720483E21Rik	-	RIKEN cDNA 6720483E21 gene	ncRNA
271	Peak_278	-0.18548	-0.431444	-0.245964	5.02393	NO	NO	NO	0.612119	0.247152	0.41428	0.99063	0.803997	0.999909	chr1	20880839	20881237	+	0	NA	promoter-TSS (NR_040492)	promoter-TSS (NR_040492)	335	NM_028829	74229	Mm.40780	NM_028829	ENSMUSG00000025931	Paqr8	1700019B16Rik|3110001D06Rik	progestin and adipoQ receptor family member VIII	protein-coding
272	Peak_279	0.945583	1.09229	0.146705	3.33507	NO	NO	NO	0.173446	0.114277	0.719341	0.950568	0.687155	0.999909	chr1	20898678	20899076	+	0	NA	intron (NM_028829, intron 1 of 2)	intron (NM_028829, intron 1 of 2)	18174	NM_028829	74229	Mm.40780	NM_028829	ENSMUSG00000025931	Paqr8	1700019B16Rik|3110001D06Rik	progestin and adipoQ receptor family member VIII	protein-coding
273	Peak_280	0.571138	0.799606	0.228468	1.91293	NO	NO	NO	0.620424	0.4848	0.751329	0.990985	0.905862	0.999909	chr1	20918816	20919214	+	0	NA	intron (NM_028829, intron 1 of 2)	intron (NM_028829, intron 1 of 2)	-22692	NM_027974	71877	Mm.29178	NM_027974	ENSMUSG00000041809	Efhc1	1700029F22Rik|mRib72-1|myoclonin1	EF-hand domain (C-terminal) containing 1	protein-coding
274	Peak_281	-0.075616	0.458307	0.533923	2.88071	NO	NO	NO	0.921569	0.541671	0.324394	0.997839	0.919847	0.999909	chr1	20923552	20923950	+	0	NA	intron (NM_028829, intron 2 of 2)	intron (NM_028829, intron 2 of 2)	-17956	NM_027974	71877	Mm.29178	NM_027974	ENSMUSG00000041809	Efhc1	1700029F22Rik|mRib72-1|myoclonin1	EF-hand domain (C-terminal) containing 1	protein-coding
275	Peak_282	1.45895	1.3755	-0.0834497	3.3699	NO	NO	NO	0.0488871	0.0661084	0.846789	0.886422	0.615399	0.999909	chr1	20930224	20930622	+	0	NA	Intergenic	Intergenic	-11284	NM_027974	71877	Mm.29178	NM_027974	ENSMUSG00000041809	Efhc1	1700029F22Rik|mRib72-1|myoclonin1	EF-hand domain (C-terminal) containing 1	protein-coding
276	Peak_283	1.1061	1.24124	0.135134	2.31642	NO	NO	NO	0.303591	0.245834	0.830149	0.959926	0.803477	0.999909	chr1	20932008	20932406	+	0	NA	Intergenic	Intergenic	-9500	NM_027974	71877	Mm.29178	NM_027974	ENSMUSG00000041809	Efhc1	1700029F22Rik|mRib72-1|myoclonin1	EF-hand domain (C-terminal) containing 1	protein-coding
277	Peak_284	-0.3208	0.0331997	0.354	5.8487	NO	NO	NO	0.400078	0.930388	0.300392	0.975982	0.989867	0.999909	chr1	20941515	20941913	+	0	NA	promoter-TSS (NM_027974)	promoter-TSS (NM_027974)	7	NM_027974	71877	Mm.29178	NM_027974	ENSMUSG00000041809	Efhc1	1700029F22Rik|mRib72-1|myoclonin1	EF-hand domain (C-terminal) containing 1	protein-coding
278	Peak_285	-0.255149	-1.10534	-0.85019	3.80288	NO	NO	NO	0.591368	0.0295816	0.0297438	0.990503	0.506856	0.999909	chr1	20986925	20987323	+	0	NA	Intergenic	Intergenic	45417	NM_027974	71877	Mm.29178	NM_027974	ENSMUSG00000041809	Efhc1	1700029F22Rik|mRib72-1|myoclonin1	EF-hand domain (C-terminal) containing 1	protein-coding
279	Peak_286	0.123857	-0.244276	-0.368133	2.88725	NO	NO	NO	0.86729	0.746754	0.512373	0.996452	0.9633	0.999909	chr1	21001476	21001874	+	0	NA	intron (NM_177409, intron 4 of 10)	intron (NM_177409, intron 4 of 10)	59968	NM_027974	71877	Mm.29178	NM_027974	ENSMUSG00000041809	Efhc1	1700029F22Rik|mRib72-1|myoclonin1	EF-hand domain (C-terminal) containing 1	protein-coding
280	Peak_287	2.23359	2.08202	-0.151568	3.13983	NO	NO	NO	0.0115684	0.021256	0.724145	0.787656	0.467558	0.999909	chr1	21016695	21017093	+	0	NA	intron (NM_177409, intron 2 of 10)	L1MC|LINE|L1	52412	NM_177409	170829	Mm.185680	NM_177409	ENSMUSG00000041779	Tram2	C330003D03Rik	translocating chain-associating membrane protein 2	protein-coding
281	Peak_288	0.434333	0.119595	-0.314738	4.00302	NO	NO	NO	0.370138	0.811561	0.343297	0.972373	0.972292	0.999909	chr1	21033597	21033995	+	0	NA	intron (NM_177409, intron 1 of 10)	intron (NM_177409, intron 1 of 10)	35510	NM_177409	170829	Mm.185680	NM_177409	ENSMUSG00000041779	Tram2	C330003D03Rik	translocating chain-associating membrane protein 2	protein-coding
282	Peak_289	-0.0665491	-0.0183817	0.0481674	3.92807	NO	NO	NO	0.888184	0.969234	0.884097	0.996452	0.99557	0.999909	chr1	21042543	21042941	+	0	NA	intron (NM_177409, intron 1 of 10)	B1F|SINE|Alu	26564	NM_177409	170829	Mm.185680	NM_177409	ENSMUSG00000041779	Tram2	C330003D03Rik	translocating chain-associating membrane protein 2	protein-coding
283	Peak_290	0.095619	0.00994752	-0.0856715	5.62157	NO	NO	NO	0.829733	0.982276	0.831357	0.996452	0.997777	0.999909	chr1	21064155	21064553	+	0	NA	intron (NM_177409, intron 1 of 10)	intron (NM_177409, intron 1 of 10)	4952	NM_177409	170829	Mm.185680	NM_177409	ENSMUSG00000041779	Tram2	C330003D03Rik	translocating chain-associating membrane protein 2	protein-coding
284	Peak_291	-0.498201	-0.0662046	0.431996	5.83346	NO	NO	NO	0.205637	0.865719	0.226912	0.953494	0.979464	0.999909	chr1	21069165	21069563	+	0	NA	promoter-TSS (NM_177409)	promoter-TSS (NM_177409)	-58	NM_177409	170829	Mm.185680	NM_177409	ENSMUSG00000041779	Tram2	C330003D03Rik	translocating chain-associating membrane protein 2	protein-coding
285	Peak_292	0.279985	-0.220599	-0.500584	4.76002	NO	NO	NO	0.508091	0.613274	0.143818	0.984722	0.937548	0.999909	chr1	21072533	21072931	+	0	NA	Intergenic	MIRc|SINE|MIR	-3426	NM_177409	170829	Mm.185680	NM_177409	ENSMUSG00000041779	Tram2	C330003D03Rik	translocating chain-associating membrane protein 2	protein-coding
286	Peak_293	0.476495	0.867023	0.390528	2.74486	NO	NO	NO	0.577283	0.298131	0.478009	0.989995	0.833433	0.999909	chr1	21079533	21079931	+	0	NA	Intergenic	Intergenic	-10426	NM_177409	170829	Mm.185680	NM_177409	ENSMUSG00000041779	Tram2	C330003D03Rik	translocating chain-associating membrane protein 2	protein-coding
287	Peak_294	0.375553	0.693465	0.317912	2.93813	NO	NO	NO	0.614665	0.345124	0.492961	0.99063	0.856507	0.999909	chr1	21091311	21091709	+	0	NA	Intergenic	Intergenic	-22204	NM_177409	170829	Mm.185680	NM_177409	ENSMUSG00000041779	Tram2	C330003D03Rik	translocating chain-associating membrane protein 2	protein-coding
288	Peak_295	0.869275	1.64108	0.771802	3.58559	NO	NO	NO	0.229343	0.016911	0.0760929	0.955514	0.439408	0.999909	chr1	21144800	21145198	+	0	NA	Intergenic	Intergenic	-63657	NM_001290679	75712	Mm.304763	NM_029398	ENSMUSG00000025933	Tmem14a	5730496E24Rik|C85783|PTD011	transmembrane protein 14A	protein-coding
289	Peak_296	0.499621	0.475391	-0.0242294	4.67797	NO	NO	NO	0.230778	0.259182	0.933769	0.955557	0.810907	0.999909	chr1	21156424	21156822	+	0	NA	Intergenic	Intergenic	-52033	NM_001290679	75712	Mm.304763	NM_029398	ENSMUSG00000025933	Tmem14a	5730496E24Rik|C85783|PTD011	transmembrane protein 14A	protein-coding
290	Peak_297	0.145509	0.111919	-0.0335908	4.46034	NO	NO	NO	0.731663	0.794679	0.912995	0.995754	0.969763	0.999909	chr1	21208504	21208902	+	0	NA	promoter-TSS (NM_001290679)	promoter-TSS (NM_001290679)	47	NM_029398	75712	Mm.304763	NM_029398	ENSMUSG00000025933	Tmem14a	5730496E24Rik|C85783|PTD011	transmembrane protein 14A	protein-coding
291	Peak_298	0.386048	-0.0914641	-0.477512	2.64512	NO	NO	NO	0.614369	0.909396	0.361806	0.99063	0.986064	0.999909	chr1	21221768	21222166	+	0	NA	Intergenic	Intergenic	-8699	NM_001077353	14859	Mm.394593	NM_010356	ENSMUSG00000025934	Gsta3	Gst2-3	glutathione S-transferase, alpha 3	protein-coding
292	Peak_299	0.0199457	0.0782834	0.0583378	3.58282	NO	NO	NO	0.970281	0.884126	0.870396	0.999058	0.983663	0.999909	chr1	21261560	21261958	+	0	NA	Intergenic	Intergenic	26634	NR_002858	241041	Mm.290634	NR_002858	ENSMUSG00000025936	Gm4956	EG241041	predicted gene 4956	pseudo
293	Peak_300	-0.0438822	0.737761	0.781643	2.82597	NO	NO	NO	0.957525	0.34729	0.154672	0.99821	0.857501	0.999909	chr1	21262215	21262613	+	0	NA	Intergenic	Intergenic	25979	NR_002858	241041	Mm.290634	NR_002858	ENSMUSG00000025936	Gm4956	EG241041	predicted gene 4956	pseudo
294	Peak_301	1.47436	0.921455	-0.552906	3.51504	NO	NO	NO	0.0215116	0.175513	0.131624	0.824356	0.749241	0.999909	chr1	21278140	21278538	+	0	NA	non-coding (NR_002858, exon 5 of 6)	non-coding (NR_002858, exon 5 of 6)	10054	NR_002858	241041	Mm.290634	NR_002858	ENSMUSG00000025936	Gm4956	EG241041	predicted gene 4956	pseudo
295	Peak_302	-0.304121	0.0840995	0.388221	2.82004	NO	NO	NO	0.694653	0.912115	0.510033	0.994215	0.986804	0.999909	chr1	21334487	21334885	+	0	NA	Intergenic	Intergenic	-5072	NM_183322	368204	Mm.26006	NM_183322	ENSMUSG00000067750	Khdc1a	AU014713|C88118|Ndg1	KH domain containing 1A	protein-coding
296	Peak_303	1.12541	1.06405	-0.0613525	3.12384	NO	NO	NO	0.159772	0.189493	0.903074	0.946152	0.762653	0.999909	chr1	21401401	21401799	+	0	NA	intron (NM_023872, intron 11 of 13)	intron (NM_023872, intron 11 of 13)	27963	NM_001113187	98582	Mm.326336	NM_001113187	ENSMUSG00000085079	Khdc1b	AU014713|AU015226|AU024076|AY238603|C85331|C86372|C88118|Khdc1|Khdc1c	KH domain containing 1B	protein-coding
297	Peak_304	0.935855	1.17524	0.239384	2.15676	NO	NO	NO	0.416523	0.298501	0.742037	0.977408	0.833609	0.999909	chr1	21791997	21792395	+	0	NA	intron (NM_023872, intron 1 of 13)	intron (NM_023872, intron 1 of 13)	159827	NM_023872	226922	Mm.336519	NM_023872	ENSMUSG00000028033	Kcnq5	7730402H11|9230107O05Rik|AA589396|D1Mgi1	potassium voltage-gated channel, subfamily Q, member 5	protein-coding
298	Peak_305	0.644401	0.486077	-0.158324	3.42949	NO	NO	NO	0.368141	0.503197	0.763098	0.971995	0.909767	0.999909	chr1	21860917	21861315	+	0	NA	intron (NM_023872, intron 1 of 13)	intron (NM_023872, intron 1 of 13)	90907	NM_023872	226922	Mm.336519	NM_023872	ENSMUSG00000028033	Kcnq5	7730402H11|9230107O05Rik|AA589396|D1Mgi1	potassium voltage-gated channel, subfamily Q, member 5	protein-coding
299	Peak_306	0.265965	0.30909	0.0431244	2.96923	NO	NO	NO	0.702723	0.659569	0.923925	0.995098	0.948154	0.999909	chr1	21880605	21881003	+	0	NA	intron (NM_023872, intron 1 of 13)	intron (NM_023872, intron 1 of 13)	71219	NM_023872	226922	Mm.336519	NM_023872	ENSMUSG00000028033	Kcnq5	7730402H11|9230107O05Rik|AA589396|D1Mgi1	potassium voltage-gated channel, subfamily Q, member 5	protein-coding
300	Peak_307	-0.0522774	-0.878596	-0.826318	3.02075	NO	NO	NO	0.940269	0.231945	0.142718	0.997839	0.794042	0.999909	chr1	21931333	21931731	+	0	NA	intron (NM_023872, intron 1 of 13)	(T)n|Simple_repeat|Simple_repeat	20491	NM_023872	226922	Mm.336519	NM_023872	ENSMUSG00000028033	Kcnq5	7730402H11|9230107O05Rik|AA589396|D1Mgi1	potassium voltage-gated channel, subfamily Q, member 5	protein-coding
301	Peak_308	0.234782	0.705643	0.470861	5.41797	NO	NO	NO	0.582949	0.096614	0.18808	0.989997	0.662434	0.999909	chr1	21951447	21951845	+	0	NA	exon (NM_001310477, exon 1 of 13)	exon (NM_001310477, exon 1 of 13)	377	NM_023872	226922	Mm.336519	NM_023872	ENSMUSG00000028033	Kcnq5	7730402H11|9230107O05Rik|AA589396|D1Mgi1	potassium voltage-gated channel, subfamily Q, member 5	protein-coding
302	Peak_309	0.670398	1.07683	0.406431	2.56856	NO	NO	NO	0.468385	0.231985	0.462011	0.980773	0.794072	0.999909	chr1	22026424	22026822	+	0	NA	Intergenic	Intergenic	-73892	NM_001310477	226922	Mm.336519	NM_023872	ENSMUSG00000028033	Kcnq5	7730402H11|9230107O05Rik|AA589396|D1Mgi1	potassium voltage-gated channel, subfamily Q, member 5	protein-coding
303	Peak_310	0.0524427	0.0445617	-0.00788095	2.55405	NO	NO	NO	0.951661	0.959217	0.990237	0.997839	0.993443	0.999909	chr1	22108503	22108901	+	0	NA	Intergenic	Intergenic	-155971	NM_001310477	226922	Mm.336519	NM_023872	ENSMUSG00000028033	Kcnq5	7730402H11|9230107O05Rik|AA589396|D1Mgi1	potassium voltage-gated channel, subfamily Q, member 5	protein-coding
304	Peak_311	0.675879	0.318927	-0.356952	3.94879	NO	NO	NO	0.169332	0.533407	0.256786	0.947574	0.917921	0.999909	chr1	22114821	22115219	+	0	NA	Intergenic	Lx4B|LINE|L1	-162289	NM_001310477	226922	Mm.336519	NM_023872	ENSMUSG00000028033	Kcnq5	7730402H11|9230107O05Rik|AA589396|D1Mgi1	potassium voltage-gated channel, subfamily Q, member 5	protein-coding
305	Peak_312	0.878596	0.770263	-0.108332	3.40372	NO	NO	NO	0.181793	0.248762	0.793058	0.952873	0.805327	0.999909	chr1	22197104	22197502	+	0	NA	Intergenic	Intergenic	-244572	NM_001310477	226922	Mm.336519	NM_023872	ENSMUSG00000028033	Kcnq5	7730402H11|9230107O05Rik|AA589396|D1Mgi1	potassium voltage-gated channel, subfamily Q, member 5	protein-coding
306	Peak_313	0.283548	0.480709	0.197161	3.05966	NO	NO	NO	0.684617	0.488736	0.660931	0.993745	0.907241	0.999909	chr1	22259050	22259448	+	0	NA	Intergenic	Intergenic	-306518	NM_001310477	226922	Mm.336519	NM_023872	ENSMUSG00000028033	Kcnq5	7730402H11|9230107O05Rik|AA589396|D1Mgi1	potassium voltage-gated channel, subfamily Q, member 5	protein-coding
307	Peak_314	0.643185	0.514501	-0.128684	5.07448	NO	NO	NO	0.13737	0.238357	0.705969	0.936664	0.798284	0.999909	chr1	22540277	22540675	+	0	NA	intron (NM_183018, intron 7 of 30)	CpG-67	272087	NM_001012625	116837	Mm.60061	NM_053270	ENSMUSG00000041670	Rims1	C030033M19Rik|RIM1|RIM1a|RIM1alpha|Rab3ip1|Rim|Serg1|mKIAA0340	regulating synaptic membrane exocytosis 1	protein-coding
308	Peak_315	1.77116	1.73882	-0.0323352	1.95998	NO	NO	NO	0.173736	0.184679	0.961892	0.950568	0.757546	0.999909	chr1	22633888	22634286	+	0	NA	intron (NM_183018, intron 3 of 30)	B3|SINE|B2	178476	NM_001012625	116837	Mm.60061	NM_053270	ENSMUSG00000041670	Rims1	C030033M19Rik|RIM1|RIM1a|RIM1alpha|Rab3ip1|Rim|Serg1|mKIAA0340	regulating synaptic membrane exocytosis 1	protein-coding
309	Peak_316	0.465382	-0.197412	-0.662793	2.01735	NO	NO	NO	0.628108	0.846806	0.307881	0.991083	0.977494	0.999909	chr1	22648716	22649114	+	0	NA	intron (NM_183018, intron 2 of 30)	intron (NM_183018, intron 2 of 30)	163648	NM_001012625	116837	Mm.60061	NM_053270	ENSMUSG00000041670	Rims1	C030033M19Rik|RIM1|RIM1a|RIM1alpha|Rab3ip1|Rim|Serg1|mKIAA0340	regulating synaptic membrane exocytosis 1	protein-coding
310	Peak_317	0.683179	1.75947	1.07629	2.90451	NO	NO	NO	0.465233	0.0451275	0.0535736	0.979861	0.559957	0.999909	chr1	22678899	22679297	+	0	NA	intron (NM_183018, intron 2 of 30)	intron (NM_183018, intron 2 of 30)	133465	NM_001012625	116837	Mm.60061	NM_053270	ENSMUSG00000041670	Rims1	C030033M19Rik|RIM1|RIM1a|RIM1alpha|Rab3ip1|Rim|Serg1|mKIAA0340	regulating synaptic membrane exocytosis 1	protein-coding
311	Peak_318	0.265537	0.651695	0.386157	4.77842	NO	NO	NO	0.537326	0.125237	0.223473	0.987912	0.701822	0.999909	chr1	22812513	22812911	+	0	NA	promoter-TSS (NM_001012623)	promoter-TSS (NM_001012623)	-149	NM_183018	116837	Mm.60061	NM_053270	ENSMUSG00000041670	Rims1	C030033M19Rik|RIM1|RIM1a|RIM1alpha|Rab3ip1|Rim|Serg1|mKIAA0340	regulating synaptic membrane exocytosis 1	protein-coding
312	Peak_319	-0.94831	-1.71313	-0.764822	3.00822	NO	DOWN	NO	0.0882693	0.00422236	0.110796	0.911408	0.275176	0.999909	chr1	22981803	22982201	+	0	NA	Intergenic	Intergenic	127090	NM_025746	66755	Mm.431297	NM_025746	ENSMUSG00000073730	4933415F23Rik	-	RIKEN cDNA 4933415F23 gene	protein-coding
313	Peak_320	0.92978	0.659919	-0.269861	2.88212	NO	NO	NO	0.262289	0.438038	0.621658	0.95894	0.891353	0.999909	chr1	23065606	23066004	+	0	NA	Intergenic	Intergenic	43287	NM_025746	66755	Mm.431297	NM_025746	ENSMUSG00000073730	4933415F23Rik	-	RIKEN cDNA 4933415F23 gene	protein-coding
314	Peak_321	0.742562	0.962126	0.219564	3.43886	NO	NO	NO	0.247442	0.130157	0.558794	0.957279	0.705501	0.999909	chr1	23068825	23069223	+	0	NA	Intergenic	Intergenic	40068	NM_025746	66755	Mm.431297	NM_025746	ENSMUSG00000073730	4933415F23Rik	-	RIKEN cDNA 4933415F23 gene	protein-coding
315	Peak_322	1.29115	0.166548	-1.1246	1.99443	NO	NO	NO	0.256211	0.892063	0.151235	0.958419	0.984215	0.999909	chr1	23109520	23109918	+	0	NA	promoter-TSS (NM_025746)	promoter-TSS (NM_025746)	-627	NM_025746	66755	Mm.431297	NM_025746	ENSMUSG00000073730	4933415F23Rik	-	RIKEN cDNA 4933415F23 gene	protein-coding
316	Peak_323	0.811068	-0.523371	-1.33444	2.46957	NO	NO	NO	0.342806	0.580781	0.0335357	0.968973	0.929049	0.999909	chr1	23115953	23116351	+	0	NA	Intergenic	RLTR17|LTR|ERVK	-7060	NM_025746	66755	Mm.431297	NM_025746	ENSMUSG00000073730	4933415F23Rik	-	RIKEN cDNA 4933415F23 gene	protein-coding
317	Peak_324	0.719866	0.538555	-0.181312	3.92269	NO	NO	NO	0.15826	0.30389	0.568591	0.946126	0.836349	0.999909	chr1	23196936	23197334	+	0	NA	Intergenic	Intergenic	-81973	NR_029533	387225		NR_029533	ENSMUSG00000065405	Mir30a	Mirn30a|mir-30a|mmu-mir-30a	microRNA 30a	ncRNA
318	Peak_325	1.75742	2.16771	0.410294	2.13354	NO	NO	NO	0.173011	0.0815226	0.501902	0.950412	0.642054	0.999909	chr1	23221485	23221883	+	0	NA	Intergenic	Intergenic	-57424	NR_029533	387225		NR_029533	ENSMUSG00000065405	Mir30a	Mirn30a|mir-30a|mmu-mir-30a	microRNA 30a	ncRNA
319	Peak_326	-0.330115	0.0151724	0.345288	5.98171	NO	NO	NO	0.370339	0.96704	0.297433	0.972373	0.994925	0.999909	chr1	23263068	23263466	+	0	NA	Intergenic	CpG	-15841	NR_029533	387225		NR_029533	ENSMUSG00000065405	Mir30a	Mirn30a|mir-30a|mmu-mir-30a	microRNA 30a	ncRNA
320	Peak_327	0.80026	0.43512	-0.365139	2.68395	NO	NO	NO	0.36684	0.63105	0.560373	0.971535	0.942207	0.999909	chr1	23270601	23270999	+	0	NA	Intergenic	Intergenic	-8308	NR_029533	387225		NR_029533	ENSMUSG00000065405	Mir30a	Mirn30a|mir-30a|mmu-mir-30a	microRNA 30a	ncRNA
321	Peak_328	0.254161	0.101769	-0.152392	2.8789	NO	NO	NO	0.719277	0.88817	0.748257	0.995739	0.983834	0.999909	chr1	23277982	23278380	+	0	NA	promoter-TSS (NR_029533)	promoter-TSS (NR_029533)	-927	NR_029533	387225		NR_029533	ENSMUSG00000065405	Mir30a	Mirn30a|mir-30a|mmu-mir-30a	microRNA 30a	ncRNA
322	Peak_329	0.4503	0.510223	0.0599238	3.50611	NO	NO	NO	0.490826	0.438087	0.897537	0.983269	0.891372	0.999909	chr1	23293527	23293925	+	0	NA	Intergenic	Intergenic	-4814	NR_029717	723964		NR_029717	ENSMUSG00000065567	Mir30c-2	Mirn30c-2|mir-30c-2	microRNA 30c-2	ncRNA
323	Peak_331	-0.0822114	0.220663	0.302874	5.84535	NO	NO	NO	0.829526	0.561912	0.368356	0.996452	0.925167	0.999909	chr1	23389801	23390199	+	0	NA	promoter-TSS (NM_001081079)	promoter-TSS (NM_001081079)	14	NM_001081079	70155	Mm.28013	NM_001081079	ENSMUSG00000026158	Ogfrl1	2210417C17Rik	opioid growth factor receptor-like 1	protein-coding
324	Peak_332	1.65259	1.49413	-0.158462	2.6452	NO	NO	NO	0.0920254	0.136498	0.766519	0.911408	0.71282	0.999909	chr1	23596253	23596651	+	0	NA	Intergenic	Intergenic	-172313	NM_172124	280645	Mm.471661	NM_172124	ENSMUSG00000026156	B3gat2	GlcAT-S|Glcats	beta-1,3-glucuronyltransferase 2 (glucuronosyltransferase S)	protein-coding
325	Peak_333	-0.203121	-0.119594	0.0835267	3.15097	NO	NO	NO	0.749408	0.851286	0.855813	0.996013	0.977623	0.999909	chr1	23712353	23712751	+	0	NA	Intergenic	Intergenic	-56213	NM_172124	280645	Mm.471661	NM_172124	ENSMUSG00000026156	B3gat2	GlcAT-S|Glcats	beta-1,3-glucuronyltransferase 2 (glucuronosyltransferase S)	protein-coding
326	Peak_334	0.549728	0.650851	0.101123	2.33938	NO	NO	NO	0.593182	0.524144	0.885808	0.99063	0.915844	0.999909	chr1	23729203	23729601	+	0	NA	Intergenic	Intergenic	-39363	NM_172124	280645	Mm.471661	NM_172124	ENSMUSG00000026156	B3gat2	GlcAT-S|Glcats	beta-1,3-glucuronyltransferase 2 (glucuronosyltransferase S)	protein-coding
327	Peak_335	-0.55452	-0.623842	-0.0693214	4.83944	NO	NO	NO	0.126711	0.090117	0.815424	0.933648	0.65372	0.999909	chr1	23769085	23769483	+	0	NA	5' UTR (NM_172124, exon 1 of 4)	5' UTR (NM_172124, exon 1 of 4)	519	NM_172124	280645	Mm.471661	NM_172124	ENSMUSG00000026156	B3gat2	GlcAT-S|Glcats	beta-1,3-glucuronyltransferase 2 (glucuronosyltransferase S)	protein-coding
328	Peak_336	0.471574	0.551979	0.0804051	2.893	NO	NO	NO	0.544489	0.477195	0.876617	0.988114	0.903708	0.999909	chr1	23799643	23800041	+	0	NA	intron (NM_172124, intron 1 of 3)	MTEa|LTR|MaLR	31077	NM_172124	280645	Mm.471661	NM_172124	ENSMUSG00000026156	B3gat2	GlcAT-S|Glcats	beta-1,3-glucuronyltransferase 2 (glucuronosyltransferase S)	protein-coding
329	Peak_337	0.0586347	0.495945	0.43731	3.16358	NO	NO	NO	0.928943	0.440996	0.30085	0.997839	0.891825	0.999909	chr1	23833984	23834382	+	0	NA	intron (NM_172124, intron 2 of 3)	intron (NM_172124, intron 2 of 3)	65418	NM_172124	280645	Mm.471661	NM_172124	ENSMUSG00000026156	B3gat2	GlcAT-S|Glcats	beta-1,3-glucuronyltransferase 2 (glucuronosyltransferase S)	protein-coding
330	Peak_338	0.0742824	0.592499	0.518216	4.704	NO	NO	NO	0.857571	0.143783	0.0758134	0.996452	0.71909	0.999909	chr1	23928781	23929179	+	0	NA	exon (NM_028534, exon 1 of 10)	exon (NM_028534, exon 1 of 10)	240	NM_028534	98366	Mm.329963	NM_028534	ENSMUSG00000026155	Smap1	1700056O10Rik|4921514B13Rik|4921525H11Rik|AI462175	small ArfGAP 1	protein-coding
331	Peak_339	-0.667628	-1.34271	-0.675077	2.82291	NO	NO	NO	0.287626	0.0438034	0.193553	0.959926	0.555974	0.999909	chr1	23965906	23966304	+	0	NA	Intergenic	ID4_|SINE|ID	-36885	NM_028534	98366	Mm.329963	NM_028534	ENSMUSG00000026155	Smap1	1700056O10Rik|4921514B13Rik|4921525H11Rik|AI462175	small ArfGAP 1	protein-coding
332	Peak_340	-1.01704	-1.1816	-0.16456	2.6124	NO	NO	NO	0.161535	0.109978	0.788953	0.946285	0.682221	0.999909	chr1	23978702	23979100	+	0	NA	Intergenic	RLTR13D1|LTR|ERVK	33578	NM_026503	68002	Mm.250424	NM_026503	ENSMUSG00000026154	Sdhaf4	1110058L19Rik|1700001E18Rik|C6orf57	succinate dehydrogenase complex assembly factor 4	protein-coding
333	Peak_341	0.333244	0.470286	0.137042	4.9281	NO	NO	NO	0.436967	0.274005	0.680809	0.978133	0.820252	0.999909	chr1	24012240	24012638	+	0	NA	promoter-TSS (NM_026503)	promoter-TSS (NM_026503)	40	NM_026503	68002	Mm.250424	NM_026503	ENSMUSG00000026154	Sdhaf4	1110058L19Rik|1700001E18Rik|C6orf57	succinate dehydrogenase complex assembly factor 4	protein-coding
334	Peak_342	1.50009	1.61842	0.118327	2.62322	NO	NO	NO	0.143181	0.113256	0.838304	0.94353	0.686667	0.999909	chr1	24040765	24041163	+	0	NA	intron (NM_026604, intron 11 of 20)	intron (NM_026604, intron 11 of 20)	-28485	NM_026503	68002	Mm.250424	NM_026503	ENSMUSG00000026154	Sdhaf4	1110058L19Rik|1700001E18Rik|C6orf57	succinate dehydrogenase complex assembly factor 4	protein-coding
335	Peak_343	-0.0205895	0.34277	0.363359	5.73662	NO	NO	NO	0.958529	0.384888	0.294551	0.998329	0.874596	0.999909	chr1	24106828	24107226	+	0	NA	5' UTR (NM_026604, exon 1 of 21)	5' UTR (NM_026604, exon 1 of 21)	153	NM_026604	68187	Mm.87130	NM_026604	ENSMUSG00000026153	Fam135a	4921533L14Rik|AI256732|AI835491	family with sequence similarity 135, member A	protein-coding
336	Peak_344	0.550567	0.262474	-0.288093	2.56893	NO	NO	NO	0.510788	0.761168	0.601705	0.985377	0.965002	0.999909	chr1	24114470	24114868	+	0	NA	Intergenic	Intergenic	-7489	NM_026604	68187	Mm.87130	NM_026604	ENSMUSG00000026153	Fam135a	4921533L14Rik|AI256732|AI835491	family with sequence similarity 135, member A	protein-coding
337	Peak_345	1.38572	1.30927	-0.0764521	2.45471	NO	NO	NO	0.16681	0.198627	0.88885	0.946314	0.770125	0.999909	chr1	24141626	24142024	+	0	NA	Intergenic	Lx9|LINE|L1	-34645	NM_026604	68187	Mm.87130	NM_026604	ENSMUSG00000026153	Fam135a	4921533L14Rik|AI256732|AI835491	family with sequence similarity 135, member A	protein-coding
338	Peak_346	-0.300989	-0.728086	-0.427097	2.87021	NO	NO	NO	0.661526	0.304998	0.437033	0.992129	0.837033	0.999909	chr1	24143982	24144380	+	0	NA	Intergenic	Intergenic	-37001	NM_026604	68187	Mm.87130	NM_026604	ENSMUSG00000026153	Fam135a	4921533L14Rik|AI256732|AI835491	family with sequence similarity 135, member A	protein-coding
339	Peak_347	0.0990408	0.0959567	-0.00308406	4.89982	NO	NO	NO	0.79406	0.801941	0.991408	0.996452	0.970792	0.999909	chr1	24202487	24202885	+	0	NA	intron (NM_007740, intron 7 of 37)	intron (NM_007740, intron 7 of 37)	644	NM_001290691	12839	Mm.154662	NM_007740	ENSMUSG00000026147	Col9a1	Col9a-1	collagen, type IX, alpha 1	protein-coding
340	Peak_348	-0.52574	-0.932928	-0.407189	4.33864	NO	NO	NO	0.20398	0.0297564	0.237499	0.953494	0.507379	0.999909	chr1	24228635	24229033	+	0	NA	exon (NM_007740, exon 24 of 38)	exon (NM_007740, exon 24 of 38)	26792	NM_001290691	12839	Mm.154662	NM_007740	ENSMUSG00000026147	Col9a1	Col9a-1	collagen, type IX, alpha 1	protein-coding
341	Peak_349	0.425425	0.288547	-0.136878	3.54622	NO	NO	NO	0.448899	0.615921	0.707976	0.978345	0.938403	0.999909	chr1	24237318	24237716	+	0	NA	intron (NM_001290691, intron 23 of 31)	intron (NM_001290691, intron 23 of 31)	35475	NM_001290691	12839	Mm.154662	NM_007740	ENSMUSG00000026147	Col9a1	Col9a-1	collagen, type IX, alpha 1	protein-coding
342	Peak_350	1.6371	1.68121	0.0441151	3.58788	NO	NO	NO	0.0213527	0.0185629	0.910402	0.824356	0.447563	0.999909	chr1	24252690	24253088	+	0	NA	intron (NM_001290691, intron 31 of 31)	intron (NM_001290691, intron 31 of 31)	50847	NM_001290691	12839	Mm.154662	NM_007740	ENSMUSG00000026147	Col9a1	Col9a-1	collagen, type IX, alpha 1	protein-coding
343	Peak_351	0.307602	-0.0518949	-0.359496	2.61397	NO	NO	NO	0.706696	0.950767	0.541105	0.995249	0.992115	0.999909	chr1	24302577	24302975	+	0	NA	intron (NM_007733, intron 41 of 50)	MTD|LTR|MaLR	100734	NM_001290691	12839	Mm.154662	NM_007740	ENSMUSG00000026147	Col9a1	Col9a-1	collagen, type IX, alpha 1	protein-coding
344	Peak_352	1.00912	0.9625	-0.0466166	3.01029	NO	NO	NO	0.187044	0.213673	0.917573	0.952873	0.781018	0.999909	chr1	24309522	24309920	+	0	NA	intron (NM_007733, intron 37 of 50)	intron (NM_007733, intron 37 of 50)	107679	NM_001290691	12839	Mm.154662	NM_007740	ENSMUSG00000026147	Col9a1	Col9a-1	collagen, type IX, alpha 1	protein-coding
345	Peak_353	0.412703	0.413151	0.0004478	2.15147	NO	NO	NO	0.694523	0.693386	0.998352	0.994176	0.953776	0.999909	chr1	24316731	24317129	+	0	NA	intron (NM_007733, intron 34 of 50)	intron (NM_007733, intron 34 of 50)	114888	NM_001290691	12839	Mm.154662	NM_007740	ENSMUSG00000026147	Col9a1	Col9a-1	collagen, type IX, alpha 1	protein-coding
346	Peak_354	1.7443	1.42419	-0.320111	1.86334	NO	NO	NO	0.167209	0.281522	0.597494	0.946314	0.824824	0.999909	chr1	24381719	24382117	+	0	NA	intron (NM_007733, intron 15 of 50)	B3|SINE|B2	179876	NM_001290691	12839	Mm.154662	NM_007740	ENSMUSG00000026147	Col9a1	Col9a-1	collagen, type IX, alpha 1	protein-coding
347	Peak_355	0.252244	0.28006	0.0278164	2.07937	NO	NO	NO	0.791823	0.770932	0.962298	0.996452	0.967002	0.999909	chr1	24499753	24500151	+	0	NA	intron (NM_007733, intron 11 of 50)	intron (NM_007733, intron 11 of 50)	94324	NM_007733	12823	Mm.329196	NM_007733	ENSMUSG00000026141	Col19a1	-	collagen, type XIX, alpha 1	protein-coding
348	Peak_356	-0.744838	-0.61451	0.130328	3.7646	NO	NO	NO	0.164155	0.249776	0.769513	0.946285	0.805551	0.999909	chr1	24593592	24593990	+	0	NA	intron (NM_007733, intron 1 of 50)	CpG	485	NM_007733	12823	Mm.329196	NM_007733	ENSMUSG00000026141	Col19a1	-	collagen, type XIX, alpha 1	protein-coding
349	Peak_357	0.163504	0.392415	0.228911	5.32386	NO	NO	NO	0.680134	0.320908	0.479831	0.993745	0.844624	0.999909	chr1	24685431	24685829	+	0	NA	promoter-TSS (NM_001310483)	promoter-TSS (NM_001310483)	-127	NM_001310483	68421	Mm.336563	NM_026719	ENSMUSG00000073725	Lmbrd1	0910001K20Rik|AV347960	LMBR1 domain containing 1	protein-coding
350	Peak_358	0.878352	0.573425	-0.304927	2.79432	NO	NO	NO	0.275299	0.490034	0.552934	0.959926	0.90761	0.999909	chr1	24756186	24756584	+	0	NA	intron (NM_001310483, intron 3 of 15)	intron (NM_001310483, intron 3 of 15)	70628	NM_001310483	68421	Mm.336563	NM_026719	ENSMUSG00000073725	Lmbrd1	0910001K20Rik|AV347960	LMBR1 domain containing 1	protein-coding
351	Peak_359	-0.620926	-0.939184	-0.318258	2.5377	NO	NO	NO	0.380046	0.201233	0.564111	0.972398	0.772285	0.999909	chr1	24926615	24927013	+	0	NA	Intergenic	Intergenic	241057	NM_001310483	68421	Mm.336563	NM_026719	ENSMUSG00000073725	Lmbrd1	0910001K20Rik|AV347960	LMBR1 domain containing 1	protein-coding
352	Peak_360	-0.523479	-0.127492	0.395987	2.50646	NO	NO	NO	0.509894	0.871049	0.489916	0.985309	0.980707	0.999909	chr1	25121024	25121422	+	0	NA	Intergenic	RLTRETN_Mm|LTR|ERVK	213576	NM_001204913	100504323	Mm.484176	NM_001204913		Gm20172	-	predicted gene, 20172	protein-coding
353	Peak_361	0.666854	0.0453581	-0.621496	2.17172	NO	NO	NO	0.493419	0.964477	0.351399	0.983526	0.994082	0.999909	chr1	25185652	25186050	+	0	NA	intron (NM_175642, intron 20 of 30)	intron (NM_175642, intron 20 of 30)	148948	NM_001204913	100504323	Mm.484176	NM_001204913		Gm20172	-	predicted gene, 20172	protein-coding
354	Peak_362	-1.31355	-1.81065	-0.497099	2.17741	NO	NO	NO	0.0912438	0.0260242	0.469883	0.911408	0.492915	0.999909	chr1	25238709	25239107	+	0	NA	intron (NM_175642, intron 19 of 30)	intron (NM_175642, intron 19 of 30)	95891	NM_001204913	100504323	Mm.484176	NM_001204913		Gm20172	-	predicted gene, 20172	protein-coding
355	Peak_363	0.374674	0.836185	0.461511	3.6208	NO	NO	NO	0.526617	0.146548	0.205329	0.987087	0.722468	0.999909	chr1	25285411	25285809	+	0	NA	intron (NM_175642, intron 16 of 30)	intron (NM_175642, intron 16 of 30)	49189	NM_001204913	100504323	Mm.484176	NM_001204913		Gm20172	-	predicted gene, 20172	protein-coding
356	Peak_364	0.116166	0.112431	-0.00373548	2.32038	NO	NO	NO	0.893219	0.897886	0.994852	0.996753	0.984451	0.999909	chr1	25561192	25561590	+	0	NA	intron (NM_175642, intron 8 of 30)	intron (NM_175642, intron 8 of 30)	-226592	NM_001204913	100504323	Mm.484176	NM_001204913		Gm20172	-	predicted gene, 20172	protein-coding
357	Peak_365	-1.27157	-1.20561	0.0659606	2.59401	NO	NO	NO	0.064684	0.0820181	0.908783	0.905605	0.642831	0.999909	chr1	25567388	25567786	+	0	NA	intron (NM_175642, intron 7 of 30)	intron (NM_175642, intron 7 of 30)	-232788	NM_001204913	100504323	Mm.484176	NM_001204913		Gm20172	-	predicted gene, 20172	protein-coding
358	Peak_366	-0.182298	0.506791	0.689089	3.93016	NO	NO	NO	0.718526	0.296509	0.0396322	0.995739	0.83235	0.999909	chr1	25887065	25887463	+	0	NA	promoter-TSS (NM_175642)	promoter-TSS (NM_175642)	-712	NM_175642	210933	Mm.336569	NM_175642	ENSMUSG00000033569	Adgrb3	A830096D10Rik|Bai3	adhesion G protein-coupled receptor B3	protein-coding
359	Peak_367	-0.660079	-0.290327	0.369752	2.1559	NO	NO	NO	0.466689	0.744466	0.587344	0.980176	0.962907	0.999909	chr1	29871578	29871976	+	0	NA	Intergenic	Intergenic	393444	NR_105760	102465174		NR_105760	ENSMUSG00000099257	Mir6342	Gm27268|mmu-mir-6342	microRNA 6342	ncRNA
360	Peak_368	1.97109	1.75666	-0.214424	2.08691	NO	NO	NO	0.123691	0.18433	0.740845	0.931271	0.757443	0.999909	chr1	30117840	30118238	+	0	NA	Intergenic	Intergenic	639706	NR_105760	102465174		NR_105760	ENSMUSG00000099257	Mir6342	Gm27268|mmu-mir-6342	microRNA 6342	ncRNA
361	Peak_369	1.16558	0.938518	-0.227061	2.69451	NO	NO	NO	0.191979	0.304957	0.679224	0.952987	0.837033	0.999909	chr1	30612237	30612635	+	0	NA	Intergenic	Intergenic	307665	NM_001081080	213109	Mm.194486	NM_025871	ENSMUSG00000048874	Phf3	2310061N19Rik|mKIAA0244	PHD finger protein 3	protein-coding
362	Peak_370	0.502152	0.936193	0.434041	5.39245	NO	NO	NO	0.225894	0.0226492	0.186489	0.955322	0.4742	0.999909	chr1	30930180	30930578	+	0	NA	Intergenic	CpG	-10278	NM_001081080	213109	Mm.194486	NM_025871	ENSMUSG00000048874	Phf3	2310061N19Rik|mKIAA0244	PHD finger protein 3	protein-coding
363	Peak_371	-0.0907328	0.205632	0.296364	5.98934	NO	NO	NO	0.804031	0.573085	0.359129	0.996452	0.927435	0.999909	chr1	31006261	31006659	+	0	NA	promoter-TSS (NR_002688)	promoter-TSS (NR_002688)	95	NR_002688	433406	Mm.389003	NR_002688		Gm13363	OTTMUSG00000011595	predicted gene 13363	pseudo
364	Peak_372	2.03715	1.63841	-0.398734	2.85176	NO	NO	NO	0.046526	0.118906	0.51976	0.884548	0.694583	0.999909	chr1	31074161	31074559	+	0	NA	Intergenic	Intergenic	-67760	NM_011200	19243	Mm.491181	NM_011200	ENSMUSG00000026064	Ptp4a1	AA415290|AU019864|C130021B01|Prl-1	protein tyrosine phosphatase 4a1	protein-coding
365	Peak_373	-0.219765	0.45827	0.678034	1.99289	NO	NO	NO	0.823691	0.627271	0.263958	0.996452	0.941593	0.999909	chr1	31092678	31093076	+	0	NA	intron (NR_136907, intron 2 of 3)	intron (NR_136907, intron 2 of 3)	60422	NR_136907	102634473	Mm.484482	NR_136907	ENSMUSG00000100371	Gm29669	-	predicted gene 29669	ncRNA
366	Peak_374	0.881201	0.273275	-0.607927	3.44472	NO	NO	NO	0.141953	0.668056	0.112214	0.942491	0.950115	0.999909	chr1	31207009	31207407	+	0	NA	intron (NR_033445, intron 2 of 2)	intron (NR_033445, intron 2 of 2)	-26072	NM_153601	266744	Mm.389093	NM_153601	ENSMUSG00000050217	Lgsn	Gluld1|Lgs|lengsin	lengsin, lens protein with glutamine synthetase domain	protein-coding
367	Peak_375	-0.554036	0.406384	0.96042	2.51189	NO	NO	NO	0.527522	0.626242	0.121375	0.987197	0.941199	0.999909	chr1	31290463	31290861	+	0	NA	Intergenic	Intergenic	10978	NM_029062	74708	Mm.246796	NM_029062	ENSMUSG00000026063	Pih1d3	4930521A18Rik	PIH1 domain containing 3	protein-coding
368	Peak_377	-1.09423	-0.263769	0.830465	1.74731	NO	NO	NO	0.267596	0.779871	0.23868	0.959926	0.96825	0.999909	chr1	31701928	31702326	+	0	NA	Intergenic	Intergenic	380435	NR_015347	226957	Mm.25966	NR_015347		Gm4850	EG226957	THO complex 4 pseudogene	pseudo
369	Peak_378	-0.763533	-0.717904	0.0456286	2.17699	NO	NO	NO	0.373473	0.405702	0.945701	0.972398	0.880018	0.999909	chr1	31864919	31865317	+	0	NA	Intergenic	Intergenic	-364533	NM_133235	170771	Mm.336594	NM_133235	ENSMUSG00000026058	Khdrbs2	6330586C16Rik|Slim1|Slm-1|Slm1|mSLM-1	KH domain containing, RNA binding, signal transduction associated 2	protein-coding
370	Peak_379	0.0328894	0.23282	0.19993	5.97361	NO	NO	NO	0.935697	0.568523	0.587258	0.997839	0.926245	0.999909	chr1	32229424	32229822	+	0	NA	promoter-TSS (NM_133235)	promoter-TSS (NM_133235)	-28	NM_133235	170771	Mm.336594	NM_133235	ENSMUSG00000026058	Khdrbs2	6330586C16Rik|Slim1|Slm-1|Slm1|mSLM-1	KH domain containing, RNA binding, signal transduction associated 2	protein-coding
371	Peak_380	-0.13768	0.832284	0.969964	1.72201	NO	NO	NO	0.907278	0.446956	0.152647	0.997799	0.8941	0.999909	chr1	32418461	32418859	+	0	NA	intron (NM_133235, intron 3 of 8)	intron (NM_133235, intron 3 of 8)	159184	NM_001199956	408192	Mm.485769	NM_001199956		Gm9839	ENSMUSG00000049830|Senp15	predicted gene 9839	protein-coding
372	Peak_381	-0.753111	-0.444787	0.308325	2.26521	NO	NO	NO	0.352999	0.579224	0.608938	0.970571	0.928683	0.999909	chr1	32929814	32930212	+	0	NA	Intergenic	Intergenic	-325875	NM_001164286	408191	Mm.479439	NM_001164286	ENSMUSG00000091318	Gm5415	EG408191|Senp14	predicted gene 5415	protein-coding
373	Peak_382	0.693515	0.645733	-0.047782	3.50295	NO	NO	NO	0.35068	0.386509	0.93192	0.970571	0.875084	0.999909	chr1	33016582	33016980	+	0	NA	Intergenic	Intergenic	-412643	NM_001164286	408191	Mm.479439	NM_001164286	ENSMUSG00000091318	Gm5415	EG408191|Senp14	predicted gene 5415	protein-coding
374	Peak_383	-1.59437	-2.9658	-1.37143	2.35003	NO	DOWN	NO	0.137354	0.00882823	0.203171	0.936664	0.35466	0.999909	chr1	33029073	33029471	+	0	NA	Intergenic	RMER1A|Other|Other	-425134	NM_001164286	408191	Mm.479439	NM_001164286	ENSMUSG00000091318	Gm5415	EG408191|Senp14	predicted gene 5415	protein-coding
375	Peak_384	0.640412	1.32652	0.686106	2.14639	NO	NO	NO	0.570123	0.214292	0.299359	0.989871	0.781302	0.999909	chr1	33099294	33099692	+	0	NA	Intergenic	Intergenic	-495355	NM_001164286	408191	Mm.479439	NM_001164286	ENSMUSG00000091318	Gm5415	EG408191|Senp14	predicted gene 5415	protein-coding
376	Peak_385	0.999183	0.778503	-0.22068	2.07238	NO	NO	NO	0.36464	0.488795	0.74685	0.971497	0.907241	0.999909	chr1	33171042	33171440	+	0	NA	Intergenic	Intergenic	555398	NM_008922	19076	Mm.27705	NM_008922	ENSMUSG00000026134	Prim2	AI323589	DNA primase, p58 subunit	protein-coding
377	Peak_386	0.445257	1.05628	0.611021	1.96791	NO	NO	NO	0.696248	0.333159	0.364715	0.994303	0.851921	0.999909	chr1	33231887	33232285	+	0	NA	Intergenic	Intergenic	494553	NM_008922	19076	Mm.27705	NM_008922	ENSMUSG00000026134	Prim2	AI323589	DNA primase, p58 subunit	protein-coding
378	Peak_387	0.44612	0.0477946	-0.398325	2.11094	NO	NO	NO	0.635003	0.961349	0.510719	0.991549	0.993978	0.999909	chr1	33263140	33263538	+	0	NA	Intergenic	Intergenic	463300	NM_008922	19076	Mm.27705	NM_008922	ENSMUSG00000026134	Prim2	AI323589	DNA primase, p58 subunit	protein-coding
379	Peak_388	0.926181	0.054252	-0.871929	2.69563	NO	NO	NO	0.25183	0.950563	0.10751	0.958075	0.992115	0.999909	chr1	33326618	33327016	+	0	NA	Intergenic	Intergenic	399822	NM_008922	19076	Mm.27705	NM_008922	ENSMUSG00000026134	Prim2	AI323589	DNA primase, p58 subunit	protein-coding
380	Peak_389	2.44402	2.36338	-0.0806401	2.49354	NO	NO	NO	0.048044	0.058633	0.89722	0.886422	0.599617	0.999909	chr1	33419776	33420174	+	0	NA	Intergenic	Intergenic	306664	NM_008922	19076	Mm.27705	NM_008922	ENSMUSG00000026134	Prim2	AI323589	DNA primase, p58 subunit	protein-coding
381	Peak_390	1.66476	2.16531	0.50055	2.09163	NO	NO	NO	0.212906	0.0908199	0.455654	0.953494	0.65508	0.999909	chr1	33451896	33452294	+	0	NA	Intergenic	Intergenic	274544	NM_008922	19076	Mm.27705	NM_008922	ENSMUSG00000026134	Prim2	AI323589	DNA primase, p58 subunit	protein-coding
382	Peak_391	0.855331	0.601753	-0.253578	3.85263	NO	NO	NO	0.122054	0.289122	0.483454	0.930947	0.828224	0.999909	chr1	33556878	33557276	+	0	NA	intron (NM_008922, intron 10 of 13)	intron (NM_008922, intron 10 of 13)	169562	NM_008922	19076	Mm.27705	NM_008922	ENSMUSG00000026134	Prim2	AI323589	DNA primase, p58 subunit	protein-coding
383	Peak_392	-0.00172639	0.24952	0.251247	3.03737	NO	NO	NO	0.997566	0.713987	0.594681	0.9997	0.957611	0.999909	chr1	33558353	33558751	+	0	NA	intron (NM_008922, intron 10 of 13)	intron (NM_008922, intron 10 of 13)	168087	NM_008922	19076	Mm.27705	NM_008922	ENSMUSG00000026134	Prim2	AI323589	DNA primase, p58 subunit	protein-coding
384	Peak_393	0.244553	0.0489214	-0.195631	2.63723	NO	NO	NO	0.752603	0.951061	0.709142	0.996091	0.992115	0.999909	chr1	33715164	33715562	+	0	NA	intron (NM_008922, intron 5 of 13)	intron (NM_008922, intron 5 of 13)	11276	NM_008922	19076	Mm.27705	NM_008922	ENSMUSG00000026134	Prim2	AI323589	DNA primase, p58 subunit	protein-coding
385	Peak_394	0.108755	-0.0385849	-0.14734	3.88336	NO	NO	NO	0.826497	0.939372	0.678957	0.996452	0.991144	0.999909	chr1	33726730	33727128	+	0	NA	promoter-TSS (NM_008922)	promoter-TSS (NM_008922)	260	NR_033199	67503	Mm.87069	NM_026204	ENSMUSG00000103746	1700001G17Rik	-	RIKEN cDNA 1700001G17 gene	ncRNA
386	Peak_395	0.821504	0.820829	-0.000675093	2.8813	NO	NO	NO	0.293865	0.299385	0.998792	0.959926	0.834358	0.999909	chr1	33771621	33772019	+	0	NA	Intergenic	Intergenic	-4921	NM_008999	19335	Mm.86744	NM_008999	ENSMUSG00000004768	Rab23	AW545388|opb|opb2	RAB23, member RAS oncogene family	protein-coding
387	Peak_396	-0.057929	0.347392	0.405321	5.03302	NO	NO	NO	0.889701	0.401497	0.230822	0.996452	0.878974	0.999909	chr1	33776735	33777133	+	0	NA	promoter-TSS (NM_001159729)	promoter-TSS (NM_001159729)	193	NM_008999	19335	Mm.86744	NM_008999	ENSMUSG00000004768	Rab23	AW545388|opb|opb2	RAB23, member RAS oncogene family	protein-coding
388	Peak_397	2.4401	2.42841	-0.0116892	2.5082	NO	NO	NO	0.0505893	0.0531211	0.985447	0.886422	0.584314	0.999909	chr1	33781353	33781751	+	0	NA	intron (NM_001159729, intron 3 of 7)	intron (NM_001159729, intron 3 of 7)	4288	NM_001159729	19335	Mm.86744	NM_008999	ENSMUSG00000004768	Rab23	AW545388|opb|opb2	RAB23, member RAS oncogene family	protein-coding
389	Peak_398	0.144243	0.179065	0.0348215	3.40355	NO	NO	NO	0.80284	0.758878	0.927068	0.996452	0.964668	0.999909	chr1	33796078	33796476	+	0	NA	3' UTR (NM_008999, exon 8 of 8)	3' UTR (NM_008999, exon 8 of 8)	18318	NM_145392	213539	Mm.247037	NM_145392	ENSMUSG00000042215	Bag2	2610042A13Rik|BC016230	BCL2-associated athanogene 2	protein-coding
390	Peak_399	0.596989	0.490295	-0.106694	3.70955	NO	NO	NO	0.31024	0.413517	0.791543	0.959926	0.883029	0.999909	chr1	33813208	33813606	+	0	NA	intron (NM_145392, intron 1 of 2)	intron (NM_145392, intron 1 of 2)	1188	NM_145392	213539	Mm.247037	NM_145392	ENSMUSG00000042215	Bag2	2610042A13Rik|BC016230	BCL2-associated athanogene 2	protein-coding
391	Peak_400	0.331397	0.708407	0.37701	4.78776	NO	NO	NO	0.470811	0.120453	0.280789	0.981005	0.697289	0.999909	chr1	33814336	33814734	+	0	NA	promoter-TSS (NM_145392)	promoter-TSS (NM_145392)	60	NM_145392	213539	Mm.247037	NM_145392	ENSMUSG00000042215	Bag2	2610042A13Rik|BC016230	BCL2-associated athanogene 2	protein-coding
392	Peak_401	0.576986	-0.206618	-0.783603	2.94499	NO	NO	NO	0.401465	0.780209	0.0983993	0.975982	0.96825	0.999909	chr1	33820771	33821169	+	0	NA	intron (NM_133817, intron 14 of 14)	intron (NM_133817, intron 14 of 14)	-6375	NM_145392	213539	Mm.247037	NM_145392	ENSMUSG00000042215	Bag2	2610042A13Rik|BC016230	BCL2-associated athanogene 2	protein-coding
393	Peak_402	-0.461499	-0.381921	0.0795784	2.14618	NO	NO	NO	0.616988	0.678012	0.91016	0.990663	0.95105	0.999909	chr1	33826951	33827349	+	0	NA	intron (NM_133817, intron 12 of 14)	intron (NM_133817, intron 12 of 14)	-12555	NM_145392	213539	Mm.247037	NM_145392	ENSMUSG00000042215	Bag2	2610042A13Rik|BC016230	BCL2-associated athanogene 2	protein-coding
394	Peak_403	0.259051	0.446401	0.18735	5.19072	NO	NO	NO	0.55204	0.306055	0.604285	0.988645	0.83791	0.999909	chr1	33871000	33871398	+	0	NA	exon (NM_133817, exon 1 of 15)	exon (NM_133817, exon 1 of 15)	241	NM_133817	98403	Mm.289103	NM_133817	ENSMUSG00000042197	Zfp451	4930515K21Rik|4933435G09Rik|AI596398|COASTER|Kiaa0576-hp|Znf451|mKIAA1702	zinc finger protein 451	protein-coding
395	Peak_404	-0.0494289	0.130373	0.179802	4.89045	NO	NO	NO	0.905107	0.752643	0.590524	0.997647	0.963586	0.999909	chr1	33964470	33964868	+	0	NA	promoter-TSS (NM_177235)	promoter-TSS (NM_177235)	-57	NM_001310484	320705	Mm.336619	NM_177235	ENSMUSG00000042182	Bend6	B230209C24Rik	BEN domain containing 6	protein-coding
396	Peak_405	0.318125	-0.246232	-0.564357	3.14135	NO	NO	NO	0.665583	0.744067	0.335685	0.99246	0.962907	0.999909	chr1	34001802	34002200	+	0	NA	intron (NM_001276764, intron 2 of 102)	intron (NM_001276764, intron 2 of 102)	36931	NM_001276764	13518	Mm.336625	NM_010081	ENSMUSG00000026131	Dst	2310001O04Rik|A830042E19Rik|AW554249|BP230|BPAG1-n|Bpag|Bpag1|Macf2|ah|athetoid|dt|mKIAA0728|nmf203|nmf339	dystonin	protein-coding
397	Peak_406	-0.683382	-0.435759	0.247623	2.50791	NO	NO	NO	0.384335	0.575273	0.682405	0.973151	0.927895	0.999909	chr1	34004696	34005094	+	0	NA	intron (NM_001276764, intron 2 of 102)	intron (NM_001276764, intron 2 of 102)	39825	NM_001276764	13518	Mm.336625	NM_010081	ENSMUSG00000026131	Dst	2310001O04Rik|A830042E19Rik|AW554249|BP230|BPAG1-n|Bpag|Bpag1|Macf2|ah|athetoid|dt|mKIAA0728|nmf203|nmf339	dystonin	protein-coding
398	Peak_407	0.400419	-0.338858	-0.739278	2.51276	NO	NO	NO	0.669273	0.725468	0.328017	0.992794	0.959588	0.999909	chr1	34051019	34051417	+	0	NA	intron (NM_001276764, intron 3 of 102)	intron (NM_001276764, intron 3 of 102)	-17452	NM_133833	13518	Mm.336625	NM_010081	ENSMUSG00000026131	Dst	2310001O04Rik|A830042E19Rik|AW554249|BP230|BPAG1-n|Bpag|Bpag1|Macf2|ah|athetoid|dt|mKIAA0728|nmf203|nmf339	dystonin	protein-coding
399	Peak_408	0.859826	0.907196	0.0473698	4.26174	NO	NO	NO	0.0873661	0.0731625	0.884092	0.911408	0.628412	0.999909	chr1	34062596	34062994	+	0	NA	intron (NM_001276764, intron 3 of 102)	intron (NM_001276764, intron 3 of 102)	-5875	NM_133833	13518	Mm.336625	NM_010081	ENSMUSG00000026131	Dst	2310001O04Rik|A830042E19Rik|AW554249|BP230|BPAG1-n|Bpag|Bpag1|Macf2|ah|athetoid|dt|mKIAA0728|nmf203|nmf339	dystonin	protein-coding
400	Peak_409	0.460789	0.471966	0.0111764	4.9104	NO	NO	NO	0.251151	0.243143	0.969842	0.958075	0.801502	0.999909	chr1	34068288	34068686	+	0	NA	promoter-TSS (NM_133833)	promoter-TSS (NM_133833)	-183	NM_133833	13518	Mm.336625	NM_010081	ENSMUSG00000026131	Dst	2310001O04Rik|A830042E19Rik|AW554249|BP230|BPAG1-n|Bpag|Bpag1|Macf2|ah|athetoid|dt|mKIAA0728|nmf203|nmf339	dystonin	protein-coding
401	Peak_410	-0.118419	-0.00216856	0.11625	3.61583	NO	NO	NO	0.82617	0.996785	0.760938	0.996452	0.99948	0.999909	chr1	34075814	34076212	+	0	NA	intron (NM_134448, intron 1 of 97)	intron (NM_134448, intron 1 of 97)	7343	NM_134448	13518	Mm.336625	NM_010081	ENSMUSG00000026131	Dst	2310001O04Rik|A830042E19Rik|AW554249|BP230|BPAG1-n|Bpag|Bpag1|Macf2|ah|athetoid|dt|mKIAA0728|nmf203|nmf339	dystonin	protein-coding
402	Peak_411	-0.430141	-0.882128	-0.451987	2.42262	NO	NO	NO	0.613047	0.310846	0.527501	0.99063	0.840333	0.999909	chr1	34102528	34102926	+	0	NA	intron (NM_134448, intron 1 of 97)	intron (NM_134448, intron 1 of 97)	34057	NM_134448	13518	Mm.336625	NM_010081	ENSMUSG00000026131	Dst	2310001O04Rik|A830042E19Rik|AW554249|BP230|BPAG1-n|Bpag|Bpag1|Macf2|ah|athetoid|dt|mKIAA0728|nmf203|nmf339	dystonin	protein-coding
403	Peak_412	1.02087	0.761696	-0.259175	3.83949	NO	NO	NO	0.0647559	0.181247	0.44349	0.905605	0.754954	0.999909	chr1	34109098	34109496	+	0	NA	intron (NM_134448, intron 1 of 97)	intron (NM_134448, intron 1 of 97)	40627	NM_134448	13518	Mm.336625	NM_010081	ENSMUSG00000026131	Dst	2310001O04Rik|A830042E19Rik|AW554249|BP230|BPAG1-n|Bpag|Bpag1|Macf2|ah|athetoid|dt|mKIAA0728|nmf203|nmf339	dystonin	protein-coding
404	Peak_413	0.289259	0.528569	0.23931	3.85622	NO	NO	NO	0.586302	0.317115	0.499127	0.990149	0.843518	0.999909	chr1	34117578	34117976	+	0	NA	intron (NM_134448, intron 1 of 97)	intron (NM_134448, intron 1 of 97)	49107	NM_134448	13518	Mm.336625	NM_010081	ENSMUSG00000026131	Dst	2310001O04Rik|A830042E19Rik|AW554249|BP230|BPAG1-n|Bpag|Bpag1|Macf2|ah|athetoid|dt|mKIAA0728|nmf203|nmf339	dystonin	protein-coding
405	Peak_414	0.241225	0.307913	0.0666881	3.15687	NO	NO	NO	0.710463	0.637341	0.874975	0.995249	0.942995	0.999909	chr1	34131424	34131822	+	0	NA	intron (NM_134448, intron 1 of 97)	intron (NM_134448, intron 1 of 97)	-42581	NR_105861	102466987		NR_105861	ENSMUSG00000105982	Mir6896	mmu-mir-6896	microRNA 6896	ncRNA
406	Peak_415	0.755006	0.311271	-0.443735	2.6901	NO	NO	NO	0.367059	0.721393	0.428884	0.971588	0.958837	0.999909	chr1	34157191	34157589	+	0	NA	intron (NM_134448, intron 2 of 97)	intron (NM_134448, intron 2 of 97)	-16814	NR_105861	102466987		NR_105861	ENSMUSG00000105982	Mir6896	mmu-mir-6896	microRNA 6896	ncRNA
407	Peak_416	-0.960328	-1.00421	-0.0438777	3.37212	NO	NO	NO	0.0736653	0.0664144	0.920633	0.907935	0.615748	0.999909	chr1	34160480	34160878	+	0	NA	intron (NM_134448, intron 2 of 97)	intron (NM_134448, intron 2 of 97)	-13525	NR_105861	102466987		NR_105861	ENSMUSG00000105982	Mir6896	mmu-mir-6896	microRNA 6896	ncRNA
408	Peak_417	-0.518343	-0.301988	0.216354	2.60615	NO	NO	NO	0.532174	0.713024	0.743986	0.987542	0.957213	0.999909	chr1	34202171	34202569	+	0	NA	intron (NM_134448, intron 6 of 97)	intron (NM_134448, intron 6 of 97)	-14805	NM_010081	13518	Mm.336625	NM_010081	ENSMUSG00000026131	Dst	2310001O04Rik|A830042E19Rik|AW554249|BP230|BPAG1-n|Bpag|Bpag1|Macf2|ah|athetoid|dt|mKIAA0728|nmf203|nmf339	dystonin	protein-coding
409	Peak_418	2.01031	2.78008	0.769775	2.50443	NO	NO	NO	0.103601	0.0159262	0.158598	0.918065	0.434103	0.999909	chr1	34207516	34207914	+	0	NA	intron (NM_134448, intron 6 of 97)	intron (NM_134448, intron 6 of 97)	-9460	NM_010081	13518	Mm.336625	NM_010081	ENSMUSG00000026131	Dst	2310001O04Rik|A830042E19Rik|AW554249|BP230|BPAG1-n|Bpag|Bpag1|Macf2|ah|athetoid|dt|mKIAA0728|nmf203|nmf339	dystonin	protein-coding
410	Peak_419	0.144375	0.372827	0.228452	2.93488	NO	NO	NO	0.852614	0.62599	0.680672	0.996452	0.941199	0.999909	chr1	34215608	34216006	+	0	NA	intron (NM_134448, intron 11 of 97)	intron (NM_134448, intron 11 of 97)	-1368	NM_010081	13518	Mm.336625	NM_010081	ENSMUSG00000026131	Dst	2310001O04Rik|A830042E19Rik|AW554249|BP230|BPAG1-n|Bpag|Bpag1|Macf2|ah|athetoid|dt|mKIAA0728|nmf203|nmf339	dystonin	protein-coding
411	Peak_420	0.473644	0.74145	0.267806	2.33382	NO	NO	NO	0.62245	0.432945	0.657414	0.99106	0.888951	0.999909	chr1	34221418	34221816	+	0	NA	intron (NM_010081, intron 8 of 23)	intron (NM_010081, intron 8 of 23)	4442	NM_010081	13518	Mm.336625	NM_010081	ENSMUSG00000026131	Dst	2310001O04Rik|A830042E19Rik|AW554249|BP230|BPAG1-n|Bpag|Bpag1|Macf2|ah|athetoid|dt|mKIAA0728|nmf203|nmf339	dystonin	protein-coding
412	Peak_421	0.4531	0.742485	0.289386	3.75534	NO	NO	NO	0.403185	0.165025	0.372457	0.975982	0.739661	0.999909	chr1	34275180	34275578	+	0	NA	exon (NM_001276764, exon 56 of 103)	exon (NM_001276764, exon 56 of 103)	58204	NM_010081	13518	Mm.336625	NM_010081	ENSMUSG00000026131	Dst	2310001O04Rik|A830042E19Rik|AW554249|BP230|BPAG1-n|Bpag|Bpag1|Macf2|ah|athetoid|dt|mKIAA0728|nmf203|nmf339	dystonin	protein-coding
413	Peak_422	-0.244541	-0.416148	-0.171608	4.9618	NO	NO	NO	0.532064	0.295246	0.602467	0.987542	0.831708	0.999909	chr1	34293158	34293556	+	0	NA	intron (NM_134448, intron 57 of 97)	intron (NM_134448, intron 57 of 97)	76182	NM_010081	13518	Mm.336625	NM_010081	ENSMUSG00000026131	Dst	2310001O04Rik|A830042E19Rik|AW554249|BP230|BPAG1-n|Bpag|Bpag1|Macf2|ah|athetoid|dt|mKIAA0728|nmf203|nmf339	dystonin	protein-coding
414	Peak_423	1.14692	0.760233	-0.386688	4.67542	NO	NO	NO	0.0201766	0.132068	0.282575	0.824356	0.708135	0.999909	chr1	34346992	34347390	+	0	NA	intron (NM_134448, intron 86 of 97)	intron (NM_134448, intron 86 of 97)	130016	NM_010081	13518	Mm.336625	NM_010081	ENSMUSG00000026131	Dst	2310001O04Rik|A830042E19Rik|AW554249|BP230|BPAG1-n|Bpag|Bpag1|Macf2|ah|athetoid|dt|mKIAA0728|nmf203|nmf339	dystonin	protein-coding
415	Peak_424	0.264428	0.306558	0.0421293	4.36771	NO	NO	NO	0.594608	0.540967	0.912245	0.99063	0.919802	0.999909	chr1	34491629	34492027	+	0	NA	Intergenic	Intergenic	-1784	NR_039562	100628580		NR_039562	ENSMUSG00000092852	Mir5103	mir-5103|mmu-mir-5103|mu-mir-5103	microRNA 5103	ncRNA
416	Peak_425	-0.0577944	0.227671	0.285465	5.95519	NO	NO	NO	0.87966	0.55068	0.400821	0.996452	0.922133	0.999909	chr1	34496320	34496718	+	0	NA	promoter-TSS (NM_027159)	promoter-TSS (NM_027159)	-2	NM_027159	69668	Mm.379170	NM_027159	ENSMUSG00000042111	Ccdc115	2310061I09Rik|Ccp1	coiled-coil domain containing 115	protein-coding
417	Peak_426	0.393379	0.0848525	-0.308527	5.38673	NO	NO	NO	0.331082	0.836322	0.366903	0.964187	0.976763	0.999909	chr1	34516545	34516943	+	0	NA	exon (NM_011206, exon 1 of 15)	exon (NM_011206, exon 1 of 15)	153	NM_011206	19253	Mm.361	NM_011206	ENSMUSG00000026126	Ptpn18	FLP1|HSCF|PTP-HSCF|PTP-K1|Ptpk1	protein tyrosine phosphatase, non-receptor type 18	protein-coding
418	Peak_427	-0.0440525	-0.135723	-0.0916702	3.9039	NO	NO	NO	0.926331	0.779629	0.786536	0.997839	0.968246	0.999909	chr1	34529688	34530086	+	0	NA	intron (NM_011206, intron 13 of 14)	intron (NM_011206, intron 13 of 14)	13296	NM_011206	19253	Mm.361	NM_011206	ENSMUSG00000026126	Ptpn18	FLP1|HSCF|PTP-HSCF|PTP-K1|Ptpk1	protein tyrosine phosphatase, non-receptor type 18	protein-coding
419	Peak_428	-0.145423	-0.282251	-0.136828	3.49246	NO	NO	NO	0.790202	0.613841	0.730468	0.996452	0.937621	0.999909	chr1	34542573	34542971	+	0	NA	Intergenic	Intergenic	-12503	NM_009355	21755	Mm.10725	NM_009355	ENSMUSG00000026125	Prss39	Tesp1	protease, serine 39	protein-coding
420	Peak_429	-0.267569	-0.0703307	0.197238	3.82048	NO	NO	NO	0.574205	0.882435	0.549547	0.989885	0.983032	0.999909	chr1	34593730	34594128	+	0	NA	intron (NM_007685, intron 3 of 5)	intron (NM_007685, intron 3 of 5)	1436	NM_007685	12627	Mm.2531	NM_007685	ENSMUSG00000026124	Cfc1	AV265756|b2b970Clo|cryptic	cripto, FRL-1, cryptic family 1	protein-coding
421	Peak_430	0.160649	0.0451324	-0.115516	3.63214	NO	NO	NO	0.76919	0.935657	0.763379	0.996452	0.990694	0.999909	chr1	34628496	34628894	+	0	NA	Intergenic	Intergenic	-7843	NM_213727	211383	Mm.330696	NM_213727	ENSMUSG00000045174	Amer3	9430069J07Rik|Fam123c	APC membrane recruitment 3	protein-coding
422	Peak_431	-0.167256	0.0923977	0.259653	4.56976	NO	NO	NO	0.695569	0.828253	0.431006	0.994303	0.974829	0.999909	chr1	34636276	34636674	+	0	NA	promoter-TSS (NM_213727)	promoter-TSS (NM_213727)	-63	NM_213727	211383	Mm.330696	NM_213727	ENSMUSG00000045174	Amer3	9430069J07Rik|Fam123c	APC membrane recruitment 3	protein-coding
423	Peak_432	0.901834	0.918198	0.0163645	3.48802	NO	NO	NO	0.163077	0.157498	0.966397	0.946285	0.732043	0.999909	chr1	34640752	34641150	+	0	NA	intron (NM_213727, intron 1 of 1)	intron (NM_213727, intron 1 of 1)	4413	NM_213727	211383	Mm.330696	NM_213727	ENSMUSG00000045174	Amer3	9430069J07Rik|Fam123c	APC membrane recruitment 3	protein-coding
424	Peak_433	0.911886	1.08246	0.170578	3.29917	NO	NO	NO	0.187722	0.116771	0.672782	0.952873	0.690639	0.999909	chr1	34659198	34659596	+	0	NA	Intergenic	Intergenic	22859	NM_213727	211383	Mm.330696	NM_213727	ENSMUSG00000045174	Amer3	9430069J07Rik|Fam123c	APC membrane recruitment 3	protein-coding
425	Peak_434	-0.278095	0.581499	0.859594	2.89287	NO	NO	NO	0.704779	0.403043	0.0684681	0.995224	0.879539	0.999909	chr1	34699297	34699695	+	0	NA	Intergenic	Intergenic	-6441	NR_033627	241051	Mm.282827	NR_033627		AA619741	-	PHD finger protein 19 pseudogene	pseudo
426	Peak_435	0.239071	0.518376	0.279306	3.4176	NO	NO	NO	0.704422	0.404441	0.509041	0.995224	0.87998	0.999909	chr1	34723213	34723611	+	0	NA	Intergenic	Intergenic	-30357	NR_033627	241051	Mm.282827	NR_033627		AA619741	-	PHD finger protein 19 pseudogene	pseudo
427	Peak_436	-0.0895642	-0.318076	-0.228512	3.97534	NO	NO	NO	0.846012	0.501778	0.501971	0.996452	0.909767	0.999909	chr1	34735040	34735438	+	0	NA	Intergenic	CpG	-42184	NR_033627	241051	Mm.282827	NR_033627		AA619741	-	PHD finger protein 19 pseudogene	pseudo
428	Peak_437	0.530307	-0.550828	-1.08114	3.34551	NO	NO	NO	0.369094	0.394568	0.0134119	0.972373	0.877068	0.999909	chr1	34745157	34745555	+	0	NA	Intergenic	Intergenic	-52301	NR_033627	241051	Mm.282827	NR_033627		AA619741	-	PHD finger protein 19 pseudogene	pseudo
429	Peak_438	-0.709284	-0.25964	0.449644	3.04135	NO	NO	NO	0.270424	0.679779	0.351021	0.959926	0.951519	0.999909	chr1	34757548	34757946	+	0	NA	Intergenic	Intergenic	-64692	NR_033627	241051	Mm.282827	NR_033627		AA619741	-	PHD finger protein 19 pseudogene	pseudo
430	Peak_439	0.396211	0.272799	-0.123412	2.45218	NO	NO	NO	0.673325	0.772304	0.857639	0.993474	0.967234	0.999909	chr1	34778529	34778927	+	0	NA	Intergenic	Intergenic	-79839	NM_183019	226970	Mm.41604	NM_183019	ENSMUSG00000037509	Arhgef4	9330140K16Rik|Asef|ENSMUSG00000070955	Rho guanine nucleotide exchange factor (GEF) 4	protein-coding
431	Peak_440	0.822032	0.930352	0.10832	2.55353	NO	NO	NO	0.411729	0.348686	0.87213	0.976709	0.857816	0.999909	chr1	34788925	34789323	+	0	NA	Intergenic	Intergenic	-69443	NM_183019	226970	Mm.41604	NM_183019	ENSMUSG00000037509	Arhgef4	9330140K16Rik|Asef|ENSMUSG00000070955	Rho guanine nucleotide exchange factor (GEF) 4	protein-coding
432	Peak_441	-0.408965	-0.325287	0.083678	3.94321	NO	NO	NO	0.370584	0.478208	0.802333	0.972373	0.904034	0.999909	chr1	34807606	34808004	+	0	NA	Intergenic	CpG	-50762	NM_183019	226970	Mm.41604	NM_183019	ENSMUSG00000037509	Arhgef4	9330140K16Rik|Asef|ENSMUSG00000070955	Rho guanine nucleotide exchange factor (GEF) 4	protein-coding
433	Peak_442	0.208157	0.858284	0.650127	2.69679	NO	NO	NO	0.813589	0.3184	0.266005	0.996452	0.844123	0.999909	chr1	34840459	34840857	+	0	NA	Intergenic	Intergenic	-17909	NM_183019	226970	Mm.41604	NM_183019	ENSMUSG00000037509	Arhgef4	9330140K16Rik|Asef|ENSMUSG00000070955	Rho guanine nucleotide exchange factor (GEF) 4	protein-coding
434	Peak_443	1.12818	0.938564	-0.189612	4.6066	NO	NO	NO	0.0144716	0.046262	0.532363	0.789931	0.563825	0.999909	chr1	34858595	34858993	+	0	NA	5' UTR (NM_183019, exon 1 of 10)	5' UTR (NM_183019, exon 1 of 10)	227	NM_183019	226970	Mm.41604	NM_183019	ENSMUSG00000037509	Arhgef4	9330140K16Rik|Asef|ENSMUSG00000070955	Rho guanine nucleotide exchange factor (GEF) 4	protein-coding
435	Peak_444	1.31065	1.74953	0.438884	2.57539	NO	NO	NO	0.214904	0.0871875	0.468415	0.953494	0.648217	0.999909	chr1	34886034	34886432	+	0	NA	intron (NM_174997, intron 2 of 6)	intron (NM_174997, intron 2 of 6)	13662	NM_001160235	214469	Mm.120151	NM_174997	ENSMUSG00000037503	Fam168b	mKIAA4042	family with sequence similarity 168, member B	protein-coding
436	Peak_445	-0.163661	0.127053	0.290714	5.42641	NO	NO	NO	0.677079	0.744821	0.387428	0.993745	0.962907	0.999909	chr1	34899591	34899989	+	0	NA	5' UTR (NM_001160235, exon 1 of 8)	5' UTR (NM_001160235, exon 1 of 8)	105	NM_001160235	214469	Mm.120151	NM_174997	ENSMUSG00000037503	Fam168b	mKIAA4042	family with sequence similarity 168, member B	protein-coding
437	Peak_446	-0.254422	-0.401913	-0.147492	4.41831	NO	NO	NO	0.529789	0.331252	0.635683	0.987425	0.850821	0.999909	chr1	34906720	34907118	+	0	NA	intron (NM_145516, intron 1 of 7)	CpG	115	NM_175421	226971	Mm.292751	NM_145516	ENSMUSG00000026123	Plekhb2	2310009M15Rik|AU018239|Evt2|Phdc|evt-2	pleckstrin homology domain containing, family B (evectins) member 2	protein-coding
438	Peak_447	0.195961	0.324265	0.128304	2.43199	NO	NO	NO	0.820713	0.708274	0.821876	0.996452	0.956018	0.999909	chr1	34924030	34924428	+	0	NA	intron (NM_145516, intron 6 of 7)	B3|SINE|B2	17425	NM_175421	226971	Mm.292751	NM_145516	ENSMUSG00000026123	Plekhb2	2310009M15Rik|AU018239|Evt2|Phdc|evt-2	pleckstrin homology domain containing, family B (evectins) member 2	protein-coding
439	Peak_448	-1.14451	-0.461861	0.682653	2.94239	NO	NO	NO	0.0671916	0.444761	0.145973	0.906887	0.893053	0.999909	chr1	34948408	34948806	+	0	NA	Intergenic	Intergenic	41803	NM_175421	226971	Mm.292751	NM_145516	ENSMUSG00000026123	Plekhb2	2310009M15Rik|AU018239|Evt2|Phdc|evt-2	pleckstrin homology domain containing, family B (evectins) member 2	protein-coding
440	Peak_449	-0.30669	0.19592	0.502611	2.46503	NO	NO	NO	0.712787	0.809346	0.382967	0.995535	0.972224	0.999909	chr1	35074355	35074753	+	0	NA	Intergenic	Intergenic	167750	NM_175421	226971	Mm.292751	NM_145516	ENSMUSG00000026123	Plekhb2	2310009M15Rik|AU018239|Evt2|Phdc|evt-2	pleckstrin homology domain containing, family B (evectins) member 2	protein-coding
441	Peak_450	0.323088	-0.258534	-0.581622	2.53474	NO	NO	NO	0.70032	0.766658	0.353279	0.994711	0.965796	0.999909	chr1	35099220	35099618	+	0	NA	Intergenic	Intergenic	192615	NM_175421	226971	Mm.292751	NM_145516	ENSMUSG00000026123	Plekhb2	2310009M15Rik|AU018239|Evt2|Phdc|evt-2	pleckstrin homology domain containing, family B (evectins) member 2	protein-coding
442	Peak_451	0.526387	0.278621	-0.247766	3.30337	NO	NO	NO	0.440632	0.691266	0.607636	0.978345	0.953653	0.999909	chr1	35169763	35170161	+	0	NA	Intergenic	Intergenic	263158	NM_175421	226971	Mm.292751	NM_145516	ENSMUSG00000026123	Plekhb2	2310009M15Rik|AU018239|Evt2|Phdc|evt-2	pleckstrin homology domain containing, family B (evectins) member 2	protein-coding
443	Peak_452	-0.0347773	0.552102	0.586879	2.44042	NO	NO	NO	0.968116	0.511192	0.288979	0.999038	0.91158	0.999909	chr1	35183405	35183803	+	0	NA	Intergenic	Intergenic	276800	NM_175421	226971	Mm.292751	NM_145516	ENSMUSG00000026123	Plekhb2	2310009M15Rik|AU018239|Evt2|Phdc|evt-2	pleckstrin homology domain containing, family B (evectins) member 2	protein-coding
444	Peak_453	0.82016	0.278151	-0.542009	4.00547	NO	NO	NO	0.115755	0.61083	0.134187	0.925432	0.936734	0.999909	chr1	35289255	35289653	+	0	NA	Intergenic	L1MC|LINE|L1	382650	NM_175421	226971	Mm.292751	NM_145516	ENSMUSG00000026123	Plekhb2	2310009M15Rik|AU018239|Evt2|Phdc|evt-2	pleckstrin homology domain containing, family B (evectins) member 2	protein-coding
445	Peak_454	0.114752	0.899136	0.784384	2.31055	NO	NO	NO	0.905787	0.329185	0.182153	0.997647	0.849581	0.999909	chr1	35300195	35300593	+	0	NA	Intergenic	Intergenic	393590	NM_175421	226971	Mm.292751	NM_145516	ENSMUSG00000026123	Plekhb2	2310009M15Rik|AU018239|Evt2|Phdc|evt-2	pleckstrin homology domain containing, family B (evectins) member 2	protein-coding
446	Peak_455	-0.786874	-1.0207	-0.233825	4.1627	NO	NO	NO	0.104781	0.0399298	0.58282	0.918065	0.54551	0.999909	chr1	35415734	35416132	+	0	NA	Intergenic	Intergenic	509129	NM_175421	226971	Mm.292751	NM_145516	ENSMUSG00000026123	Plekhb2	2310009M15Rik|AU018239|Evt2|Phdc|evt-2	pleckstrin homology domain containing, family B (evectins) member 2	protein-coding
447	Peak_456	-0.175702	-0.151754	0.0239481	2.79754	NO	NO	NO	0.810818	0.837475	0.964693	0.996452	0.977016	0.999909	chr1	35442206	35442604	+	0	NA	Intergenic	Intergenic	535601	NM_175421	226971	Mm.292751	NM_145516	ENSMUSG00000026123	Plekhb2	2310009M15Rik|AU018239|Evt2|Phdc|evt-2	pleckstrin homology domain containing, family B (evectins) member 2	protein-coding
448	Peak_457	-0.378863	-0.0630959	0.315767	2.93656	NO	NO	NO	0.573854	0.924744	0.510104	0.989885	0.98873	0.999909	chr1	35525847	35526245	+	0	NA	Intergenic	Intergenic	-599199	NM_015818	50785	Mm.213566	NM_015818	ENSMUSG00000045216	Hs6st1	6Ost1	heparan sulfate 6-O-sulfotransferase 1	protein-coding
449	Peak_458	-0.39697	-1.03781	-0.64084	3.24751	NO	NO	NO	0.507384	0.100295	0.197161	0.984684	0.667586	0.999909	chr1	35710203	35710601	+	0	NA	Intergenic	RLTR14|LTR|ERV1	-414843	NM_015818	50785	Mm.213566	NM_015818	ENSMUSG00000045216	Hs6st1	6Ost1	heparan sulfate 6-O-sulfotransferase 1	protein-coding
450	Peak_459	1.37483	1.99993	0.625106	1.92725	NO	NO	NO	0.303197	0.112615	0.319379	0.959926	0.686253	0.999909	chr1	35827201	35827599	+	0	NA	Intergenic	Intergenic	-297845	NM_015818	50785	Mm.213566	NM_015818	ENSMUSG00000045216	Hs6st1	6Ost1	heparan sulfate 6-O-sulfotransferase 1	protein-coding
451	Peak_460	0.603325	0.388699	-0.214626	2.58041	NO	NO	NO	0.504416	0.670985	0.738666	0.984684	0.95051	0.999909	chr1	35866213	35866611	+	0	NA	Intergenic	Intergenic	-258833	NM_015818	50785	Mm.213566	NM_015818	ENSMUSG00000045216	Hs6st1	6Ost1	heparan sulfate 6-O-sulfotransferase 1	protein-coding
452	Peak_461	-0.636549	-0.789937	-0.153387	3.9786	NO	NO	NO	0.166718	0.0915026	0.680361	0.946314	0.656178	0.999909	chr1	35882346	35882744	+	0	NA	Intergenic	Intergenic	-242700	NM_015818	50785	Mm.213566	NM_015818	ENSMUSG00000045216	Hs6st1	6Ost1	heparan sulfate 6-O-sulfotransferase 1	protein-coding
453	Peak_462	1.58526	0.930262	-0.654999	3.27744	NO	NO	NO	0.029701	0.231117	0.132549	0.840371	0.793324	0.999909	chr1	35926519	35926917	+	0	NA	Intergenic	Intergenic	-198527	NM_015818	50785	Mm.213566	NM_015818	ENSMUSG00000045216	Hs6st1	6Ost1	heparan sulfate 6-O-sulfotransferase 1	protein-coding
454	Peak_463	1.63752	1.99699	0.359473	2.00081	NO	NO	NO	0.222907	0.12477	0.598053	0.954843	0.701219	0.999909	chr1	35998602	35999000	+	0	NA	Intergenic	Intergenic	-126444	NM_015818	50785	Mm.213566	NM_015818	ENSMUSG00000045216	Hs6st1	6Ost1	heparan sulfate 6-O-sulfotransferase 1	protein-coding
455	Peak_464	0.256205	0.525437	0.269232	3.05535	NO	NO	NO	0.713776	0.445617	0.546445	0.99562	0.893563	0.999909	chr1	36068916	36069314	+	0	NA	Intergenic	RMER17C|LTR|ERVK	-56130	NM_015818	50785	Mm.213566	NM_015818	ENSMUSG00000045216	Hs6st1	6Ost1	heparan sulfate 6-O-sulfotransferase 1	protein-coding
456	Peak_465	-0.119687	-0.355908	-0.236221	3.87327	NO	NO	NO	0.799475	0.462904	0.492989	0.996452	0.898937	0.999909	chr1	36073977	36074375	+	0	NA	Intergenic	Intergenic	-51069	NM_015818	50785	Mm.213566	NM_015818	ENSMUSG00000045216	Hs6st1	6Ost1	heparan sulfate 6-O-sulfotransferase 1	protein-coding
457	Peak_466	0.0064747	-0.631192	-0.637666	3.04802	NO	NO	NO	0.993262	0.401279	0.290379	0.999533	0.878972	0.999909	chr1	36094824	36095222	+	0	NA	Intergenic	Intergenic	-30222	NM_015818	50785	Mm.213566	NM_015818	ENSMUSG00000045216	Hs6st1	6Ost1	heparan sulfate 6-O-sulfotransferase 1	protein-coding
458	Peak_467	0.789145	0.743353	-0.0457928	4.48961	NO	NO	NO	0.0853041	0.109256	0.880888	0.911408	0.680765	0.999909	chr1	36121627	36122025	+	0	NA	Intergenic	Intergenic	-3419	NM_015818	50785	Mm.213566	NM_015818	ENSMUSG00000045216	Hs6st1	6Ost1	heparan sulfate 6-O-sulfotransferase 1	protein-coding
459	Peak_468	-0.238897	0.156722	0.395619	5.57485	NO	NO	NO	0.546082	0.689891	0.254049	0.988114	0.953399	0.999909	chr1	36125081	36125479	+	0	NA	promoter-TSS (NM_015818)	promoter-TSS (NM_015818)	35	NM_015818	50785	Mm.213566	NM_015818	ENSMUSG00000045216	Hs6st1	6Ost1	heparan sulfate 6-O-sulfotransferase 1	protein-coding
460	Peak_469	-0.716161	-0.66538	0.0507807	4.95479	NO	NO	NO	0.0485808	0.0684819	0.868706	0.886422	0.621244	0.999909	chr1	36126109	36126507	+	0	NA	intron (NM_015818, intron 1 of 1)	intron (NM_015818, intron 1 of 1)	1063	NM_015818	50785	Mm.213566	NM_015818	ENSMUSG00000045216	Hs6st1	6Ost1	heparan sulfate 6-O-sulfotransferase 1	protein-coding
461	Peak_470	0.0520003	0.501587	0.449587	3.64582	NO	NO	NO	0.934092	0.410565	0.326724	0.997839	0.882329	0.999909	chr1	36145047	36145445	+	0	NA	intron (NM_015818, intron 1 of 1)	intron (NM_015818, intron 1 of 1)	20001	NM_015818	50785	Mm.213566	NM_015818	ENSMUSG00000045216	Hs6st1	6Ost1	heparan sulfate 6-O-sulfotransferase 1	protein-coding
462	Peak_471	-0.461418	-1.18457	-0.723149	3.30555	NO	NO	NO	0.408963	0.0458785	0.115305	0.976286	0.563154	0.999909	chr1	36171461	36171859	+	0	NA	Intergenic	MURVY-int|LTR|ERV1	29498	NR_105862	102465540		NR_105862	ENSMUSG00000098752	Mir6897	Gm27652|mmu-mir-6897	microRNA 6897	ncRNA
463	Peak_472	0.588637	0.863124	0.274487	5.11735	NO	NO	NO	0.170268	0.0434905	0.403536	0.947885	0.555439	0.999909	chr1	36300794	36301192	+	0	NA	5' UTR (NM_198899, exon 1 of 41)	5' UTR (NM_198899, exon 1 of 41)	154	NM_198899	320011	Mm.261022	NM_198899	ENSMUSG00000037470	Uggt1	0910001L17Rik|A930007H10Rik|AA589501|AI414429|AI448372|C820010P03Rik|GT|UGT1|Ugcgl1	UDP-glucose glycoprotein glucosyltransferase 1	protein-coding
464	Peak_473	1.00767	1.13344	0.125774	3.09027	NO	NO	NO	0.202783	0.152859	0.795105	0.953494	0.727667	0.999909	chr1	36309641	36310039	+	0	NA	Intergenic	Intergenic	-8693	NM_198899	320011	Mm.261022	NM_198899	ENSMUSG00000037470	Uggt1	0910001L17Rik|A930007H10Rik|AA589501|AI414429|AI448372|C820010P03Rik|GT|UGT1|Ugcgl1	UDP-glucose glycoprotein glucosyltransferase 1	protein-coding
465	Peak_474	0.295523	0.297474	0.00195083	3.99658	NO	NO	NO	0.534683	0.536955	0.995088	0.987833	0.919079	0.999909	chr1	36326135	36326533	+	0	NA	exon (NM_153408, exon 2 of 4)	exon (NM_153408, exon 2 of 4)	3936	NM_153408	214854	Mm.389110	NM_153408	ENSMUSG00000047180	Neurl3	2010300P06Rik|Lincr	neuralized E3 ubiquitin protein ligase 3	protein-coding
466	Peak_475	0.698801	0.398804	-0.299996	3.57337	NO	NO	NO	0.228143	0.505252	0.421036	0.955322	0.910434	0.999909	chr1	36336085	36336483	+	0	NA	Intergenic	Intergenic	-6014	NM_153408	214854	Mm.389110	NM_153408	ENSMUSG00000047180	Neurl3	2010300P06Rik|Lincr	neuralized E3 ubiquitin protein ligase 3	protein-coding
467	Peak_476	1.30937	1.6186	0.309235	3.70144	NO	NO	NO	0.0478278	0.012911	0.402051	0.886061	0.408612	0.999909	chr1	36360143	36360541	+	0	NA	Intergenic	Intergenic	-4236	NM_145996	214855	Mm.34316	NM_145996	ENSMUSG00000037447	Arid5a	D430024K22Rik|Mrf1	AT rich interactive domain 5A (MRF1-like)	protein-coding
468	Peak_477	0.163258	0.484886	0.321628	5.07926	NO	NO	NO	0.704368	0.258117	0.35581	0.995224	0.810235	0.999909	chr1	36364505	36364903	+	0	NA	intron (NM_001290727, intron 1 of 5)	CpG	126	NM_001172205	214855	Mm.34316	NM_145996	ENSMUSG00000037447	Arid5a	D430024K22Rik|Mrf1	AT rich interactive domain 5A (MRF1-like)	protein-coding
469	Peak_478	0.120495	-0.136282	-0.256777	4.51417	NO	NO	NO	0.773288	0.750464	0.415622	0.996452	0.963484	0.999909	chr1	36366329	36366727	+	0	NA	intron (NM_001290727, intron 1 of 5)	intron (NM_001290727, intron 1 of 5)	1950	NM_001172205	214855	Mm.34316	NM_145996	ENSMUSG00000037447	Arid5a	D430024K22Rik|Mrf1	AT rich interactive domain 5A (MRF1-like)	protein-coding
470	Peak_479	-0.0222173	0.26681	0.289028	3.35993	NO	NO	NO	0.969968	0.649083	0.462883	0.999058	0.94561	0.999909	chr1	36380876	36381274	+	0	NA	TTS (NM_001172205)	TTS (NM_001172205)	16497	NM_001172205	214855	Mm.34316	NM_145996	ENSMUSG00000037447	Arid5a	D430024K22Rik|Mrf1	AT rich interactive domain 5A (MRF1-like)	protein-coding
471	Peak_480	0.347582	0.74799	0.400409	4.484	NO	NO	NO	0.465048	0.111155	0.239754	0.979861	0.685	0.999909	chr1	36425582	36425980	+	0	NA	intron (NM_172652, intron 1 of 20)	CpG	245	NM_001310513	226976	Mm.24734	NM_172652	ENSMUSG00000010453	Kansl3	4632411B12Rik|4932435K23|AI431067|AI647574|C85723|Kiaa1310|mKIAA1310	KAT8 regulatory NSL complex subunit 3	protein-coding
472	Peak_481	-0.2418	-0.760335	-0.518536	2.73665	NO	NO	NO	0.738444	0.312601	0.370355	0.995754	0.841761	0.999909	chr1	36441586	36441984	+	0	NA	intron (NM_001277076, intron 10 of 52)	intron (NM_001277076, intron 10 of 52)	12649	NM_001277076	100534273	Mm.389112	NM_001277076	ENSMUSG00000037432	Fer1l5	4930533C12Rik	fer-1-like 5 (C. elegans)	protein-coding
473	Peak_482	0.342026	0.164381	-0.177644	5.15427	NO	NO	NO	0.419272	0.70141	0.614389	0.977408	0.954962	0.999909	chr1	36501672	36502070	+	0	NA	intron (NM_001013374, intron 1 of 7)	CpG	245	NM_001013374	214895	Mm.287854	NM_001013374	ENSMUSG00000001143	Lman2l	A630028F14Rik|VIP36-like|VIPL	lectin, mannose-binding 2-like	protein-coding
474	Peak_483	-0.414545	-0.0267686	0.387777	5.51762	NO	NO	NO	0.251202	0.940501	0.209882	0.958075	0.991144	0.999909	chr1	36528386	36528784	+	0	NA	exon (NM_033570, exon 1 of 7)	exon (NM_033570, exon 1 of 7)	143	NM_033570	94220	Mm.422638	NM_033570	ENSMUSG00000037408	Cnnm4	5430430O18Rik|Acdp4	cyclin M4	protein-coding
475	Peak_484	-0.365475	-0.0913092	0.274166	3.09812	NO	NO	NO	0.585111	0.890162	0.584135	0.990149	0.983894	0.999909	chr1	36537393	36537791	+	0	NA	intron (NM_033570, intron 1 of 6)	MIRb|SINE|MIR	9150	NM_033570	94220	Mm.422638	NM_033570	ENSMUSG00000037408	Cnnm4	5430430O18Rik|Acdp4	cyclin M4	protein-coding
476	Peak_485	0.0439051	-0.211298	-0.255203	4.836	NO	NO	NO	0.913099	0.607248	0.430549	0.997799	0.935589	0.999909	chr1	36549199	36549597	+	0	NA	intron (NM_033570, intron 1 of 6)	intron (NM_033570, intron 1 of 6)	-19314	NM_053186	94218	Mm.256323	NM_053186	ENSMUSG00000001138	Cnnm3	Acdp3|Clp3|mACDP3	cyclin M3	protein-coding
477	Peak_486	-0.151749	-0.307361	-0.155612	3.57846	NO	NO	NO	0.788922	0.593153	0.724305	0.996452	0.931796	0.999909	chr1	36558047	36558445	+	0	NA	intron (NM_033570, intron 5 of 6)	intron (NM_033570, intron 5 of 6)	-10466	NM_053186	94218	Mm.256323	NM_053186	ENSMUSG00000001138	Cnnm3	Acdp3|Clp3|mACDP3	cyclin M3	protein-coding
478	Peak_487	0.0664174	0.431354	0.364936	5.10815	NO	NO	NO	0.869094	0.279003	0.254155	0.996452	0.823294	0.999909	chr1	36568875	36569273	+	0	NA	exon (NM_001039551, exon 1 of 9)	exon (NM_001039551, exon 1 of 9)	362	NM_001039551	94218	Mm.256323	NM_053186	ENSMUSG00000001138	Cnnm3	Acdp3|Clp3|mACDP3	cyclin M3	protein-coding
479	Peak_488	-0.478726	-0.458454	0.0202722	3.84752	NO	NO	NO	0.309681	0.335401	0.954587	0.959926	0.852777	0.999909	chr1	36591423	36591821	+	0	NA	intron (NM_001310521, intron 1 of 8)	intron (NM_001310521, intron 1 of 8)	962	NM_153502	78321	Mm.41421	NM_153502	ENSMUSG00000067653	Ankrd23	1110058D09Rik|2310041C05Rik|AI853437|Darp|MARP3	ankyrin repeat domain 23	protein-coding
480	Peak_489	-0.0866107	-0.0292096	0.0574011	6.35672	NO	NO	NO	0.814765	0.937187	0.866328	0.996452	0.991144	0.999909	chr1	36603930	36604328	+	0	NA	promoter-TSS (NM_001310533)	promoter-TSS (NM_001310533)	-32	NM_001310533	109346	Mm.247537	NM_026241	ENSMUSG00000079610	Ankrd39	9130416N05Rik|C030004B10Rik	ankyrin repeat domain 39	protein-coding
481	Peak_490	-0.309343	-0.399962	-0.0906189	5.77363	NO	NO	NO	0.393154	0.272296	0.780448	0.974744	0.818856	0.999909	chr1	36614190	36614588	+	0	NA	promoter-TSS (NM_001304330)	promoter-TSS (NM_001304330)	13	NM_001304329	20353	Mm.29558	NM_001126047	ENSMUSG00000026121	Sema4c	AI426163|M-Sema F|Semacl1|Semaf|Semai|sema I	sema domain, immunoglobulin domain (Ig), transmembrane domain (TM) and short cytoplasmic domain, (semaphorin) 4C	protein-coding
482	Peak_491	0.186917	0.0624227	-0.124494	2.98646	NO	NO	NO	0.805667	0.935009	0.830349	0.996452	0.990517	0.999909	chr1	36625010	36625408	+	0	NA	intron (NM_001126046, intron 12 of 14)	intron (NM_001126046, intron 12 of 14)	-9983	NM_001126047	20353	Mm.29558	NM_001126047	ENSMUSG00000026121	Sema4c	AI426163|M-Sema F|Semacl1|Semaf|Semai|sema I	sema domain, immunoglobulin domain (Ig), transmembrane domain (TM) and short cytoplasmic domain, (semaphorin) 4C	protein-coding
483	Peak_492	0.735383	0.541285	-0.194098	3.0039	NO	NO	NO	0.342194	0.490591	0.713378	0.96886	0.90761	0.999909	chr1	36631014	36631412	+	0	NA	intron (NM_001126046, intron 12 of 14)	intron (NM_001126046, intron 12 of 14)	-15987	NM_001126047	20353	Mm.29558	NM_001126047	ENSMUSG00000026121	Sema4c	AI426163|M-Sema F|Semacl1|Semaf|Semai|sema I	sema domain, immunoglobulin domain (Ig), transmembrane domain (TM) and short cytoplasmic domain, (semaphorin) 4C	protein-coding
484	Peak_493	0.391776	0.0589534	-0.332823	4.48076	NO	NO	NO	0.354932	0.892283	0.276572	0.970571	0.984215	0.999909	chr1	36637132	36637530	+	0	NA	intron (NM_001126046, intron 11 of 14)	intron (NM_001126046, intron 11 of 14)	12846	NM_027957	381337	Mm.17413	NM_027957	ENSMUSG00000046337	Fam178b	1700024G10Rik|Gm990	family with sequence similarity 178, member B	protein-coding
485	Peak_494	0.317929	0.255043	-0.0628866	3.65791	NO	NO	NO	0.616184	0.689103	0.896315	0.99063	0.953223	0.999909	chr1	36670475	36670873	+	0	NA	intron (NM_201365, intron 6 of 9)	intron (NM_201365, intron 6 of 9)	-20497	NM_027957	381337	Mm.17413	NM_027957	ENSMUSG00000046337	Fam178b	1700024G10Rik|Gm990	family with sequence similarity 178, member B	protein-coding
486	Peak_495	0.730182	0.512924	-0.217258	3.24228	NO	NO	NO	0.319983	0.49058	0.675455	0.961869	0.90761	0.999909	chr1	36677551	36677949	+	0	NA	intron (NM_201365, intron 6 of 9)	intron (NM_201365, intron 6 of 9)	-27573	NM_027957	381337	Mm.17413	NM_027957	ENSMUSG00000046337	Fam178b	1700024G10Rik|Gm990	family with sequence similarity 178, member B	protein-coding
487	Peak_496	0.328429	-0.214304	-0.542733	4.27943	NO	NO	NO	0.438634	0.630202	0.0742165	0.978196	0.942175	0.999909	chr1	36691721	36692119	+	0	NA	intron (NM_201365, intron 5 of 9)	intron (NM_201365, intron 5 of 9)	-41743	NM_027957	381337	Mm.17413	NM_027957	ENSMUSG00000046337	Fam178b	1700024G10Rik|Gm990	family with sequence similarity 178, member B	protein-coding
488	Peak_497	1.27719	0.685505	-0.591683	3.54722	NO	NO	NO	0.0794819	0.36306	0.259767	0.911408	0.86276	0.999909	chr1	36713712	36714110	+	0	NA	intron (NM_201365, intron 3 of 9)	intron (NM_201365, intron 3 of 9)	26117	NM_001126046	381337	Mm.17413	NM_027957	ENSMUSG00000046337	Fam178b	1700024G10Rik|Gm990	family with sequence similarity 178, member B	protein-coding
489	Peak_498	0.177087	0.881229	0.704143	2.29988	NO	NO	NO	0.85221	0.330507	0.208932	0.996452	0.850491	0.999909	chr1	36729743	36730141	+	0	NA	intron (NM_201365, intron 1 of 9)	intron (NM_201365, intron 1 of 9)	10086	NM_001126046	381337	Mm.17413	NM_027957	ENSMUSG00000046337	Fam178b	1700024G10Rik|Gm990	family with sequence similarity 178, member B	protein-coding
490	Peak_499	0.504875	0.47521	-0.0296647	4.25315	NO	NO	NO	0.262734	0.298187	0.918851	0.95894	0.833433	0.999909	chr1	36740998	36741396	+	0	NA	Intergenic	Intergenic	-1169	NM_201365	381337	Mm.17413	NM_027957	ENSMUSG00000046337	Fam178b	1700024G10Rik|Gm990	family with sequence similarity 178, member B	protein-coding
491	Peak_500	1.03496	1.33308	0.298122	4.91992	NO	UP	NO	0.0286071	0.00447997	0.372202	0.840371	0.280271	0.999909	chr1	36748207	36748605	+	0	NA	promoter-TSS (NM_009942)	promoter-TSS (NM_009942)	74	NM_009942	12859	Mm.180182	NM_009942	ENSMUSG00000061518	Cox5b	-	cytochrome c oxidase subunit Vb	protein-coding
492	Peak_501	-0.143552	-0.0488672	0.0946849	5.40242	NO	NO	NO	0.693429	0.893507	0.756251	0.994018	0.984215	0.999909	chr1	36766403	36766801	+	0	NA	intron (NM_146107, intron 1 of 10)	CpG	168	NM_146107	226977	Mm.28521	NM_146107	ENSMUSG00000037351	Actr1b	2310066K23Rik|AA960180|AI851923|Arp1b	ARP1 actin-related protein 1B, centractin beta	protein-coding
493	Peak_502	-0.0248007	-0.167369	-0.142569	3.32904	NO	NO	NO	0.965897	0.777741	0.727987	0.9989	0.968107	0.999909	chr1	36794208	36794606	+	0	NA	intron (NR_040290, intron 5 of 8)	intron (NR_040290, intron 5 of 8)	23024	NR_040290	71166	Mm.157049	NR_040290	ENSMUSG00000102416	4933424G06Rik	1700104I15Rik	RIKEN cDNA 4933424G06 gene	ncRNA
494	Peak_503	-0.240195	-0.533014	-0.292819	3.76596	NO	NO	NO	0.607651	0.272097	0.390948	0.99063	0.818794	0.999909	chr1	36801316	36801714	+	0	NA	intron (NR_040290, intron 7 of 8)	intron (NR_040290, intron 7 of 8)	-17128	NM_009539	22637	Mm.8038	NM_009539	ENSMUSG00000026117	Zap70	Srk|ZAP-70|mrtle|mur	zeta-chain (TCR) associated protein kinase	protein-coding
495	Peak_504	0.582291	0.52256	-0.0597311	3.14262	NO	NO	NO	0.460078	0.508813	0.919039	0.979861	0.91158	0.999909	chr1	36827754	36828152	+	0	NA	exon (NM_001289766, exon 2 of 13)	exon (NM_001289766, exon 2 of 13)	4174	NM_001289765	22637	Mm.8038	NM_009539	ENSMUSG00000026117	Zap70	Srk|ZAP-70|mrtle|mur	zeta-chain (TCR) associated protein kinase	protein-coding
496	Peak_505	0.703321	1.11946	0.416141	3.66787	NO	NO	NO	0.274075	0.0770911	0.317369	0.959926	0.635638	0.999909	chr1	36841822	36842220	+	0	NA	Intergenic	MIR|SINE|MIR	6192	NM_001289612	22637	Mm.8038	NM_009539	ENSMUSG00000026117	Zap70	Srk|ZAP-70|mrtle|mur	zeta-chain (TCR) associated protein kinase	protein-coding
497	Peak_506	0.444038	1.61793	1.17389	2.25294	NO	NO	NO	0.702754	0.129986	0.089627	0.995098	0.705501	0.999909	chr1	36870378	36870776	+	0	NA	intron (NM_018872, intron 25 of 40)	PB1D9|SINE|Alu	34748	NM_001289612	22637	Mm.8038	NM_009539	ENSMUSG00000026117	Zap70	Srk|ZAP-70|mrtle|mur	zeta-chain (TCR) associated protein kinase	protein-coding
498	Peak_507	0.572383	0.616901	0.0445183	3.41526	NO	NO	NO	0.374393	0.341731	0.916265	0.972398	0.85474	0.999909	chr1	36945884	36946282	+	0	NA	intron (NM_018872, intron 2 of 40)	intron (NM_018872, intron 2 of 40)	50289	NM_018872	56030	Mm.186943	NM_018872	ENSMUSG00000026116	Tmem131	2610524E03Rik|CC28|D1Bwg0491e|Neg|RW1|YR-23|mKIAA0257	transmembrane protein 131	protein-coding
499	Peak_508	0.166913	0.145475	-0.0214381	3.08596	NO	NO	NO	0.819361	0.84477	0.967954	0.996452	0.977494	0.999909	chr1	36975616	36976014	+	0	NA	intron (NM_018872, intron 1 of 40)	intron (NM_018872, intron 1 of 40)	20557	NM_018872	56030	Mm.186943	NM_018872	ENSMUSG00000026116	Tmem131	2610524E03Rik|CC28|D1Bwg0491e|Neg|RW1|YR-23|mKIAA0257	transmembrane protein 131	protein-coding
500	Peak_509	0.172183	0.300358	0.128175	3.1323	NO	NO	NO	0.796566	0.653014	0.774704	0.996452	0.946632	0.999909	chr1	36977094	36977492	+	0	NA	intron (NM_018872, intron 1 of 40)	intron (NM_018872, intron 1 of 40)	19079	NM_018872	56030	Mm.186943	NM_018872	ENSMUSG00000026116	Tmem131	2610524E03Rik|CC28|D1Bwg0491e|Neg|RW1|YR-23|mKIAA0257	transmembrane protein 131	protein-coding
501	Peak_510	0.620179	0.794278	0.174099	5.44026	NO	NO	NO	0.11139	0.0411258	0.564686	0.922439	0.549096	0.999909	chr1	36996195	36996593	+	0	NA	promoter-TSS (NM_018872)	promoter-TSS (NM_018872)	-22	NM_018872	56030	Mm.186943	NM_018872	ENSMUSG00000026116	Tmem131	2610524E03Rik|CC28|D1Bwg0491e|Neg|RW1|YR-23|mKIAA0257	transmembrane protein 131	protein-coding
502	Peak_511	1.67107	1.21186	-0.45921	3.05445	NO	NO	NO	0.0508146	0.172037	0.376144	0.888269	0.747345	0.999909	chr1	37006432	37006830	+	0	NA	Intergenic	Intergenic	-10259	NM_018872	56030	Mm.186943	NM_018872	ENSMUSG00000026116	Tmem131	2610524E03Rik|CC28|D1Bwg0491e|Neg|RW1|YR-23|mKIAA0257	transmembrane protein 131	protein-coding
503	Peak_512	-0.263768	-1.06276	-0.798995	3.42627	NO	NO	NO	0.631667	0.0696071	0.0744434	0.991156	0.623081	0.999909	chr1	37019622	37020020	+	0	NA	Intergenic	Intergenic	-23449	NM_018872	56030	Mm.186943	NM_018872	ENSMUSG00000026116	Tmem131	2610524E03Rik|CC28|D1Bwg0491e|Neg|RW1|YR-23|mKIAA0257	transmembrane protein 131	protein-coding
504	Peak_513	-0.870045	-0.542873	0.327172	3.13397	NO	NO	NO	0.14332	0.356095	0.469824	0.94353	0.860503	0.999909	chr1	37042647	37043045	+	0	NA	Intergenic	Intergenic	-46474	NM_018872	56030	Mm.186943	NM_018872	ENSMUSG00000026116	Tmem131	2610524E03Rik|CC28|D1Bwg0491e|Neg|RW1|YR-23|mKIAA0257	transmembrane protein 131	protein-coding
505	Peak_514	1.23964	1.17486	-0.0647799	2.82484	NO	NO	NO	0.150007	0.179002	0.896587	0.94353	0.752348	0.999909	chr1	37043764	37044162	+	0	NA	Intergenic	L1M7|LINE|L1	-47591	NM_018872	56030	Mm.186943	NM_018872	ENSMUSG00000026116	Tmem131	2610524E03Rik|CC28|D1Bwg0491e|Neg|RW1|YR-23|mKIAA0257	transmembrane protein 131	protein-coding
506	Peak_515	0.273374	0.324836	0.0514618	5.45375	NO	NO	NO	0.571184	0.50243	0.905172	0.989871	0.909767	0.999909	chr1	37085919	37086317	+	0	NA	Intergenic	CpG	-89746	NM_018872	56030	Mm.186943	NM_018872	ENSMUSG00000026116	Tmem131	2610524E03Rik|CC28|D1Bwg0491e|Neg|RW1|YR-23|mKIAA0257	transmembrane protein 131	protein-coding
507	Peak_516	-0.0979314	0.116535	0.214466	2.95322	NO	NO	NO	0.886777	0.864768	0.649991	0.996452	0.979205	0.999909	chr1	37154387	37154785	+	0	NA	Intergenic	Intergenic	-120537	NM_001282010	12790	Mm.214224	NM_009918	ENSMUSG00000026114	Cnga3	CNG3	cyclic nucleotide gated channel alpha 3	protein-coding
508	Peak_517	-0.0932795	0.405189	0.498468	2.8728	NO	NO	NO	0.899882	0.575281	0.32147	0.997221	0.927895	0.999909	chr1	37156480	37156878	+	0	NA	Intergenic	Intergenic	-118444	NM_001282010	12790	Mm.214224	NM_009918	ENSMUSG00000026114	Cnga3	CNG3	cyclic nucleotide gated channel alpha 3	protein-coding
509	Peak_518	0.452071	0.464149	0.012078	3.31043	NO	NO	NO	0.47504	0.467837	0.976225	0.981355	0.900158	0.999909	chr1	37275267	37275665	+	0	NA	promoter-TSS (NM_009918)	promoter-TSS (NM_009918)	343	NM_001282010	12790	Mm.214224	NM_009918	ENSMUSG00000026114	Cnga3	CNG3	cyclic nucleotide gated channel alpha 3	protein-coding
510	Peak_519	1.6516	2.49535	0.843755	2.25057	NO	NO	NO	0.213936	0.0434107	0.192543	0.953494	0.55531	0.999909	chr1	37288177	37288575	+	0	NA	intron (NM_001282010, intron 2 of 7)	intron (NM_001282010, intron 2 of 7)	12326	NM_009918	12790	Mm.214224	NM_009918	ENSMUSG00000026114	Cnga3	CNG3	cyclic nucleotide gated channel alpha 3	protein-coding
511	Peak_520	-0.316799	-0.778695	-0.461896	2.12912	NO	NO	NO	0.714378	0.388487	0.486833	0.995643	0.875471	0.999909	chr1	37294265	37294663	+	0	NA	intron (NM_009918, intron 2 of 5)	intron (NM_009918, intron 2 of 5)	18414	NM_009918	12790	Mm.214224	NM_009918	ENSMUSG00000026114	Cnga3	CNG3	cyclic nucleotide gated channel alpha 3	protein-coding
512	Peak_521	0.599971	0.67353	0.0735591	2.73027	NO	NO	NO	0.458288	0.406916	0.882417	0.979464	0.880663	0.999909	chr1	37307495	37307893	+	0	NA	intron (NM_001282010, intron 5 of 7)	intron (NM_001282010, intron 5 of 7)	31644	NM_009918	12790	Mm.214224	NM_009918	ENSMUSG00000026114	Cnga3	CNG3	cyclic nucleotide gated channel alpha 3	protein-coding
513	Peak_522	0.733565	0.741518	0.00795309	2.43554	NO	NO	NO	0.437132	0.433672	0.988647	0.978133	0.889145	0.999909	chr1	37310711	37311109	+	0	NA	intron (NM_001282010, intron 6 of 7)	intron (NM_001282010, intron 6 of 7)	34860	NM_009918	12790	Mm.214224	NM_009918	ENSMUSG00000026114	Cnga3	CNG3	cyclic nucleotide gated channel alpha 3	protein-coding
514	Peak_523	0.942095	0.689096	-0.252999	2.83635	NO	NO	NO	0.291317	0.446044	0.689491	0.959926	0.89367	0.999909	chr1	37329218	37329616	+	0	NA	Intergenic	Intergenic	-27266	NM_001290797	269180	Mm.5294	NM_030266	ENSMUSG00000026113	Inpp4a	107kDa|9630012D15|D130048C09Rik|R74740	inositol polyphosphate-4-phosphatase, type I	protein-coding
515	Peak_524	-0.513391	-0.202383	0.311008	5.06127	NO	NO	NO	0.190969	0.605275	0.34884	0.952873	0.935041	0.999909	chr1	37356670	37357068	+	0	NA	5' UTR (NM_030266, exon 1 of 26)	5' UTR (NM_030266, exon 1 of 26)	186	NM_030266	269180	Mm.5294	NM_030266	ENSMUSG00000026113	Inpp4a	107kDa|9630012D15|D130048C09Rik|R74740	inositol polyphosphate-4-phosphatase, type I	protein-coding
516	Peak_525	-0.837338	-0.350615	0.486723	2.85557	NO	NO	NO	0.256309	0.628202	0.405877	0.958419	0.942068	0.999909	chr1	37393465	37393863	+	0	NA	intron (NM_001290797, intron 1 of 25)	intron (NM_001290797, intron 1 of 25)	-32398	NM_001290799	269180	Mm.5294	NM_030266	ENSMUSG00000026113	Inpp4a	107kDa|9630012D15|D130048C09Rik|R74740	inositol polyphosphate-4-phosphatase, type I	protein-coding
517	Peak_526	0.675902	1.35706	0.681159	3.03427	NO	NO	NO	0.444607	0.109442	0.250171	0.978345	0.681288	0.999909	chr1	37407703	37408101	+	0	NA	intron (NM_001290797, intron 1 of 25)	intron (NM_001290797, intron 1 of 25)	-18160	NM_001290799	269180	Mm.5294	NM_030266	ENSMUSG00000026113	Inpp4a	107kDa|9630012D15|D130048C09Rik|R74740	inositol polyphosphate-4-phosphatase, type I	protein-coding
518	Peak_527	0.068677	0.274858	0.206181	3.22983	NO	NO	NO	0.917667	0.677435	0.661892	0.997828	0.951047	0.999909	chr1	37435916	37436314	+	0	NA	intron (NM_172971, intron 6 of 15)	intron (NM_172971, intron 6 of 15)	10053	NM_172971	269180	Mm.5294	NM_030266	ENSMUSG00000026113	Inpp4a	107kDa|9630012D15|D130048C09Rik|R74740	inositol polyphosphate-4-phosphatase, type I	protein-coding
519	Peak_528	2.02001	2.0171	-0.00291527	2.14289	NO	NO	NO	0.119407	0.120589	0.997669	0.930098	0.697351	0.999909	chr1	37466466	37466864	+	0	NA	3' UTR (NM_030266, exon 26 of 26)	3' UTR (NM_030266, exon 26 of 26)	20283	NM_198006	76178	Mm.28085	NM_198006	ENSMUSG00000026112	Coa5	1700001A24Rik|6330578E17Rik|Pet191	cytochrome C oxidase assembly factor 5	protein-coding
520	Peak_529	0.195786	0.303198	0.107411	5.60615	NO	NO	NO	0.616216	0.438551	0.747805	0.99063	0.891442	0.999909	chr1	37486782	37487180	+	0	NA	promoter-TSS (NM_198006)	promoter-TSS (NM_198006)	-33	NM_198006	76178	Mm.28085	NM_198006	ENSMUSG00000026112	Coa5	1700001A24Rik|6330578E17Rik|Pet191	cytochrome C oxidase assembly factor 5	protein-coding
521	Peak_530	0.842613	0.0542933	-0.788319	2.63477	NO	NO	NO	0.301394	0.950454	0.149402	0.959926	0.992115	0.999909	chr1	37557543	37557941	+	0	NA	intron (NM_173870, intron 2 of 15)	intron (NM_173870, intron 2 of 15)	-12292	NR_024017	77633	Mm.483177	NR_024017	ENSMUSG00000103948	4930594C11Rik	-	G1 to S phase transition pseudogene	pseudo
522	Peak_531	0.626632	0.663379	0.036747	2.40378	NO	NO	NO	0.502686	0.482044	0.949978	0.984684	0.905469	0.999909	chr1	37569058	37569456	+	0	NA	intron (NM_173870, intron 2 of 15)	intron (NM_173870, intron 2 of 15)	-23807	NR_024017	77633	Mm.483177	NR_024017	ENSMUSG00000103948	4930594C11Rik	-	G1 to S phase transition pseudogene	pseudo
523	Peak_532	-0.310527	0.0875303	0.398058	5.48835	NO	NO	NO	0.393463	0.808626	0.19481	0.975123	0.972224	0.999909	chr1	37597574	37597972	+	0	NA	promoter-TSS (NM_173870)	promoter-TSS (NM_173870)	88	NM_173870	269181	Mm.25861	NM_173870	ENSMUSG00000026110	Mgat4a	9530018I07Rik|GnT-IVa|glcNAc-T-IVa	mannoside acetylglucosaminyltransferase 4, isoenzyme A	protein-coding
524	Peak_533	0.0161524	-0.193823	-0.209975	2.16098	NO	NO	NO	0.985726	0.8293	0.72557	0.999441	0.974829	0.999909	chr1	37622273	37622671	+	0	NA	Intergenic	Intergenic	-24611	NM_173870	269181	Mm.25861	NM_173870	ENSMUSG00000026110	Mgat4a	9530018I07Rik|GnT-IVa|glcNAc-T-IVa	mannoside acetylglucosaminyltransferase 4, isoenzyme A	protein-coding
525	Peak_534	0.808031	-0.631621	-1.43965	2.44319	NO	NO	NO	0.359444	0.517375	0.0310429	0.971106	0.912795	0.999909	chr1	37656834	37657232	+	0	NA	Intergenic	MLT1B|LTR|MaLR	-59172	NM_173870	269181	Mm.25861	NM_173870	ENSMUSG00000026110	Mgat4a	9530018I07Rik|GnT-IVa|glcNAc-T-IVa	mannoside acetylglucosaminyltransferase 4, isoenzyme A	protein-coding
526	Peak_535	-0.496176	-0.781154	-0.284978	3.94148	NO	NO	NO	0.299876	0.113143	0.467176	0.959926	0.686667	0.999909	chr1	37673313	37673711	+	0	NA	intron (NM_028096, intron 7 of 9)	intron (NM_028096, intron 7 of 9)	-75651	NM_173870	269181	Mm.25861	NM_173870	ENSMUSG00000026110	Mgat4a	9530018I07Rik|GnT-IVa|glcNAc-T-IVa	mannoside acetylglucosaminyltransferase 4, isoenzyme A	protein-coding
527	Peak_536	-0.803001	-0.590662	0.212339	3.23662	NO	NO	NO	0.176006	0.321201	0.650265	0.95119	0.844624	0.999909	chr1	37696047	37696445	+	0	NA	intron (NM_028096, intron 2 of 9)	intron (NM_028096, intron 2 of 9)	80410	NM_028096	72097	Mm.142607	NM_028096	ENSMUSG00000026090	2010300C02Rik	-	RIKEN cDNA 2010300C02 gene	protein-coding
528	Peak_537	1.14631	1.15293	0.0066204	3.42818	NO	NO	NO	0.0992356	0.100956	0.987817	0.916348	0.669054	0.999909	chr1	37723418	37723816	+	0	NA	intron (NM_028096, intron 1 of 9)	intron (NM_028096, intron 1 of 9)	53039	NM_028096	72097	Mm.142607	NM_028096	ENSMUSG00000026090	2010300C02Rik	-	RIKEN cDNA 2010300C02 gene	protein-coding
529	Peak_538	0.080208	-0.178508	-0.258716	3.05212	NO	NO	NO	0.907983	0.799719	0.620309	0.997799	0.970172	0.999909	chr1	37735217	37735615	+	0	NA	intron (NM_028096, intron 1 of 9)	intron (NM_028096, intron 1 of 9)	41240	NM_028096	72097	Mm.142607	NM_028096	ENSMUSG00000026090	2010300C02Rik	-	RIKEN cDNA 2010300C02 gene	protein-coding
530	Peak_539	-0.347781	-0.226147	0.121634	4.67123	NO	NO	NO	0.380531	0.570085	0.69641	0.972398	0.926713	0.999909	chr1	37744439	37744837	+	0	NA	intron (NM_028096, intron 1 of 9)	intron (NM_028096, intron 1 of 9)	32018	NM_028096	72097	Mm.142607	NM_028096	ENSMUSG00000026090	2010300C02Rik	-	RIKEN cDNA 2010300C02 gene	protein-coding
531	Peak_540	-0.485647	-0.646623	-0.160976	4.44612	NO	NO	NO	0.214471	0.105973	0.604444	0.953494	0.67721	0.999909	chr1	37751167	37751565	+	0	NA	intron (NM_028096, intron 1 of 9)	intron (NM_028096, intron 1 of 9)	25290	NM_028096	72097	Mm.142607	NM_028096	ENSMUSG00000026090	2010300C02Rik	-	RIKEN cDNA 2010300C02 gene	protein-coding
532	Peak_541	-0.601381	-0.566767	0.0346147	3.84608	NO	NO	NO	0.205545	0.237182	0.925262	0.953494	0.797882	0.999909	chr1	37755650	37756048	+	0	NA	intron (NM_028096, intron 1 of 9)	intron (NM_028096, intron 1 of 9)	20807	NM_028096	72097	Mm.142607	NM_028096	ENSMUSG00000026090	2010300C02Rik	-	RIKEN cDNA 2010300C02 gene	protein-coding
533	Peak_542	-0.553294	0.093298	0.646592	5.01754	NO	NO	NO	0.169899	0.813157	0.0530701	0.947885	0.972462	0.999909	chr1	37776582	37776980	+	0	NA	promoter-TSS (NM_028096)	promoter-TSS (NM_028096)	-125	NM_028096	72097	Mm.142607	NM_028096	ENSMUSG00000026090	2010300C02Rik	-	RIKEN cDNA 2010300C02 gene	protein-coding
534	Peak_543	0.00546356	-0.135934	-0.141397	4.56586	NO	NO	NO	0.988861	0.734284	0.625628	0.999462	0.961467	0.999909	chr1	37799634	37800032	+	0	NA	Intergenic	Intergenic	-23177	NM_028096	72097	Mm.142607	NM_028096	ENSMUSG00000026090	2010300C02Rik	-	RIKEN cDNA 2010300C02 gene	protein-coding
535	Peak_544	-0.189757	-0.024529	0.165228	6.97692	NO	NO	NO	0.614472	0.948072	0.645414	0.99063	0.992115	0.999909	chr1	37921706	37922104	+	0	NA	promoter-TSS (NM_207228)	promoter-TSS (NM_207228)	22	NM_207228	211484	Mm.332756	NM_207228	ENSMUSG00000060771	Tsga10	4933432N21Rik|AI843383|Gm217|Mtsga10	testis specific 10	protein-coding
536	Peak_545	-0.0324806	0.23255	0.26503	4.84393	NO	NO	NO	0.94352	0.611586	0.484596	0.997839	0.93704	0.999909	chr1	37928971	37929369	+	0	NA	5' UTR (NM_001037918, exon 1 of 2)	5' UTR (NM_001037918, exon 1 of 2)	119	NM_001037918	623661	Mm.138000	NM_001037918	ENSMUSG00000037216	Lipt1	EG623661	lipoyltransferase 1	protein-coding
537	Peak_546	0.351289	0.528997	0.177708	4.96058	NO	NO	NO	0.421408	0.226353	0.604438	0.977408	0.789806	0.999909	chr1	37947079	37947477	+	0	NA	promoter-TSS (NM_026913)	promoter-TSS (NM_026913)	-22	NM_026913	69028	Mm.63984	NM_026913	ENSMUSG00000026088	Mitd1	1500032H18Rik	MIT, microtubule interacting and transport, domain containing 1	protein-coding
538	Peak_547	0.314707	0.289173	-0.0255334	2.48843	NO	NO	NO	0.730234	0.753046	0.968634	0.995739	0.963624	0.999909	chr1	37960030	37960428	+	0	NA	Intergenic	Intergenic	12831	NM_027098	107734	Mm.26614	NM_027098	ENSMUSG00000026087	Mrpl30	2310001L22Rik|MRP-L28|Rpml28	mitochondrial ribosomal protein L30	protein-coding
539	Peak_548	0.96894	1.12254	0.153604	3.34825	NO	NO	NO	0.178192	0.115635	0.73004	0.95137	0.688838	0.999909	chr1	37988647	37989045	+	0	NA	Intergenic	Intergenic	-15508	NM_001033427	332427	Mm.332981	NM_001033427	ENSMUSG00000061584	Lyg2	Gm776	lysozyme G-like 2	protein-coding
540	Peak_549	-1.34988	-1.07021	0.279668	1.66796	NO	NO	NO	0.148238	0.249365	0.701313	0.94353	0.805551	0.999909	chr1	38005683	38006081	+	0	NA	intron (NM_027111, intron 4 of 5)	intron (NM_027111, intron 4 of 5)	8722	NM_027111	69541	Mm.389117	NM_027111	ENSMUSG00000026085	Lyg1	2300002O18Rik	lysozyme G-like 1	protein-coding
541	Peak_550	-0.118669	0.171424	0.290094	5.90604	NO	NO	NO	0.766327	0.667741	0.419897	0.996452	0.950067	0.999909	chr1	38053842	38054240	+	0	NA	promoter-TSS (NM_198303)	promoter-TSS (NM_198303)	12	NM_172054	98258	Mm.28438	NM_172054	ENSMUSG00000058407	Txndc9	AI098020|APACD	thioredoxin domain containing 9	protein-coding
542	Peak_551	0.0647998	0.107804	0.0430039	5.75694	NO	NO	NO	0.865647	0.778902	0.898273	0.996452	0.96821	0.999909	chr1	38054860	38055258	+	0	NA	5' UTR (NM_198303, exon 1 of 24)	5' UTR (NM_198303, exon 1 of 24)	204	NM_198303	226982	Mm.260943	NM_198303	ENSMUSG00000026083	Eif5b	A030003E17Rik|BC018347|IF2	eukaryotic translation initiation factor 5B	protein-coding
543	Peak_552	-0.162842	0.348229	0.511071	5.41245	NO	NO	NO	0.732081	0.46006	0.231927	0.995754	0.898579	0.999909	chr1	38186243	38186641	+	0	NA	promoter-TSS (NM_019570)	promoter-TSS (NM_019570)	65	NM_019570	56210	Mm.389103	NM_019570	ENSMUSG00000026082	Rev1	1110027I23Rik|AU022044|Rev1l	REV1, DNA directed polymerase	protein-coding
544	Peak_553	-0.0174352	-0.403199	-0.385763	3.27637	NO	NO	NO	0.975988	0.502912	0.351695	0.999058	0.909767	0.999909	chr1	38215343	38215741	+	0	NA	Intergenic	Intergenic	-29035	NM_019570	56210	Mm.389103	NM_019570	ENSMUSG00000026082	Rev1	1110027I23Rik|AU022044|Rev1l	REV1, DNA directed polymerase	protein-coding
545	Peak_554	0.298266	0.668763	0.370498	3.51919	NO	NO	NO	0.633024	0.275249	0.370882	0.991156	0.820844	0.999909	chr1	38228644	38229042	+	0	NA	Intergenic	Intergenic	-42336	NM_019570	56210	Mm.389103	NM_019570	ENSMUSG00000026082	Rev1	1110027I23Rik|AU022044|Rev1l	REV1, DNA directed polymerase	protein-coding
546	Peak_555	-0.212679	-0.298264	-0.0855855	3.35652	NO	NO	NO	0.711145	0.60926	0.838667	0.995308	0.936336	0.999909	chr1	38237913	38238311	+	0	NA	exon (NM_001290814, exon 21 of 22)	exon (NM_001290814, exon 21 of 22)	-51605	NM_019570	56210	Mm.389103	NM_019570	ENSMUSG00000026082	Rev1	1110027I23Rik|AU022044|Rev1l	REV1, DNA directed polymerase	protein-coding
547	Peak_556	0.623527	0.701633	0.0781058	3.03173	NO	NO	NO	0.386238	0.331858	0.858743	0.973467	0.851115	0.999909	chr1	38242354	38242752	+	0	NA	intron (NM_001290814, intron 18 of 21)	intron (NM_001290814, intron 18 of 21)	-56046	NM_019570	56210	Mm.389103	NM_019570	ENSMUSG00000026082	Rev1	1110027I23Rik|AU022044|Rev1l	REV1, DNA directed polymerase	protein-coding
548	Peak_557	0.935493	0.810332	-0.125161	2.94072	NO	NO	NO	0.237351	0.316305	0.797627	0.956997	0.843373	0.999909	chr1	38270375	38270773	+	0	NA	intron (NM_001290814, intron 11 of 21)	intron (NM_001290814, intron 11 of 21)	-84067	NM_019570	56210	Mm.389103	NM_019570	ENSMUSG00000026082	Rev1	1110027I23Rik|AU022044|Rev1l	REV1, DNA directed polymerase	protein-coding
549	Peak_558	-0.519792	-0.136696	0.383096	1.98727	NO	NO	NO	0.577974	0.881923	0.556233	0.989995	0.982954	0.999909	chr1	38299365	38299763	+	0	NA	intron (NM_001290814, intron 10 of 21)	B4|SINE|B4	-113057	NM_019570	56210	Mm.389103	NM_019570	ENSMUSG00000026082	Rev1	1110027I23Rik|AU022044|Rev1l	REV1, DNA directed polymerase	protein-coding
550	Peak_559	1.07951	1.23249	0.152982	3.16466	NO	NO	NO	0.166551	0.11192	0.743618	0.946314	0.685667	0.999909	chr1	38319227	38319625	+	0	NA	intron (NM_001290814, intron 9 of 21)	intron (NM_001290814, intron 9 of 21)	-132919	NM_019570	56210	Mm.389103	NM_019570	ENSMUSG00000026082	Rev1	1110027I23Rik|AU022044|Rev1l	REV1, DNA directed polymerase	protein-coding
551	Peak_560	-0.121162	-0.852396	-0.731234	3.31772	NO	NO	NO	0.824714	0.145161	0.0813564	0.996452	0.720483	0.999909	chr1	38341914	38342312	+	0	NA	intron (NM_001290814, intron 8 of 21)	intron (NM_001290814, intron 8 of 21)	-155606	NM_019570	56210	Mm.389103	NM_019570	ENSMUSG00000026082	Rev1	1110027I23Rik|AU022044|Rev1l	REV1, DNA directed polymerase	protein-coding
552	Peak_561	-0.544412	0.728045	1.27246	2.38498	NO	NO	NO	0.582156	0.428634	0.0707652	0.989997	0.887955	0.999909	chr1	38349691	38350089	+	0	NA	intron (NM_001290814, intron 8 of 21)	intron (NM_001290814, intron 8 of 21)	-163383	NM_019570	56210	Mm.389103	NM_019570	ENSMUSG00000026082	Rev1	1110027I23Rik|AU022044|Rev1l	REV1, DNA directed polymerase	protein-coding
553	Peak_562	1.7572	2.43586	0.678656	4.27563	UP	UP	NO	0.00673212	8.40516e-05	0.0611063	0.761029	0.0483567	0.999909	chr1	38364958	38365356	+	0	NA	intron (NM_001290814, intron 8 of 21)	intron (NM_001290814, intron 8 of 21)	-178650	NM_019570	56210	Mm.389103	NM_019570	ENSMUSG00000026082	Rev1	1110027I23Rik|AU022044|Rev1l	REV1, DNA directed polymerase	protein-coding
554	Peak_563	0.572905	0.424578	-0.148327	2.2432	NO	NO	NO	0.547437	0.661335	0.809439	0.988114	0.94867	0.999909	chr1	38391100	38391498	+	0	NA	intron (NM_001290814, intron 6 of 21)	intron (NM_001290814, intron 6 of 21)	-204792	NM_019570	56210	Mm.389103	NM_019570	ENSMUSG00000026082	Rev1	1110027I23Rik|AU022044|Rev1l	REV1, DNA directed polymerase	protein-coding
555	Peak_564	-0.588252	-0.0913317	0.49692	2.25019	NO	NO	NO	0.478725	0.910343	0.380827	0.981649	0.986278	0.999909	chr1	38441130	38441528	+	0	NA	intron (NM_001290814, intron 5 of 21)	intron (NM_001290814, intron 5 of 21)	242760	NM_001290814	16764	Mm.336679	NM_010678	ENSMUSG00000037138	Aff3	3222402O04Rik|A730046J16|LAF-4|Laf4	AF4/FMR2 family, member 3	protein-coding
556	Peak_565	-0.561166	-0.045014	0.516152	3.18507	NO	NO	NO	0.34487	0.938051	0.206214	0.968973	0.991144	0.999909	chr1	38450431	38450829	+	0	NA	intron (NM_001290814, intron 5 of 21)	intron (NM_001290814, intron 5 of 21)	233459	NM_001290814	16764	Mm.336679	NM_010678	ENSMUSG00000037138	Aff3	3222402O04Rik|A730046J16|LAF-4|Laf4	AF4/FMR2 family, member 3	protein-coding
557	Peak_566	-0.390568	-0.956989	-0.566421	4.43352	NO	NO	NO	0.328007	0.0217336	0.0879831	0.963727	0.467793	0.999909	chr1	38458816	38459214	+	0	NA	intron (NM_001290814, intron 5 of 21)	intron (NM_001290814, intron 5 of 21)	225074	NM_001290814	16764	Mm.336679	NM_010678	ENSMUSG00000037138	Aff3	3222402O04Rik|A730046J16|LAF-4|Laf4	AF4/FMR2 family, member 3	protein-coding
558	Peak_567	2.31511	1.8243	-0.49081	2.2571	NO	NO	NO	0.0555163	0.155233	0.40511	0.895149	0.729631	0.999909	chr1	38483799	38484197	+	0	NA	intron (NM_001290814, intron 4 of 21)	L3|LINE|CR1	200091	NM_001290814	16764	Mm.336679	NM_010678	ENSMUSG00000037138	Aff3	3222402O04Rik|A730046J16|LAF-4|Laf4	AF4/FMR2 family, member 3	protein-coding
559	Peak_568	-0.436122	-0.431708	0.00441477	2.77135	NO	NO	NO	0.533148	0.541308	0.992993	0.987706	0.919847	0.999909	chr1	38493293	38493691	+	0	NA	intron (NM_001290814, intron 4 of 21)	intron (NM_001290814, intron 4 of 21)	190597	NM_001290814	16764	Mm.336679	NM_010678	ENSMUSG00000037138	Aff3	3222402O04Rik|A730046J16|LAF-4|Laf4	AF4/FMR2 family, member 3	protein-coding
560	Peak_569	-0.250552	-0.0983809	0.152171	2.79078	NO	NO	NO	0.749602	0.899709	0.801814	0.996013	0.98487	0.999909	chr1	38507531	38507929	+	0	NA	intron (NM_001290814, intron 4 of 21)	intron (NM_001290814, intron 4 of 21)	176359	NM_001290814	16764	Mm.336679	NM_010678	ENSMUSG00000037138	Aff3	3222402O04Rik|A730046J16|LAF-4|Laf4	AF4/FMR2 family, member 3	protein-coding
561	Peak_570	0.81766	0.370143	-0.447517	3.42869	NO	NO	NO	0.181298	0.563803	0.255678	0.952873	0.925636	0.999909	chr1	38527295	38527693	+	0	NA	intron (NM_001290814, intron 4 of 21)	intron (NM_001290814, intron 4 of 21)	156595	NM_001290814	16764	Mm.336679	NM_010678	ENSMUSG00000037138	Aff3	3222402O04Rik|A730046J16|LAF-4|Laf4	AF4/FMR2 family, member 3	protein-coding
562	Peak_571	0.271325	0.222994	-0.0483315	3.8582	NO	NO	NO	0.606885	0.676354	0.896192	0.99063	0.95102	0.999909	chr1	38563380	38563778	+	0	NA	intron (NM_001290814, intron 4 of 21)	intron (NM_001290814, intron 4 of 21)	120510	NM_001290814	16764	Mm.336679	NM_010678	ENSMUSG00000037138	Aff3	3222402O04Rik|A730046J16|LAF-4|Laf4	AF4/FMR2 family, member 3	protein-coding
563	Peak_572	1.17345	0.566543	-0.606908	2.06991	NO	NO	NO	0.28228	0.621871	0.380648	0.959926	0.939837	0.999909	chr1	38584846	38585244	+	0	NA	intron (NM_001290814, intron 4 of 21)	intron (NM_001290814, intron 4 of 21)	99044	NM_001290814	16764	Mm.336679	NM_010678	ENSMUSG00000037138	Aff3	3222402O04Rik|A730046J16|LAF-4|Laf4	AF4/FMR2 family, member 3	protein-coding
564	Peak_573	-0.22666	-0.5074	-0.280741	4.0712	NO	NO	NO	0.6604	0.33651	0.51419	0.992129	0.853253	0.999909	chr1	38609765	38610163	+	0	NA	intron (NM_001290814, intron 1 of 21)	MLT1B|LTR|MaLR	74125	NM_001290814	16764	Mm.336679	NM_010678	ENSMUSG00000037138	Aff3	3222402O04Rik|A730046J16|LAF-4|Laf4	AF4/FMR2 family, member 3	protein-coding
565	Peak_574	0.457625	-0.692736	-1.15036	3.26994	NO	NO	NO	0.477147	0.317589	0.0237359	0.981629	0.843736	0.999909	chr1	38619401	38619799	+	0	NA	intron (NM_001290814, intron 1 of 21)	L2a|LINE|L2	64489	NM_001290814	16764	Mm.336679	NM_010678	ENSMUSG00000037138	Aff3	3222402O04Rik|A730046J16|LAF-4|Laf4	AF4/FMR2 family, member 3	protein-coding
566	Peak_575	0.114451	-0.423462	-0.537914	2.8627	NO	NO	NO	0.873806	0.576902	0.324899	0.996452	0.928379	0.999909	chr1	38628769	38629167	+	0	NA	intron (NM_001290814, intron 1 of 21)	intron (NM_001290814, intron 1 of 21)	55121	NM_001290814	16764	Mm.336679	NM_010678	ENSMUSG00000037138	Aff3	3222402O04Rik|A730046J16|LAF-4|Laf4	AF4/FMR2 family, member 3	protein-coding
567	Peak_576	1.35421	1.84952	0.49531	2.69555	NO	NO	NO	0.21863	0.0853088	0.462012	0.954504	0.645107	0.999909	chr1	38634950	38635348	+	0	NA	intron (NM_001290814, intron 1 of 21)	intron (NM_001290814, intron 1 of 21)	48940	NM_001290814	16764	Mm.336679	NM_010678	ENSMUSG00000037138	Aff3	3222402O04Rik|A730046J16|LAF-4|Laf4	AF4/FMR2 family, member 3	protein-coding
568	Peak_577	-0.876532	-0.742577	0.133955	3.15336	NO	NO	NO	0.157653	0.229511	0.790624	0.945829	0.791837	0.999909	chr1	38668426	38668824	+	0	NA	intron (NM_001290814, intron 1 of 21)	intron (NM_001290814, intron 1 of 21)	15464	NM_001290814	16764	Mm.336679	NM_010678	ENSMUSG00000037138	Aff3	3222402O04Rik|A730046J16|LAF-4|Laf4	AF4/FMR2 family, member 3	protein-coding
569	Peak_578	-0.19556	0.239574	0.435134	4.99179	NO	NO	NO	0.625022	0.543269	0.17271	0.99106	0.920438	0.999909	chr1	38684094	38684492	+	0	NA	promoter-TSS (NM_001290814)	promoter-TSS (NM_001290814)	-204	NM_001290814	16764	Mm.336679	NM_010678	ENSMUSG00000037138	Aff3	3222402O04Rik|A730046J16|LAF-4|Laf4	AF4/FMR2 family, member 3	protein-coding
570	Peak_579	-0.0142118	-0.355366	-0.341154	3.1547	NO	NO	NO	0.982547	0.594148	0.483191	0.999375	0.932174	0.999909	chr1	38692130	38692528	+	0	NA	Intergenic	Intergenic	-8240	NM_001290814	16764	Mm.336679	NM_010678	ENSMUSG00000037138	Aff3	3222402O04Rik|A730046J16|LAF-4|Laf4	AF4/FMR2 family, member 3	protein-coding
571	Peak_580	1.2173	1.12918	-0.0881224	2.31121	NO	NO	NO	0.276819	0.317044	0.901508	0.959926	0.843518	0.999909	chr1	38699077	38699475	+	0	NA	Intergenic	Intergenic	-15187	NM_001290814	16764	Mm.336679	NM_010678	ENSMUSG00000037138	Aff3	3222402O04Rik|A730046J16|LAF-4|Laf4	AF4/FMR2 family, member 3	protein-coding
572	Peak_581	0.139722	0.88119	0.741468	2.28788	NO	NO	NO	0.883468	0.329891	0.185878	0.996452	0.849811	0.999909	chr1	38714405	38714803	+	0	NA	Intergenic	Intergenic	-30515	NM_001290814	16764	Mm.336679	NM_010678	ENSMUSG00000037138	Aff3	3222402O04Rik|A730046J16|LAF-4|Laf4	AF4/FMR2 family, member 3	protein-coding
573	Peak_582	-0.238279	0.054273	0.292552	2.16171	NO	NO	NO	0.786825	0.950403	0.612209	0.996452	0.992115	0.999909	chr1	38775752	38776150	+	0	NA	Intergenic	Intergenic	-91862	NM_001290814	16764	Mm.336679	NM_010678	ENSMUSG00000037138	Aff3	3222402O04Rik|A730046J16|LAF-4|Laf4	AF4/FMR2 family, member 3	protein-coding
574	Peak_583	0.666885	-0.102988	-0.769873	3.92148	NO	NO	NO	0.166074	0.842333	0.0188053	0.946314	0.97746	0.999909	chr1	38814762	38815160	+	0	NA	Intergenic	Intergenic	63099	NM_001029878	381338	Mm.487137	NM_028403	ENSMUSG00000048814	Lonrf2	2900060P06Rik|AI851349	LON peptidase N-terminal domain and ring finger 2	protein-coding
575	Peak_584	0.530831	-0.0624684	-0.593299	3.31499	NO	NO	NO	0.422127	0.927446	0.227661	0.977408	0.988978	0.999909	chr1	38817243	38817641	+	0	NA	Intergenic	Intergenic	60618	NM_001029878	381338	Mm.487137	NM_028403	ENSMUSG00000048814	Lonrf2	2900060P06Rik|AI851349	LON peptidase N-terminal domain and ring finger 2	protein-coding
576	Peak_585	-0.872704	-1.33067	-0.457971	5.62245	NO	DOWN	NO	0.0168374	0.000363331	0.180916	0.816379	0.096344	0.999909	chr1	38823829	38824227	+	0	NA	Intergenic	Intergenic	54032	NM_001029878	381338	Mm.487137	NM_028403	ENSMUSG00000048814	Lonrf2	2900060P06Rik|AI851349	LON peptidase N-terminal domain and ring finger 2	protein-coding
577	Peak_586	-0.130339	-0.0776987	0.0526399	3.77852	NO	NO	NO	0.789575	0.874621	0.876692	0.996452	0.981318	0.999909	chr1	38824646	38825044	+	0	NA	Intergenic	Intergenic	53215	NM_001029878	381338	Mm.487137	NM_028403	ENSMUSG00000048814	Lonrf2	2900060P06Rik|AI851349	LON peptidase N-terminal domain and ring finger 2	protein-coding
578	Peak_587	-1.28484	-1.37017	-0.0853299	2.83533	NO	NO	NO	0.100777	0.0793979	0.90627	0.917104	0.639544	0.999909	chr1	38839145	38839543	+	0	NA	Intergenic	Intergenic	38716	NM_001029878	381338	Mm.487137	NM_028403	ENSMUSG00000048814	Lonrf2	2900060P06Rik|AI851349	LON peptidase N-terminal domain and ring finger 2	protein-coding
579	Peak_588	-0.449647	-0.959398	-0.509751	3.24515	NO	NO	NO	0.488904	0.149733	0.359069	0.983089	0.725869	0.999909	chr1	38844289	38844687	+	0	NA	Intergenic	Intergenic	33572	NM_001029878	381338	Mm.487137	NM_028403	ENSMUSG00000048814	Lonrf2	2900060P06Rik|AI851349	LON peptidase N-terminal domain and ring finger 2	protein-coding
580	Peak_589	-0.440828	-0.705728	-0.2649	2.80758	NO	NO	NO	0.531603	0.328986	0.640227	0.987425	0.849403	0.999909	chr1	38856217	38856615	+	0	NA	intron (NM_001029878, intron 10 of 10)	MLT1D|LTR|MaLR	21644	NM_001029878	381338	Mm.487137	NM_028403	ENSMUSG00000048814	Lonrf2	2900060P06Rik|AI851349	LON peptidase N-terminal domain and ring finger 2	protein-coding
581	Peak_590	-0.581853	-0.61026	-0.0284069	4.51599	NO	NO	NO	0.132148	0.119209	0.926702	0.935939	0.694612	0.999909	chr1	38892878	38893276	+	0	NA	Intergenic	CpG	-15017	NM_001029878	381338	Mm.487137	NM_028403	ENSMUSG00000048814	Lonrf2	2900060P06Rik|AI851349	LON peptidase N-terminal domain and ring finger 2	protein-coding
582	Peak_591	-0.33041	-0.50077	-0.17036	2.60477	NO	NO	NO	0.654228	0.507598	0.759601	0.992129	0.911355	0.999909	chr1	38904799	38905197	+	0	NA	Intergenic	Intergenic	-26938	NM_001029878	381338	Mm.487137	NM_028403	ENSMUSG00000048814	Lonrf2	2900060P06Rik|AI851349	LON peptidase N-terminal domain and ring finger 2	protein-coding
583	Peak_592	-1.53696	-1.58764	-0.0506802	2.92297	NO	NO	NO	0.0122599	0.0105764	0.926004	0.789931	0.380729	0.999909	chr1	38943868	38944266	+	0	NA	intron (NM_145142, intron 2 of 6)	intron (NM_145142, intron 2 of 6)	10938	NM_145142	98388	Mm.260054	NM_145142	ENSMUSG00000026080	Chst10	AI507003|AU041319|Hnk-1st|ST	carbohydrate sulfotransferase 10	protein-coding
584	Peak_593	-0.230786	-0.583671	-0.352885	4.48257	NO	NO	NO	0.544011	0.138781	0.226016	0.988114	0.714189	0.999909	chr1	38954404	38954802	+	0	NA	intron (NM_145142, intron 1 of 6)	intron (NM_145142, intron 1 of 6)	402	NM_145142	98388	Mm.260054	NM_145142	ENSMUSG00000026080	Chst10	AI507003|AU041319|Hnk-1st|ST	carbohydrate sulfotransferase 10	protein-coding
585	Peak_594	-0.118356	-0.358602	-0.240246	2.56271	NO	NO	NO	0.879537	0.654728	0.67996	0.996452	0.946739	0.999909	chr1	39037284	39037682	+	0	NA	Intergenic	Intergenic	-7176	NM_026850	68833	Mm.28121	NM_026850	ENSMUSG00000026078	Pdcl3	1110061A19Rik|C80025|Viaf1	phosducin-like 3	protein-coding
586	Peak_595	-0.266447	-0.208586	0.0578613	6.0666	NO	NO	NO	0.469314	0.572414	0.863209	0.980807	0.927266	0.999909	chr1	39044253	39044651	+	0	NA	promoter-TSS (NM_026850)	promoter-TSS (NM_026850)	-207	NM_026850	68833	Mm.28121	NM_026850	ENSMUSG00000026078	Pdcl3	1110061A19Rik|C80025|Viaf1	phosducin-like 3	protein-coding
587	Peak_596	0.275263	-0.0480176	-0.32328	3.49282	NO	NO	NO	0.62445	0.934196	0.410576	0.99106	0.990388	0.999909	chr1	39058034	39058432	+	0	NA	Intergenic	Intergenic	13574	NM_026850	68833	Mm.28121	NM_026850	ENSMUSG00000026078	Pdcl3	1110061A19Rik|C80025|Viaf1	phosducin-like 3	protein-coding
588	Peak_597	-0.748302	-0.4812	0.267103	3.64002	NO	NO	NO	0.139864	0.340735	0.495989	0.939271	0.85448	0.999909	chr1	39067519	39067917	+	0	NA	Intergenic	Intergenic	23059	NM_026850	68833	Mm.28121	NM_026850	ENSMUSG00000026078	Pdcl3	1110061A19Rik|C80025|Viaf1	phosducin-like 3	protein-coding
589	Peak_598	0.419602	-0.475977	-0.895579	3.15598	NO	NO	NO	0.4971	0.47662	0.0443308	0.983805	0.903414	0.999909	chr1	39081216	39081614	+	0	NA	Intergenic	Intergenic	36756	NM_026850	68833	Mm.28121	NM_026850	ENSMUSG00000026078	Pdcl3	1110061A19Rik|C80025|Viaf1	phosducin-like 3	protein-coding
590	Peak_599	0.0540231	0.185592	0.131569	2.32903	NO	NO	NO	0.954634	0.842317	0.844188	0.99787	0.97746	0.999909	chr1	39173227	39173625	+	0	NA	Intergenic	Intergenic	70411	NR_105767	102466631		NR_105767	ENSMUSG00000098833	Mir6349	Gm27558|mmu-mir-6349	microRNA 6349	ncRNA
591	Peak_600	0.287474	0.100868	-0.186605	3.28616	NO	NO	NO	0.674015	0.884583	0.71387	0.993474	0.983663	0.999909	chr1	39179780	39180178	+	0	NA	Intergenic	RMER16|LTR|ERVK	63858	NR_105767	102466631		NR_105767	ENSMUSG00000098833	Mir6349	Gm27558|mmu-mir-6349	microRNA 6349	ncRNA
592	Peak_601	-0.67973	-0.447165	0.232565	3.09356	NO	NO	NO	0.270367	0.465213	0.62083	0.959926	0.899607	0.999909	chr1	39249181	39249579	+	0	NA	Intergenic	Intergenic	-1737	NM_008719	18143	Mm.2380	NM_008719	ENSMUSG00000026077	Npas2	MOP4|bHLHe9	neuronal PAS domain protein 2	protein-coding
593	Peak_602	-0.916888	-0.539969	0.376919	3.79868	NO	NO	NO	0.0758703	0.287818	0.374031	0.907935	0.827104	0.999909	chr1	39250460	39250858	+	0	NA	promoter-TSS (NM_008719)	promoter-TSS (NM_008719)	-458	NM_008719	18143	Mm.2380	NM_008719	ENSMUSG00000026077	Npas2	MOP4|bHLHe9	neuronal PAS domain protein 2	protein-coding
594	Peak_603	-0.39891	-0.303912	0.094998	2.71073	NO	NO	NO	0.62311	0.708816	0.882132	0.99106	0.956122	0.999909	chr1	39338397	39338795	+	0	NA	intron (NM_008719, intron 2 of 20)	intron (NM_008719, intron 2 of 20)	-86100	NM_053257	114641	Mm.379302	NM_053257	ENSMUSG00000073702	Rpl31	Dts	ribosomal protein L31	protein-coding
595	Peak_604	-0.440833	-0.928148	-0.487315	3.62185	NO	NO	NO	0.418498	0.0995998	0.286576	0.977408	0.666736	0.999909	chr1	39348886	39349284	+	0	NA	intron (NM_008719, intron 3 of 20)	intron (NM_008719, intron 3 of 20)	-75611	NM_053257	114641	Mm.379302	NM_053257	ENSMUSG00000073702	Rpl31	Dts	ribosomal protein L31	protein-coding
596	Peak_605	-0.401159	-0.470633	-0.0694737	4.84449	NO	NO	NO	0.337099	0.265967	0.846286	0.966332	0.814801	0.999909	chr1	39392533	39392931	+	0	NA	intron (NM_008719, intron 14 of 20)	intron (NM_008719, intron 14 of 20)	-31964	NM_053257	114641	Mm.379302	NM_053257	ENSMUSG00000073702	Rpl31	Dts	ribosomal protein L31	protein-coding
597	Peak_606	0.461196	0.635833	0.174637	3.17696	NO	NO	NO	0.500711	0.3534	0.688783	0.984398	0.859796	0.999909	chr1	39397515	39397913	+	0	NA	intron (NM_008719, intron 16 of 20)	intron (NM_008719, intron 16 of 20)	-26982	NM_053257	114641	Mm.379302	NM_053257	ENSMUSG00000073702	Rpl31	Dts	ribosomal protein L31	protein-coding
598	Peak_607	0.191842	-0.671233	-0.863075	3.26477	NO	NO	NO	0.767826	0.325416	0.0996485	0.996452	0.847446	0.999909	chr1	39418746	39419144	+	0	NA	3' UTR (NM_008719, exon 21 of 21)	3' UTR (NM_008719, exon 21 of 21)	-5751	NM_053257	114641	Mm.379302	NM_053257	ENSMUSG00000073702	Rpl31	Dts	ribosomal protein L31	protein-coding
599	Peak_608	0.138443	0.488958	0.350516	5.42428	NO	NO	NO	0.713086	0.190908	0.247574	0.995545	0.763447	0.999909	chr1	39424538	39424936	+	0	NA	promoter-TSS (NM_001252218)	promoter-TSS (NM_001252218)	41	NM_001252219	114641	Mm.379302	NM_053257	ENSMUSG00000073702	Rpl31	Dts	ribosomal protein L31	protein-coding
600	Peak_609	0.945693	0.540821	-0.404873	3.10932	NO	NO	NO	0.197643	0.476063	0.400996	0.953494	0.903414	0.999909	chr1	39450910	39451308	+	0	NA	exon (NM_018775, exon 6 of 20)	exon (NM_018775, exon 6 of 20)	26413	NM_001252219	114641	Mm.379302	NM_053257	ENSMUSG00000073702	Rpl31	Dts	ribosomal protein L31	protein-coding
601	Peak_610	-0.0176827	0.143199	0.160882	5.40429	NO	NO	NO	0.963299	0.709567	0.618878	0.998731	0.95632	0.999909	chr1	39535217	39535615	+	0	NA	5' UTR (NM_018775, exon 1 of 20)	5' UTR (NM_018775, exon 1 of 20)	176	NM_018775	54610	Mm.387293	NM_018775	ENSMUSG00000003134	Tbc1d8	AD3|HBLP1|VRP	TBC1 domain family, member 8	protein-coding
602	Peak_611	-0.376984	-1.03513	-0.658146	3.99628	NO	NO	NO	0.407099	0.0307436	0.0792595	0.975982	0.512501	0.999909	chr1	39562687	39563085	+	0	NA	Intergenic	Intergenic	-27294	NM_018775	54610	Mm.387293	NM_018775	ENSMUSG00000003134	Tbc1d8	AD3|HBLP1|VRP	TBC1 domain family, member 8	protein-coding
603	Peak_612	-0.753412	-0.864053	-0.110641	3.04369	NO	NO	NO	0.192077	0.144274	0.803218	0.952987	0.719151	0.999909	chr1	39566291	39566689	+	0	NA	Intergenic	Intergenic	-26157	NM_028043	52846	Mm.259421	NM_028043	ENSMUSG00000003135	Cnot11	2410015L18Rik|C40|D1Bwg0212e	CCR4-NOT transcription complex, subunit 11	protein-coding
604	Peak_613	-0.994717	-0.739002	0.255714	3.07672	NO	NO	NO	0.12927	0.253818	0.641054	0.934576	0.808074	0.999909	chr1	39584301	39584699	+	0	NA	Intergenic	Intergenic	-8147	NM_028043	52846	Mm.259421	NM_028043	ENSMUSG00000003135	Cnot11	2410015L18Rik|C40|D1Bwg0212e	CCR4-NOT transcription complex, subunit 11	protein-coding
605	Peak_614	0.0995633	0.103335	0.00377192	2.80704	NO	NO	NO	0.895019	0.891295	0.993802	0.996863	0.984174	0.999909	chr1	39587073	39587471	+	0	NA	Intergenic	B3|SINE|B2	-5375	NM_028043	52846	Mm.259421	NM_028043	ENSMUSG00000003135	Cnot11	2410015L18Rik|C40|D1Bwg0212e	CCR4-NOT transcription complex, subunit 11	protein-coding
606	Peak_615	-0.360934	-0.0674337	0.2935	5.63714	NO	NO	NO	0.377726	0.869009	0.426533	0.972398	0.980285	0.999909	chr1	39592504	39592902	+	0	NA	promoter-TSS (NM_028043)	promoter-TSS (NM_028043)	56	NM_028043	52846	Mm.259421	NM_028043	ENSMUSG00000003135	Cnot11	2410015L18Rik|C40|D1Bwg0212e	CCR4-NOT transcription complex, subunit 11	protein-coding
607	Peak_616	0.346331	0.419169	0.0728382	3.0608	NO	NO	NO	0.624272	0.553892	0.875825	0.99106	0.923099	0.999909	chr1	39603102	39603500	+	0	NA	3' UTR (NM_028043, exon 7 of 7)	3' UTR (NM_028043, exon 7 of 7)	2384	NR_028555	100217461		NR_028555	ENSMUSG00000077704	Snord89	MBII-289	small nucleolar RNA, C/D box 89	snoRNA
608	Peak_617	0.156994	0.409234	0.25224	2.75172	NO	NO	NO	0.847358	0.614396	0.656016	0.996452	0.937711	0.999909	chr1	39617322	39617720	+	0	NA	intron (NM_001033135, intron 4 of 6)	intron (NM_001033135, intron 4 of 6)	-11836	NR_028555	100217461		NR_028555	ENSMUSG00000077704	Snord89	MBII-289	small nucleolar RNA, C/D box 89	snoRNA
609	Peak_618	-0.248669	-0.29499	-0.0463203	5.31851	NO	NO	NO	0.497269	0.424131	0.882097	0.983805	0.88651	0.999909	chr1	39633760	39634158	+	0	NA	exon (NM_001033135, exon 1 of 7)	exon (NM_001033135, exon 1 of 7)	233	NM_001033135	67702	Mm.28614	NM_001033135	ENSMUSG00000048234	Rnf149	1600023E10Rik|AV037261|C76763|Gm15832|Greul4|OTTMUSG00000026591	ring finger protein 149	protein-coding
610	Peak_619	1.82707	1.43673	-0.390342	1.89286	NO	NO	NO	0.145735	0.277649	0.521309	0.94353	0.822665	0.999909	chr1	39655585	39655983	+	0	NA	Intergenic	Intergenic	-21592	NM_001033135	67702	Mm.28614	NM_001033135	ENSMUSG00000048234	Rnf149	1600023E10Rik|AV037261|C76763|Gm15832|Greul4|OTTMUSG00000026591	ring finger protein 149	protein-coding
611	Peak_620	0.504186	0.748822	0.244636	2.72121	NO	NO	NO	0.540855	0.357942	0.632254	0.988114	0.861014	0.999909	chr1	39675489	39675887	+	0	NA	3' UTR (NM_170597, exon 4 of 4)	3' UTR (NM_170597, exon 4 of 4)	32339	NM_170597	263764	Mm.122091	NM_170597	ENSMUSG00000050967	Creg2	A830098L22Rik	cellular repressor of E1A-stimulated genes 2	protein-coding
612	Peak_621	0.0571674	-0.572463	-0.62963	3.3549	NO	NO	NO	0.920807	0.343108	0.148195	0.997839	0.855776	0.999909	chr1	39693477	39693875	+	0	NA	intron (NM_170597, intron 2 of 3)	intron (NM_170597, intron 2 of 3)	14351	NM_170597	263764	Mm.122091	NM_170597	ENSMUSG00000050967	Creg2	A830098L22Rik	cellular repressor of E1A-stimulated genes 2	protein-coding
613	Peak_622	0.759352	0.84669	0.0873372	3.14651	NO	NO	NO	0.28333	0.233321	0.837071	0.959926	0.79479	0.999909	chr1	39703024	39703422	+	0	NA	intron (NM_170597, intron 2 of 3)	intron (NM_170597, intron 2 of 3)	4804	NM_170597	263764	Mm.122091	NM_170597	ENSMUSG00000050967	Creg2	A830098L22Rik	cellular repressor of E1A-stimulated genes 2	protein-coding
614	Peak_623	-0.424296	-0.827905	-0.403609	4.31902	NO	NO	NO	0.280923	0.0427378	0.195607	0.959926	0.553137	0.999909	chr1	39707320	39707718	+	0	NA	exon (NM_170597, exon 1 of 4)	exon (NM_170597, exon 1 of 4)	508	NM_170597	263764	Mm.122091	NM_170597	ENSMUSG00000050967	Creg2	A830098L22Rik	cellular repressor of E1A-stimulated genes 2	protein-coding
615	Peak_624	0.392705	0.747054	0.354348	3.19233	NO	NO	NO	0.581692	0.286518	0.450615	0.989997	0.826488	0.999909	chr1	39742693	39743091	+	0	NA	intron (NM_001145660, intron 7 of 14)	intron (NM_001145660, intron 7 of 14)	-34865	NM_170597	263764	Mm.122091	NM_170597	ENSMUSG00000050967	Creg2	A830098L22Rik	cellular repressor of E1A-stimulated genes 2	protein-coding
616	Peak_625	0.0235257	0.0443501	0.0208244	3.5564	NO	NO	NO	0.965159	0.935092	0.954699	0.9989	0.990537	0.999909	chr1	39777584	39777982	+	0	NA	promoter-TSS (NM_001145660)	promoter-TSS (NM_001145660)	51	NM_001145660	619289	Mm.334107	NM_001145660	ENSMUSG00000057173	Rfx8	4933400N17Rik	regulatory factor X 8	protein-coding
617	Peak_626	0.86941	0.721709	-0.147701	2.46194	NO	NO	NO	0.396914	0.484068	0.838372	0.975728	0.905638	0.999909	chr1	39792279	39792677	+	0	NA	Intergenic	Intergenic	-14644	NM_001145660	619289	Mm.334107	NM_001145660	ENSMUSG00000057173	Rfx8	4933400N17Rik	regulatory factor X 8	protein-coding
618	Peak_627	-0.0374664	-0.0992925	-0.0618261	4.43729	NO	NO	NO	0.939186	0.841179	0.878307	0.997839	0.977452	0.999909	chr1	39797967	39798365	+	0	NA	Intergenic	Intergenic	-20332	NM_001145660	619289	Mm.334107	NM_001145660	ENSMUSG00000057173	Rfx8	4933400N17Rik	regulatory factor X 8	protein-coding
619	Peak_628	0.152511	0.042053	-0.110458	2.82571	NO	NO	NO	0.840349	0.956158	0.838664	0.996452	0.992717	0.999909	chr1	39808020	39808418	+	0	NA	Intergenic	Intergenic	-30385	NM_001145660	619289	Mm.334107	NM_001145660	ENSMUSG00000057173	Rfx8	4933400N17Rik	regulatory factor X 8	protein-coding
620	Peak_629	1.14533	0.846461	-0.298864	3.3188	NO	NO	NO	0.088693	0.224959	0.44972	0.911408	0.789211	0.999909	chr1	39818452	39818850	+	0	NA	Intergenic	Intergenic	-40817	NM_001145660	619289	Mm.334107	NM_001145660	ENSMUSG00000057173	Rfx8	4933400N17Rik	regulatory factor X 8	protein-coding
621	Peak_630	-0.195292	0.418441	0.613733	2.57577	NO	NO	NO	0.831526	0.64061	0.378073	0.996452	0.943657	0.999909	chr1	39862180	39862578	+	0	NA	promoter-TSS (NM_001177348)	promoter-TSS (NM_001177348)	-202	NM_001177348	100042065	Mm.209678	NM_001177348	ENSMUSG00000091937	Gm3646	-	predicted gene 3646	protein-coding
622	Peak_631	0.194187	-0.0508468	-0.245034	2.58471	NO	NO	NO	0.80725	0.950711	0.658964	0.996452	0.992115	0.999909	chr1	39881188	39881586	+	0	NA	Intergenic	MT2A|LTR|ERVL	-19210	NM_001177348	100042065	Mm.209678	NM_001177348	ENSMUSG00000091937	Gm3646	-	predicted gene 3646	protein-coding
623	Peak_632	0.717732	0.462417	-0.255314	2.99089	NO	NO	NO	0.321752	0.535582	0.577973	0.961869	0.918523	0.999909	chr1	39941731	39942129	+	0	NA	Intergenic	Intergenic	-15828	NM_008696	26921	Mm.491139	NM_008696	ENSMUSG00000026074	Map4k4	9430080K19Rik|AU043147|AU045934|AW046177|HGK|Nik	mitogen-activated protein kinase kinase kinase kinase 4	protein-coding
624	Peak_633	-0.420873	0.0161519	0.437025	5.01705	NO	NO	NO	0.298913	0.967907	0.196442	0.959926	0.995178	0.999909	chr1	39957603	39958001	+	0	NA	promoter-TSS (NM_001252200)	promoter-TSS (NM_001252200)	44	NM_001252201	26921	Mm.491139	NM_008696	ENSMUSG00000026074	Map4k4	9430080K19Rik|AU043147|AU045934|AW046177|HGK|Nik	mitogen-activated protein kinase kinase kinase kinase 4	protein-coding
625	Peak_634	-0.622949	-0.877425	-0.254476	2.83256	NO	NO	NO	0.336761	0.18833	0.620359	0.966037	0.7614	0.999909	chr1	39979734	39980132	+	0	NA	intron (NM_001252202, intron 2 of 29)	intron (NM_001252202, intron 2 of 29)	22175	NM_001252201	26921	Mm.491139	NM_008696	ENSMUSG00000026074	Map4k4	9430080K19Rik|AU043147|AU045934|AW046177|HGK|Nik	mitogen-activated protein kinase kinase kinase kinase 4	protein-coding
626	Peak_635	-1.0514	-0.936666	0.114734	3.10934	NO	NO	NO	0.069233	0.108823	0.805814	0.907935	0.680299	0.999909	chr1	39980306	39980704	+	0	NA	intron (NM_001252202, intron 2 of 29)	intron (NM_001252202, intron 2 of 29)	22747	NM_001252201	26921	Mm.491139	NM_008696	ENSMUSG00000026074	Map4k4	9430080K19Rik|AU043147|AU045934|AW046177|HGK|Nik	mitogen-activated protein kinase kinase kinase kinase 4	protein-coding
627	Peak_636	0.558379	0.23561	-0.322769	4.73175	NO	NO	NO	0.211125	0.605972	0.352787	0.953494	0.935301	0.999909	chr1	39993208	39993606	+	0	NA	intron (NM_001252202, intron 2 of 29)	intron (NM_001252202, intron 2 of 29)	35649	NM_001252201	26921	Mm.491139	NM_008696	ENSMUSG00000026074	Map4k4	9430080K19Rik|AU043147|AU045934|AW046177|HGK|Nik	mitogen-activated protein kinase kinase kinase kinase 4	protein-coding
628	Peak_637	0.935185	1.51674	0.581551	3.2426	NO	NO	NO	0.231873	0.0430099	0.200338	0.955897	0.553917	0.999909	chr1	39998650	39999048	+	0	NA	intron (NM_001252202, intron 2 of 29)	intron (NM_001252202, intron 2 of 29)	41091	NM_001252201	26921	Mm.491139	NM_008696	ENSMUSG00000026074	Map4k4	9430080K19Rik|AU043147|AU045934|AW046177|HGK|Nik	mitogen-activated protein kinase kinase kinase kinase 4	protein-coding
629	Peak_638	0.0053591	-0.308001	-0.31336	4.01966	NO	NO	NO	0.990489	0.512296	0.344306	0.999533	0.911761	0.999909	chr1	40004569	40004967	+	0	NA	intron (NM_001252202, intron 2 of 29)	intron (NM_001252202, intron 2 of 29)	47010	NM_001252201	26921	Mm.491139	NM_008696	ENSMUSG00000026074	Map4k4	9430080K19Rik|AU043147|AU045934|AW046177|HGK|Nik	mitogen-activated protein kinase kinase kinase kinase 4	protein-coding
630	Peak_639	0.838909	-0.182913	-1.02182	2.44462	NO	NO	NO	0.412785	0.863389	0.215656	0.976857	0.978998	0.999909	chr1	40033819	40034217	+	0	NA	intron (NM_001252202, intron 5 of 29)	intron (NM_001252202, intron 5 of 29)	76260	NM_001252201	26921	Mm.491139	NM_008696	ENSMUSG00000026074	Map4k4	9430080K19Rik|AU043147|AU045934|AW046177|HGK|Nik	mitogen-activated protein kinase kinase kinase kinase 4	protein-coding
631	Peak_640	-0.00184395	-0.00481175	-0.0029678	3.27512	NO	NO	NO	0.997338	0.993997	0.995346	0.9997	0.998943	0.999909	chr1	40057224	40057622	+	0	NA	intron (NM_001252202, intron 14 of 29)	intron (NM_001252202, intron 14 of 29)	-84190	NM_010555	16178	Mm.1349	NM_010555	ENSMUSG00000026073	Il1r2	CD121b|Il1r-2	interleukin 1 receptor, type II	protein-coding
632	Peak_641	-0.279601	-0.594296	-0.314695	3.52715	NO	NO	NO	0.579418	0.257015	0.398489	0.989995	0.809382	0.999909	chr1	40090586	40090984	+	0	NA	Intergenic	Intergenic	-50828	NM_010555	16178	Mm.1349	NM_010555	ENSMUSG00000026073	Il1r2	CD121b|Il1r-2	interleukin 1 receptor, type II	protein-coding
633	Peak_642	-1.40922	-1.36367	0.0455518	3.11256	NO	NO	NO	0.0130405	0.0173246	0.924934	0.789931	0.440561	0.999909	chr1	40114872	40115270	+	0	NA	Intergenic	Intergenic	-26542	NM_010555	16178	Mm.1349	NM_010555	ENSMUSG00000026073	Il1r2	CD121b|Il1r-2	interleukin 1 receptor, type II	protein-coding
634	Peak_643	0.359555	-0.390972	-0.750526	3.44887	NO	NO	NO	0.515582	0.510189	0.0564275	0.985457	0.91158	0.999909	chr1	40142439	40142837	+	0	NA	promoter-TSS (NR_037980)	promoter-TSS (NR_037980)	58	NR_037980	100047133	Mm.447052	NR_037980	ENSMUSG00000097899	Gm16894	-	predicted gene, 16894	ncRNA
635	Peak_644	-0.97849	-0.307671	0.670819	3.17816	NO	NO	NO	0.0915184	0.583613	0.112049	0.911408	0.929392	0.999909	chr1	40173249	40173647	+	0	NA	intron (NM_010555, intron 5 of 8)	intron (NM_010555, intron 5 of 8)	-30752	NR_037980	100047133	Mm.447052	NR_037980	ENSMUSG00000097899	Gm16894	-	predicted gene, 16894	ncRNA
636	Peak_645	-0.633204	-0.154152	0.479052	2.99267	NO	NO	NO	0.420133	0.84149	0.458185	0.977408	0.977452	0.999909	chr1	40281543	40281941	+	0	NA	promoter-TSS (NM_008362)	promoter-TSS (NM_008362)	-183	NM_008362	16177	Mm.896	NM_008362	ENSMUSG00000026072	Il1r1	CD121a|CD121b|IL-1R1|IL-iR|Il1r-1	interleukin 1 receptor, type I	protein-coding
637	Peak_646	-0.0787188	0.252754	0.331473	2.81374	NO	NO	NO	0.922127	0.751198	0.573492	0.997839	0.963484	0.999909	chr1	40299342	40299740	+	0	NA	intron (NM_008362, intron 1 of 10)	intron (NM_008362, intron 1 of 10)	17616	NM_008362	16177	Mm.896	NM_008362	ENSMUSG00000026072	Il1r1	CD121a|CD121b|IL-1R1|IL-iR|Il1r-1	interleukin 1 receptor, type I	protein-coding
638	Peak_647	-0.0312378	0.174572	0.20581	4.88281	NO	NO	NO	0.940447	0.675893	0.537241	0.997839	0.951002	0.999909	chr1	40323344	40323742	+	0	NA	5' UTR (NM_001123382, exon 1 of 11)	5' UTR (NM_001123382, exon 1 of 11)	112	NM_001123382	16177	Mm.896	NM_008362	ENSMUSG00000026072	Il1r1	CD121a|CD121b|IL-1R1|IL-iR|Il1r-1	interleukin 1 receptor, type I	protein-coding
639	Peak_648	-0.802257	-1.45877	-0.656515	2.94709	NO	NO	NO	0.167024	0.0182886	0.175311	0.946314	0.445536	0.999909	chr1	40382459	40382857	+	0	NA	intron (NM_133193, intron 1 of 10)	CpG	1186	NM_133193	107527	Mm.155583	NM_133193	ENSMUSG00000070942	Il1rl2	AI481289|AW551444|IL-1Rrp2	interleukin 1 receptor-like 2	protein-coding
640	Peak_649	-0.0415715	-0.510131	-0.46856	2.03662	NO	NO	NO	0.962213	0.58535	0.461258	0.998618	0.9298	0.999909	chr1	40414289	40414687	+	0	NA	intron (NM_133193, intron 9 of 10)	GA-rich|Low_complexity|Low_complexity	33016	NM_133193	107527	Mm.155583	NM_133193	ENSMUSG00000070942	Il1rl2	AI481289|AW551444|IL-1Rrp2	interleukin 1 receptor-like 2	protein-coding
641	Peak_650	0.802516	0.926983	0.124467	3.19627	NO	NO	NO	0.246933	0.181474	0.757125	0.957178	0.754954	0.999909	chr1	40522387	40522785	+	0	NA	promoter-TSS (NM_008365)	promoter-TSS (NM_008365)	120	NM_001161843	16182	Mm.253664	NM_008365	ENSMUSG00000026070	Il18r1	Il18ralpha|Il1rrp	interleukin 18 receptor 1	protein-coding
642	Peak_651	0.30698	-0.323892	-0.630871	2.79695	NO	NO	NO	0.709627	0.70603	0.330804	0.995249	0.95553	0.999909	chr1	40636887	40637285	+	0	NA	promoter-TSS (NM_177084)	promoter-TSS (NM_177084)	14	NM_177084	110895	Mm.108602	NM_177084	ENSMUSG00000026065	Slc9a4	AW990558|D730009J23Rik|NHE4	solute carrier family 9 (sodium/hydrogen exchanger), member 4	protein-coding
643	Peak_652	-0.167177	0.249323	0.416499	2.76974	NO	NO	NO	0.820915	0.73067	0.401912	0.996452	0.960603	0.999909	chr1	40643638	40644036	+	0	NA	intron (NM_177084, intron 2 of 11)	intron (NM_177084, intron 2 of 11)	6765	NM_177084	110895	Mm.108602	NM_177084	ENSMUSG00000026065	Slc9a4	AW990558|D730009J23Rik|NHE4	solute carrier family 9 (sodium/hydrogen exchanger), member 4	protein-coding
644	Peak_653	0.087981	0.0141498	-0.0738312	3.17136	NO	NO	NO	0.893641	0.983167	0.875881	0.996794	0.997987	0.999909	chr1	40664683	40665081	+	0	NA	intron (NM_177084, intron 6 of 11)	MLT1D|LTR|MaLR	27810	NM_177084	110895	Mm.108602	NM_177084	ENSMUSG00000026065	Slc9a4	AW990558|D730009J23Rik|NHE4	solute carrier family 9 (sodium/hydrogen exchanger), member 4	protein-coding
645	Peak_654	-0.36117	-0.955662	-0.594492	4.84316	NO	NO	NO	0.364266	0.020487	0.0875858	0.971497	0.461735	0.999909	chr1	40692101	40692499	+	0	NA	Intergenic	Intergenic	-46257	NM_001033289	226999	Mm.256414	NM_001033289	ENSMUSG00000026062	Slc9a2	2210416H12Rik|4932415O19Rik|AV333884|NHE2	solute carrier family 9 (sodium/hydrogen exchanger), member 2	protein-coding
646	Peak_655	1.89108	2.05471	0.163623	2.14273	NO	NO	NO	0.150403	0.114959	0.808702	0.94353	0.687947	0.999909	chr1	40708013	40708411	+	0	NA	Intergenic	Intergenic	-30345	NM_001033289	226999	Mm.256414	NM_001033289	ENSMUSG00000026062	Slc9a2	2210416H12Rik|4932415O19Rik|AV333884|NHE2	solute carrier family 9 (sodium/hydrogen exchanger), member 2	protein-coding
647	Peak_656	-0.330018	-0.620213	-0.290196	2.76044	NO	NO	NO	0.63006	0.380919	0.575031	0.991083	0.872317	0.999909	chr1	40714884	40715282	+	0	NA	Intergenic	Intergenic	-23474	NM_001033289	226999	Mm.256414	NM_001033289	ENSMUSG00000026062	Slc9a2	2210416H12Rik|4932415O19Rik|AV333884|NHE2	solute carrier family 9 (sodium/hydrogen exchanger), member 2	protein-coding
648	Peak_657	0.807686	1.23335	0.425662	3.55941	NO	NO	NO	0.223656	0.0580441	0.295871	0.955322	0.599293	0.999909	chr1	40722662	40723060	+	0	NA	Intergenic	Intergenic	-15696	NM_001033289	226999	Mm.256414	NM_001033289	ENSMUSG00000026062	Slc9a2	2210416H12Rik|4932415O19Rik|AV333884|NHE2	solute carrier family 9 (sodium/hydrogen exchanger), member 2	protein-coding
649	Peak_658	0.0464865	-0.0906813	-0.137168	3.11646	NO	NO	NO	0.945409	0.894987	0.783379	0.997839	0.984215	0.999909	chr1	40724202	40724600	+	0	NA	Intergenic	Intergenic	-14156	NM_001033289	226999	Mm.256414	NM_001033289	ENSMUSG00000026062	Slc9a2	2210416H12Rik|4932415O19Rik|AV333884|NHE2	solute carrier family 9 (sodium/hydrogen exchanger), member 2	protein-coding
650	Peak_659	0.643819	0.615837	-0.0279815	4.92998	NO	NO	NO	0.11116	0.130632	0.922767	0.921805	0.705919	0.999909	chr1	40738162	40738560	+	0	NA	promoter-TSS (NM_001033289)	promoter-TSS (NM_001033289)	-196	NM_001033289	226999	Mm.256414	NM_001033289	ENSMUSG00000026062	Slc9a2	2210416H12Rik|4932415O19Rik|AV333884|NHE2	solute carrier family 9 (sodium/hydrogen exchanger), member 2	protein-coding
651	Peak_660	0.446044	0.758575	0.312531	2.37584	NO	NO	NO	0.644263	0.428249	0.61089	0.992129	0.887858	0.999909	chr1	40748848	40749246	+	0	NA	intron (NM_001033289, intron 1 of 11)	ID_B1|SINE|B4	10490	NM_001033289	226999	Mm.256414	NM_001033289	ENSMUSG00000026062	Slc9a2	2210416H12Rik|4932415O19Rik|AV333884|NHE2	solute carrier family 9 (sodium/hydrogen exchanger), member 2	protein-coding
652	Peak_661	2.012	2.65743	0.645436	2.45442	NO	NO	NO	0.106119	0.0236954	0.25302	0.918065	0.481652	0.999909	chr1	40814802	40815200	+	0	NA	intron (NM_001033289, intron 7 of 11)	intron (NM_001033289, intron 7 of 11)	32501	NM_172499	211798	Mm.235443	NM_172499	ENSMUSG00000041945	Mfsd9	4931419K03Rik	major facilitator superfamily domain containing 9	protein-coding
653	Peak_662	0.0507637	-0.272246	-0.32301	2.43668	NO	NO	NO	0.951587	0.750874	0.595253	0.997839	0.963484	0.999909	chr1	40816419	40816817	+	0	NA	intron (NM_001033289, intron 7 of 11)	intron (NM_001033289, intron 7 of 11)	30884	NM_172499	211798	Mm.235443	NM_172499	ENSMUSG00000041945	Mfsd9	4931419K03Rik	major facilitator superfamily domain containing 9	protein-coding
654	Peak_663	0.275574	1.0467	0.771126	2.77537	NO	NO	NO	0.738928	0.18294	0.116905	0.995754	0.756509	0.999909	chr1	40825434	40825832	+	0	NA	TTS (NM_001033289)	TTS (NM_001033289)	21869	NM_172499	211798	Mm.235443	NM_172499	ENSMUSG00000041945	Mfsd9	4931419K03Rik	major facilitator superfamily domain containing 9	protein-coding
655	Peak_664	0.0202735	0.107078	0.0868044	2.53614	NO	NO	NO	0.981578	0.899277	0.886643	0.999172	0.984834	0.999909	chr1	40826262	40826660	+	0	NA	TTS (NM_001033289)	TTS (NM_001033289)	21041	NM_172499	211798	Mm.235443	NM_172499	ENSMUSG00000041945	Mfsd9	4931419K03Rik	major facilitator superfamily domain containing 9	protein-coding
656	Peak_665	-0.0611363	-0.573662	-0.512526	3.99719	NO	NO	NO	0.889732	0.216038	0.116732	0.996452	0.78232	0.999909	chr1	40847000	40847398	+	0	NA	intron (NM_172499, intron 1 of 5)	intron (NM_172499, intron 1 of 5)	303	NM_172499	211798	Mm.235443	NM_172499	ENSMUSG00000041945	Mfsd9	4931419K03Rik	major facilitator superfamily domain containing 9	protein-coding
657	Peak_666	0.690854	0.703991	0.0131366	2.40273	NO	NO	NO	0.457467	0.452315	0.981573	0.979197	0.896646	0.999909	chr1	40854202	40854600	+	0	NA	Intergenic	Intergenic	-6899	NM_172499	211798	Mm.235443	NM_172499	ENSMUSG00000041945	Mfsd9	4931419K03Rik	major facilitator superfamily domain containing 9	protein-coding
658	Peak_667	0.604869	0.791419	0.18655	1.92911	NO	NO	NO	0.573651	0.459924	0.756699	0.989885	0.898579	0.999909	chr1	40859626	40860024	+	0	NA	Intergenic	Intergenic	-2621	NM_001081198	381339	Mm.334678	NM_001081198	ENSMUSG00000079588	Tmem182	2310079P10Rik|AI414494	transmembrane protein 182	protein-coding
659	Peak_668	1.0928	0.472916	-0.619881	3.78188	NO	NO	NO	0.0491792	0.422024	0.079006	0.886422	0.885548	0.999909	chr1	40921861	40922259	+	0	NA	Intergenic	Intergenic	59614	NM_001081198	381339	Mm.334678	NM_001081198	ENSMUSG00000079588	Tmem182	2310079P10Rik|AI414494	transmembrane protein 182	protein-coding
660	Peak_669	0.608716	1.02847	0.41975	3.16684	NO	NO	NO	0.412034	0.155413	0.363425	0.976709	0.729631	0.999909	chr1	40944466	40944864	+	0	NA	Intergenic	Intergenic	82219	NM_001081198	381339	Mm.334678	NM_001081198	ENSMUSG00000079588	Tmem182	2310079P10Rik|AI414494	transmembrane protein 182	protein-coding
661	Peak_670	0.728229	0.657392	-0.0708373	3.04135	NO	NO	NO	0.322398	0.377523	0.880564	0.961983	0.870904	0.999909	chr1	40947110	40947508	+	0	NA	Intergenic	Intergenic	84863	NM_001081198	381339	Mm.334678	NM_001081198	ENSMUSG00000079588	Tmem182	2310079P10Rik|AI414494	transmembrane protein 182	protein-coding
662	Peak_671	0.696515	0.724057	0.0275422	2.78236	NO	NO	NO	0.407952	0.393194	0.960239	0.975982	0.876659	0.999909	chr1	40981588	40981986	+	0	NA	Intergenic	Intergenic	119341	NM_001081198	381339	Mm.334678	NM_001081198	ENSMUSG00000079588	Tmem182	2310079P10Rik|AI414494	transmembrane protein 182	protein-coding
663	Peak_672	0.300715	0.0486045	-0.252111	2.66351	NO	NO	NO	0.698851	0.951649	0.633884	0.994423	0.992115	0.999909	chr1	41025132	41025530	+	0	NA	Intergenic	Intergenic	162885	NM_001081198	381339	Mm.334678	NM_001081198	ENSMUSG00000079588	Tmem182	2310079P10Rik|AI414494	transmembrane protein 182	protein-coding
664	Peak_673	2.59547	2.8614	0.265935	2.77144	NO	NO	NO	0.0410958	0.0220856	0.693118	0.877295	0.470578	0.999909	chr1	41058506	41058904	+	0	NA	Intergenic	Intergenic	179392	NR_040475	74897	Mm.243822	NR_040475	ENSMUSG00000104072	4930448I06Rik	-	RIKEN cDNA 4930448I06 gene	ncRNA
665	Peak_674	0.542678	0.265715	-0.276963	4.75954	NO	NO	NO	0.262227	0.589202	0.480357	0.95894	0.930884	0.999909	chr1	41120045	41120443	+	0	NA	Intergenic	Intergenic	117853	NR_040475	74897	Mm.243822	NR_040475	ENSMUSG00000104072	4930448I06Rik	-	RIKEN cDNA 4930448I06 gene	ncRNA
666	Peak_675	0.304405	-0.154819	-0.459224	2.29913	NO	NO	NO	0.742145	0.871226	0.497991	0.995754	0.980713	0.999909	chr1	41143165	41143563	+	0	NA	Intergenic	Intergenic	94733	NR_040475	74897	Mm.243822	NR_040475	ENSMUSG00000104072	4930448I06Rik	-	RIKEN cDNA 4930448I06 gene	ncRNA
667	Peak_676	1.09343	0.762804	-0.330631	2.16021	NO	NO	NO	0.301268	0.488394	0.59724	0.959926	0.907215	0.999909	chr1	41197373	41197771	+	0	NA	Intergenic	Intergenic	40525	NR_040475	74897	Mm.243822	NR_040475	ENSMUSG00000104072	4930448I06Rik	-	RIKEN cDNA 4930448I06 gene	ncRNA
668	Peak_678	0.310395	-0.653657	-0.964051	3.79676	NO	NO	NO	0.527679	0.219907	0.00950842	0.987197	0.784457	0.999909	chr1	41331952	41332350	+	0	NA	Intergenic	Intergenic	-94054	NR_040475	74897	Mm.243822	NR_040475	ENSMUSG00000104072	4930448I06Rik	-	RIKEN cDNA 4930448I06 gene	ncRNA
669	Peak_679	0.148805	-0.257878	-0.406683	2.86694	NO	NO	NO	0.850223	0.748189	0.514714	0.996452	0.963484	0.999909	chr1	41438502	41438900	+	0	NA	Intergenic	Intergenic	-200604	NR_040475	74897	Mm.243822	NR_040475	ENSMUSG00000104072	4930448I06Rik	-	RIKEN cDNA 4930448I06 gene	ncRNA
670	Peak_680	0.523212	0.225367	-0.297846	4.42949	NO	NO	NO	0.26456	0.639436	0.396097	0.959645	0.943181	0.999909	chr1	41447092	41447490	+	0	NA	Intergenic	Intergenic	-209194	NR_040475	74897	Mm.243822	NR_040475	ENSMUSG00000104072	4930448I06Rik	-	RIKEN cDNA 4930448I06 gene	ncRNA
671	Peak_681	0.151515	0.0866064	-0.0649089	1.92202	NO	NO	NO	0.888247	0.936042	0.933865	0.996452	0.990758	0.999909	chr1	41482304	41482702	+	0	NA	Intergenic	Intergenic	-244406	NR_040475	74897	Mm.243822	NR_040475	ENSMUSG00000104072	4930448I06Rik	-	RIKEN cDNA 4930448I06 gene	ncRNA
672	Peak_682	0.812235	-0.44182	-1.25406	2.12336	NO	NO	NO	0.426877	0.690642	0.10113	0.977408	0.953503	0.999909	chr1	41488055	41488453	+	0	NA	Intergenic	Intergenic	-250157	NR_040475	74897	Mm.243822	NR_040475	ENSMUSG00000104072	4930448I06Rik	-	RIKEN cDNA 4930448I06 gene	ncRNA
673	Peak_683	-0.452785	0.437591	0.890376	2.56757	NO	NO	NO	0.617979	0.616897	0.182157	0.990663	0.938552	0.999909	chr1	41612653	41613051	+	0	NA	Intergenic	Intergenic	-374755	NR_040475	74897	Mm.243822	NR_040475	ENSMUSG00000104072	4930448I06Rik	-	RIKEN cDNA 4930448I06 gene	ncRNA
674	Peak_684	-0.00282727	-0.281721	-0.278894	3.18967	NO	NO	NO	0.99706	0.700661	0.627361	0.999679	0.954721	0.999909	chr1	41635378	41635776	+	0	NA	Intergenic	Intergenic	-397480	NR_040475	74897	Mm.243822	NR_040475	ENSMUSG00000104072	4930448I06Rik	-	RIKEN cDNA 4930448I06 gene	ncRNA
675	Peak_685	1.23927	2.17315	0.93388	2.79133	NO	NO	NO	0.228404	0.0240778	0.088317	0.955322	0.482452	0.999909	chr1	41709584	41709982	+	0	NA	Intergenic	Intergenic	-471686	NR_040475	74897	Mm.243822	NR_040475	ENSMUSG00000104072	4930448I06Rik	-	RIKEN cDNA 4930448I06 gene	ncRNA
676	Peak_686	1.85494	1.43716	-0.41778	1.91395	NO	NO	NO	0.139987	0.279844	0.496468	0.939409	0.823844	0.999909	chr1	41769824	41770222	+	0	NA	Intergenic	Intergenic	-531926	NR_040475	74897	Mm.243822	NR_040475	ENSMUSG00000104072	4930448I06Rik	-	RIKEN cDNA 4930448I06 gene	ncRNA
677	Peak_687	0.683045	0.66297	-0.0200742	3.80353	NO	NO	NO	0.222477	0.242712	0.955656	0.954504	0.801361	0.999909	chr1	41867280	41867678	+	0	NA	Intergenic	Intergenic	-629382	NR_040475	74897	Mm.243822	NR_040475	ENSMUSG00000104072	4930448I06Rik	-	RIKEN cDNA 4930448I06 gene	ncRNA
678	Peak_688	1.28736	1.23198	-0.0553802	4.57713	NO	NO	NO	0.0124954	0.0179727	0.873733	0.789931	0.443275	0.999909	chr1	41949188	41949586	+	0	NA	Intergenic	Intergenic	-711290	NR_040475	74897	Mm.243822	NR_040475	ENSMUSG00000104072	4930448I06Rik	-	RIKEN cDNA 4930448I06 gene	ncRNA
679	Peak_689	-0.00567123	-0.348487	-0.342816	4.80191	NO	NO	NO	0.988139	0.371751	0.251928	0.999447	0.867156	0.999909	chr1	41975485	41975883	+	0	NA	Intergenic	Intergenic	-737587	NR_040475	74897	Mm.243822	NR_040475	ENSMUSG00000104072	4930448I06Rik	-	RIKEN cDNA 4930448I06 gene	ncRNA
680	Peak_690	0.0619434	0.863495	0.801551	2.27673	NO	NO	NO	0.952329	0.391381	0.255778	0.997839	0.875957	0.999909	chr1	42174933	42175331	+	0	NA	Intergenic	Intergenic	576538	NR_027826	66297	Mm.45203	NM_183252	ENSMUSG00000060424	Pantr1	2610017I09Rik|Pou3f3os|linc-Brn1a	POU domain, class 3, transcription factor 3 adjacent noncoding transcript 1	ncRNA
681	Peak_691	0.245409	-0.0890178	-0.334427	3.17826	NO	NO	NO	0.698947	0.892077	0.455195	0.994423	0.984215	0.999909	chr1	42290085	42290483	+	0	NA	Intergenic	Intergenic	461386	NR_027826	66297	Mm.45203	NM_183252	ENSMUSG00000060424	Pantr1	2610017I09Rik|Pou3f3os|linc-Brn1a	POU domain, class 3, transcription factor 3 adjacent noncoding transcript 1	ncRNA
682	Peak_692	-0.416395	-0.337895	0.0784991	1.91556	NO	NO	NO	0.672711	0.732314	0.914651	0.993474	0.961258	0.999909	chr1	42300118	42300516	+	0	NA	Intergenic	Intergenic	451353	NR_027826	66297	Mm.45203	NM_183252	ENSMUSG00000060424	Pantr1	2610017I09Rik|Pou3f3os|linc-Brn1a	POU domain, class 3, transcription factor 3 adjacent noncoding transcript 1	ncRNA
683	Peak_693	0.546887	0.761678	0.214791	3.02682	NO	NO	NO	0.459749	0.297998	0.64152	0.979861	0.833399	0.999909	chr1	42314688	42315086	+	0	NA	Intergenic	Intergenic	436783	NR_027826	66297	Mm.45203	NM_183252	ENSMUSG00000060424	Pantr1	2610017I09Rik|Pou3f3os|linc-Brn1a	POU domain, class 3, transcription factor 3 adjacent noncoding transcript 1	ncRNA
684	Peak_694	0.250778	-0.0752174	-0.325996	4.05671	NO	NO	NO	0.60335	0.880022	0.354355	0.99063	0.982659	0.999909	chr1	42315337	42315735	+	0	NA	Intergenic	Intergenic	436134	NR_027826	66297	Mm.45203	NM_183252	ENSMUSG00000060424	Pantr1	2610017I09Rik|Pou3f3os|linc-Brn1a	POU domain, class 3, transcription factor 3 adjacent noncoding transcript 1	ncRNA
685	Peak_695	-0.169605	-0.0313655	0.138239	3.03226	NO	NO	NO	0.794401	0.961572	0.760738	0.996452	0.993978	0.999909	chr1	42536823	42537221	+	0	NA	Intergenic	Intergenic	214648	NR_027826	66297	Mm.45203	NM_183252	ENSMUSG00000060424	Pantr1	2610017I09Rik|Pou3f3os|linc-Brn1a	POU domain, class 3, transcription factor 3 adjacent noncoding transcript 1	ncRNA
686	Peak_696	0.491041	0.358037	-0.133004	3.06794	NO	NO	NO	0.478167	0.612128	0.770604	0.981649	0.937336	0.999909	chr1	42548253	42548651	+	0	NA	Intergenic	Intergenic	203218	NR_027826	66297	Mm.45203	NM_183252	ENSMUSG00000060424	Pantr1	2610017I09Rik|Pou3f3os|linc-Brn1a	POU domain, class 3, transcription factor 3 adjacent noncoding transcript 1	ncRNA
687	Peak_697	0.39457	0.981303	0.586734	2.40721	NO	NO	NO	0.67696	0.282315	0.303737	0.993745	0.824887	0.999909	chr1	42561359	42561757	+	0	NA	Intergenic	Intergenic	190112	NR_027826	66297	Mm.45203	NM_183252	ENSMUSG00000060424	Pantr1	2610017I09Rik|Pou3f3os|linc-Brn1a	POU domain, class 3, transcription factor 3 adjacent noncoding transcript 1	ncRNA
688	Peak_698	-0.0469368	0.436917	0.483854	2.37063	NO	NO	NO	0.96048	0.639126	0.475316	0.99841	0.943181	0.999909	chr1	42595764	42596162	+	0	NA	Intergenic	Intergenic	155707	NR_027826	66297	Mm.45203	NM_183252	ENSMUSG00000060424	Pantr1	2610017I09Rik|Pou3f3os|linc-Brn1a	POU domain, class 3, transcription factor 3 adjacent noncoding transcript 1	ncRNA
689	Peak_699	0.350788	0.195513	-0.155275	3.15423	NO	NO	NO	0.591598	0.769373	0.723615	0.990519	0.966649	0.999909	chr1	42596655	42597053	+	0	NA	Intergenic	Intergenic	154816	NR_027826	66297	Mm.45203	NM_183252	ENSMUSG00000060424	Pantr1	2610017I09Rik|Pou3f3os|linc-Brn1a	POU domain, class 3, transcription factor 3 adjacent noncoding transcript 1	ncRNA
690	Peak_700	-0.573119	0.0318422	0.604961	3.04691	NO	NO	NO	0.404319	0.962077	0.242617	0.975982	0.993978	0.999909	chr1	42685613	42686011	+	0	NA	Intergenic	Intergenic	65858	NR_027826	66297	Mm.45203	NM_183252	ENSMUSG00000060424	Pantr1	2610017I09Rik|Pou3f3os|linc-Brn1a	POU domain, class 3, transcription factor 3 adjacent noncoding transcript 1	ncRNA
691	Peak_701	-0.0248349	-0.503143	-0.478308	4.00652	NO	NO	NO	0.959975	0.326313	0.225933	0.998402	0.847579	0.999909	chr1	42686589	42686987	+	0	NA	Intergenic	Intergenic	64882	NR_027826	66297	Mm.45203	NM_183252	ENSMUSG00000060424	Pantr1	2610017I09Rik|Pou3f3os|linc-Brn1a	POU domain, class 3, transcription factor 3 adjacent noncoding transcript 1	ncRNA
692	Peak_702	-0.129607	0.31906	0.448667	3.8535	NO	NO	NO	0.805853	0.537736	0.227048	0.996452	0.919079	0.999909	chr1	42711644	42712042	+	0	NA	intron (NR_027826, intron 3 of 3)	intron (NR_027826, intron 3 of 3)	39827	NR_027826	66297	Mm.45203	NM_183252	ENSMUSG00000060424	Pantr1	2610017I09Rik|Pou3f3os|linc-Brn1a	POU domain, class 3, transcription factor 3 adjacent noncoding transcript 1	ncRNA
693	Peak_703	-0.505893	-0.476082	0.0298115	4.24487	NO	NO	NO	0.22601	0.257774	0.925977	0.955322	0.809844	0.999909	chr1	42741315	42741713	+	0	NA	intron (NR_027826, intron 1 of 3)	CpG	10156	NR_027826	66297	Mm.45203	NM_183252	ENSMUSG00000060424	Pantr1	2610017I09Rik|Pou3f3os|linc-Brn1a	POU domain, class 3, transcription factor 3 adjacent noncoding transcript 1	ncRNA
694	Peak_704	-0.0488265	-0.0218863	0.0269402	4.35011	NO	NO	NO	0.913088	0.961286	0.936233	0.997799	0.993978	0.999909	chr1	42743297	42743695	+	0	NA	intron (NR_027826, intron 1 of 3)	CpG	8174	NR_027826	66297	Mm.45203	NM_183252	ENSMUSG00000060424	Pantr1	2610017I09Rik|Pou3f3os|linc-Brn1a	POU domain, class 3, transcription factor 3 adjacent noncoding transcript 1	ncRNA
695	Peak_705	-0.190592	0.116594	0.307186	4.27475	NO	NO	NO	0.680165	0.798411	0.374512	0.993745	0.970172	0.999909	chr1	42752021	42752419	+	0	NA	promoter-TSS (NR_027826)	promoter-TSS (NR_027826)	-550	NR_027826	66297	Mm.45203	NM_183252	ENSMUSG00000060424	Pantr1	2610017I09Rik|Pou3f3os|linc-Brn1a	POU domain, class 3, transcription factor 3 adjacent noncoding transcript 1	ncRNA
696	Peak_706	0.824762	0.505771	-0.318991	3.65071	NO	NO	NO	0.149636	0.393252	0.38209	0.94353	0.876659	0.999909	chr1	42770241	42770639	+	0	NA	promoter-TSS (NR_110495)	promoter-TSS (NR_110495)	-141	NR_110495	66620	Mm.383631	NR_110495	ENSMUSG00000097063	Pantr2	2610207O16Rik|Pou3f3os2|linc-Brn1b	POU domain, class 3, transcription factor 3 adjacent noncoding transcript 2	ncRNA
697	Peak_707	1.14578	1.60904	0.463262	4.25609	NO	UP	NO	0.0374539	0.0026586	0.152743	0.871986	0.229251	0.999909	chr1	42771234	42771632	+	0	NA	Intergenic	Intergenic	-1134	NR_110495	66620	Mm.383631	NR_110495	ENSMUSG00000097063	Pantr2	2610207O16Rik|Pou3f3os2|linc-Brn1b	POU domain, class 3, transcription factor 3 adjacent noncoding transcript 2	ncRNA
698	Peak_708	2.65269	2.6321	-0.0205969	2.68902	NO	NO	NO	0.0200559	0.0223173	0.967369	0.824356	0.473085	0.999909	chr1	42836931	42837329	+	0	NA	Intergenic	Intergenic	29573	NR_130904	104940697	Mm.101636	NR_130904	ENSMUSG00000099784	Dalir	Dali|Gm28525	DNMT1 associated long intergenic non-coding RNA	ncRNA
699	Peak_709	0.882388	1.33115	0.448758	2.23895	NO	NO	NO	0.439862	0.232502	0.527803	0.978304	0.794143	0.999909	chr1	42878885	42879283	+	0	NA	Intergenic	Intergenic	-28994	NM_023514	69527	Mm.252982	NM_023514	ENSMUSG00000060679	Mrps9	2310002A08Rik|AW322516|Mrp-S9|S9mt|mg637	mitochondrial ribosomal protein S9	protein-coding
700	Peak_710	0.530928	0.702813	0.171885	5.46505	NO	NO	NO	0.197143	0.0879654	0.607921	0.953494	0.650238	0.999909	chr1	42907890	42908288	+	0	NA	promoter-TSS (NM_023514)	promoter-TSS (NM_023514)	11	NM_023514	69527	Mm.252982	NM_023514	ENSMUSG00000060679	Mrps9	2310002A08Rik|AW322516|Mrp-S9|S9mt|mg637	mitochondrial ribosomal protein S9	protein-coding
701	Peak_711	0.444508	0.030176	-0.414332	3.73032	NO	NO	NO	0.416121	0.957523	0.290154	0.977408	0.993253	0.999909	chr1	42948085	42948483	+	0	NA	intron (NM_023514, intron 5 of 10)	intron (NM_023514, intron 5 of 10)	40206	NM_023514	69527	Mm.252982	NM_023514	ENSMUSG00000060679	Mrps9	2310002A08Rik|AW322516|Mrp-S9|S9mt|mg637	mitochondrial ribosomal protein S9	protein-coding
702	Peak_712	0.419584	-0.173549	-0.593133	3.77742	NO	NO	NO	0.423209	0.752888	0.118825	0.977408	0.963595	0.999909	chr1	42962041	42962439	+	0	NA	intron (NM_023514, intron 10 of 10)	intron (NM_023514, intron 10 of 10)	-47477	NM_053107	93690	Mm.444976	NM_053107	ENSMUSG00000041907	Gpr45	9230112G11Rik|AW046772	G protein-coupled receptor 45	protein-coding
703	Peak_713	1.49437	1.51163	0.0172631	2.57051	NO	NO	NO	0.154984	0.152992	0.978037	0.94353	0.727667	0.999909	chr1	42971853	42972251	+	0	NA	Intergenic	Intergenic	-37665	NM_053107	93690	Mm.444976	NM_053107	ENSMUSG00000041907	Gpr45	9230112G11Rik|AW046772	G protein-coupled receptor 45	protein-coding
704	Peak_714	0.271648	0.204432	-0.0672158	4.80317	NO	NO	NO	0.493793	0.610974	0.819384	0.983526	0.936734	0.999909	chr1	43009797	43010195	+	0	NA	5' UTR (NM_053107, exon 1 of 2)	5' UTR (NM_053107, exon 1 of 2)	279	NM_053107	93690	Mm.444976	NM_053107	ENSMUSG00000041907	Gpr45	9230112G11Rik|AW046772	G protein-coupled receptor 45	protein-coding
705	Peak_715	0.0706976	-0.509464	-0.580161	2.07838	NO	NO	NO	0.937843	0.589242	0.370785	0.997839	0.930884	0.999909	chr1	43034865	43035263	+	0	NA	intron (NM_053107, intron 1 of 1)	intron (NM_053107, intron 1 of 1)	25347	NM_053107	93690	Mm.444976	NM_053107	ENSMUSG00000041907	Gpr45	9230112G11Rik|AW046772	G protein-coupled receptor 45	protein-coding
706	Peak_716	1.36586	1.33837	-0.0274921	2.92997	NO	NO	NO	0.12946	0.138154	0.961414	0.934576	0.713626	0.999909	chr1	43108755	43109153	+	0	NA	intron (NM_001013025, intron 11 of 12)	intron (NM_001013025, intron 11 of 12)	46513	NM_001013025	73122	Mm.246069	NM_001013025	ENSMUSG00000070939	Tgfbrap1	3110018K12Rik|AU024090|AU042859|AW742551|Trap1	transforming growth factor, beta receptor associated protein 1	protein-coding
707	Peak_717	-0.28506	-0.0857841	0.199276	3.83335	NO	NO	NO	0.553207	0.857904	0.552726	0.988645	0.978258	0.999909	chr1	43122717	43123115	+	0	NA	intron (NM_001013025, intron 5 of 12)	intron (NM_001013025, intron 5 of 12)	32551	NM_001013025	73122	Mm.246069	NM_001013025	ENSMUSG00000070939	Tgfbrap1	3110018K12Rik|AU024090|AU042859|AW742551|Trap1	transforming growth factor, beta receptor associated protein 1	protein-coding
708	Peak_718	0.121246	0.494771	0.373525	4.96373	NO	NO	NO	0.760352	0.207931	0.210907	0.996452	0.776746	0.999909	chr1	43149157	43149555	+	0	NA	intron (NM_001013025, intron 2 of 12)	CpG	6111	NM_001013025	73122	Mm.246069	NM_001013025	ENSMUSG00000070939	Tgfbrap1	3110018K12Rik|AU024090|AU042859|AW742551|Trap1	transforming growth factor, beta receptor associated protein 1	protein-coding
709	Peak_719	0.345474	0.425746	0.0802724	5.66982	NO	NO	NO	0.424155	0.326113	0.832779	0.977408	0.847579	0.999909	chr1	43155270	43155668	+	0	NA	promoter-TSS (NM_133818)	promoter-TSS (NM_133818)	-2	NM_001013025	73122	Mm.246069	NM_001013025	ENSMUSG00000070939	Tgfbrap1	3110018K12Rik|AU024090|AU042859|AW742551|Trap1	transforming growth factor, beta receptor associated protein 1	protein-coding
710	Peak_720	-0.663334	-1.08986	-0.426527	3.55143	NO	NO	NO	0.208076	0.0450618	0.336206	0.953494	0.559461	0.999909	chr1	43185008	43185406	+	0	NA	exon (NM_001289533, exon 5 of 6)	exon (NM_001289533, exon 5 of 6)	29652	NM_133818	98404	Mm.28817	NM_133818	ENSMUSG00000010290	AI597479	-	expressed sequence AI597479	protein-coding
711	Peak_721	1.11198	0.880422	-0.231563	3.30825	NO	NO	NO	0.10156	0.208504	0.564453	0.917104	0.777454	0.999909	chr1	43196432	43196830	+	0	NA	intron (NM_010212, intron 3 of 5)	intron (NM_010212, intron 3 of 5)	24175	NM_010212	14200	Mm.6799	NM_010212	ENSMUSG00000008136	Fhl2	FHL-2|SLIM-3|SLIM3	four and a half LIM domains 2	protein-coding
712	Peak_722	-0.305785	0.150205	0.45599	5.59168	NO	NO	NO	0.463315	0.717709	0.218447	0.979861	0.95825	0.999909	chr1	43220499	43220897	+	0	NA	5' UTR (NM_010212, exon 1 of 6)	5' UTR (NM_010212, exon 1 of 6)	108	NM_010212	14200	Mm.6799	NM_010212	ENSMUSG00000008136	Fhl2	FHL-2|SLIM-3|SLIM3	four and a half LIM domains 2	protein-coding
713	Peak_723	-0.287751	-0.892662	-0.604911	2.85353	NO	NO	NO	0.663494	0.199778	0.245214	0.992129	0.770625	0.999909	chr1	43243112	43243510	+	0	NA	intron (NM_001289533, intron 1 of 5)	intron (NM_001289533, intron 1 of 5)	10295	NM_001289533	14200	Mm.6799	NM_010212	ENSMUSG00000008136	Fhl2	FHL-2|SLIM-3|SLIM3	four and a half LIM domains 2	protein-coding
714	Peak_724	0.526832	0.645367	0.118535	2.67466	NO	NO	NO	0.52966	0.439792	0.824834	0.987425	0.891696	0.999909	chr1	43267545	43267943	+	0	NA	Intergenic	Intergenic	-14138	NM_001289533	14200	Mm.6799	NM_010212	ENSMUSG00000008136	Fhl2	FHL-2|SLIM-3|SLIM3	four and a half LIM domains 2	protein-coding
715	Peak_725	-0.413322	-0.018247	0.395074	3.10242	NO	NO	NO	0.509995	0.976331	0.367177	0.985309	0.996461	0.999909	chr1	43268681	43269079	+	0	NA	Intergenic	Intergenic	-15274	NM_001289533	14200	Mm.6799	NM_010212	ENSMUSG00000008136	Fhl2	FHL-2|SLIM-3|SLIM3	four and a half LIM domains 2	protein-coding
716	Peak_727	-0.0169149	0.0937097	0.110625	2.24801	NO	NO	NO	0.984924	0.92034	0.869535	0.999441	0.988449	0.999909	chr1	43308050	43308448	+	0	NA	Intergenic	Intergenic	-54643	NM_001289533	14200	Mm.6799	NM_010212	ENSMUSG00000008136	Fhl2	FHL-2|SLIM-3|SLIM3	four and a half LIM domains 2	protein-coding
717	Peak_728	-0.644358	-0.303309	0.341049	2.90405	NO	NO	NO	0.333785	0.645508	0.491025	0.965732	0.945041	0.999909	chr1	43321268	43321666	+	0	NA	Intergenic	Intergenic	-67861	NM_001289533	14200	Mm.6799	NM_010212	ENSMUSG00000008136	Fhl2	FHL-2|SLIM-3|SLIM3	four and a half LIM domains 2	protein-coding
718	Peak_729	0.330641	-0.143523	-0.474164	3.95582	NO	NO	NO	0.491567	0.775593	0.166701	0.983469	0.967886	0.999909	chr1	43356250	43356648	+	0	NA	Intergenic	Intergenic	-102843	NM_001289533	14200	Mm.6799	NM_010212	ENSMUSG00000008136	Fhl2	FHL-2|SLIM-3|SLIM3	four and a half LIM domains 2	protein-coding
719	Peak_730	-0.188022	-0.253071	-0.0650495	5.02576	NO	NO	NO	0.628967	0.519989	0.840259	0.991083	0.91416	0.999909	chr1	43363037	43363435	+	0	NA	Intergenic	(CA)n|Simple_repeat|Simple_repeat	-109630	NM_001289533	14200	Mm.6799	NM_010212	ENSMUSG00000008136	Fhl2	FHL-2|SLIM-3|SLIM3	four and a half LIM domains 2	protein-coding
720	Peak_731	1.20886	1.57803	0.369165	2.48299	NO	NO	NO	0.251543	0.124907	0.536871	0.958075	0.701337	0.999909	chr1	43406915	43407313	+	0	NA	Intergenic	Intergenic	-95482	NM_010879	17974	Mm.389903	NM_010879	ENSMUSG00000066877	Nck2	4833426I10Rik|Grb4|NCKbeta|Nck-2	non-catalytic region of tyrosine kinase adaptor protein 2	protein-coding
721	Peak_732	-0.0401886	-0.292116	-0.251928	4.72053	NO	NO	NO	0.919601	0.472667	0.423112	0.997839	0.901595	0.999909	chr1	43415141	43415539	+	0	NA	Intergenic	MER2|DNA|MER2_type	-87256	NM_010879	17974	Mm.389903	NM_010879	ENSMUSG00000066877	Nck2	4833426I10Rik|Grb4|NCKbeta|Nck-2	non-catalytic region of tyrosine kinase adaptor protein 2	protein-coding
722	Peak_733	0.240237	-0.517059	-0.757297	2.37273	NO	NO	NO	0.797438	0.592292	0.316369	0.996452	0.931676	0.999909	chr1	43461717	43462115	+	0	NA	Intergenic	Lx6|LINE|L1	-40680	NM_010879	17974	Mm.389903	NM_010879	ENSMUSG00000066877	Nck2	4833426I10Rik|Grb4|NCKbeta|Nck-2	non-catalytic region of tyrosine kinase adaptor protein 2	protein-coding
723	Peak_734	-0.47956	-0.848694	-0.369134	2.91618	NO	NO	NO	0.454767	0.200964	0.465941	0.978681	0.772158	0.999909	chr1	43483406	43483804	+	0	NA	Intergenic	Intergenic	-18991	NM_010879	17974	Mm.389903	NM_010879	ENSMUSG00000066877	Nck2	4833426I10Rik|Grb4|NCKbeta|Nck-2	non-catalytic region of tyrosine kinase adaptor protein 2	protein-coding
724	Peak_735	-0.127573	0.135362	0.262935	5.60849	NO	NO	NO	0.744	0.728409	0.441158	0.995754	0.959942	0.999909	chr1	43502403	43502801	+	0	NA	promoter-TSS (NM_010879)	promoter-TSS (NM_010879)	6	NM_010879	17974	Mm.389903	NM_010879	ENSMUSG00000066877	Nck2	4833426I10Rik|Grb4|NCKbeta|Nck-2	non-catalytic region of tyrosine kinase adaptor protein 2	protein-coding
725	Peak_736	-0.762615	-1.46976	-0.707145	3.32716	NO	DOWN	NO	0.142367	0.00811092	0.107659	0.942854	0.347035	0.999909	chr1	43512466	43512864	+	0	NA	intron (NM_010879, intron 1 of 4)	intron (NM_010879, intron 1 of 4)	10069	NM_010879	17974	Mm.389903	NM_010879	ENSMUSG00000066877	Nck2	4833426I10Rik|Grb4|NCKbeta|Nck-2	non-catalytic region of tyrosine kinase adaptor protein 2	protein-coding
726	Peak_737	-0.115103	-0.228339	-0.113236	3.65443	NO	NO	NO	0.828124	0.672663	0.769898	0.996452	0.950792	0.999909	chr1	43539727	43540125	+	0	NA	intron (NM_010879, intron 1 of 4)	intron (NM_010879, intron 1 of 4)	37330	NM_010879	17974	Mm.389903	NM_010879	ENSMUSG00000066877	Nck2	4833426I10Rik|Grb4|NCKbeta|Nck-2	non-catalytic region of tyrosine kinase adaptor protein 2	protein-coding
727	Peak_738	-0.633416	-0.922679	-0.289263	2.83883	NO	NO	NO	0.399806	0.228407	0.652402	0.975982	0.79138	0.999909	chr1	43559454	43559852	+	0	NA	intron (NM_010879, intron 1 of 4)	intron (NM_010879, intron 1 of 4)	57057	NM_010879	17974	Mm.389903	NM_010879	ENSMUSG00000066877	Nck2	4833426I10Rik|Grb4|NCKbeta|Nck-2	non-catalytic region of tyrosine kinase adaptor protein 2	protein-coding
728	Peak_739	-0.82893	-0.542859	0.286071	3.23596	NO	NO	NO	0.140945	0.330559	0.501437	0.94026	0.850491	0.999909	chr1	43596640	43597038	+	0	NA	intron (NM_010879, intron 3 of 4)	intron (NM_010879, intron 3 of 4)	94243	NM_010879	17974	Mm.389903	NM_010879	ENSMUSG00000066877	Nck2	4833426I10Rik|Grb4|NCKbeta|Nck-2	non-catalytic region of tyrosine kinase adaptor protein 2	protein-coding
729	Peak_740	0.446625	0.32103	-0.125595	3.23482	NO	NO	NO	0.4838	0.622168	0.762906	0.982358	0.939889	0.999909	chr1	43599331	43599729	+	0	NA	intron (NM_010879, intron 3 of 4)	intron (NM_010879, intron 3 of 4)	96934	NM_010879	17974	Mm.389903	NM_010879	ENSMUSG00000066877	Nck2	4833426I10Rik|Grb4|NCKbeta|Nck-2	non-catalytic region of tyrosine kinase adaptor protein 2	protein-coding
730	Peak_741	0.254552	-0.545402	-0.799954	3.79737	NO	NO	NO	0.604162	0.299845	0.0289975	0.99063	0.834693	0.999909	chr1	43605538	43605936	+	0	NA	intron (NM_010879, intron 3 of 4)	intron (NM_010879, intron 3 of 4)	103141	NM_010879	17974	Mm.389903	NM_010879	ENSMUSG00000066877	Nck2	4833426I10Rik|Grb4|NCKbeta|Nck-2	non-catalytic region of tyrosine kinase adaptor protein 2	protein-coding
731	Peak_742	-0.348193	-0.935275	-0.587082	5.18723	NO	NO	NO	0.345723	0.0140852	0.0721916	0.969037	0.422726	0.999909	chr1	43612388	43612786	+	0	NA	intron (NM_010879, intron 4 of 4)	intron (NM_010879, intron 4 of 4)	109991	NM_010879	17974	Mm.389903	NM_010879	ENSMUSG00000066877	Nck2	4833426I10Rik|Grb4|NCKbeta|Nck-2	non-catalytic region of tyrosine kinase adaptor protein 2	protein-coding
732	Peak_743	0.535774	0.354597	-0.181177	3.62493	NO	NO	NO	0.331033	0.530573	0.607379	0.964187	0.917773	0.999909	chr1	43625807	43626205	+	0	NA	exon (NM_010879, exon 5 of 5)	exon (NM_010879, exon 5 of 5)	123410	NM_010879	17974	Mm.389903	NM_010879	ENSMUSG00000066877	Nck2	4833426I10Rik|Grb4|NCKbeta|Nck-2	non-catalytic region of tyrosine kinase adaptor protein 2	protein-coding
733	Peak_744	-0.111604	-0.320564	-0.20896	5.78782	NO	NO	NO	0.755986	0.376764	0.513675	0.996452	0.870522	0.999909	chr1	43640433	43640831	+	0	NA	Intergenic	Intergenic	138036	NM_010879	17974	Mm.389903	NM_010879	ENSMUSG00000066877	Nck2	4833426I10Rik|Grb4|NCKbeta|Nck-2	non-catalytic region of tyrosine kinase adaptor protein 2	protein-coding
734	Peak_745	0.726507	0.46262	-0.263887	4.96884	NO	NO	NO	0.0710161	0.259892	0.371591	0.907935	0.811245	0.999909	chr1	43647425	43647823	+	0	NA	Intergenic	Intergenic	-139823	NM_024283	78896	Mm.50109	NM_024283	ENSMUSG00000026051	1500015O10Rik	Ecrg4	RIKEN cDNA 1500015O10 gene	protein-coding
735	Peak_746	1.36686	1.45414	0.0872814	3.64576	NO	NO	NO	0.0406366	0.0299448	0.82095	0.877295	0.508132	0.999909	chr1	43672787	43673185	+	0	NA	Intergenic	Intergenic	-114461	NM_024283	78896	Mm.50109	NM_024283	ENSMUSG00000026051	1500015O10Rik	Ecrg4	RIKEN cDNA 1500015O10 gene	protein-coding
736	Peak_747	0.900838	0.47652	-0.424318	2.78182	NO	NO	NO	0.265612	0.57157	0.418275	0.959926	0.927146	0.999909	chr1	43721730	43722128	+	0	NA	Intergenic	Intergenic	-65518	NM_024283	78896	Mm.50109	NM_024283	ENSMUSG00000026051	1500015O10Rik	Ecrg4	RIKEN cDNA 1500015O10 gene	protein-coding
737	Peak_748	-0.0455817	0.0637979	0.10938	3.97745	NO	NO	NO	0.934253	0.907921	0.802266	0.997839	0.985897	0.999909	chr1	43728610	43729008	+	0	NA	Intergenic	Intergenic	-58638	NM_024283	78896	Mm.50109	NM_024283	ENSMUSG00000026051	1500015O10Rik	Ecrg4	RIKEN cDNA 1500015O10 gene	protein-coding
738	Peak_749	0.979512	0.93623	-0.0432819	5.20433	NO	NO	NO	0.0171451	0.023427	0.885033	0.819555	0.47947	0.999909	chr1	43751778	43752176	+	0	NA	Intergenic	Intergenic	-35470	NM_024283	78896	Mm.50109	NM_024283	ENSMUSG00000026051	1500015O10Rik	Ecrg4	RIKEN cDNA 1500015O10 gene	protein-coding
739	Peak_750	1.14882	0.71775	-0.43107	3.29024	NO	NO	NO	0.093393	0.315605	0.300889	0.912433	0.843182	0.999909	chr1	43755301	43755699	+	0	NA	Intergenic	Intergenic	-31947	NM_024283	78896	Mm.50109	NM_024283	ENSMUSG00000026051	1500015O10Rik	Ecrg4	RIKEN cDNA 1500015O10 gene	protein-coding
740	Peak_751	1.71051	2.05415	0.343633	3.41101	NO	NO	NO	0.0369529	0.0101192	0.443685	0.871986	0.375382	0.999909	chr1	43787361	43787759	+	0	NA	5' UTR (NM_024283, exon 1 of 4)	5' UTR (NM_024283, exon 1 of 4)	113	NM_024283	78896	Mm.50109	NM_024283	ENSMUSG00000026051	1500015O10Rik	Ecrg4	RIKEN cDNA 1500015O10 gene	protein-coding
741	Peak_752	0.0829176	-0.501193	-0.584111	2.96336	NO	NO	NO	0.900899	0.473892	0.242258	0.997379	0.902207	0.999909	chr1	43838100	43838498	+	0	NA	intron (NM_026430, intron 6 of 14)	intron (NM_026430, intron 6 of 14)	46254	NM_026430	67883	Mm.387202	NM_026430	ENSMUSG00000057363	Uxs1	1600025I13Rik|AI451869|AI649125|AW550562	UDP-glucuronate decarboxylase 1	protein-coding
742	Peak_753	0.647444	0.194581	-0.452863	2.20384	NO	NO	NO	0.511788	0.848587	0.503493	0.985377	0.977494	0.999909	chr1	43867245	43867643	+	0	NA	intron (NM_026430, intron 1 of 14)	intron (NM_026430, intron 1 of 14)	17109	NM_026430	67883	Mm.387202	NM_026430	ENSMUSG00000057363	Uxs1	1600025I13Rik|AI451869|AI649125|AW550562	UDP-glucuronate decarboxylase 1	protein-coding
743	Peak_754	-0.668336	-0.508608	0.159728	5.79815	NO	NO	NO	0.0797304	0.182576	0.648987	0.911408	0.756121	0.999909	chr1	43884231	43884629	+	0	NA	intron (NM_026430, intron 1 of 14)	CpG	123	NM_026430	67883	Mm.387202	NM_026430	ENSMUSG00000057363	Uxs1	1600025I13Rik|AI451869|AI649125|AW550562	UDP-glucuronate decarboxylase 1	protein-coding
744	Peak_755	-0.731475	-1.41351	-0.68203	3.54056	NO	NO	NO	0.216235	0.0207918	0.199211	0.954504	0.464144	0.999909	chr1	43916348	43916746	+	0	NA	Intergenic	RMER17C|LTR|ERVK	-31994	NM_026430	67883	Mm.387202	NM_026430	ENSMUSG00000057363	Uxs1	1600025I13Rik|AI451869|AI649125|AW550562	UDP-glucuronate decarboxylase 1	protein-coding
745	Peak_756	-0.0245883	-0.171804	-0.147215	4.12148	NO	NO	NO	0.95712	0.71273	0.665952	0.99821	0.957181	0.999909	chr1	43955940	43956338	+	0	NA	Intergenic	Intergenic	-34700	NM_001310540	22019	Mm.401675	NM_009418	ENSMUSG00000041763	Tpp2	TPP-2|TppII	tripeptidyl peptidase II	protein-coding
746	Peak_757	-0.156983	-0.0902788	0.0667045	6.24542	NO	NO	NO	0.678402	0.812021	0.848572	0.993745	0.972367	0.999909	chr1	43990644	43991042	+	0	NA	promoter-TSS (NM_001310540)	promoter-TSS (NM_001310540)	4	NM_009418	22019	Mm.401675	NM_009418	ENSMUSG00000041763	Tpp2	TPP-2|TppII	tripeptidyl peptidase II	protein-coding
747	Peak_758	0.631829	0.453244	-0.178585	2.92352	NO	NO	NO	0.396712	0.552494	0.713318	0.975728	0.922747	0.999909	chr1	44098868	44099266	+	0	NA	Intergenic	MER119|DNA|MER1_type	-22216	NM_001013799	433294	Mm.123621	NM_001013799	ENSMUSG00000047343	Mettl21c	A530098C11Rik	methyltransferase like 21C	protein-coding
748	Peak_759	0.821813	1.13672	0.314903	2.16071	NO	NO	NO	0.451145	0.287064	0.617216	0.978345	0.82686	0.999909	chr1	44099901	44100299	+	0	NA	Intergenic	Intergenic	-23249	NM_001013799	433294	Mm.123621	NM_001013799	ENSMUSG00000047343	Mettl21c	A530098C11Rik	methyltransferase like 21C	protein-coding
749	Peak_760	1.15389	0.18574	-0.968152	3.14016	NO	NO	NO	0.109343	0.812361	0.0463042	0.921787	0.97238	0.999909	chr1	44120642	44121040	+	0	NA	Intergenic	Intergenic	38392	NM_029368	75623	Mm.348017	NM_029368	ENSMUSG00000026049	Tex30	1700029F09Rik|3110030D08Rik	testis expressed 30	protein-coding
750	Peak_761	-0.0832732	0.0333229	0.116596	5.46932	NO	NO	NO	0.826248	0.930091	0.71917	0.996452	0.989867	0.999909	chr1	44158880	44159278	+	0	NA	intron (NM_029368, intron 1 of 7)	CpG	154	NM_029368	75623	Mm.348017	NM_029368	ENSMUSG00000026049	Tex30	1700029F09Rik|3110030D08Rik	testis expressed 30	protein-coding
751	Peak_762	-0.690956	-0.518389	0.172567	4.69055	NO	NO	NO	0.068968	0.173005	0.576268	0.907935	0.747584	0.999909	chr1	44175982	44176380	+	0	NA	promoter-TSS (NM_144558)	promoter-TSS (NM_144558)	-563	NM_023645	72050	Mm.281714	NM_023645	ENSMUSG00000026047	Kdelc1	1810049A15Rik|5730416C13Rik|EP58|Kdel1	KDEL (Lys-Asp-Glu-Leu) containing 1	protein-coding
752	Peak_763	0.0105116	0.198245	0.187734	5.778	NO	NO	NO	0.982564	0.681221	0.673452	0.999375	0.951991	0.999909	chr1	44204572	44204970	+	0	NA	5' UTR (NM_011729, exon 1 of 15)	5' UTR (NM_011729, exon 1 of 15)	182	NM_011729	22592	Mm.2213	NM_011729	ENSMUSG00000026048	Ercc5	Xpg	excision repair cross-complementing rodent repair deficiency, complementation group 5	protein-coding
753	Peak_764	0.409893	0.471275	0.0613819	2.8436	NO	NO	NO	0.602321	0.548484	0.907378	0.99063	0.921434	0.999909	chr1	44255387	44255785	+	0	NA	Intergenic	FordPrefect|DNA|Tip100	20190	NM_207281	403183	Mm.336176	NM_207281	ENSMUSG00000046828	Mettl21e	4832428D23Rik|Gm991	methyltransferase like 21E	protein-coding
754	Peak_765	-0.35456	-0.707537	-0.352977	4.53002	NO	NO	NO	0.361044	0.0771119	0.259611	0.971106	0.635638	0.999909	chr1	44608713	44609111	+	0	NA	intron (NM_028450, intron 1 of 10)	CpG	396	NM_028450	70676	Mm.133132	NM_027506	ENSMUSG00000056870	Gulp1	3110030A04Rik|5730529O06Rik|CED-6|Ced6|GULP|Gulp-2	GULP, engulfment adaptor PTB domain containing 1	protein-coding
755	Peak_766	0.270061	0.0016142	-0.268447	5.37431	NO	NO	NO	0.507503	0.996877	0.44148	0.984684	0.99948	0.999909	chr1	44641893	44642291	+	0	NA	intron (NM_028450, intron 1 of 10)	intron (NM_028450, intron 1 of 10)	33576	NM_028450	70676	Mm.133132	NM_027506	ENSMUSG00000056870	Gulp1	3110030A04Rik|5730529O06Rik|CED-6|Ced6|GULP|Gulp-2	GULP, engulfment adaptor PTB domain containing 1	protein-coding
756	Peak_767	1.04055	0.779185	-0.261369	2.11875	NO	NO	NO	0.311401	0.465286	0.649504	0.959926	0.899607	0.999909	chr1	44739461	44739859	+	0	NA	intron (NM_028450, intron 1 of 10)	intron (NM_028450, intron 1 of 10)	62134	NR_040602	75066	Mm.416932	NR_040602	ENSMUSG00000101701	4930521E06Rik	-	RIKEN cDNA 4930521E06 gene	ncRNA
757	Peak_768	0.29811	0.734406	0.436296	2.6588	NO	NO	NO	0.730988	0.390328	0.442404	0.995754	0.875792	0.999909	chr1	45451068	45451466	+	0	NA	exon (NM_007737, exon 35 of 54)	exon (NM_007737, exon 35 of 54)	82884	NM_009930	12825	Mm.249555	NM_009930	ENSMUSG00000026043	Col3a1	AW550625|Col3a-1|Tsk-2|Tsk2	collagen, type III, alpha 1	protein-coding
758	Peak_769	0.0720502	0.290104	0.218054	5.60195	NO	NO	NO	0.855465	0.463024	0.522166	0.996452	0.898937	0.999909	chr1	45852069	45852467	+	0	NA	promoter-TSS (NM_028599)	promoter-TSS (NM_028599)	-78	NM_028599	73674	Mm.270376	NM_028599	ENSMUSG00000025995	Wdr75	1300003A18Rik|2410118I19Rik|C77608	WD repeat domain 75	protein-coding
759	Peak_770	1.12694	1.37221	0.245277	2.36408	NO	NO	NO	0.281312	0.185474	0.676229	0.959926	0.758553	0.999909	chr1	45882005	45882403	+	0	NA	Intergenic	B3A|SINE|B2	29858	NM_028599	73674	Mm.270376	NM_028599	ENSMUSG00000025995	Wdr75	1300003A18Rik|2410118I19Rik|C77608	WD repeat domain 75	protein-coding
760	Peak_771	-0.661892	-1.27211	-0.610216	2.42432	NO	NO	NO	0.352101	0.0922433	0.287111	0.970571	0.6579	0.999909	chr1	45962095	45962493	+	0	NA	Intergenic	Intergenic	20145	NM_016917	53945	Mm.28756	NM_016917	ENSMUSG00000025993	Slc40a1	Dusg|Fpn1|IREG1|MTP|MTP1|Ol5|Pcm|Slc11a3|Slc39a1	solute carrier family 40 (iron-regulated transporter), member 1	protein-coding
761	Peak_772	-0.0887904	-0.286431	-0.197641	4.70744	NO	NO	NO	0.828805	0.493445	0.548761	0.996452	0.907903	0.999909	chr1	45982574	45982972	+	0	NA	promoter-TSS (NM_016917)	promoter-TSS (NM_016917)	-334	NM_016917	53945	Mm.28756	NM_016917	ENSMUSG00000025993	Slc40a1	Dusg|Fpn1|IREG1|MTP|MTP1|Ol5|Pcm|Slc11a3|Slc39a1	solute carrier family 40 (iron-regulated transporter), member 1	protein-coding
762	Peak_773	-1.15843	-0.731342	0.427086	2.41237	NO	NO	NO	0.130822	0.330822	0.481311	0.934738	0.850491	0.999909	chr1	46043190	46043588	+	0	NA	Intergenic	B4A|SINE|B4	43893	NR_037690	212225	Mm.78540	NM_172504	ENSMUSG00000044457	Stk-ps2	4930509O22|EG212225|Gm4776	serine/threonine kinase 2	pseudo
763	Peak_774	0.206384	-0.0300899	-0.236474	3.9364	NO	NO	NO	0.664578	0.951139	0.47363	0.992129	0.992115	0.999909	chr1	46088438	46088836	+	0	NA	Intergenic	Intergenic	-1355	NR_037691	212225	Mm.78540	NM_172504	ENSMUSG00000044457	Stk-ps2	4930509O22|EG212225|Gm4776	serine/threonine kinase 2	pseudo
764	Peak_775	0.919494	1.03197	0.11248	4.34087	NO	NO	NO	0.0747037	0.0460252	0.742711	0.907935	0.563727	0.999909	chr1	46123565	46123963	+	0	NA	intron (NM_001160386, intron 1 of 65)	intron (NM_001160386, intron 1 of 65)	181	NM_001160386	227058	Mm.296880	NM_001160386	ENSMUSG00000041144	Dnah7b	Dnahc7b|Gm107	dynein, axonemal, heavy chain 7B	protein-coding
765	Peak_776	-0.0314729	0.0537007	0.0851736	3.12682	NO	NO	NO	0.961133	0.934298	0.851194	0.99841	0.990388	0.999909	chr1	46482231	46482629	+	0	NA	promoter-TSS (NM_001310335)	promoter-TSS (NM_001310335)	67	NM_001310335	100101919	Mm.383402	NM_001310335	ENSMUSG00000101337	Dnah7c	Dnahc7c	dynein, axonemal, heavy chain 7C	protein-coding
766	Peak_777	0.0537553	-0.761995	-0.81575	3.07069	NO	NO	NO	0.931862	0.257001	0.0893723	0.997839	0.809382	0.999909	chr1	46854526	46854924	+	0	NA	intron (NM_001310335, intron 63 of 64)	intron (NM_001310335, intron 63 of 64)	55629	NM_172653	227059	Mm.233889	NM_172653	ENSMUSG00000025986	Slc39a10	2900042E17Rik|5430433I10|mKIAA1265	solute carrier family 39 (zinc transporter), member 10	protein-coding
767	Peak_778	-0.22397	0.133534	0.357505	6.47472	NO	NO	NO	0.538513	0.713085	0.287352	0.987912	0.957213	0.999909	chr1	46910113	46910511	+	0	NA	promoter-TSS (NM_172653)	promoter-TSS (NM_172653)	42	NM_172653	227059	Mm.233889	NM_172653	ENSMUSG00000025986	Slc39a10	2900042E17Rik|5430433I10|mKIAA1265	solute carrier family 39 (zinc transporter), member 10	protein-coding
768	Peak_779	0.119512	-0.433784	-0.553296	2.86221	NO	NO	NO	0.865685	0.560244	0.293904	0.996452	0.924698	0.999909	chr1	46942036	46942434	+	0	NA	Intergenic	Intergenic	-31881	NM_172653	227059	Mm.233889	NM_172653	ENSMUSG00000025986	Slc39a10	2900042E17Rik|5430433I10|mKIAA1265	solute carrier family 39 (zinc transporter), member 10	protein-coding
769	Peak_780	1.44601	1.21192	-0.234091	3.61478	NO	NO	NO	0.0563264	0.117412	0.650474	0.895149	0.69162	0.999909	chr1	46944812	46945210	+	0	NA	Intergenic	Intergenic	-34657	NM_172653	227059	Mm.233889	NM_172653	ENSMUSG00000025986	Slc39a10	2900042E17Rik|5430433I10|mKIAA1265	solute carrier family 39 (zinc transporter), member 10	protein-coding
770	Peak_781	0.350303	-1.02476	-1.37506	2.38625	NO	NO	NO	0.675196	0.267851	0.038048	0.993474	0.815912	0.999909	chr1	47025324	47025722	+	0	NA	Intergenic	Intergenic	-115169	NM_172653	227059	Mm.233889	NM_172653	ENSMUSG00000025986	Slc39a10	2900042E17Rik|5430433I10|mKIAA1265	solute carrier family 39 (zinc transporter), member 10	protein-coding
771	Peak_782	0.394573	-0.315007	-0.70958	2.41497	NO	NO	NO	0.737006	0.790396	0.492416	0.995754	0.969464	0.999909	chr1	47147523	47147921	+	0	NA	Intergenic	RMER17B|LTR|ERVK	-237368	NM_172653	227059	Mm.233889	NM_172653	ENSMUSG00000025986	Slc39a10	2900042E17Rik|5430433I10|mKIAA1265	solute carrier family 39 (zinc transporter), member 10	protein-coding
772	Peak_783	0.729606	0.643039	-0.0865667	3.28565	NO	NO	NO	0.269622	0.339859	0.833769	0.959926	0.853885	0.999909	chr1	47220689	47221087	+	0	NA	Intergenic	Intergenic	303081	NR_105768	102466969		NR_105768	ENSMUSG00000098876	Mir6350	Gm27958|mmu-mir-6350	microRNA 6350	ncRNA
773	Peak_784	0.388665	0.456915	0.0682504	2.20329	NO	NO	NO	0.686505	0.635066	0.910337	0.993745	0.942687	0.999909	chr1	47334619	47335017	+	0	NA	Intergenic	Intergenic	189151	NR_105768	102466969		NR_105768	ENSMUSG00000098876	Mir6350	Gm27958|mmu-mir-6350	microRNA 6350	ncRNA
774	Peak_785	0.603163	-0.414869	-1.01803	2.07696	NO	NO	NO	0.52511	0.691963	0.12112	0.98656	0.95374	0.999909	chr1	47335552	47335950	+	0	NA	Intergenic	Intergenic	188218	NR_105768	102466969		NR_105768	ENSMUSG00000098876	Mir6350	Gm27958|mmu-mir-6350	microRNA 6350	ncRNA
775	Peak_786	0.721506	1.24173	0.52022	2.1816	NO	NO	NO	0.511501	0.243896	0.411829	0.985377	0.801822	0.999909	chr1	50595720	50596118	+	0	NA	Intergenic	Intergenic	-388448	NM_019790	56363	Mm.245154	NM_019790	ENSMUSG00000026109	Tmeff2	4832418D20Rik|7630402F16Rik|TR-2	transmembrane protein with EGF-like and two follistatin-like domains 2	protein-coding
776	Peak_787	0.277003	0.126122	-0.150881	3.13458	NO	NO	NO	0.69298	0.860144	0.764845	0.994018	0.978287	0.999909	chr1	50827049	50827447	+	0	NA	Intergenic	Intergenic	-157119	NM_019790	56363	Mm.245154	NM_019790	ENSMUSG00000026109	Tmeff2	4832418D20Rik|7630402F16Rik|TR-2	transmembrane protein with EGF-like and two follistatin-like domains 2	protein-coding
777	Peak_788	0.30709	0.0835634	-0.223526	2.91171	NO	NO	NO	0.670482	0.910075	0.653768	0.992976	0.986203	0.999909	chr1	50954716	50955114	+	0	NA	Intergenic	Intergenic	-29452	NM_019790	56363	Mm.245154	NM_019790	ENSMUSG00000026109	Tmeff2	4832418D20Rik|7630402F16Rik|TR-2	transmembrane protein with EGF-like and two follistatin-like domains 2	protein-coding
778	Peak_789	-0.37431	-0.455593	-0.0812833	5.72372	NO	NO	NO	0.307772	0.217878	0.8053	0.959926	0.783154	0.999909	chr1	50983998	50984396	+	0	NA	promoter-TSS (NM_019790)	promoter-TSS (NM_019790)	-170	NM_019790	56363	Mm.245154	NM_019790	ENSMUSG00000026109	Tmeff2	4832418D20Rik|7630402F16Rik|TR-2	transmembrane protein with EGF-like and two follistatin-like domains 2	protein-coding
779	Peak_790	0.217893	0.193174	-0.0247186	2.07665	NO	NO	NO	0.830748	0.852748	0.971038	0.996452	0.977899	0.999909	chr1	51047577	51047975	+	0	NA	intron (NM_019790, intron 4 of 9)	intron (NM_019790, intron 4 of 9)	63409	NM_019790	56363	Mm.245154	NM_019790	ENSMUSG00000026109	Tmeff2	4832418D20Rik|7630402F16Rik|TR-2	transmembrane protein with EGF-like and two follistatin-like domains 2	protein-coding
780	Peak_791	-0.276078	-0.612727	-0.336648	2.98952	NO	NO	NO	0.70093	0.407115	0.56152	0.994718	0.880708	0.999909	chr1	51133000	51133398	+	0	NA	intron (NM_019790, intron 5 of 9)	intron (NM_019790, intron 5 of 9)	148832	NM_019790	56363	Mm.245154	NM_019790	ENSMUSG00000026109	Tmeff2	4832418D20Rik|7630402F16Rik|TR-2	transmembrane protein with EGF-like and two follistatin-like domains 2	protein-coding
781	Peak_792	0.551681	0.477887	-0.0737934	2.63534	NO	NO	NO	0.514818	0.579879	0.89447	0.985457	0.928879	0.999909	chr1	51188316	51188714	+	0	NA	intron (NM_019790, intron 5 of 9)	intron (NM_019790, intron 5 of 9)	-157455	NM_138741	20324	Mm.398690	NM_138741	ENSMUSG00000045954	Sdpr	-	serum deprivation response	protein-coding
782	Peak_793	-0.485235	-0.574281	-0.0890458	2.37036	NO	NO	NO	0.567307	0.503925	0.893838	0.989871	0.90988	0.999909	chr1	51205476	51205874	+	0	NA	intron (NM_019790, intron 7 of 9)	intron (NM_019790, intron 7 of 9)	-140295	NM_138741	20324	Mm.398690	NM_138741	ENSMUSG00000045954	Sdpr	-	serum deprivation response	protein-coding
783	Peak_794	-0.992914	-1.34113	-0.348211	2.38506	NO	NO	NO	0.178794	0.0787687	0.577869	0.95137	0.638506	0.999909	chr1	51209656	51210054	+	0	NA	intron (NM_019790, intron 7 of 9)	intron (NM_019790, intron 7 of 9)	-136115	NM_138741	20324	Mm.398690	NM_138741	ENSMUSG00000045954	Sdpr	-	serum deprivation response	protein-coding
784	Peak_795	0.696088	0.864065	0.167976	3.91264	NO	NO	NO	0.207011	0.115189	0.628311	0.953494	0.688198	0.999909	chr1	51273432	51273830	+	0	NA	Intergenic	Intergenic	-72339	NM_138741	20324	Mm.398690	NM_138741	ENSMUSG00000045954	Sdpr	-	serum deprivation response	protein-coding
785	Peak_796	1.34676	0.640564	-0.706198	3.34691	NO	NO	NO	0.075184	0.418805	0.179905	0.907935	0.884558	0.999909	chr1	51283565	51283963	+	0	NA	intron (NR_045151, intron 4 of 4)	intron (NR_045151, intron 4 of 4)	-62206	NM_138741	20324	Mm.398690	NM_138741	ENSMUSG00000045954	Sdpr	-	serum deprivation response	protein-coding
786	Peak_797	1.09115	1.23581	0.144656	2.79375	NO	NO	NO	0.209021	0.153509	0.770673	0.953494	0.727856	0.999909	chr1	51324224	51324622	+	0	NA	intron (NR_045151, intron 2 of 4)	intron (NR_045151, intron 2 of 4)	-21547	NM_138741	20324	Mm.398690	NM_138741	ENSMUSG00000045954	Sdpr	-	serum deprivation response	protein-coding
787	Peak_798	1.01978	1.4034	0.38362	3.21521	NO	NO	NO	0.201186	0.0710057	0.429359	0.953494	0.625054	0.999909	chr1	51345705	51346103	+	0	NA	promoter-TSS (NM_138741)	promoter-TSS (NM_138741)	-66	NM_138741	20324	Mm.398690	NM_138741	ENSMUSG00000045954	Sdpr	-	serum deprivation response	protein-coding
788	Peak_799	0.461227	-0.420694	-0.881921	2.83852	NO	NO	NO	0.514506	0.583108	0.0811177	0.985457	0.929392	0.999909	chr1	51390440	51390838	+	0	NA	promoter-TSS (NR_045151)	promoter-TSS (NR_045151)	-16	NR_045151	442821	Mm.118030	NR_045151	ENSMUSG00000101799	9330175M20Rik	-	RIKEN cDNA 9330175M20 gene	ncRNA
789	Peak_800	0.132524	-0.3059	-0.438424	3.37352	NO	NO	NO	0.829003	0.630457	0.345839	0.996452	0.942175	0.999909	chr1	51402604	51403002	+	0	NA	Intergenic	Intergenic	-12180	NR_045151	442821	Mm.118030	NR_045151	ENSMUSG00000101799	9330175M20Rik	-	RIKEN cDNA 9330175M20 gene	ncRNA
790	Peak_801	1.31048	0.629209	-0.681268	2.20362	NO	NO	NO	0.1961	0.564163	0.247411	0.953494	0.925636	0.999909	chr1	51421553	51421951	+	0	NA	Intergenic	Intergenic	-31129	NR_045151	442821	Mm.118030	NR_045151	ENSMUSG00000101799	9330175M20Rik	-	RIKEN cDNA 9330175M20 gene	ncRNA
791	Peak_802	0.977529	1.43623	0.458697	2.35044	NO	NO	NO	0.353349	0.158689	0.426899	0.970571	0.733649	0.999909	chr1	51502862	51503260	+	0	NA	Intergenic	Intergenic	32182	NM_028696	109019	Mm.196290	NM_028696	ENSMUSG00000026107	Nabp1	4930434H03Rik|4930442A21Rik|4930488J04Rik|4933440J18Rik|5830411E10Rik|AI852561|Nbp1|Obfc2a|Ssb2	nucleic acid binding protein 1	protein-coding
792	Peak_803	0.263665	-0.340514	-0.604179	2.94811	NO	NO	NO	0.700862	0.637342	0.22632	0.994718	0.942995	0.999909	chr1	51515954	51516352	+	0	NA	Intergenic	Intergenic	19090	NM_028696	109019	Mm.196290	NM_028696	ENSMUSG00000026107	Nabp1	4930434H03Rik|4930442A21Rik|4930488J04Rik|4933440J18Rik|5830411E10Rik|AI852561|Nbp1|Obfc2a|Ssb2	nucleic acid binding protein 1	protein-coding
793	Peak_804	0.178987	0.387099	0.208112	5.94257	NO	NO	NO	0.662419	0.345682	0.569086	0.992129	0.856872	0.999909	chr1	51534959	51535357	+	0	NA	promoter-TSS (NM_001310549)	promoter-TSS (NM_001310549)	85	NM_028696	109019	Mm.196290	NM_028696	ENSMUSG00000026107	Nabp1	4930434H03Rik|4930442A21Rik|4930488J04Rik|4933440J18Rik|5830411E10Rik|AI852561|Nbp1|Obfc2a|Ssb2	nucleic acid binding protein 1	protein-coding
794	Peak_805	0.462573	0.00420731	-0.458366	3.13275	NO	NO	NO	0.482811	0.995245	0.316932	0.982123	0.999154	0.999909	chr1	51566225	51566623	+	0	NA	Intergenic	PB1D7|SINE|Alu	-31181	NM_001310549	109019	Mm.196290	NM_028696	ENSMUSG00000026107	Nabp1	4930434H03Rik|4930442A21Rik|4930488J04Rik|4933440J18Rik|5830411E10Rik|AI852561|Nbp1|Obfc2a|Ssb2	nucleic acid binding protein 1	protein-coding
795	Peak_806	-0.386374	-0.782564	-0.396191	3.78084	NO	NO	NO	0.433281	0.123864	0.317155	0.977894	0.700238	0.999909	chr1	51587030	51587428	+	0	NA	Intergenic	Intergenic	-51986	NM_001310549	109019	Mm.196290	NM_028696	ENSMUSG00000026107	Nabp1	4930434H03Rik|4930442A21Rik|4930488J04Rik|4933440J18Rik|5830411E10Rik|AI852561|Nbp1|Obfc2a|Ssb2	nucleic acid binding protein 1	protein-coding
796	Peak_807	-0.341326	-0.646629	-0.305302	4.13369	NO	NO	NO	0.521802	0.235501	0.506793	0.986074	0.796882	0.999909	chr1	51588135	51588533	+	0	NA	Intergenic	Intergenic	-53091	NM_001310549	109019	Mm.196290	NM_028696	ENSMUSG00000026107	Nabp1	4930434H03Rik|4930442A21Rik|4930488J04Rik|4933440J18Rik|5830411E10Rik|AI852561|Nbp1|Obfc2a|Ssb2	nucleic acid binding protein 1	protein-coding
797	Peak_808	0.000419479	-0.284526	-0.284945	4.2631	NO	NO	NO	0.999218	0.556266	0.447758	0.999969	0.92364	0.999909	chr1	51623336	51623734	+	0	NA	Intergenic	Intergenic	-88292	NM_001310549	109019	Mm.196290	NM_028696	ENSMUSG00000026107	Nabp1	4930434H03Rik|4930442A21Rik|4930488J04Rik|4933440J18Rik|5830411E10Rik|AI852561|Nbp1|Obfc2a|Ssb2	nucleic acid binding protein 1	protein-coding
798	Peak_809	-0.971361	-2.37494	-1.40358	1.87618	NO	NO	NO	0.304014	0.020699	0.116522	0.959926	0.463595	0.999909	chr1	51640821	51641219	+	0	NA	Intergenic	Intergenic	-105777	NM_001310549	109019	Mm.196290	NM_028696	ENSMUSG00000026107	Nabp1	4930434H03Rik|4930442A21Rik|4930488J04Rik|4933440J18Rik|5830411E10Rik|AI852561|Nbp1|Obfc2a|Ssb2	nucleic acid binding protein 1	protein-coding
799	Peak_810	0.467872	-0.0895021	-0.557374	2.39055	NO	NO	NO	0.613502	0.925796	0.415017	0.99063	0.98873	0.999909	chr1	51648510	51648908	+	0	NA	Intergenic	MIRb|SINE|MIR	-113466	NM_001310549	109019	Mm.196290	NM_028696	ENSMUSG00000026107	Nabp1	4930434H03Rik|4930442A21Rik|4930488J04Rik|4933440J18Rik|5830411E10Rik|AI852561|Nbp1|Obfc2a|Ssb2	nucleic acid binding protein 1	protein-coding
800	Peak_811	0.795089	0.903093	0.108004	3.9407	NO	NO	NO	0.164864	0.11472	0.776492	0.946285	0.687884	0.999909	chr1	51653894	51654292	+	0	NA	Intergenic	Intergenic	-118850	NM_001310549	109019	Mm.196290	NM_028696	ENSMUSG00000026107	Nabp1	4930434H03Rik|4930442A21Rik|4930488J04Rik|4933440J18Rik|5830411E10Rik|AI852561|Nbp1|Obfc2a|Ssb2	nucleic acid binding protein 1	protein-coding
801	Peak_812	0.523863	0.275518	-0.248345	3.06896	NO	NO	NO	0.438542	0.692495	0.569546	0.978196	0.953758	0.999909	chr1	51664357	51664755	+	0	NA	Intergenic	Intergenic	-129313	NM_001310549	109019	Mm.196290	NM_028696	ENSMUSG00000026107	Nabp1	4930434H03Rik|4930442A21Rik|4930488J04Rik|4933440J18Rik|5830411E10Rik|AI852561|Nbp1|Obfc2a|Ssb2	nucleic acid binding protein 1	protein-coding
802	Peak_813	2.77966	2.8367	0.0570362	2.83638	NO	NO	NO	0.0127696	0.0110593	0.905059	0.789931	0.386674	0.999909	chr1	51672342	51672740	+	0	NA	Intergenic	Intergenic	-137298	NM_001310549	109019	Mm.196290	NM_028696	ENSMUSG00000026107	Nabp1	4930434H03Rik|4930442A21Rik|4930488J04Rik|4933440J18Rik|5830411E10Rik|AI852561|Nbp1|Obfc2a|Ssb2	nucleic acid binding protein 1	protein-coding
803	Peak_814	-0.482218	-0.17314	0.309078	2.49423	NO	NO	NO	0.546896	0.826604	0.597916	0.988114	0.974526	0.999909	chr1	51674389	51674787	+	0	NA	Intergenic	Intergenic	-139345	NM_001310549	109019	Mm.196290	NM_028696	ENSMUSG00000026107	Nabp1	4930434H03Rik|4930442A21Rik|4930488J04Rik|4933440J18Rik|5830411E10Rik|AI852561|Nbp1|Obfc2a|Ssb2	nucleic acid binding protein 1	protein-coding
804	Peak_815	0.737835	0.567122	-0.170713	2.37857	NO	NO	NO	0.463166	0.577634	0.805625	0.979861	0.928466	0.999909	chr1	51735295	51735693	+	0	NA	Intergenic	Intergenic	-200251	NM_001310549	109019	Mm.196290	NM_028696	ENSMUSG00000026107	Nabp1	4930434H03Rik|4930442A21Rik|4930488J04Rik|4933440J18Rik|5830411E10Rik|AI852561|Nbp1|Obfc2a|Ssb2	nucleic acid binding protein 1	protein-coding
805	Peak_816	0.734685	0.877417	0.142732	3.17311	NO	NO	NO	0.306519	0.220492	0.744035	0.959926	0.785017	0.999909	chr1	51744606	51745004	+	0	NA	Intergenic	RMER17C|LTR|ERVK	-209562	NM_001310549	109019	Mm.196290	NM_028696	ENSMUSG00000026107	Nabp1	4930434H03Rik|4930442A21Rik|4930488J04Rik|4933440J18Rik|5830411E10Rik|AI852561|Nbp1|Obfc2a|Ssb2	nucleic acid binding protein 1	protein-coding
806	Peak_817	0.85526	0.912449	0.0571893	2.94023	NO	NO	NO	0.279415	0.250274	0.904798	0.959926	0.805551	0.999909	chr1	51754215	51754613	+	0	NA	Intergenic	Intergenic	218408	NM_010863	17912	Mm.3390	NM_010863	ENSMUSG00000018417	Myo1b	AA406997|MIH-L|MMIa	myosin IB	protein-coding
807	Peak_818	-0.358027	-0.511222	-0.153194	3.34077	NO	NO	NO	0.522208	0.371346	0.713657	0.986158	0.867046	0.999909	chr1	51871737	51872135	+	0	NA	intron (NM_010863, intron 6 of 29)	L2|LINE|L2	100886	NM_010863	17912	Mm.3390	NM_010863	ENSMUSG00000018417	Myo1b	AA406997|MIH-L|MMIa	myosin IB	protein-coding
808	Peak_819	0.656597	0.458739	-0.197858	2.94741	NO	NO	NO	0.410749	0.570725	0.723828	0.976709	0.927084	0.999909	chr1	51892451	51892849	+	0	NA	intron (NM_010863, intron 3 of 29)	intron (NM_010863, intron 3 of 29)	80172	NM_010863	17912	Mm.3390	NM_010863	ENSMUSG00000018417	Myo1b	AA406997|MIH-L|MMIa	myosin IB	protein-coding
809	Peak_820	1.34294	1.57793	0.23499	2.55524	NO	NO	NO	0.198557	0.128056	0.694635	0.953494	0.704941	0.999909	chr1	51929808	51930206	+	0	NA	intron (NM_010863, intron 2 of 29)	intron (NM_010863, intron 2 of 29)	42815	NM_010863	17912	Mm.3390	NM_010863	ENSMUSG00000018417	Myo1b	AA406997|MIH-L|MMIa	myosin IB	protein-coding
810	Peak_821	-0.496115	-0.446404	0.049711	5.11584	NO	NO	NO	0.188227	0.239103	0.877479	0.952873	0.798533	0.999909	chr1	51972235	51972633	+	0	NA	intron (NM_010863, intron 1 of 29)	CpG	388	NM_010863	17912	Mm.3390	NM_010863	ENSMUSG00000018417	Myo1b	AA406997|MIH-L|MMIa	myosin IB	protein-coding
811	Peak_822	-0.0586707	-0.189663	-0.130992	2.81589	NO	NO	NO	0.93875	0.80718	0.826429	0.997839	0.972121	0.999909	chr1	52001586	52001984	+	0	NA	Intergenic	Intergenic	-28963	NM_001290982	17912	Mm.3390	NM_010863	ENSMUSG00000018417	Myo1b	AA406997|MIH-L|MMIa	myosin IB	protein-coding
812	Peak_823	0.579058	0.636136	0.0570776	4.65459	NO	NO	NO	0.285195	0.242202	0.896039	0.959926	0.800995	0.999909	chr1	52053786	52054184	+	0	NA	intron (NM_001308266, intron 2 of 24)	intron (NM_001308266, intron 2 of 24)	9993	NM_001308266	20849	Mm.1550	NM_011487	ENSMUSG00000062939	Stat4	-	signal transducer and activator of transcription 4	protein-coding
813	Peak_824	0.789721	0.124409	-0.665312	3.34294	NO	NO	NO	0.195208	0.848739	0.0942623	0.953494	0.977494	0.999909	chr1	52065436	52065834	+	0	NA	intron (NM_011487, intron 1 of 23)	intron (NM_011487, intron 1 of 23)	551	NM_011487	20849	Mm.1550	NM_011487	ENSMUSG00000062939	Stat4	-	signal transducer and activator of transcription 4	protein-coding
814	Peak_825	0.276967	0.0835073	-0.193459	3.41568	NO	NO	NO	0.633316	0.888841	0.622281	0.991156	0.983834	0.999909	chr1	52096076	52096474	+	0	NA	intron (NM_001308266, intron 4 of 24)	intron (NM_001308266, intron 4 of 24)	31191	NM_011487	20849	Mm.1550	NM_011487	ENSMUSG00000062939	Stat4	-	signal transducer and activator of transcription 4	protein-coding
815	Peak_826	0.508605	1.44981	0.941206	2.19033	NO	NO	NO	0.64581	0.157194	0.12267	0.992129	0.731816	0.999909	chr1	52155686	52156084	+	0	NA	intron (NM_001308266, intron 17 of 24)	intron (NM_001308266, intron 17 of 24)	-20397	NM_009283	20846	Mm.277406	NM_009283	ENSMUSG00000026104	Stat1	2010005J02Rik|AA408197	signal transducer and activator of transcription 1	protein-coding
816	Peak_827	0.812273	1.09042	0.278145	4.6217	NO	NO	NO	0.103299	0.0277942	0.435059	0.918065	0.500964	0.999909	chr1	52170431	52170829	+	0	NA	Intergenic	CpG	-5652	NM_009283	20846	Mm.277406	NM_009283	ENSMUSG00000026104	Stat1	2010005J02Rik|AA408197	signal transducer and activator of transcription 1	protein-coding
817	Peak_828	0.317019	0.539057	0.222037	4.7566	NO	NO	NO	0.444991	0.191987	0.457144	0.978345	0.764787	0.999909	chr1	52176208	52176606	+	0	NA	promoter-TSS (NM_001205313)	promoter-TSS (NM_001205313)	-59	NM_001205313	20846	Mm.277406	NM_009283	ENSMUSG00000026104	Stat1	2010005J02Rik|AA408197	signal transducer and activator of transcription 1	protein-coding
818	Peak_829	-0.340902	-0.453803	-0.112901	3.56926	NO	NO	NO	0.49624	0.375528	0.754966	0.983805	0.870124	0.999909	chr1	52203450	52203848	+	0	NA	intron (NM_001205313, intron 15 of 24)	intron (NM_001205313, intron 15 of 24)	27183	NM_001205313	20846	Mm.277406	NM_009283	ENSMUSG00000026104	Stat1	2010005J02Rik|AA408197	signal transducer and activator of transcription 1	protein-coding
819	Peak_830	0.550987	0.978364	0.427377	1.9918	NO	NO	NO	0.608518	0.35002	0.466381	0.99063	0.858489	0.999909	chr1	52265089	52265487	+	0	NA	intron (NM_001113383, intron 6 of 14)	intron (NM_001113383, intron 6 of 14)	24788	NM_001081081	14660	Mm.398608	NM_001081081	ENSMUSG00000026103	Gls	6330442B14|AI314027|B230365M23Rik	glutaminase	protein-coding
820	Peak_831	-0.157635	0.0464669	0.204102	5.5501	NO	NO	NO	0.656506	0.895486	0.49368	0.992129	0.984215	0.999909	chr1	52289588	52289986	+	0	NA	exon (NM_001081081, exon 1 of 18)	exon (NM_001081081, exon 1 of 18)	289	NM_001081081	14660	Mm.398608	NM_001081081	ENSMUSG00000026103	Gls	6330442B14|AI314027|B230365M23Rik	glutaminase	protein-coding
821	Peak_832	0.218549	-0.0379073	-0.256456	4.01303	NO	NO	NO	0.737822	0.954503	0.642941	0.995754	0.992317	0.999909	chr1	52316268	52316666	+	0	NA	Intergenic	Intergenic	-26391	NM_001113383	14660	Mm.398608	NM_001081081	ENSMUSG00000026103	Gls	6330442B14|AI314027|B230365M23Rik	glutaminase	protein-coding
822	Peak_833	-0.182072	-0.0810464	0.101025	2.86073	NO	NO	NO	0.804624	0.912645	0.85183	0.996452	0.986851	0.999909	chr1	52327263	52327661	+	0	NA	Intergenic	CR1_Mam|LINE|CR1	-37386	NM_001113383	14660	Mm.398608	NM_001081081	ENSMUSG00000026103	Gls	6330442B14|AI314027|B230365M23Rik	glutaminase	protein-coding
823	Peak_834	-0.760961	-0.945593	-0.184632	2.90038	NO	NO	NO	0.223618	0.14101	0.709861	0.955322	0.715892	0.999909	chr1	52338238	52338636	+	0	NA	Intergenic	Intergenic	-48361	NM_001113383	14660	Mm.398608	NM_001081081	ENSMUSG00000026103	Gls	6330442B14|AI314027|B230365M23Rik	glutaminase	protein-coding
824	Peak_835	0.433651	0.249762	-0.183889	3.5392	NO	NO	NO	0.489745	0.697559	0.68837	0.983089	0.954478	0.999909	chr1	52362553	52362951	+	0	NA	Intergenic	Intergenic	-72676	NM_001113383	14660	Mm.398608	NM_001081081	ENSMUSG00000026103	Gls	6330442B14|AI314027|B230365M23Rik	glutaminase	protein-coding
825	Peak_836	-0.462275	-0.549558	-0.0872829	3.8263	NO	NO	NO	0.305211	0.233265	0.791738	0.959926	0.79479	0.999909	chr1	52488892	52489290	+	0	NA	Intergenic	RMER1B|Other|Other	68201	NM_008667	17936	Mm.25903	NM_008667	ENSMUSG00000002881	Nab1	-	Ngfi-A binding protein 1	protein-coding
826	Peak_837	-0.625352	0.0805395	0.705892	4.60161	NO	NO	NO	0.117196	0.835102	0.0182053	0.925867	0.976258	0.999909	chr1	52557003	52557401	+	0	NA	promoter-TSS (NM_008667)	promoter-TSS (NM_008667)	90	NM_008667	17936	Mm.25903	NM_008667	ENSMUSG00000002881	Nab1	-	Ngfi-A binding protein 1	protein-coding
827	Peak_838	2.0557	2.07572	0.020017	2.23241	NO	NO	NO	0.110035	0.109864	0.976515	0.921787	0.682206	0.999909	chr1	52622554	52622952	+	0	NA	Intergenic	Intergenic	-64796	NR_024590	227094	Mm.83541	NM_172654	ENSMUSG00000043015	Nemp2	5330401P04Rik|9830163O08|Tmem194b	nuclear envelope integral membrane protein 2	protein-coding
828	Peak_839	0.217528	0.288847	0.0713187	4.85613	NO	NO	NO	0.611686	0.502711	0.832869	0.99063	0.909767	0.999909	chr1	52687608	52688006	+	0	NA	intron (NM_001142647, intron 1 of 8)	intron (NM_001142647, intron 1 of 8)	258	NM_001142647	227094	Mm.83541	NM_172654	ENSMUSG00000043015	Nemp2	5330401P04Rik|9830163O08|Tmem194b	nuclear envelope integral membrane protein 2	protein-coding
829	Peak_840	1.08322	1.19309	0.109869	3.67527	NO	NO	NO	0.0976372	0.0678572	0.786741	0.914628	0.620294	0.999909	chr1	52705092	52705490	+	0	NA	intron (NM_001142647, intron 7 of 8)	intron (NM_001142647, intron 7 of 8)	17742	NM_001142647	227094	Mm.83541	NM_172654	ENSMUSG00000043015	Nemp2	5330401P04Rik|9830163O08|Tmem194b	nuclear envelope integral membrane protein 2	protein-coding
830	Peak_841	0.244791	1.07588	0.831092	2.42391	NO	NO	NO	0.801316	0.241076	0.161165	0.996452	0.80016	0.999909	chr1	52709645	52710043	+	0	NA	Intergenic	Intergenic	22295	NM_001142647	227094	Mm.83541	NM_172654	ENSMUSG00000043015	Nemp2	5330401P04Rik|9830163O08|Tmem194b	nuclear envelope integral membrane protein 2	protein-coding
831	Peak_842	1.8441	2.08898	0.24488	2.98517	NO	NO	NO	0.075665	0.0426315	0.690854	0.907935	0.553051	0.999909	chr1	52733404	52733802	+	0	NA	intron (NM_178081, intron 2 of 5)	intron (NM_178081, intron 2 of 5)	46054	NM_001142647	227094	Mm.83541	NM_172654	ENSMUSG00000043015	Nemp2	5330401P04Rik|9830163O08|Tmem194b	nuclear envelope integral membrane protein 2	protein-coding
832	Peak_843	0.189133	0.651828	0.462695	3.28702	NO	NO	NO	0.794656	0.357909	0.374915	0.996452	0.861014	0.999909	chr1	52760289	52760687	+	0	NA	intron (NM_178081, intron 2 of 5)	L1MEc|LINE|L1	23674	NM_178081	98682	Mm.491173	NM_133829	ENSMUSG00000041439	Mfsd6	2210010L05Rik|9630025I22Rik|AI836200|AW212394|MMR2	major facilitator superfamily domain containing 6	protein-coding
833	Peak_844	0.101842	0.0345655	-0.0672762	4.00483	NO	NO	NO	0.840993	0.946663	0.859515	0.996452	0.992115	0.999909	chr1	52775131	52775529	+	0	NA	intron (NM_178081, intron 1 of 5)	intron (NM_178081, intron 1 of 5)	8832	NM_178081	98682	Mm.491173	NM_133829	ENSMUSG00000041439	Mfsd6	2210010L05Rik|9630025I22Rik|AI836200|AW212394|MMR2	major facilitator superfamily domain containing 6	protein-coding
834	Peak_845	-0.036178	-0.184669	-0.148491	5.24747	NO	NO	NO	0.924388	0.631668	0.643949	0.997839	0.942413	0.999909	chr1	52783707	52784105	+	0	NA	5' UTR (NM_133829, exon 1 of 7)	5' UTR (NM_133829, exon 1 of 7)	256	NM_178081	98682	Mm.491173	NM_133829	ENSMUSG00000041439	Mfsd6	2210010L05Rik|9630025I22Rik|AI836200|AW212394|MMR2	major facilitator superfamily domain containing 6	protein-coding
835	Peak_846	0.307442	0.491605	0.184164	4.8186	NO	NO	NO	0.458436	0.235142	0.544994	0.979464	0.796321	0.999909	chr1	52874140	52874538	+	0	NA	5' UTR (NM_008384, exon 1 of 6)	5' UTR (NM_008384, exon 1 of 6)	193	NM_008384	16329	Mm.917	NM_008384	ENSMUSG00000026102	Inpp1	2300002C06Rik|AV137389	inositol polyphosphate-1-phosphatase	protein-coding
836	Peak_847	0.216296	0.459308	0.243013	6.27353	NO	NO	NO	0.589251	0.251671	0.503177	0.990149	0.807119	0.999909	chr1	52901679	52902077	+	0	NA	promoter-TSS (NM_146108)	promoter-TSS (NM_146108)	-4	NM_146108	227095	Mm.222063	NM_146108	ENSMUSG00000041426	Hibch	2610509I15Rik|HIBYL-COA-H	3-hydroxyisobutyryl-Coenzyme A hydrolase	protein-coding
837	Peak_848	0.0671776	-0.0829397	-0.150117	4.70689	NO	NO	NO	0.864133	0.835296	0.61559	0.996452	0.976291	0.999909	chr1	53009719	53010117	+	0	NA	promoter-TSS (NM_144953)	promoter-TSS (NM_144953)	-234	NM_144953	67080	Mm.236287	NM_144953	ENSMUSG00000043629	1700019D03Rik	2410136C24Rik|AA410151|smAKAP	RIKEN cDNA 1700019D03 gene	protein-coding
838	Peak_849	2.24155	2.04874	-0.192808	2.24347	NO	NO	NO	0.101466	0.13906	0.808529	0.917104	0.714189	0.999909	chr1	53075966	53076364	+	0	NA	Intergenic	Intergenic	-42319	NM_010834	17700	Mm.3514	NM_010834	ENSMUSG00000026100	Mstn	Cmpt|Gdf8	myostatin	protein-coding
839	Peak_850	0.635845	0.592525	-0.04332	2.69751	NO	NO	NO	0.47945	0.511823	0.945645	0.981649	0.91158	0.999909	chr1	53095101	53095499	+	0	NA	Intergenic	Intergenic	-23184	NM_010834	17700	Mm.3514	NM_010834	ENSMUSG00000026100	Mstn	Cmpt|Gdf8	myostatin	protein-coding
840	Peak_851	-0.442634	-0.698538	-0.255904	3.10727	NO	NO	NO	0.466256	0.262268	0.588451	0.97997	0.812167	0.999909	chr1	53117325	53117723	+	0	NA	promoter-TSS (NM_010834)	promoter-TSS (NM_010834)	-960	NM_010834	17700	Mm.3514	NM_010834	ENSMUSG00000026100	Mstn	Cmpt|Gdf8	myostatin	protein-coding
841	Peak_852	0.437819	-0.363895	-0.801714	3.05729	NO	NO	NO	0.535308	0.627422	0.131903	0.987834	0.941608	0.999909	chr1	53251546	53251944	+	0	NA	intron (NM_153556, intron 11 of 12)	intron (NM_153556, intron 11 of 12)	-7284	NM_027070	69397	Mm.307084	NM_027070	ENSMUSG00000060715	1700019A02Rik	-	RIKEN cDNA 1700019A02 gene	protein-coding
842	Peak_853	0.0638575	0.166043	0.102185	6.49728	NO	NO	NO	0.86533	0.659805	0.768943	0.996452	0.948185	0.999909	chr1	53353721	53354119	+	0	NA	promoter-TSS (NM_153556)	promoter-TSS (NM_153556)	-19	NM_145517	227102	Mm.212846	NM_145517	ENSMUSG00000026097	Ormdl1	C730042F17Rik	ORM1-like 1 (S. cerevisiae)	protein-coding
843	Peak_854	0.604823	0.628805	0.0239817	4.45263	NO	NO	NO	0.180922	0.167784	0.937493	0.952873	0.743682	0.999909	chr1	53370296	53370694	+	0	NA	promoter-TSS (NM_001285839)	promoter-TSS (NM_001285839)	27	NR_104360	72085	Mm.482256	NM_028091	ENSMUSG00000026096	Osgepl1	2610001M19Rik|AA416452	O-sialoglycoprotein endopeptidase-like 1	protein-coding
844	Peak_855	0.995036	1.29586	0.300819	5.41375	NO	UP	NO	0.022775	0.00290544	0.368597	0.826779	0.236949	0.999909	chr1	53409238	53409636	+	0	NA	5' UTR (NM_001290984, exon 1 of 6)	5' UTR (NM_001290984, exon 1 of 6)	159	NM_001290984	70396	Mm.285783	NM_133728	ENSMUSG00000026095	Asnsd1	2210409M21Rik	asparagine synthetase domain containing 1	protein-coding
845	Peak_856	1.16218	0.930783	-0.231396	3.06828	NO	NO	NO	0.126281	0.234921	0.609675	0.933043	0.796021	0.999909	chr1	53450976	53451374	+	0	NA	Intergenic	RLTR9D|LTR|ERVK	-41579	NM_133728	70396	Mm.285783	NM_133728	ENSMUSG00000026095	Asnsd1	2210409M21Rik	asparagine synthetase domain containing 1	protein-coding
846	Peak_857	-0.245069	-0.726877	-0.481807	2.24705	NO	NO	NO	0.792372	0.452395	0.514504	0.996452	0.89669	0.999909	chr1	53462579	53462977	+	0	NA	intron (NM_001252070, intron 64 of 65)	intron (NM_001252070, intron 64 of 65)	-53182	NM_133728	70396	Mm.285783	NM_133728	ENSMUSG00000026095	Asnsd1	2210409M21Rik	asparagine synthetase domain containing 1	protein-coding
847	Peak_858	0.112939	-0.130298	-0.243237	4.05217	NO	NO	NO	0.807125	0.783474	0.46431	0.996452	0.968623	0.999909	chr1	53763423	53763821	+	0	NA	promoter-TSS (NM_001252070)	promoter-TSS (NM_001252070)	6	NM_001252070	627872	Mm.184692	NM_001252070	ENSMUSG00000096141	Dnah7a	Dnahc7|Dnahc7a|Gm992	dynein, axonemal, heavy chain 7A	protein-coding
848	Peak_859	-0.435677	-0.0208104	0.414867	5.09759	NO	NO	NO	0.277228	0.958374	0.2185	0.959926	0.99341	0.999909	chr1	53841542	53841940	+	0	NA	intron (NM_133810, intron 1 of 7)	CpG	318	NM_133810	98267	Mm.25559	NM_133810	ENSMUSG00000026094	Stk17b	3110009A03Rik|AI120141|Drak2	serine/threonine kinase 17b (apoptosis-inducing)	protein-coding
849	Peak_860	-0.521171	-0.526288	-0.00511776	2.34335	NO	NO	NO	0.505417	0.507357	0.99304	0.984684	0.91129	0.999909	chr1	53866161	53866559	+	0	NA	3' UTR (NM_001001883, exon 29 of 29)	3' UTR (NM_001001883, exon 29 of 29)	-24301	NM_133810	98267	Mm.25559	NM_133810	ENSMUSG00000026094	Stk17b	3110009A03Rik|AI120141|Drak2	serine/threonine kinase 17b (apoptosis-inducing)	protein-coding
850	Peak_861	0.527039	0.259531	-0.267508	2.80717	NO	NO	NO	0.492384	0.742856	0.606447	0.983526	0.962907	0.999909	chr1	53880609	53881007	+	0	NA	intron (NM_001001883, intron 28 of 28)	intron (NM_001001883, intron 28 of 28)	-25460	NR_106149	102465783		NR_106149	ENSMUSG00000098443	Mir7681	Gm27806|mmu-mir-7681	microRNA 7681	ncRNA
851	Peak_862	2.22836	2.63421	0.405849	2.49986	NO	NO	NO	0.0721462	0.0275781	0.490225	0.907935	0.499658	0.999909	chr1	53902684	53903082	+	0	NA	intron (NM_001001883, intron 21 of 28)	intron (NM_001001883, intron 21 of 28)	-3385	NR_106149	102465783		NR_106149	ENSMUSG00000098443	Mir7681	Gm27806|mmu-mir-7681	microRNA 7681	ncRNA
852	Peak_863	0.251428	0.612772	0.361344	2.85655	NO	NO	NO	0.762913	0.451635	0.535839	0.996452	0.896093	0.999909	chr1	53968661	53969059	+	0	NA	intron (NM_001001883, intron 13 of 28)	intron (NM_001001883, intron 13 of 28)	62592	NR_106149	102465783		NR_106149	ENSMUSG00000098443	Mir7681	Gm27806|mmu-mir-7681	microRNA 7681	ncRNA
853	Peak_864	-0.40434	-0.202615	0.201725	2.70205	NO	NO	NO	0.597898	0.791292	0.728604	0.99063	0.969464	0.999909	chr1	54103778	54104176	+	0	NA	intron (NM_001001883, intron 1 of 28)	intron (NM_001001883, intron 1 of 28)	147901	NM_001001883	329152	Mm.132150	NM_172655	ENSMUSG00000042807	Hecw2	A730039N16Rik|D030049F17Rik|Gm971|Nedl2|mKIAA1301	HECT, C2 and WW domain containing E3 ubiquitin protein ligase 2	protein-coding
854	Peak_865	0.708533	1.20714	0.498606	2.14506	NO	NO	NO	0.507042	0.2429	0.392339	0.984684	0.801502	0.999909	chr1	54106642	54107040	+	0	NA	intron (NM_001001883, intron 1 of 28)	intron (NM_001001883, intron 1 of 28)	145037	NM_001001883	329152	Mm.132150	NM_172655	ENSMUSG00000042807	Hecw2	A730039N16Rik|D030049F17Rik|Gm971|Nedl2|mKIAA1301	HECT, C2 and WW domain containing E3 ubiquitin protein ligase 2	protein-coding
855	Peak_866	0.901511	1.11389	0.212375	3.326	NO	NO	NO	0.210762	0.119846	0.632694	0.953494	0.696111	0.999909	chr1	54166131	54166529	+	0	NA	intron (NM_001001883, intron 1 of 28)	intron (NM_001001883, intron 1 of 28)	85548	NM_001001883	329152	Mm.132150	NM_172655	ENSMUSG00000042807	Hecw2	A730039N16Rik|D030049F17Rik|Gm971|Nedl2|mKIAA1301	HECT, C2 and WW domain containing E3 ubiquitin protein ligase 2	protein-coding
856	Peak_867	-0.0499073	0.106858	0.156765	2.52169	NO	NO	NO	0.952041	0.897795	0.79032	0.997839	0.984438	0.999909	chr1	54176651	54177049	+	0	NA	intron (NM_001001883, intron 1 of 28)	intron (NM_001001883, intron 1 of 28)	75028	NM_001001883	329152	Mm.132150	NM_172655	ENSMUSG00000042807	Hecw2	A730039N16Rik|D030049F17Rik|Gm971|Nedl2|mKIAA1301	HECT, C2 and WW domain containing E3 ubiquitin protein ligase 2	protein-coding
857	Peak_868	-0.21345	-0.573393	-0.359943	2.82909	NO	NO	NO	0.755626	0.420349	0.488169	0.996452	0.884826	0.999909	chr1	54243380	54243778	+	0	NA	intron (NM_001001883, intron 1 of 28)	intron (NM_001001883, intron 1 of 28)	8299	NM_001001883	329152	Mm.132150	NM_172655	ENSMUSG00000042807	Hecw2	A730039N16Rik|D030049F17Rik|Gm971|Nedl2|mKIAA1301	HECT, C2 and WW domain containing E3 ubiquitin protein ligase 2	protein-coding
858	Peak_869	-0.430024	-0.599213	-0.169188	4.21489	NO	NO	NO	0.441913	0.29149	0.730544	0.978345	0.828846	0.999909	chr1	54250167	54250565	+	0	NA	intron (NM_001001883, intron 1 of 28)	intron (NM_001001883, intron 1 of 28)	1512	NM_001001883	329152	Mm.132150	NM_172655	ENSMUSG00000042807	Hecw2	A730039N16Rik|D030049F17Rik|Gm971|Nedl2|mKIAA1301	HECT, C2 and WW domain containing E3 ubiquitin protein ligase 2	protein-coding
859	Peak_870	0.0460928	0.295106	0.249013	4.95477	NO	NO	NO	0.904998	0.44267	0.395511	0.997599	0.892059	0.999909	chr1	54251263	54251661	+	0	NA	intron (NM_001001883, intron 1 of 28)	CpG	416	NM_001001883	329152	Mm.132150	NM_172655	ENSMUSG00000042807	Hecw2	A730039N16Rik|D030049F17Rik|Gm971|Nedl2|mKIAA1301	HECT, C2 and WW domain containing E3 ubiquitin protein ligase 2	protein-coding
860	Peak_871	0.141849	0.304167	0.162318	5.77944	NO	NO	NO	0.73272	0.464754	0.65916	0.995754	0.899485	0.999909	chr1	54307411	54307809	+	0	NA	promoter-TSS (NM_030025)	promoter-TSS (NM_030025)	83	NM_030025	78016	Mm.67455	NM_030025	ENSMUSG00000025983	Ccdc150	4930511H11Rik	coiled-coil domain containing 150	protein-coding
861	Peak_872	2.02238	2.28865	0.266265	2.31237	NO	NO	NO	0.120966	0.0763781	0.693099	0.930947	0.634165	0.999909	chr1	54345069	54345467	+	0	NA	intron (NM_030025, intron 9 of 27)	Lx8|LINE|L1	37741	NM_030025	78016	Mm.67455	NM_030025	ENSMUSG00000025983	Ccdc150	4930511H11Rik	coiled-coil domain containing 150	protein-coding
862	Peak_873	0.56636	0.770239	0.203879	3.48186	NO	NO	NO	0.353129	0.203028	0.578134	0.970571	0.773828	0.999909	chr1	54434356	54434754	+	0	NA	Intergenic	Intergenic	61315	NM_001033194	98488	Mm.25856	NM_001033194	ENSMUSG00000041303	Gtf3c3	TF3C-gamma|TFIIIC102	general transcription factor IIIC, polypeptide 3	protein-coding
863	Peak_874	-0.00511967	0.200965	0.206084	4.28819	NO	NO	NO	0.990924	0.654274	0.524869	0.999533	0.946739	0.999909	chr1	54495519	54495917	+	0	NA	exon (NM_001033194, exon 1 of 18)	exon (NM_001033194, exon 1 of 18)	152	NM_001033194	98488	Mm.25856	NM_001033194	ENSMUSG00000041303	Gtf3c3	TF3C-gamma|TFIIIC102	general transcription factor IIIC, polypeptide 3	protein-coding
864	Peak_875	-0.132589	0.274098	0.406688	5.54006	NO	NO	NO	0.738756	0.488782	0.236898	0.995754	0.907241	0.999909	chr1	54614241	54614639	+	0	NA	promoter-TSS (NM_001163314)	promoter-TSS (NM_001163314)	88	NM_001163314	241062	Mm.103539	NM_175508	ENSMUSG00000073678	Pgap1	5033403E17Rik|9030223K07Rik|A530084K22|D230012E17Rik|oto	post-GPI attachment to proteins 1	protein-coding
865	Peak_876	0.468314	0.45952	-0.00879439	3.1174	NO	NO	NO	0.491936	0.505595	0.983695	0.983502	0.910434	0.999909	chr1	54642231	54642629	+	0	NA	Intergenic	L1MB3|LINE|L1	-27902	NM_001163314	241062	Mm.103539	NM_175508	ENSMUSG00000073678	Pgap1	5033403E17Rik|9030223K07Rik|A530084K22|D230012E17Rik|oto	post-GPI attachment to proteins 1	protein-coding
866	Peak_877	1.12258	1.01922	-0.103364	2.7691	NO	NO	NO	0.224737	0.279117	0.859733	0.955322	0.823294	0.999909	chr1	54715457	54715855	+	0	NA	intron (NM_001081433, intron 22 of 27)	intron (NM_001081433, intron 22 of 27)	-101128	NM_001163314	241062	Mm.103539	NM_175508	ENSMUSG00000073678	Pgap1	5033403E17Rik|9030223K07Rik|A530084K22|D230012E17Rik|oto	post-GPI attachment to proteins 1	protein-coding
867	Peak_878	-0.543281	0.0384226	0.581703	2.76903	NO	NO	NO	0.458817	0.956947	0.264527	0.979566	0.992921	0.999909	chr1	54722802	54723200	+	0	NA	intron (NM_001081433, intron 18 of 27)	intron (NM_001081433, intron 18 of 27)	-108473	NM_001163314	241062	Mm.103539	NM_175508	ENSMUSG00000073678	Pgap1	5033403E17Rik|9030223K07Rik|A530084K22|D230012E17Rik|oto	post-GPI attachment to proteins 1	protein-coding
868	Peak_879	0.639324	1.50974	0.870419	2.76786	NO	NO	NO	0.48207	0.0761179	0.0897937	0.982019	0.63383	0.999909	chr1	54770293	54770691	+	0	NA	intron (NM_001081433, intron 16 of 27)	intron (NM_001081433, intron 16 of 27)	-155964	NM_001163314	241062	Mm.103539	NM_175508	ENSMUSG00000073678	Pgap1	5033403E17Rik|9030223K07Rik|A530084K22|D230012E17Rik|oto	post-GPI attachment to proteins 1	protein-coding
869	Peak_880	1.03382	0.885186	-0.148631	3.90764	NO	NO	NO	0.0791699	0.14007	0.70059	0.911403	0.715126	0.999909	chr1	54848254	54848652	+	0	NA	intron (NM_001081433, intron 3 of 27)	intron (NM_001081433, intron 3 of 27)	134778	NM_001081433	329154	Mm.397910	NM_001081433	ENSMUSG00000052331	Ankrd44	4930444A19Rik|A130096K20|E130014H08Rik|PP6-ARS-B	ankyrin repeat domain 44	protein-coding
870	Peak_881	2.28529	2.32519	0.0399029	3.77219	UP	UP	NO	0.00181743	0.0015362	0.911748	0.656174	0.185686	0.999909	chr1	54883636	54884034	+	0	NA	intron (NM_001081433, intron 2 of 27)	intron (NM_001081433, intron 2 of 27)	99396	NM_001081433	329154	Mm.397910	NM_001081433	ENSMUSG00000052331	Ankrd44	4930444A19Rik|A130096K20|E130014H08Rik|PP6-ARS-B	ankyrin repeat domain 44	protein-coding
871	Peak_882	-0.660098	0.0819723	0.74207	2.54723	NO	NO	NO	0.40176	0.91364	0.177396	0.975982	0.987109	0.999909	chr1	54889620	54890018	+	0	NA	intron (NM_001081433, intron 1 of 27)	intron (NM_001081433, intron 1 of 27)	93412	NM_001081433	329154	Mm.397910	NM_001081433	ENSMUSG00000052331	Ankrd44	4930444A19Rik|A130096K20|E130014H08Rik|PP6-ARS-B	ankyrin repeat domain 44	protein-coding
872	Peak_883	-0.373728	-1.07474	-0.70101	2.44423	NO	NO	NO	0.630926	0.192498	0.267258	0.991112	0.765084	0.999909	chr1	54895123	54895521	+	0	NA	intron (NM_001081433, intron 1 of 27)	intron (NM_001081433, intron 1 of 27)	87909	NM_001081433	329154	Mm.397910	NM_001081433	ENSMUSG00000052331	Ankrd44	4930444A19Rik|A130096K20|E130014H08Rik|PP6-ARS-B	ankyrin repeat domain 44	protein-coding
873	Peak_884	0.369995	0.451033	0.0810381	4.10017	NO	NO	NO	0.554469	0.474299	0.873401	0.988645	0.90236	0.999909	chr1	54924204	54924602	+	0	NA	intron (NM_001081433, intron 1 of 27)	intron (NM_001081433, intron 1 of 27)	58828	NM_001081433	329154	Mm.397910	NM_001081433	ENSMUSG00000052331	Ankrd44	4930444A19Rik|A130096K20|E130014H08Rik|PP6-ARS-B	ankyrin repeat domain 44	protein-coding
874	Peak_886	1.43935	1.20684	-0.232511	2.43057	NO	NO	NO	0.16495	0.255527	0.701725	0.946285	0.808809	0.999909	chr1	54936394	54936792	+	0	NA	intron (NM_001081433, intron 1 of 27)	intron (NM_001081433, intron 1 of 27)	46638	NM_001081433	329154	Mm.397910	NM_001081433	ENSMUSG00000052331	Ankrd44	4930444A19Rik|A130096K20|E130014H08Rik|PP6-ARS-B	ankyrin repeat domain 44	protein-coding
875	Peak_887	0.166763	-0.388641	-0.555403	3.02173	NO	NO	NO	0.819834	0.605186	0.339697	0.996452	0.935041	0.999909	chr1	54957924	54958322	+	0	NA	intron (NM_001081433, intron 1 of 27)	intron (NM_001081433, intron 1 of 27)	25108	NM_001081433	329154	Mm.397910	NM_001081433	ENSMUSG00000052331	Ankrd44	4930444A19Rik|A130096K20|E130014H08Rik|PP6-ARS-B	ankyrin repeat domain 44	protein-coding
876	Peak_888	1.96246	2.16491	0.202451	3.05576	NO	NO	NO	0.0322647	0.0166659	0.649829	0.851723	0.437604	0.999909	chr1	54963820	54964218	+	0	NA	intron (NM_001081433, intron 1 of 27)	intron (NM_001081433, intron 1 of 27)	19212	NM_001081433	329154	Mm.397910	NM_001081433	ENSMUSG00000052331	Ankrd44	4930444A19Rik|A130096K20|E130014H08Rik|PP6-ARS-B	ankyrin repeat domain 44	protein-coding
877	Peak_889	0.23265	0.42219	0.18954	5.65022	NO	NO	NO	0.549638	0.277887	0.565563	0.98839	0.822865	0.999909	chr1	54982859	54983257	+	0	NA	5' UTR (NM_001081433, exon 1 of 28)	5' UTR (NM_001081433, exon 1 of 28)	173	NM_001081433	329154	Mm.397910	NM_001081433	ENSMUSG00000052331	Ankrd44	4930444A19Rik|A130096K20|E130014H08Rik|PP6-ARS-B	ankyrin repeat domain 44	protein-coding
878	Peak_890	0.0859625	0.437835	0.351873	5.42086	NO	NO	NO	0.835917	0.289792	0.314344	0.996452	0.828422	0.999909	chr1	55084014	55084412	+	0	NA	5' UTR (NM_031179, exon 1 of 25)	5' UTR (NM_031179, exon 1 of 25)	109	NM_031179	81898	Mm.279736	NM_031179	ENSMUSG00000025982	Sf3b1	155kDa|2810001M05Rik|AA409119|Prp10|SAP155|SF3b155|TA-8|Targ4	splicing factor 3b, subunit 1	protein-coding
879	Peak_891	0.0548055	0.335804	0.280999	6.5766	NO	NO	NO	0.890861	0.400843	0.450184	0.996452	0.878887	0.999909	chr1	55109493	55109891	+	0	NA	promoter-TSS (NM_001039710)	promoter-TSS (NM_001039710)	78	NM_026424	67876	Mm.281019	NM_026424	ENSMUSG00000025981	Coq10b	1500041J02Rik|1700030I21Rik|9530077A17Rik|AV002237|AW742641	coenzyme Q10B	protein-coding
880	Peak_892	-0.460422	0.0300608	0.490483	6.31699	NO	NO	NO	0.234168	0.937744	0.172846	0.956317	0.991144	0.999909	chr1	55144665	55145063	+	0	NA	promoter-TSS (NM_008303)	promoter-TSS (NM_008303)	-88	NM_010477	15510	Mm.1777	NM_010477	ENSMUSG00000025980	Hspd1	60kDa|Hsp60	heat shock protein 1 (chaperonin)	protein-coding
881	Peak_893	2.87086	2.33268	-0.538185	2.69648	NO	NO	NO	0.0111058	0.0527221	0.310213	0.787656	0.583139	0.999909	chr1	55170199	55170597	+	0	NA	Intergenic	Lx6|LINE|L1	-17691	NM_025283	19070	Mm.291037	NM_025283	ENSMUSG00000025979	Mob4	2610109B12Rik|Mobkl3|Phocn|Prei3	MOB family member 4, phocein	protein-coding
882	Peak_894	-0.038915	0.277568	0.316483	5.71008	NO	NO	NO	0.921041	0.478421	0.356063	0.997839	0.904034	0.999909	chr1	55188073	55188471	+	0	NA	intron (NM_001310585, intron 1 of 6)	CpG	183	NM_001310585	19070	Mm.291037	NM_025283	ENSMUSG00000025979	Mob4	2610109B12Rik|Mobkl3|Phocn|Prei3	MOB family member 4, phocein	protein-coding
883	Peak_895	0.611792	0.948999	0.337208	2.45817	NO	NO	NO	0.557622	0.352021	0.640242	0.988691	0.85968	0.999909	chr1	55217984	55218382	+	0	NA	Intergenic	Intergenic	30094	NM_001310585	19070	Mm.291037	NM_025283	ENSMUSG00000025979	Mob4	2610109B12Rik|Mobkl3|Phocn|Prei3	MOB family member 4, phocein	protein-coding
884	Peak_896	0.649555	0.673179	0.0236244	2.74525	NO	NO	NO	0.433014	0.417883	0.963812	0.977814	0.884317	0.999909	chr1	55228663	55229061	+	0	NA	exon (NM_028713, exon 9 of 9)	exon (NM_028713, exon 9 of 9)	40773	NM_001310585	19070	Mm.291037	NM_025283	ENSMUSG00000025979	Mob4	2610109B12Rik|Mobkl3|Phocn|Prei3	MOB family member 4, phocein	protein-coding
885	Peak_897	0.819691	0.0170209	-0.80267	3.33414	NO	NO	NO	0.180548	0.979444	0.0480541	0.952684	0.997242	0.999909	chr1	55248882	55249280	+	0	NA	intron (NM_028713, intron 7 of 8)	intron (NM_028713, intron 7 of 8)	34545	NM_028713	74013	Mm.292050	NM_028713	ENSMUSG00000025978	Rftn2	2700010E02Rik|3222401M22Rik	raftlin family member 2	protein-coding
886	Peak_898	0.293522	0.390178	0.096656	4.75434	NO	NO	NO	0.470146	0.338767	0.742771	0.980884	0.853743	0.999909	chr1	55294163	55294561	+	0	NA	exon (NM_175439, exon 1 of 1)	exon (NM_175439, exon 1 of 1)	341	NM_175439	212679	Mm.19223	NM_175439	ENSMUSG00000046994	Mars2	C730026E21Rik|MetRS	methionine-tRNA synthetase 2 (mitochondrial)	protein-coding
887	Peak_899	0.0847189	0.373282	0.288563	3.84906	NO	NO	NO	0.882824	0.509596	0.497737	0.996452	0.91158	0.999909	chr1	55420005	55420403	+	0	NA	promoter-TSS (NM_001113367)	promoter-TSS (NM_001113367)	109	NM_029267	75388	Mm.483408	NM_029267	ENSMUSG00000025977	Boll	4930554P13Rik|4930597B14Rik	bol, boule-like (Drosophila)	protein-coding
888	Peak_900	0.435204	0.438094	0.00288941	3.46994	NO	NO	NO	0.473672	0.476512	0.994605	0.981193	0.903414	0.999909	chr1	55440073	55440471	+	0	NA	Intergenic	Intergenic	-19959	NM_029267	75388	Mm.483408	NM_029267	ENSMUSG00000025977	Boll	4930554P13Rik|4930597B14Rik	bol, boule-like (Drosophila)	protein-coding
889	Peak_901	0.375265	0.126729	-0.248536	4.71081	NO	NO	NO	0.356115	0.760512	0.407238	0.971078	0.965002	0.999909	chr1	55462881	55463279	+	0	NA	5' UTR (NM_001114663, exon 1 of 6)	5' UTR (NM_001114663, exon 1 of 6)	290	NM_001114663	227120	Mm.194183	NM_001114663	ENSMUSG00000038349	Plcl1	C230017K02Rik|PLC-L|PLC-L1|PLCE|PLCL|PLDL1|PRIP|PRIP-1	phospholipase C-like 1	protein-coding
890	Peak_902	1.52918	1.75732	0.228135	3.5557	NO	NO	NO	0.0307198	0.0119645	0.545763	0.840371	0.397928	0.999909	chr1	55557890	55558288	+	0	NA	intron (NM_001114663, intron 1 of 5)	intron (NM_001114663, intron 1 of 5)	95299	NM_001114663	227120	Mm.194183	NM_001114663	ENSMUSG00000038349	Plcl1	C230017K02Rik|PLC-L|PLC-L1|PLCE|PLCL|PLDL1|PRIP|PRIP-1	phospholipase C-like 1	protein-coding
891	Peak_903	0.419864	-0.1555	-0.575364	3.41896	NO	NO	NO	0.476558	0.802888	0.168612	0.981629	0.970854	0.999909	chr1	55632643	55633041	+	0	NA	intron (NM_001114663, intron 1 of 5)	intron (NM_001114663, intron 1 of 5)	170052	NM_001114663	227120	Mm.194183	NM_001114663	ENSMUSG00000038349	Plcl1	C230017K02Rik|PLC-L|PLC-L1|PLCE|PLCL|PLDL1|PRIP|PRIP-1	phospholipase C-like 1	protein-coding
892	Peak_904	0.981118	1.43298	0.451858	2.8336	NO	NO	NO	0.285021	0.108963	0.416582	0.959926	0.680299	0.999909	chr1	55644980	55645378	+	0	NA	intron (NM_001114663, intron 1 of 5)	intron (NM_001114663, intron 1 of 5)	182389	NM_001114663	227120	Mm.194183	NM_001114663	ENSMUSG00000038349	Plcl1	C230017K02Rik|PLC-L|PLC-L1|PLCE|PLCL|PLDL1|PRIP|PRIP-1	phospholipase C-like 1	protein-coding
893	Peak_905	1.86374	1.6642	-0.199544	1.96356	NO	NO	NO	0.156291	0.214796	0.773189	0.944193	0.781608	0.999909	chr1	55725414	55725812	+	0	NA	intron (NM_001114663, intron 1 of 5)	intron (NM_001114663, intron 1 of 5)	-262472	NR_045837	329159	Mm.98697	NR_045837	ENSMUSG00000099950	9130227L01Rik	-	RIKEN cDNA 9130227L01 gene	ncRNA
894	Peak_906	1.23278	0.266475	-0.966307	2.56912	NO	NO	NO	0.171311	0.785693	0.102316	0.948971	0.969339	0.999909	chr1	55731542	55731940	+	0	NA	intron (NM_001114663, intron 1 of 5)	intron (NM_001114663, intron 1 of 5)	-256344	NR_045837	329159	Mm.98697	NR_045837	ENSMUSG00000099950	9130227L01Rik	-	RIKEN cDNA 9130227L01 gene	ncRNA
895	Peak_907	1.42652	1.18978	-0.236739	2.93853	NO	NO	NO	0.0925811	0.173186	0.630774	0.911408	0.747852	0.999909	chr1	55757639	55758037	+	0	NA	intron (NM_001114663, intron 2 of 5)	RLTR40|LTR|ERVK	-230247	NR_045837	329159	Mm.98697	NR_045837	ENSMUSG00000099950	9130227L01Rik	-	RIKEN cDNA 9130227L01 gene	ncRNA
896	Peak_908	0.430941	0.375864	-0.0550776	2.83791	NO	NO	NO	0.579835	0.632181	0.916745	0.989995	0.942413	0.999909	chr1	55793185	55793583	+	0	NA	intron (NM_001114663, intron 5 of 5)	intron (NM_001114663, intron 5 of 5)	-194701	NR_045837	329159	Mm.98697	NR_045837	ENSMUSG00000099950	9130227L01Rik	-	RIKEN cDNA 9130227L01 gene	ncRNA
897	Peak_909	-0.399252	-0.371043	0.0282088	3.23778	NO	NO	NO	0.478651	0.51572	0.943993	0.981649	0.912679	0.999909	chr1	55931082	55931480	+	0	NA	Intergenic	Intergenic	-56804	NR_045837	329159	Mm.98697	NR_045837	ENSMUSG00000099950	9130227L01Rik	-	RIKEN cDNA 9130227L01 gene	ncRNA
898	Peak_910	0.669187	0.926201	0.257014	2.50231	NO	NO	NO	0.474341	0.318851	0.65634	0.981355	0.844283	0.999909	chr1	55947606	55948004	+	0	NA	Intergenic	Intergenic	-40280	NR_045837	329159	Mm.98697	NR_045837	ENSMUSG00000099950	9130227L01Rik	-	RIKEN cDNA 9130227L01 gene	ncRNA
899	Peak_911	-0.0565977	-0.605246	-0.548648	2.56379	NO	NO	NO	0.946842	0.490831	0.412282	0.997839	0.90761	0.999909	chr1	56343576	56343974	+	0	NA	Intergenic	Intergenic	267953	NR_126075	69356	Mm.393775	NR_126075	ENSMUSG00000100372	1700003I22Rik	-	RIKEN cDNA 1700003I22 gene	ncRNA
900	Peak_912	0.0935102	-0.52292	-0.61643	2.11013	NO	NO	NO	0.914557	0.572358	0.31379	0.997799	0.927266	0.999909	chr1	56443934	56444332	+	0	NA	Intergenic	Intergenic	250162	NM_027661	71066	Mm.152656	NM_027661	ENSMUSG00000045336	Hsfy2	4933413G11Rik|Hspy2l	heat shock transcription factor, Y-linked 2	protein-coding
901	Peak_913	-0.0670779	3.06178e-05	0.0671085	3.38912	NO	NO	NO	0.906348	0.999914	0.863001	0.997701	0.999955	0.999909	chr1	56605082	56605480	+	0	NA	Intergenic	Intergenic	89014	NM_027661	71066	Mm.152656	NM_027661	ENSMUSG00000045336	Hsfy2	4933413G11Rik|Hspy2l	heat shock transcription factor, Y-linked 2	protein-coding
902	Peak_914	-0.700389	-1.20438	-0.503993	2.56711	NO	NO	NO	0.336814	0.115026	0.409174	0.966078	0.687947	0.999909	chr1	56783047	56783445	+	0	NA	Intergenic	Intergenic	-88951	NM_027661	71066	Mm.152656	NM_027661	ENSMUSG00000045336	Hsfy2	4933413G11Rik|Hspy2l	heat shock transcription factor, Y-linked 2	protein-coding
903	Peak_915	-0.556395	-0.881611	-0.325216	2.5716	NO	NO	NO	0.450075	0.244733	0.582428	0.978345	0.802115	0.999909	chr1	56874018	56874416	+	0	NA	intron (NM_139146, intron 10 of 10)	intron (NM_139146, intron 10 of 10)	153961	NM_139146	212712	Mm.145599	NM_139146	ENSMUSG00000038331	Satb2	mKIAA1034	special AT-rich sequence binding protein 2	protein-coding
904	Peak_916	0.155139	-0.267087	-0.422226	2.20491	NO	NO	NO	0.856755	0.766997	0.471694	0.996452	0.965942	0.999909	chr1	56890089	56890487	+	0	NA	intron (NM_139146, intron 9 of 10)	intron (NM_139146, intron 9 of 10)	137890	NM_139146	212712	Mm.145599	NM_139146	ENSMUSG00000038331	Satb2	mKIAA1034	special AT-rich sequence binding protein 2	protein-coding
905	Peak_917	0.0846054	-0.202209	-0.286814	3.37166	NO	NO	NO	0.880195	0.728137	0.461438	0.996452	0.959942	0.999909	chr1	56955691	56956089	+	0	NA	exon (NM_139146, exon 4 of 11)	exon (NM_139146, exon 4 of 11)	72288	NM_139146	212712	Mm.145599	NM_139146	ENSMUSG00000038331	Satb2	mKIAA1034	special AT-rich sequence binding protein 2	protein-coding
906	Peak_918	0.727811	0.670749	-0.0570619	3.06583	NO	NO	NO	0.306294	0.352504	0.89543	0.959926	0.85968	0.999909	chr1	57012129	57012527	+	0	NA	intron (NM_139146, intron 2 of 10)	intron (NM_139146, intron 2 of 10)	15850	NM_139146	212712	Mm.145599	NM_139146	ENSMUSG00000038331	Satb2	mKIAA1034	special AT-rich sequence binding protein 2	protein-coding
907	Peak_919	-0.483978	-0.0869131	0.397065	5.09657	NO	NO	NO	0.189664	0.811966	0.185989	0.952873	0.972367	0.999909	chr1	57029519	57029917	+	0	NA	non-coding (NR_024325, exon 1 of 1)	non-coding (NR_024325, exon 1 of 1)	1405	NR_024325	329160	Mm.419039	NR_024325	ENSMUSG00000087022	9130024F11Rik	B530002L08|EG329160	RIKEN cDNA 9130024F11 gene	ncRNA
908	Peak_920	0.21454	0.353245	0.138706	2.98633	NO	NO	NO	0.76873	0.629703	0.780993	0.996452	0.942175	0.999909	chr1	57102255	57102653	+	0	NA	Intergenic	Intergenic	74141	NR_024325	329160	Mm.419039	NR_024325	ENSMUSG00000087022	9130024F11Rik	B530002L08|EG329160	RIKEN cDNA 9130024F11 gene	ncRNA
909	Peak_921	0.0790839	0.641763	0.562679	2.82406	NO	NO	NO	0.927919	0.462124	0.387045	0.997839	0.898688	0.999909	chr1	57116264	57116662	+	0	NA	Intergenic	Intergenic	88150	NR_024325	329160	Mm.419039	NR_024325	ENSMUSG00000087022	9130024F11Rik	B530002L08|EG329160	RIKEN cDNA 9130024F11 gene	ncRNA
910	Peak_922	-0.225287	-0.625128	-0.399841	2.20195	NO	NO	NO	0.801644	0.499103	0.569275	0.996452	0.909444	0.999909	chr1	57145512	57145910	+	0	NA	Intergenic	Intergenic	117398	NR_024325	329160	Mm.419039	NR_024325	ENSMUSG00000087022	9130024F11Rik	B530002L08|EG329160	RIKEN cDNA 9130024F11 gene	ncRNA
911	Peak_923	0.336641	0.478062	0.141421	3.25333	NO	NO	NO	0.606203	0.465661	0.742312	0.99063	0.899736	0.999909	chr1	57262086	57262484	+	0	NA	intron (NR_037990, intron 5 of 6)	intron (NR_037990, intron 5 of 6)	9555	NR_037990	407809	Mm.134505	NR_037990	ENSMUSG00000101429	BC055402	-	cDNA sequence BC055402	ncRNA
912	Peak_924	-0.401159	-0.318195	0.0829639	2.46944	NO	NO	NO	0.611709	0.688292	0.88589	0.99063	0.953028	0.999909	chr1	57275645	57276043	+	0	NA	Intergenic	Intergenic	-4004	NR_037990	407809	Mm.134505	NR_037990	ENSMUSG00000101429	BC055402	-	cDNA sequence BC055402	ncRNA
913	Peak_925	-0.741003	0.0536451	0.794648	2.87677	NO	NO	NO	0.279549	0.934671	0.0967952	0.959926	0.990446	0.999909	chr1	57326583	57326981	+	0	NA	Intergenic	Intergenic	-54942	NR_037990	407809	Mm.134505	NR_037990	ENSMUSG00000101429	BC055402	-	cDNA sequence BC055402	ncRNA
914	Peak_926	1.51615	1.09683	-0.41932	2.41623	NO	NO	NO	0.144009	0.307902	0.498471	0.94353	0.839077	0.999909	chr1	57388722	57389120	+	0	NA	Intergenic	MTE2b|LTR|MaLR	45467	NR_037999	75323	Mm.362968	NR_037999	ENSMUSG00000097519	4930558J18Rik	-	RIKEN cDNA 4930558J18 gene	ncRNA
915	Peak_927	-0.223147	0.210582	0.43373	5.50898	NO	NO	NO	0.573926	0.594083	0.205819	0.989885	0.932144	0.999909	chr1	57434460	57434858	+	0	NA	promoter-TSS (NR_037999)	promoter-TSS (NR_037999)	195	NM_028546	73467	Mm.263673	NM_028546	ENSMUSG00000038323	1700066M21Rik	AI428479	RIKEN cDNA 1700066M21 gene	protein-coding
916	Peak_928	0.572332	0.909254	0.336921	4.65782	NO	NO	NO	0.218271	0.0475665	0.304447	0.954504	0.569278	0.999909	chr1	57463279	57463677	+	0	NA	promoter-TSS (NM_001037742)	promoter-TSS (NM_001037742)	40	NM_001302963	68736	Mm.288490	NM_001037742	ENSMUSG00000048495	Tyw5	1110034B05Rik	tRNA-yW synthesizing protein 5	protein-coding
917	Peak_929	0.349724	0.253265	-0.0964596	3.89036	NO	NO	NO	0.478139	0.614294	0.765745	0.981649	0.9377	0.999909	chr1	57485745	57486143	+	0	NA	Intergenic	Intergenic	-22426	NM_001302964	68736	Mm.288490	NM_001037742	ENSMUSG00000048495	Tyw5	1110034B05Rik	tRNA-yW synthesizing protein 5	protein-coding
918	Peak_930	-0.611699	-1.61471	-1.00301	3.91842	NO	DOWN	DOWN	0.151976	0.00051478	0.00623793	0.94353	0.116335	0.999909	chr1	57486685	57487083	+	0	NA	Intergenic	Intergenic	-23366	NM_001302964	68736	Mm.288490	NM_001037742	ENSMUSG00000048495	Tyw5	1110034B05Rik	tRNA-yW synthesizing protein 5	protein-coding
919	Peak_931	0.560493	1.24942	0.688927	2.5906	NO	NO	NO	0.547263	0.161833	0.212114	0.988114	0.73587	0.999909	chr1	57493790	57494188	+	0	NA	Intergenic	Intergenic	-30471	NM_001302964	68736	Mm.288490	NM_001037742	ENSMUSG00000048495	Tyw5	1110034B05Rik	tRNA-yW synthesizing protein 5	protein-coding
920	Peak_932	0.185088	-0.621122	-0.806211	3.53991	NO	NO	NO	0.723827	0.271421	0.0375998	0.995739	0.818291	0.999909	chr1	57506081	57506479	+	0	NA	Intergenic	Intergenic	-42762	NM_001302964	68736	Mm.288490	NM_001037742	ENSMUSG00000048495	Tyw5	1110034B05Rik	tRNA-yW synthesizing protein 5	protein-coding
921	Peak_933	-1.25906	-1.25287	0.00618924	2.34658	NO	NO	NO	0.102892	0.107591	0.991735	0.918065	0.67954	0.999909	chr1	57538018	57538416	+	0	NA	Intergenic	Intergenic	-74699	NM_001302964	68736	Mm.288490	NM_001037742	ENSMUSG00000048495	Tyw5	1110034B05Rik	tRNA-yW synthesizing protein 5	protein-coding
922	Peak_934	0.558184	-0.192679	-0.750863	4.6649	NO	NO	NO	0.195649	0.668795	0.0274085	0.953494	0.950391	0.999909	chr1	57585576	57585974	+	0	NA	Intergenic	Intergenic	-122257	NM_001302964	68736	Mm.288490	NM_001037742	ENSMUSG00000048495	Tyw5	1110034B05Rik	tRNA-yW synthesizing protein 5	protein-coding
923	Peak_935	-0.157269	-0.716476	-0.559207	2.44166	NO	NO	NO	0.835226	0.370439	0.319119	0.996452	0.866411	0.999909	chr1	57597328	57597726	+	0	NA	Intergenic	Intergenic	-134009	NM_001302964	68736	Mm.288490	NM_001037742	ENSMUSG00000048495	Tyw5	1110034B05Rik	tRNA-yW synthesizing protein 5	protein-coding
924	Peak_936	-1.36503	-1.13621	0.228822	2.46997	NO	NO	NO	0.0573569	0.112876	0.701128	0.895149	0.686667	0.999909	chr1	57603110	57603508	+	0	NA	Intergenic	MTEa|LTR|MaLR	-139791	NM_001302964	68736	Mm.288490	NM_001037742	ENSMUSG00000048495	Tyw5	1110034B05Rik	tRNA-yW synthesizing protein 5	protein-coding
925	Peak_937	0.764323	1.32261	0.558286	2.20048	NO	NO	NO	0.476623	0.198563	0.344825	0.981629	0.770059	0.999909	chr1	57640406	57640804	+	0	NA	Intergenic	Intergenic	-177087	NM_001302964	68736	Mm.288490	NM_001037742	ENSMUSG00000048495	Tyw5	1110034B05Rik	tRNA-yW synthesizing protein 5	protein-coding
926	Peak_938	-1.13612	-1.77247	-0.636344	2.24236	NO	NO	NO	0.110316	0.0200925	0.296427	0.921787	0.45927	0.999909	chr1	57730542	57730940	+	0	NA	Intergenic	Intergenic	-100964	NM_144882	67198	Mm.159989	NM_144882	ENSMUSG00000038305	Spats2l	2810022L02Rik|A230104H11Rik|AA987173|AI480531|AI842453|AW413586	spermatogenesis associated, serine-rich 2-like	protein-coding
927	Peak_939	0.0610592	0.211086	0.150026	1.98631	NO	NO	NO	0.949827	0.829597	0.81062	0.997839	0.974829	0.999909	chr1	57784115	57784513	+	0	NA	Intergenic	RMER15-int|LTR|ERVL	-47391	NM_144882	67198	Mm.159989	NM_144882	ENSMUSG00000038305	Spats2l	2810022L02Rik|A230104H11Rik|AA987173|AI480531|AI842453|AW413586	spermatogenesis associated, serine-rich 2-like	protein-coding
928	Peak_940	-0.630646	-0.335144	0.295502	2.13008	NO	NO	NO	0.488609	0.70871	0.668364	0.983089	0.956122	0.999909	chr1	57808622	57809020	+	0	NA	Intergenic	Intergenic	-22884	NM_144882	67198	Mm.159989	NM_144882	ENSMUSG00000038305	Spats2l	2810022L02Rik|A230104H11Rik|AA987173|AI480531|AI842453|AW413586	spermatogenesis associated, serine-rich 2-like	protein-coding
929	Peak_941	-0.00317416	0.52672	0.529894	5.18661	NO	NO	NO	0.994071	0.207941	0.125558	0.999563	0.776746	0.999909	chr1	57831487	57831885	+	0	NA	promoter-TSS (NM_144882)	promoter-TSS (NM_144882)	-19	NM_144882	67198	Mm.159989	NM_144882	ENSMUSG00000038305	Spats2l	2810022L02Rik|A230104H11Rik|AA987173|AI480531|AI842453|AW413586	spermatogenesis associated, serine-rich 2-like	protein-coding
930	Peak_942	-0.0210663	-0.00158402	0.0194823	2.49863	NO	NO	NO	0.979402	0.998554	0.973086	0.999147	0.999937	0.999909	chr1	57846673	57847071	+	0	NA	intron (NM_144882, intron 1 of 13)	intron (NM_144882, intron 1 of 13)	15167	NM_144882	67198	Mm.159989	NM_144882	ENSMUSG00000038305	Spats2l	2810022L02Rik|A230104H11Rik|AA987173|AI480531|AI842453|AW413586	spermatogenesis associated, serine-rich 2-like	protein-coding
931	Peak_943	-0.193072	-0.21941	-0.0263376	2.59921	NO	NO	NO	0.80328	0.780267	0.962061	0.996452	0.96825	0.999909	chr1	57872692	57873090	+	0	NA	intron (NM_144882, intron 2 of 13)	intron (NM_144882, intron 2 of 13)	-29524	NM_001164566	67198	Mm.159989	NM_144882	ENSMUSG00000038305	Spats2l	2810022L02Rik|A230104H11Rik|AA987173|AI480531|AI842453|AW413586	spermatogenesis associated, serine-rich 2-like	protein-coding
932	Peak_944	0.0628841	0.690586	0.627702	2.17499	NO	NO	NO	0.948882	0.457712	0.287925	0.997839	0.898216	0.999909	chr1	57890109	57890507	+	0	NA	intron (NM_144882, intron 3 of 13)	intron (NM_144882, intron 3 of 13)	-12107	NM_001164566	67198	Mm.159989	NM_144882	ENSMUSG00000038305	Spats2l	2810022L02Rik|A230104H11Rik|AA987173|AI480531|AI842453|AW413586	spermatogenesis associated, serine-rich 2-like	protein-coding
933	Peak_945	-0.380919	0.123395	0.504314	3.31766	NO	NO	NO	0.531073	0.836104	0.241639	0.987425	0.976683	0.999909	chr1	57903787	57904185	+	0	NA	intron (NM_001164566, intron 1 of 11)	intron (NM_001164566, intron 1 of 11)	1571	NM_001164566	67198	Mm.159989	NM_144882	ENSMUSG00000038305	Spats2l	2810022L02Rik|A230104H11Rik|AA987173|AI480531|AI842453|AW413586	spermatogenesis associated, serine-rich 2-like	protein-coding
934	Peak_946	0.630135	0.560484	-0.0696517	3.2425	NO	NO	NO	0.377739	0.439157	0.886005	0.972398	0.891696	0.999909	chr1	57909471	57909869	+	0	NA	intron (NM_001164566, intron 1 of 11)	intron (NM_001164566, intron 1 of 11)	7255	NM_001164566	67198	Mm.159989	NM_144882	ENSMUSG00000038305	Spats2l	2810022L02Rik|A230104H11Rik|AA987173|AI480531|AI842453|AW413586	spermatogenesis associated, serine-rich 2-like	protein-coding
935	Peak_947	0.492463	0.161844	-0.330619	4.12736	NO	NO	NO	0.298738	0.741477	0.317145	0.959926	0.962834	0.999909	chr1	57918951	57919349	+	0	NA	intron (NM_001164566, intron 2 of 11)	intron (NM_001164566, intron 2 of 11)	16735	NM_001164566	67198	Mm.159989	NM_144882	ENSMUSG00000038305	Spats2l	2810022L02Rik|A230104H11Rik|AA987173|AI480531|AI842453|AW413586	spermatogenesis associated, serine-rich 2-like	protein-coding
936	Peak_948	0.225132	-0.166574	-0.391706	3.44028	NO	NO	NO	0.697065	0.782205	0.347649	0.994409	0.968369	0.999909	chr1	57946832	57947230	+	0	NA	intron (NM_001164566, intron 5 of 11)	intron (NM_001164566, intron 5 of 11)	44616	NM_001164566	67198	Mm.159989	NM_144882	ENSMUSG00000038305	Spats2l	2810022L02Rik|A230104H11Rik|AA987173|AI480531|AI842453|AW413586	spermatogenesis associated, serine-rich 2-like	protein-coding
937	Peak_949	0.554677	0.218578	-0.3361	3.72885	NO	NO	NO	0.323312	0.706975	0.392536	0.962287	0.955849	0.999909	chr1	57964143	57964541	+	0	NA	intron (NM_001164566, intron 7 of 11)	intron (NM_001164566, intron 7 of 11)	61927	NM_001164566	67198	Mm.159989	NM_144882	ENSMUSG00000038305	Spats2l	2810022L02Rik|A230104H11Rik|AA987173|AI480531|AI842453|AW413586	spermatogenesis associated, serine-rich 2-like	protein-coding
938	Peak_950	0.338809	0.260288	-0.0785211	3.53402	NO	NO	NO	0.5947	0.687571	0.866313	0.99063	0.953028	0.999909	chr1	58005828	58006226	+	0	NA	TTS (NM_144882)	TTS (NM_144882)	20341	NR_027630	51960	Mm.339711	NM_030211	ENSMUSG00000054770	Kctd18	4932411A20Rik|6530404F10Rik	potassium channel tetramerisation domain containing 18	protein-coding
939	Peak_951	-0.314423	-0.223206	0.091217	4.94243	NO	NO	NO	0.401181	0.553213	0.762174	0.975982	0.922883	0.999909	chr1	58026505	58026903	+	0	NA	promoter-TSS (NR_027630)	promoter-TSS (NR_027630)	224	NM_001159864	51960	Mm.339711	NM_030211	ENSMUSG00000054770	Kctd18	4932411A20Rik|6530404F10Rik	potassium channel tetramerisation domain containing 18	protein-coding
940	Peak_952	0.213519	0.425016	0.211497	4.80186	NO	NO	NO	0.625518	0.331559	0.532646	0.99106	0.851022	0.999909	chr1	58052654	58053052	+	0	NA	promoter-TSS (NM_199007)	promoter-TSS (NM_199007)	35	NM_199007	68549	Mm.32800	NM_199007	ENSMUSG00000026039	Sgol2a	1110007N04Rik|4932411A20Rik|5730576N04Rik|AU018846|AV008062|D1Ertd8e|Sgol2|Tripin	shugoshin-like 2a (S. pombe)	protein-coding
941	Peak_953	-0.649083	-1.11221	-0.463124	3.21142	NO	NO	NO	0.242228	0.0551011	0.303612	0.957178	0.589961	0.999909	chr1	58086937	58087335	+	0	NA	intron (NM_009676, intron 1 of 34)	intron (NM_009676, intron 1 of 34)	323	NM_009676	11761	Mm.26787	NM_009676	ENSMUSG00000063558	Aox1	AI196512|AI255253|Ao|Aox-1|Aox-2|Aox2|Moro|Ro	aldehyde oxidase 1	protein-coding
942	Peak_954	0.678042	0.210972	-0.467069	2.24234	NO	NO	NO	0.466926	0.82917	0.437569	0.980176	0.974829	0.999909	chr1	58115122	58115520	+	0	NA	intron (NM_009676, intron 10 of 34)	intron (NM_009676, intron 10 of 34)	28508	NM_009676	11761	Mm.26787	NM_009676	ENSMUSG00000063558	Aox1	AI196512|AI255253|Ao|Aox-1|Aox-2|Aox2|Moro|Ro	aldehyde oxidase 1	protein-coding
943	Peak_955	-0.327843	-0.389529	-0.0616861	2.98144	NO	NO	NO	0.629489	0.573479	0.905783	0.991083	0.927596	0.999909	chr1	58169594	58169992	+	0	NA	promoter-TSS (NM_023617)	promoter-TSS (NM_023617)	-187	NM_023617	71724	Mm.20108	NM_023617	ENSMUSG00000064294	Aox3	1200011D03Rik|AI326299|Aoh1|Aoh2	aldehyde oxidase 3	protein-coding
944	Peak_956	0.146055	0.442917	0.296863	2.12711	NO	NO	NO	0.880251	0.645406	0.627943	0.996452	0.945041	0.999909	chr1	58213674	58214072	+	0	NA	intron (NM_023617, intron 16 of 34)	intron (NM_023617, intron 16 of 34)	43893	NM_023617	71724	Mm.20108	NM_023617	ENSMUSG00000064294	Aox3	1200011D03Rik|AI326299|Aoh1|Aoh2	aldehyde oxidase 3	protein-coding
945	Peak_957	2.13888	2.6569	0.518017	2.49675	NO	NO	NO	0.0840495	0.0246411	0.365847	0.911408	0.485559	0.999909	chr1	58252385	58252783	+	0	NA	intron (NM_023617, intron 34 of 34)	intron (NM_023617, intron 34 of 34)	-14657	NM_023631	71872	Mm.244525	NM_023631	ENSMUSG00000038242	Aox4	2310003G12Rik|Aoh2	aldehyde oxidase 4	protein-coding
946	Peak_958	-0.1347	0.192096	0.326797	2.77018	NO	NO	NO	0.862713	0.802556	0.558951	0.996452	0.9708	0.999909	chr1	58278602	58279000	+	0	NA	intron (NM_023631, intron 5 of 34)	intron (NM_023631, intron 5 of 34)	11560	NM_023631	71872	Mm.244525	NM_023631	ENSMUSG00000038242	Aox4	2310003G12Rik|Aoh2	aldehyde oxidase 4	protein-coding
947	Peak_959	1.65948	1.87007	0.21059	3.95399	UP	UP	NO	0.00907563	0.00303167	0.544058	0.767464	0.242703	0.999909	chr1	58332493	58332891	+	0	NA	Intergenic	Intergenic	-2478	NM_001008419	213043	Mm.414292	NM_001008419	ENSMUSG00000079554	Aox2	Aoh3|Aox3l1	aldehyde oxidase 2	protein-coding
948	Peak_960	-0.526619	-0.493411	0.0332078	3.01885	NO	NO	NO	0.403399	0.438482	0.944378	0.975982	0.891441	0.999909	chr1	58346881	58347279	+	0	NA	intron (NM_001008419, intron 7 of 35)	intron (NM_001008419, intron 7 of 35)	11910	NM_001008419	213043	Mm.414292	NM_001008419	ENSMUSG00000079554	Aox2	Aoh3|Aox3l1	aldehyde oxidase 2	protein-coding
949	Peak_961	0.0275123	-0.0161055	-0.0436178	3.89282	NO	NO	NO	0.957289	0.975463	0.90825	0.99821	0.996336	0.999909	chr1	58353085	58353483	+	0	NA	intron (NM_001008419, intron 10 of 35)	intron (NM_001008419, intron 10 of 35)	18114	NM_001008419	213043	Mm.414292	NM_001008419	ENSMUSG00000079554	Aox2	Aoh3|Aox3l1	aldehyde oxidase 2	protein-coding
950	Peak_962	-0.441524	-0.924114	-0.482589	3.97914	NO	NO	NO	0.317777	0.0454118	0.174804	0.960362	0.561104	0.999909	chr1	58364317	58364715	+	0	NA	intron (NM_001008419, intron 16 of 35)	intron (NM_001008419, intron 16 of 35)	29346	NM_001008419	213043	Mm.414292	NM_001008419	ENSMUSG00000079554	Aox2	Aoh3|Aox3l1	aldehyde oxidase 2	protein-coding
951	Peak_963	0.54025	0.749239	0.208989	3.00148	NO	NO	NO	0.465018	0.308128	0.651518	0.979861	0.839084	0.999909	chr1	58389831	58390229	+	0	NA	intron (NM_001008419, intron 22 of 35)	intron (NM_001008419, intron 22 of 35)	54860	NM_001008419	213043	Mm.414292	NM_001008419	ENSMUSG00000079554	Aox2	Aoh3|Aox3l1	aldehyde oxidase 2	protein-coding
952	Peak_964	-0.0246957	0.267217	0.291913	5.01915	NO	NO	NO	0.949856	0.493108	0.343807	0.997839	0.907903	0.999909	chr1	58449967	58450365	+	0	NA	intron (NM_025824, intron 1 of 11)	CpG	186	NM_025824	66882	Mm.21848	NM_025824	ENSMUSG00000051223	Bzw1	1200015E15Rik|mKIAA0005	basic leucine zipper and W2 domains 1	protein-coding
953	Peak_965	-0.130585	0.00503378	0.135619	4.4479	NO	NO	NO	0.754327	0.990378	0.658655	0.99645	0.998539	0.999909	chr1	58480480	58480878	+	0	NA	intron (NR_027854, intron 1 of 10)	CpG	253	NR_027854	12747	Mm.1761	NM_009905	ENSMUSG00000026034	Clk1	STY	CDC-like kinase 1	protein-coding
954	Peak_966	2.28705	3.04205	0.755004	3.59912	NO	UP	NO	0.0142018	0.000608846	0.119572	0.789931	0.124545	0.999909	chr1	58498057	58498455	+	0	NA	intron (NM_027374, intron 3 of 5)	intron (NM_027374, intron 3 of 5)	-3739	NM_022988	65102	Mm.340248	NM_022988	ENSMUSG00000026036	Nif3l1	1110030G24Rik	Ngg1 interacting factor 3-like 1 (S. pombe)	protein-coding
955	Peak_967	-0.517993	-0.661422	-0.143429	5.18636	NO	NO	NO	0.167466	0.0819419	0.662548	0.946314	0.642831	0.999909	chr1	58502169	58502567	+	0	NA	promoter-TSS (NM_001285826)	promoter-TSS (NM_001285826)	-38	NM_027374	70225	Mm.340195	NM_027351	ENSMUSG00000026035	Ppil3	2310076N22Rik|2510026K04Rik|Cyp10l	peptidylprolyl isomerase (cyclophilin)-like 3	protein-coding
956	Peak_968	1.52081	0.913517	-0.607296	2.31211	NO	NO	NO	0.179997	0.436583	0.423207	0.952684	0.891028	0.999909	chr1	58515667	58516065	+	0	NA	intron (NM_022988, intron 6 of 6)	B4A|SINE|B4	-13536	NM_027374	70225	Mm.340195	NM_027351	ENSMUSG00000026035	Ppil3	2310076N22Rik|2510026K04Rik|Cyp10l	peptidylprolyl isomerase (cyclophilin)-like 3	protein-coding
957	Peak_969	-0.204752	-0.100926	0.103826	5.62822	NO	NO	NO	0.61719	0.805885	0.778217	0.990663	0.971725	0.999909	chr1	58561481	58561879	+	0	NA	5' UTR (NM_001271526, exon 1 of 18)	5' UTR (NM_001271526, exon 1 of 18)	273	NM_008765	18393	Mm.3411	NM_008765	ENSMUSG00000026037	Orc2	AU041563|Orc2l	origin recognition complex, subunit 2	protein-coding
958	Peak_970	0.301981	0.270536	-0.0314447	4.69691	NO	NO	NO	0.510527	0.559387	0.931057	0.985377	0.924411	0.999909	chr1	58642973	58643371	+	0	NA	promoter-TSS (NM_001310599)	promoter-TSS (NM_001310599)	5	NM_172513	213056	Mm.26272	NM_172513	ENSMUSG00000038174	Fam126b	C130065N10Rik|D1Ertd53e|D630010C10	family with sequence similarity 126, member B	protein-coding
959	Peak_971	0.019344	0.0568764	0.0375324	4.38485	NO	NO	NO	0.964369	0.896792	0.90682	0.9989	0.984381	0.999909	chr1	58709391	58709789	+	0	NA	intron (NR_045007, intron 1 of 1)	intron (NR_045007, intron 1 of 1)	105	NR_045007	100504501	Mm.440933	NR_045007	ENSMUSG00000102059	Gm20257	-	caspase 8 pseudogene	pseudo
960	Peak_972	-1.27531	-0.288741	0.986571	1.97985	NO	NO	NO	0.171298	0.742582	0.154417	0.948971	0.962907	0.999909	chr1	58736003	58736401	+	0	NA	intron (NM_001347056, intron 4 of 13)	intron (NM_001347056, intron 4 of 13)	13087	NM_001347056	108812	Mm.442063	NM_175370	ENSMUSG00000047528	Als2cr12	4933405P16Rik|4933425F06Rik	amyotrophic lateral sclerosis 2 (juvenile) chromosome region, candidate 12 (human)	protein-coding
961	Peak_973	-0.301566	0.529431	0.830997	1.98452	NO	NO	NO	0.766663	0.582351	0.201679	0.996452	0.929322	0.999909	chr1	58754424	58754822	+	0	NA	Intergenic	Intergenic	-1790	NM_175370	108812	Mm.442063	NM_175370	ENSMUSG00000047528	Als2cr12	4933405P16Rik|4933425F06Rik	amyotrophic lateral sclerosis 2 (juvenile) chromosome region, candidate 12 (human)	protein-coding
962	Peak_974	-0.31724	0.0432349	0.360475	4.73402	NO	NO	NO	0.427104	0.913071	0.242585	0.977408	0.986944	0.999909	chr1	58768342	58768740	+	0	NA	intron (NM_001289704, intron 1 of 9)	CpG	206	NM_001289704	12633	Mm.336848	NM_009805	ENSMUSG00000026031	Cflar	2310024N18Rik|A430105C05Rik|CLARP|Cash|Casper|ENSMUSG00000072980|FLAME|FLAME-1|Flip|Gm9845|I-FLICE|MRIT|c-Flip	CASP8 and FADD-like apoptosis regulator	protein-coding
963	Peak_975	-0.677725	-0.313479	0.364246	3.99254	NO	NO	NO	0.128298	0.476026	0.26742	0.934335	0.903414	0.999909	chr1	58769179	58769577	+	0	NA	promoter-TSS (NM_009805)	promoter-TSS (NM_009805)	-752	NM_009805	12633	Mm.336848	NM_009805	ENSMUSG00000026031	Cflar	2310024N18Rik|A430105C05Rik|CLARP|Cash|Casper|ENSMUSG00000072980|FLAME|FLAME-1|Flip|Gm9845|I-FLICE|MRIT|c-Flip	CASP8 and FADD-like apoptosis regulator	protein-coding
964	Peak_976	0.414228	0.53562	0.121391	3.90026	NO	NO	NO	0.443632	0.323672	0.743896	0.978345	0.846364	0.999909	chr1	58770083	58770481	+	0	NA	5' UTR (NM_009805, exon 1 of 5)	5' UTR (NM_009805, exon 1 of 5)	152	NM_207653	12633	Mm.336848	NM_009805	ENSMUSG00000026031	Cflar	2310024N18Rik|A430105C05Rik|CLARP|Cash|Casper|ENSMUSG00000072980|FLAME|FLAME-1|Flip|Gm9845|I-FLICE|MRIT|c-Flip	CASP8 and FADD-like apoptosis regulator	protein-coding
965	Peak_977	0.456241	0.50622	0.049979	2.88608	NO	NO	NO	0.543864	0.504628	0.918103	0.988114	0.910198	0.999909	chr1	58818459	58818857	+	0	NA	Intergenic	Intergenic	31262	NM_001293805	12633	Mm.336848	NM_009805	ENSMUSG00000026031	Cflar	2310024N18Rik|A430105C05Rik|CLARP|Cash|Casper|ENSMUSG00000072980|FLAME|FLAME-1|Flip|Gm9845|I-FLICE|MRIT|c-Flip	CASP8 and FADD-like apoptosis regulator	protein-coding
966	Peak_978	0.226601	0.262067	0.035466	3.95623	NO	NO	NO	0.643971	0.596724	0.91483	0.992129	0.933066	0.999909	chr1	58852258	58852656	+	0	NA	5' UTR (NM_009812, exon 1 of 9)	5' UTR (NM_009812, exon 1 of 9)	239	NM_009812	12370	Mm.336851	NM_009812	ENSMUSG00000026029	Casp8	CASP-8|FLICE|MACH|Mch5	caspase 8	protein-coding
967	Peak_979	0.131683	0.168577	0.0368941	2.85973	NO	NO	NO	0.856494	0.818493	0.940933	0.996452	0.973249	0.999909	chr1	58859626	58860024	+	0	NA	intron (NM_001080126, intron 1 of 8)	intron (NM_001080126, intron 1 of 8)	479	NM_001080126	12370	Mm.336851	NM_009812	ENSMUSG00000026029	Casp8	CASP-8|FLICE|MACH|Mch5	caspase 8	protein-coding
968	Peak_980	0.125515	0.197297	0.0717822	2.58662	NO	NO	NO	0.889591	0.824842	0.914991	0.996452	0.974396	0.999909	chr1	58954428	58954826	+	0	NA	Intergenic	Intergenic	75699	NM_172406	70827	Mm.222887	NM_172406	ENSMUSG00000026028	Trak2	2900022D04Rik|4733401O11Rik|AI480836|AW046271|Als2cr3|CALS-C|GRIF-1|GRIF1|OIP98|mKIAA0549	trafficking protein, kinesin binding 2	protein-coding
969	Peak_981	-0.341484	-0.244564	0.0969207	2.70829	NO	NO	NO	0.634666	0.734679	0.851641	0.991338	0.961601	0.999909	chr1	59017919	59018317	+	0	NA	intron (NM_172406, intron 1 of 15)	intron (NM_172406, intron 1 of 15)	12208	NM_172406	70827	Mm.222887	NM_172406	ENSMUSG00000026028	Trak2	2900022D04Rik|4733401O11Rik|AI480836|AW046271|Als2cr3|CALS-C|GRIF-1|GRIF1|OIP98|mKIAA0549	trafficking protein, kinesin binding 2	protein-coding
970	Peak_982	0.527993	0.11799	-0.410003	4.41392	NO	NO	NO	0.27777	0.813747	0.274322	0.959926	0.972594	0.999909	chr1	59026948	59027346	+	0	NA	intron (NM_172406, intron 1 of 15)	MLT1B|LTR|MaLR	3179	NM_172406	70827	Mm.222887	NM_172406	ENSMUSG00000026028	Trak2	2900022D04Rik|4733401O11Rik|AI480836|AW046271|Als2cr3|CALS-C|GRIF-1|GRIF1|OIP98|mKIAA0549	trafficking protein, kinesin binding 2	protein-coding
971	Peak_983	-0.261772	0.0507218	0.312494	5.91133	NO	NO	NO	0.490782	0.893604	0.359397	0.983248	0.984215	0.999909	chr1	59030289	59030687	+	0	NA	promoter-TSS (NM_172406)	promoter-TSS (NM_172406)	73	NM_172656	227154	Mm.286006	NM_172656	ENSMUSG00000026027	Stradb	AA792893|Als2cr2|B830008M19|D1Ucla2|ILPIP|ILPIPA|PRO1038|Papk|Syradb	STE20-related kinase adaptor beta	protein-coding
972	Peak_984	-0.364477	-0.979728	-0.615251	2.94106	NO	NO	NO	0.599622	0.178265	0.287668	0.99063	0.751749	0.999909	chr1	59094602	59095000	+	0	NA	Intergenic	B4|SINE|B4	56943	NM_175200	73463	Mm.252811	NM_175200	ENSMUSG00000072295	Als2cr11	1700052H20Rik|4930408G06Rik	amyotrophic lateral sclerosis 2 (juvenile) chromosome region, candidate 11 (human)	protein-coding
973	Peak_985	2.28583	2.28487	-0.000965732	2.39131	NO	NO	NO	0.0597491	0.061912	0.998609	0.899905	0.606376	0.999909	chr1	59124845	59125243	+	0	NA	intron (NM_175200, intron 6 of 12)	intron (NM_175200, intron 6 of 12)	26700	NM_175200	73463	Mm.252811	NM_175200	ENSMUSG00000072295	Als2cr11	1700052H20Rik|4930408G06Rik	amyotrophic lateral sclerosis 2 (juvenile) chromosome region, candidate 11 (human)	protein-coding
974	Peak_986	0.50938	0.408386	-0.100995	2.60608	NO	NO	NO	0.540927	0.630901	0.850897	0.988114	0.942207	0.999909	chr1	59127760	59128158	+	0	NA	intron (NM_175200, intron 4 of 12)	intron (NM_175200, intron 4 of 12)	23785	NM_175200	73463	Mm.252811	NM_175200	ENSMUSG00000072295	Als2cr11	1700052H20Rik|4930408G06Rik	amyotrophic lateral sclerosis 2 (juvenile) chromosome region, candidate 11 (human)	protein-coding
975	Peak_987	-0.0728376	0.227306	0.300143	5.46223	NO	NO	NO	0.856986	0.573298	0.387815	0.996452	0.927467	0.999909	chr1	59176755	59177153	+	0	NA	promoter-TSS (NM_001033449)	promoter-TSS (NM_001033449)	-14	NM_001033449	381259	Mm.261275	NM_001033449	ENSMUSG00000038079	Tmem237	AI853305|Als2cr4|Gm972	transmembrane protein 237	protein-coding
976	Peak_988	1.1942	0.953428	-0.240771	2.23591	NO	NO	NO	0.289677	0.406468	0.74032	0.959926	0.880579	0.999909	chr1	59191079	59191477	+	0	NA	intron (NM_001164682, intron 15 of 22)	intron (NM_001164682, intron 15 of 22)	-14338	NM_001033449	381259	Mm.261275	NM_001033449	ENSMUSG00000038079	Tmem237	AI853305|Als2cr4|Gm972	transmembrane protein 237	protein-coding
977	Peak_989	0.837839	0.855482	0.0176435	3.1759	NO	NO	NO	0.245418	0.239466	0.968749	0.957178	0.798833	0.999909	chr1	59219600	59219998	+	0	NA	5' UTR (NM_001164682, exon 1 of 23)	5' UTR (NM_001164682, exon 1 of 23)	434	NM_001164682	227157	Mm.474049	NM_145143	ENSMUSG00000079550	Mpp4	Dlg6	membrane protein, palmitoylated 4 (MAGUK p55 subfamily member 4)	protein-coding
978	Peak_990	-0.271417	0.166345	0.437761	2.67944	NO	NO	NO	0.75222	0.843258	0.510763	0.996075	0.97746	0.999909	chr1	59244378	59244776	+	0	NA	intron (NM_028717, intron 14 of 33)	intron (NM_028717, intron 14 of 33)	-24344	NM_001164682	227157	Mm.474049	NM_145143	ENSMUSG00000079550	Mpp4	Dlg6	membrane protein, palmitoylated 4 (MAGUK p55 subfamily member 4)	protein-coding
979	Peak_991	0.100245	0.10933	0.00908526	5.26996	NO	NO	NO	0.790859	0.773851	0.976506	0.996452	0.967511	0.999909	chr1	59294175	59294573	+	0	NA	promoter-TSS (NM_001159948)	promoter-TSS (NM_001159948)	-299	NM_146109	74018	Mm.272078	NM_028717	ENSMUSG00000026024	Als2	3222402C23Rik|9430073A21Rik|Als2cr6|Alsin|mKIAA1563	amyotrophic lateral sclerosis 2 (juvenile)	protein-coding
980	Peak_992	-0.0560195	-0.824647	-0.768628	3.25983	NO	NO	NO	0.92025	0.169939	0.0688464	0.997839	0.746226	0.999909	chr1	59304492	59304890	+	0	NA	Intergenic	Intergenic	-9060	NM_001033373	271697	Mm.297713	NM_001033373	ENSMUSG00000026023	Cdk15	Als2cr7|Pftk2	cyclin-dependent kinase 15	protein-coding
981	Peak_993	0.994042	0.507465	-0.486577	3.88196	NO	NO	NO	0.0721068	0.379424	0.186646	0.907935	0.871521	0.999909	chr1	59314567	59314965	+	0	NA	exon (NM_001033373, exon 2 of 14)	exon (NM_001033373, exon 2 of 14)	1015	NM_001033373	271697	Mm.297713	NM_001033373	ENSMUSG00000026023	Cdk15	Als2cr7|Pftk2	cyclin-dependent kinase 15	protein-coding
982	Peak_994	0.845724	0.663372	-0.182352	2.84018	NO	NO	NO	0.290064	0.416879	0.715093	0.959926	0.884187	0.999909	chr1	59327083	59327481	+	0	NA	intron (NM_001033373, intron 4 of 13)	intron (NM_001033373, intron 4 of 13)	13531	NM_001033373	271697	Mm.297713	NM_001033373	ENSMUSG00000026023	Cdk15	Als2cr7|Pftk2	cyclin-dependent kinase 15	protein-coding
983	Peak_995	0.280296	-0.161692	-0.441988	5.29291	NO	NO	NO	0.484238	0.692378	0.194982	0.982575	0.953758	0.999909	chr1	59344529	59344927	+	0	NA	exon (NM_001033373, exon 7 of 14)	exon (NM_001033373, exon 7 of 14)	30977	NM_001033373	271697	Mm.297713	NM_001033373	ENSMUSG00000026023	Cdk15	Als2cr7|Pftk2	cyclin-dependent kinase 15	protein-coding
984	Peak_996	-0.119143	0.0134073	0.13255	2.69991	NO	NO	NO	0.873445	0.985709	0.798404	0.996452	0.998212	0.999909	chr1	59383946	59384344	+	0	NA	intron (NM_001033373, intron 11 of 13)	intron (NM_001033373, intron 11 of 13)	70394	NM_001033373	271697	Mm.297713	NM_001033373	ENSMUSG00000026023	Cdk15	Als2cr7|Pftk2	cyclin-dependent kinase 15	protein-coding
985	Peak_997	0.388941	-0.381427	-0.770368	3.32582	NO	NO	NO	0.532785	0.562445	0.100747	0.987625	0.9253	0.999909	chr1	59385015	59385413	+	0	NA	intron (NM_001033373, intron 11 of 13)	intron (NM_001033373, intron 11 of 13)	71463	NM_001033373	271697	Mm.297713	NM_001033373	ENSMUSG00000026023	Cdk15	Als2cr7|Pftk2	cyclin-dependent kinase 15	protein-coding
986	Peak_998	0.121687	-0.633515	-0.755202	4.2005	NO	NO	NO	0.793087	0.195492	0.043871	0.996452	0.767793	0.999909	chr1	59397809	59398207	+	0	NA	intron (NM_001033373, intron 12 of 13)	intron (NM_001033373, intron 12 of 13)	84257	NM_001033373	271697	Mm.297713	NM_001033373	ENSMUSG00000026023	Cdk15	Als2cr7|Pftk2	cyclin-dependent kinase 15	protein-coding
987	Peak_999	-0.157061	-1.39667	-1.23961	4.29652	NO	NO	NO	0.779759	0.0179688	0.0175953	0.996452	0.443275	0.999909	chr1	59410035	59410433	+	0	NA	Intergenic	Intergenic	96483	NM_001033373	271697	Mm.297713	NM_001033373	ENSMUSG00000026023	Cdk15	Als2cr7|Pftk2	cyclin-dependent kinase 15	protein-coding
988	Peak_1000	0.356899	-0.0966468	-0.453546	3.78697	NO	NO	NO	0.472712	0.853002	0.180642	0.981109	0.977899	0.999909	chr1	59424950	59425348	+	0	NA	Intergenic	MIRb|SINE|MIR	111398	NM_001033373	271697	Mm.297713	NM_001033373	ENSMUSG00000026023	Cdk15	Als2cr7|Pftk2	cyclin-dependent kinase 15	protein-coding
989	Peak_1001	2.38521	1.8771	-0.508114	4.01272	UP	NO	NO	0.000754487	0.0109241	0.231592	0.579365	0.384439	0.999909	chr1	59448463	59448861	+	0	NA	Intergenic	Intergenic	-90329	NM_008057	14369	Mm.297906	NM_008057	ENSMUSG00000041075	Fzd7	Fz7	frizzled class receptor 7	protein-coding
990	Peak_1002	-0.00465854	-0.313142	-0.308483	3.77517	NO	NO	NO	0.993304	0.568264	0.448448	0.999533	0.926159	0.999909	chr1	59454331	59454729	+	0	NA	Intergenic	Intergenic	-84461	NM_008057	14369	Mm.297906	NM_008057	ENSMUSG00000041075	Fzd7	Fz7	frizzled class receptor 7	protein-coding
991	Peak_1003	-0.0346902	-0.950041	-0.915351	3.35879	NO	NO	NO	0.95273	0.128201	0.0513267	0.997839	0.704984	0.999909	chr1	59466554	59466952	+	0	NA	Intergenic	Intergenic	-72238	NM_008057	14369	Mm.297906	NM_008057	ENSMUSG00000041075	Fzd7	Fz7	frizzled class receptor 7	protein-coding
992	Peak_1004	-0.699501	-1.39524	-0.695738	3.19962	NO	NO	NO	0.275266	0.035643	0.222803	0.959926	0.532258	0.999909	chr1	59479864	59480262	+	0	NA	Intergenic	Intergenic	-58928	NM_008057	14369	Mm.297906	NM_008057	ENSMUSG00000041075	Fzd7	Fz7	frizzled class receptor 7	protein-coding
993	Peak_1005	1.89582	1.49408	-0.401742	2.76252	NO	NO	NO	0.0504504	0.139341	0.456176	0.886422	0.714189	0.999909	chr1	59495003	59495401	+	0	NA	Intergenic	Intergenic	-43789	NM_008057	14369	Mm.297906	NM_008057	ENSMUSG00000041075	Fzd7	Fz7	frizzled class receptor 7	protein-coding
994	Peak_1006	-0.584353	-0.516367	0.0679862	4.303	NO	NO	NO	0.166548	0.224405	0.839763	0.946314	0.788388	0.999909	chr1	59505794	59506192	+	0	NA	Intergenic	Intergenic	-32998	NM_008057	14369	Mm.297906	NM_008057	ENSMUSG00000041075	Fzd7	Fz7	frizzled class receptor 7	protein-coding
995	Peak_1007	0.473969	0.11219	-0.361779	3.36711	NO	NO	NO	0.454949	0.864268	0.420292	0.978736	0.979124	0.999909	chr1	59508422	59508820	+	0	NA	Intergenic	Intergenic	-30370	NM_008057	14369	Mm.297906	NM_008057	ENSMUSG00000041075	Fzd7	Fz7	frizzled class receptor 7	protein-coding
996	Peak_1008	-0.349732	-0.454471	-0.104739	3.33681	NO	NO	NO	0.57513	0.472964	0.834343	0.989901	0.901835	0.999909	chr1	59522413	59522811	+	0	NA	Intergenic	Intergenic	-16379	NM_008057	14369	Mm.297906	NM_008057	ENSMUSG00000041075	Fzd7	Fz7	frizzled class receptor 7	protein-coding
997	Peak_1009	2.29022	1.69642	-0.593794	3.0278	NO	NO	NO	0.0110673	0.0773308	0.208245	0.787656	0.636098	0.999909	chr1	59532365	59532763	+	0	NA	Intergenic	Intergenic	-6427	NM_008057	14369	Mm.297906	NM_008057	ENSMUSG00000041075	Fzd7	Fz7	frizzled class receptor 7	protein-coding
998	Peak_1010	0.0988904	0.308495	0.209604	6.19148	NO	NO	NO	0.793079	0.413581	0.536709	0.996452	0.883041	0.999909	chr1	59538736	59539134	+	0	NA	promoter-TSS (NM_008057)	promoter-TSS (NM_008057)	-56	NM_008057	14369	Mm.297906	NM_008057	ENSMUSG00000041075	Fzd7	Fz7	frizzled class receptor 7	protein-coding
999	Peak_1011	-0.180872	-0.359157	-0.178286	4.77644	NO	NO	NO	0.651666	0.375849	0.585956	0.992129	0.870343	0.999909	chr1	59540618	59541016	+	0	NA	exon (NM_008057, exon 1 of 1)	exon (NM_008057, exon 1 of 1)	1826	NM_008057	14369	Mm.297906	NM_008057	ENSMUSG00000041075	Fzd7	Fz7	frizzled class receptor 7	protein-coding
1000	Peak_1012	0.614571	0.094109	-0.520463	3.96482	NO	NO	NO	0.199806	0.852432	0.100652	0.953494	0.977899	0.999909	chr1	59544458	59544856	+	0	NA	TTS (NM_008057)	TTS (NM_008057)	5666	NM_008057	14369	Mm.297906	NM_008057	ENSMUSG00000041075	Fzd7	Fz7	frizzled class receptor 7	protein-coding
1001	Peak_1013	0.499031	-0.0203764	-0.519408	2.09867	NO	NO	NO	0.594968	0.983605	0.395573	0.99063	0.998167	0.999909	chr1	59554777	59555175	+	0	NA	Intergenic	Intergenic	15985	NM_008057	14369	Mm.297906	NM_008057	ENSMUSG00000041075	Fzd7	Fz7	frizzled class receptor 7	protein-coding
1002	Peak_1014	0.224518	0.137893	-0.0866253	2.01342	NO	NO	NO	0.817209	0.888478	0.890925	0.996452	0.983834	0.999909	chr1	59560539	59560937	+	0	NA	Intergenic	Intergenic	-12370	NM_001013771	381260	Mm.486706	NM_001013771	ENSMUSG00000047361	Gm973	AW554518	predicted gene 973	protein-coding
1003	Peak_1015	-0.302873	-0.379757	-0.0768838	5.18111	NO	NO	NO	0.410697	0.307458	0.804561	0.976709	0.838873	0.999909	chr1	59573253	59573651	+	0	NA	intron (NM_001013771, intron 1 of 19)	intron (NM_001013771, intron 1 of 19)	344	NM_001013771	381260	Mm.486706	NM_001013771	ENSMUSG00000047361	Gm973	AW554518	predicted gene 973	protein-coding
1004	Peak_1016	-0.631801	-0.540414	0.0913874	2.93889	NO	NO	NO	0.329083	0.40683	0.854644	0.963965	0.880579	0.999909	chr1	59598487	59598885	+	0	NA	intron (NM_001013771, intron 3 of 19)	intron (NM_001013771, intron 3 of 19)	25578	NM_001013771	381260	Mm.486706	NM_001013771	ENSMUSG00000047361	Gm973	AW554518	predicted gene 973	protein-coding
1005	Peak_1017	1.48688	1.48158	-0.00529964	2.57489	NO	NO	NO	0.13516	0.139968	0.992208	0.936664	0.714883	0.999909	chr1	59600778	59601176	+	0	NA	intron (NM_001013771, intron 3 of 19)	intron (NM_001013771, intron 3 of 19)	27869	NM_001013771	381260	Mm.486706	NM_001013771	ENSMUSG00000047361	Gm973	AW554518	predicted gene 973	protein-coding
1006	Peak_1018	-0.601835	-0.373344	0.22849	2.88949	NO	NO	NO	0.381845	0.585091	0.665176	0.972398	0.929775	0.999909	chr1	59605809	59606207	+	0	NA	intron (NM_001013771, intron 4 of 19)	intron (NM_001013771, intron 4 of 19)	32900	NM_001013771	381260	Mm.486706	NM_001013771	ENSMUSG00000047361	Gm973	AW554518	predicted gene 973	protein-coding
1007	Peak_1019	0.549566	0.0539833	-0.495583	3.67887	NO	NO	NO	0.321615	0.925767	0.20085	0.961869	0.98873	0.999909	chr1	59610569	59610967	+	0	NA	intron (NM_001013771, intron 7 of 19)	intron (NM_001013771, intron 7 of 19)	37660	NM_001013771	381260	Mm.486706	NM_001013771	ENSMUSG00000047361	Gm973	AW554518	predicted gene 973	protein-coding
1008	Peak_1020	0.25511	0.405103	0.149994	3.00559	NO	NO	NO	0.723782	0.576656	0.758941	0.995739	0.92824	0.999909	chr1	59641646	59642044	+	0	NA	intron (NM_001013771, intron 12 of 19)	intron (NM_001013771, intron 12 of 19)	68737	NM_001013771	381260	Mm.486706	NM_001013771	ENSMUSG00000047361	Gm973	AW554518	predicted gene 973	protein-coding
1009	Peak_1021	0.45728	-0.103476	-0.560756	2.66924	NO	NO	NO	0.630538	0.915385	0.463373	0.991083	0.987109	0.999909	chr1	59647444	59647842	+	0	NA	intron (NM_001013771, intron 12 of 19)	intron (NM_001013771, intron 12 of 19)	74535	NM_001013771	381260	Mm.486706	NM_001013771	ENSMUSG00000047361	Gm973	AW554518	predicted gene 973	protein-coding
1010	Peak_1022	-0.234425	-0.374838	-0.140414	2.51413	NO	NO	NO	0.778491	0.657713	0.828583	0.996452	0.947662	0.999909	chr1	59649117	59649515	+	0	NA	intron (NM_001013771, intron 12 of 19)	intron (NM_001013771, intron 12 of 19)	76208	NM_001013771	381260	Mm.486706	NM_001013771	ENSMUSG00000047361	Gm973	AW554518	predicted gene 973	protein-coding
1011	Peak_1023	0.204284	0.105601	-0.0986837	3.22257	NO	NO	NO	0.748838	0.870331	0.824562	0.996013	0.980538	0.999909	chr1	59660810	59661208	+	0	NA	intron (NM_001013771, intron 12 of 19)	intron (NM_001013771, intron 12 of 19)	66669	NM_009460	22218	Mm.362118	NM_009460	ENSMUSG00000026021	Sumo1	GMP1|PIC1|SENTRIN|SMT3|SMT3H3|SMTP3|SUMO-1|Smt3C|Ubl1	small ubiquitin-like modifier 1	protein-coding
1012	Peak_1024	-0.321484	-0.227771	0.0937129	3.04405	NO	NO	NO	0.628663	0.731923	0.851078	0.991083	0.96106	0.999909	chr1	59670614	59671012	+	0	NA	intron (NM_001013771, intron 13 of 19)	intron (NM_001013771, intron 13 of 19)	56865	NM_009460	22218	Mm.362118	NM_009460	ENSMUSG00000026021	Sumo1	GMP1|PIC1|SENTRIN|SMT3|SMT3H3|SMTP3|SUMO-1|Smt3C|Ubl1	small ubiquitin-like modifier 1	protein-coding
1013	Peak_1025	0.526952	0.110872	-0.416079	3.68069	NO	NO	NO	0.321742	0.841733	0.2393	0.961869	0.977452	0.999909	chr1	59680257	59680655	+	0	NA	intron (NM_001013771, intron 13 of 19)	intron (NM_001013771, intron 13 of 19)	47222	NM_009460	22218	Mm.362118	NM_009460	ENSMUSG00000026021	Sumo1	GMP1|PIC1|SENTRIN|SMT3|SMT3H3|SMTP3|SUMO-1|Smt3C|Ubl1	small ubiquitin-like modifier 1	protein-coding
1014	Peak_1026	1.66667	1.12786	-0.53881	3.39408	NO	NO	NO	0.017376	0.128989	0.170799	0.820849	0.705346	0.999909	chr1	59722069	59722467	+	0	NA	intron (NM_009460, intron 1 of 4)	intron (NM_009460, intron 1 of 4)	5410	NM_009460	22218	Mm.362118	NM_009460	ENSMUSG00000026021	Sumo1	GMP1|PIC1|SENTRIN|SMT3|SMT3H3|SMTP3|SUMO-1|Smt3C|Ubl1	small ubiquitin-like modifier 1	protein-coding
1015	Peak_1027	0.38681	0.473114	0.0863039	4.80313	NO	NO	NO	0.375376	0.279667	0.79632	0.972398	0.823732	0.999909	chr1	59727229	59727627	+	0	NA	intron (NM_009460, intron 1 of 4)	L1MDb|LINE|L1	250	NM_009460	22218	Mm.362118	NM_009460	ENSMUSG00000026021	Sumo1	GMP1|PIC1|SENTRIN|SMT3|SMT3H3|SMTP3|SUMO-1|Smt3C|Ubl1	small ubiquitin-like modifier 1	protein-coding
1016	Peak_1028	0.0667176	0.238758	0.17204	4.71786	NO	NO	NO	0.876767	0.580011	0.607643	0.996452	0.928976	0.999909	chr1	59741680	59742078	+	0	NA	promoter-TSS (NM_018868)	promoter-TSS (NM_018868)	29	NM_018868	55989	Mm.220367	NM_018868	ENSMUSG00000026020	Nop58	MSSP|Nol5|SIK|nop5	NOP58 ribonucleoprotein	protein-coding
1017	Peak_1029	-0.895848	-0.567658	0.32819	2.98773	NO	NO	NO	0.168254	0.381508	0.522424	0.946504	0.872744	0.999909	chr1	59801732	59802130	+	0	NA	Intergenic	RMER20A|LTR|ERVK	-19192	NM_007561	12168	Mm.7106	NM_007561	ENSMUSG00000067336	Bmpr2	2610024H22Rik|AL117858|AW546137|BB189135|BMP-2|BMPR-2|BMPR-II|BMPRII|BRK-3|Gm20272	bone morphogenetic protein receptor, type II (serine/threonine kinase)	protein-coding
1018	Peak_1030	-0.283231	-0.151558	0.131673	5.95228	NO	NO	NO	0.414562	0.662061	0.669987	0.977159	0.948814	0.999909	chr1	59820049	59820447	+	0	NA	promoter-TSS (NM_007561)	promoter-TSS (NM_007561)	-875	NM_007561	12168	Mm.7106	NM_007561	ENSMUSG00000067336	Bmpr2	2610024H22Rik|AL117858|AW546137|BB189135|BMP-2|BMPR-2|BMPR-II|BMPRII|BRK-3|Gm20272	bone morphogenetic protein receptor, type II (serine/threonine kinase)	protein-coding
1019	Peak_1031	-0.46983	-0.560504	-0.0906739	4.01413	NO	NO	NO	0.292488	0.218068	0.793278	0.959926	0.783235	0.999909	chr1	59821414	59821812	+	0	NA	intron (NM_007561, intron 1 of 12)	intron (NM_007561, intron 1 of 12)	490	NM_007561	12168	Mm.7106	NM_007561	ENSMUSG00000067336	Bmpr2	2610024H22Rik|AL117858|AW546137|BB189135|BMP-2|BMPR-2|BMPR-II|BMPRII|BRK-3|Gm20272	bone morphogenetic protein receptor, type II (serine/threonine kinase)	protein-coding
1020	Peak_1032	1.1366	1.13871	0.00210777	2.28725	NO	NO	NO	0.277123	0.278912	0.996465	0.959926	0.823294	0.999909	chr1	59890544	59890942	+	0	NA	intron (NM_007561, intron 3 of 12)	intron (NM_007561, intron 3 of 12)	69620	NM_007561	12168	Mm.7106	NM_007561	ENSMUSG00000067336	Bmpr2	2610024H22Rik|AL117858|AW546137|BB189135|BMP-2|BMPR-2|BMPR-II|BMPRII|BRK-3|Gm20272	bone morphogenetic protein receptor, type II (serine/threonine kinase)	protein-coding
1021	Peak_1033	0.52062	0.0545169	-0.466103	2.99267	NO	NO	NO	0.444888	0.939214	0.302615	0.978345	0.991144	0.999909	chr1	59904887	59905285	+	0	NA	intron (NM_007561, intron 7 of 12)	intron (NM_007561, intron 7 of 12)	-64764	NM_001037725	72750	Mm.258250	NM_001037725	ENSMUSG00000041040	Fam117b	2810425F24Rik|6330416D14Rik|Als2cr13	family with sequence similarity 117, member B	protein-coding
1022	Peak_1034	-0.417985	-0.902774	-0.484789	3.28388	NO	NO	NO	0.442447	0.113722	0.250994	0.978345	0.68671	0.999909	chr1	59952342	59952740	+	0	NA	Intergenic	Intergenic	-17309	NM_001037725	72750	Mm.258250	NM_001037725	ENSMUSG00000041040	Fam117b	2810425F24Rik|6330416D14Rik|Als2cr13	family with sequence similarity 117, member B	protein-coding
1023	Peak_1035	0.231602	-0.123523	-0.355125	2.80843	NO	NO	NO	0.746256	0.868325	0.472772	0.995907	0.980218	0.999909	chr1	59962653	59963051	+	0	NA	Intergenic	Intergenic	-6998	NM_001037725	72750	Mm.258250	NM_001037725	ENSMUSG00000041040	Fam117b	2810425F24Rik|6330416D14Rik|Als2cr13	family with sequence similarity 117, member B	protein-coding
1024	Peak_1036	-0.154504	0.190293	0.344797	5.36289	NO	NO	NO	0.688051	0.618887	0.28636	0.9938	0.938896	0.999909	chr1	59969873	59970271	+	0	NA	exon (NM_001037725, exon 1 of 8)	exon (NM_001037725, exon 1 of 8)	222	NM_001037725	72750	Mm.258250	NM_001037725	ENSMUSG00000041040	Fam117b	2810425F24Rik|6330416D14Rik|Als2cr13	family with sequence similarity 117, member B	protein-coding
1025	Peak_1037	-0.417861	-0.829535	-0.411673	2.57011	NO	NO	NO	0.656884	0.382286	0.622945	0.992129	0.872985	0.999909	chr1	59983147	59983545	+	0	NA	intron (NM_001037725, intron 1 of 7)	RMER1A|Other|Other	13496	NM_001037725	72750	Mm.258250	NM_001037725	ENSMUSG00000041040	Fam117b	2810425F24Rik|6330416D14Rik|Als2cr13	family with sequence similarity 117, member B	protein-coding
1026	Peak_1038	0.35545	0.671102	0.315652	4.59411	NO	NO	NO	0.445769	0.147046	0.361453	0.978345	0.723178	0.999909	chr1	60099624	60100022	+	0	NA	5' UTR (NM_027407, exon 1 of 11)	5' UTR (NM_027407, exon 1 of 11)	143	NM_001316695	70375	Mm.17834	NM_027407	ENSMUSG00000026018	Ica1l	1700030B17Rik|Als2cr15	islet cell autoantigen 1-like	protein-coding
1027	Peak_1039	-0.0427488	0.115681	0.158429	5.39555	NO	NO	NO	0.909587	0.758722	0.614065	0.997799	0.96466	0.999909	chr1	60154770	60155168	+	0	NA	promoter-TSS (NM_021312)	promoter-TSS (NM_021312)	9	NM_001199061	57750	Mm.281079	NM_021312	ENSMUSG00000026019	Wdr12	4933402C23Rik|Ytm1|Ytm1p	WD repeat domain 12	protein-coding
1028	Peak_1040	-0.0319882	-0.203161	-0.171173	2.85155	NO	NO	NO	0.963084	0.774032	0.725792	0.998705	0.967511	0.999909	chr1	60209560	60209958	+	0	NA	non-coding (NR_104344, exon 12 of 12)	non-coding (NR_104344, exon 12 of 12)	-27684	NM_173444	269198	Mm.205224	NM_173444	ENSMUSG00000073664	Nbeal1	2310076G13Rik|A530050O19Rik|A530083I02Rik|AI662228|ALS2CR17	neurobeachin like 1	protein-coding
1029	Peak_1041	-0.634855	-0.354035	0.28082	3.16923	NO	NO	NO	0.278133	0.542412	0.507525	0.959926	0.920101	0.999909	chr1	60221653	60222051	+	0	NA	Intergenic	Intergenic	-15591	NM_173444	269198	Mm.205224	NM_173444	ENSMUSG00000073664	Nbeal1	2310076G13Rik|A530050O19Rik|A530083I02Rik|AI662228|ALS2CR17	neurobeachin like 1	protein-coding
1030	Peak_1042	-0.40011	-0.0183087	0.381801	6.51664	NO	NO	NO	0.259439	0.958708	0.246368	0.958419	0.993432	0.999909	chr1	60237230	60237628	+	0	NA	promoter-TSS (NM_173444)	promoter-TSS (NM_173444)	-14	NM_173444	269198	Mm.205224	NM_173444	ENSMUSG00000073664	Nbeal1	2310076G13Rik|A530050O19Rik|A530083I02Rik|AI662228|ALS2CR17	neurobeachin like 1	protein-coding
1031	Peak_1043	-0.138758	0.00400002	0.142758	5.85584	NO	NO	NO	0.743707	0.992514	0.71393	0.995754	0.998943	0.999909	chr1	60400171	60400569	+	0	NA	intron (NM_030013, intron 1 of 12)	CpG	226	NM_001313721	77951	Mm.197640	NM_030013	ENSMUSG00000049439	Cyp20a1	A930011N14Rik|Cypm	cytochrome P450, family 20, subfamily a, polypeptide 1	protein-coding
1032	Peak_1044	-0.00911639	0.41253	0.421646	5.36247	NO	NO	NO	0.983636	0.34969	0.2694	0.999375	0.858451	0.999909	chr1	60466278	60466676	+	0	NA	promoter-TSS (NM_198127)	promoter-TSS (NM_198127)	14	NM_198127	329165	Mm.212066	NM_198127	ENSMUSG00000026782	Abi2	8430425M24Rik|AI839867|C130078H13	abl-interactor 2	protein-coding
1033	Peak_1045	-0.406468	0.343299	0.749767	2.53149	NO	NO	NO	0.65437	0.697841	0.263827	0.992129	0.954566	0.999909	chr1	60555578	60555976	+	0	NA	intron (NM_001045513, intron 9 of 13)	intron (NM_001045513, intron 9 of 13)	67832	NM_001045513	77300	Mm.440325	NM_001045513	ENSMUSG00000026014	Raph1	9430025M21Rik|C730009O10Rik|Lpd	Ras association (RalGDS/AF-6) and pleckstrin homology domains 1	protein-coding
1034	Peak_1046	-0.378555	0.280543	0.659098	2.4861	NO	NO	NO	0.656897	0.734771	0.26811	0.992129	0.961601	0.999909	chr1	60561461	60561859	+	0	NA	intron (NM_001045513, intron 4 of 13)	intron (NM_001045513, intron 4 of 13)	61949	NM_001045513	77300	Mm.440325	NM_001045513	ENSMUSG00000026014	Raph1	9430025M21Rik|C730009O10Rik|Lpd	Ras association (RalGDS/AF-6) and pleckstrin homology domains 1	protein-coding
1035	Peak_1047	0.259225	0.301316	0.0420914	3.97898	NO	NO	NO	0.589069	0.533762	0.894074	0.990149	0.917965	0.999909	chr1	60622136	60622534	+	0	NA	intron (NM_001045513, intron 1 of 13)	intron (NM_001045513, intron 1 of 13)	1274	NM_001045513	77300	Mm.440325	NM_001045513	ENSMUSG00000026014	Raph1	9430025M21Rik|C730009O10Rik|Lpd	Ras association (RalGDS/AF-6) and pleckstrin homology domains 1	protein-coding
1036	Peak_1048	-0.566514	-0.273734	0.29278	6.23257	NO	NO	NO	0.143644	0.478592	0.418994	0.94353	0.904119	0.999909	chr1	60623398	60623796	+	0	NA	promoter-TSS (NM_001045513)	promoter-TSS (NM_001045513)	12	NM_001045513	77300	Mm.440325	NM_001045513	ENSMUSG00000026014	Raph1	9430025M21Rik|C730009O10Rik|Lpd	Ras association (RalGDS/AF-6) and pleckstrin homology domains 1	protein-coding
1037	Peak_1049	1.14347	0.902554	-0.240919	4.09219	NO	NO	NO	0.0298721	0.0949123	0.4632	0.840371	0.661019	0.999909	chr1	60666151	60666549	+	0	NA	Intergenic	Intergenic	-42741	NM_001045513	77300	Mm.440325	NM_001045513	ENSMUSG00000026014	Raph1	9430025M21Rik|C730009O10Rik|Lpd	Ras association (RalGDS/AF-6) and pleckstrin homology domains 1	protein-coding
1038	Peak_1050	-0.289286	-0.156852	0.132434	2.49545	NO	NO	NO	0.742605	0.857936	0.850111	0.995754	0.978258	0.999909	chr1	60682868	60683266	+	0	NA	Intergenic	Intergenic	-59458	NM_001045513	77300	Mm.440325	NM_001045513	ENSMUSG00000026014	Raph1	9430025M21Rik|C730009O10Rik|Lpd	Ras association (RalGDS/AF-6) and pleckstrin homology domains 1	protein-coding
1039	Peak_1051	1.41698	0.740265	-0.676715	2.76397	NO	NO	NO	0.0980394	0.416823	0.194015	0.914751	0.884187	0.999909	chr1	60703003	60703401	+	0	NA	Intergenic	L1MB3|LINE|L1	-79593	NM_001045513	77300	Mm.440325	NM_001045513	ENSMUSG00000026014	Raph1	9430025M21Rik|C730009O10Rik|Lpd	Ras association (RalGDS/AF-6) and pleckstrin homology domains 1	protein-coding
1040	Peak_1052	1.16721	0.927188	-0.240024	3.35964	NO	NO	NO	0.0896049	0.188518	0.563946	0.911408	0.761639	0.999909	chr1	60724894	60725292	+	0	NA	Intergenic	Intergenic	-78139	NM_007642	12487	Mm.255003	NM_007642	ENSMUSG00000026012	Cd28	-	CD28 antigen	protein-coding
1041	Peak_1053	-0.2025	-0.481243	-0.278743	3.41452	NO	NO	NO	0.710519	0.393227	0.487158	0.995249	0.876659	0.999909	chr1	60910191	60910589	+	0	NA	Intergenic	Intergenic	-55479	NM_009843	12477	Mm.390	NM_009843	ENSMUSG00000026011	Ctla4	Cd152|Ctla-4|Ly-56	cytotoxic T-lymphocyte-associated protein 4	protein-coding
1042	Peak_1054	0.0907221	-0.636869	-0.727591	2.91624	NO	NO	NO	0.907423	0.427267	0.259316	0.997799	0.887579	0.999909	chr1	60929918	60930316	+	0	NA	Intergenic	Intergenic	-35752	NM_009843	12477	Mm.390	NM_009843	ENSMUSG00000026011	Ctla4	Cd152|Ctla-4|Ly-56	cytotoxic T-lymphocyte-associated protein 4	protein-coding
1043	Peak_1055	-0.386113	-0.925948	-0.539836	2.78803	NO	NO	NO	0.569367	0.19354	0.319045	0.989871	0.76595	0.999909	chr1	60977206	60977604	+	0	NA	Intergenic	Intergenic	11536	NM_001281976	12477	Mm.390	NM_009843	ENSMUSG00000026011	Ctla4	Cd152|Ctla-4|Ly-56	cytotoxic T-lymphocyte-associated protein 4	protein-coding
1044	Peak_1056	0.74396	0.248645	-0.495315	2.63005	NO	NO	NO	0.378138	0.7785	0.388179	0.972398	0.96821	0.999909	chr1	61011624	61012022	+	0	NA	Intergenic	Intergenic	-22935	NM_017480	54167	Mm.42044	NM_017480	ENSMUSG00000026009	Icos	AILIM|CCLP|CRP-1|H4|Ly115	inducible T cell co-stimulator	protein-coding
1045	Peak_1057	2.0273	1.68181	-0.345498	2.05649	NO	NO	NO	0.104137	0.196554	0.572806	0.918065	0.768487	0.999909	chr1	61017930	61018328	+	0	NA	Intergenic	Intergenic	-16629	NM_017480	54167	Mm.42044	NM_017480	ENSMUSG00000026009	Icos	AILIM|CCLP|CRP-1|H4|Ly115	inducible T cell co-stimulator	protein-coding
1046	Peak_1058	0.184773	-0.0720769	-0.25685	2.25759	NO	NO	NO	0.850324	0.942145	0.728577	0.996452	0.991362	0.999909	chr1	61041887	61042285	+	0	NA	intron (NM_017480, intron 1 of 4)	intron (NM_017480, intron 1 of 4)	7328	NM_017480	54167	Mm.42044	NM_017480	ENSMUSG00000026009	Icos	AILIM|CCLP|CRP-1|H4|Ly115	inducible T cell co-stimulator	protein-coding
1047	Peak_1059	-0.453356	-0.297915	0.155441	1.96767	NO	NO	NO	0.639636	0.758787	0.82658	0.992017	0.964661	0.999909	chr1	61050012	61050410	+	0	NA	intron (NM_017480, intron 1 of 4)	intron (NM_017480, intron 1 of 4)	15453	NM_017480	54167	Mm.42044	NM_017480	ENSMUSG00000026009	Icos	AILIM|CCLP|CRP-1|H4|Ly115	inducible T cell co-stimulator	protein-coding
1048	Peak_1060	0.940464	0.566466	-0.373998	2.43766	NO	NO	NO	0.350641	0.581284	0.596205	0.970571	0.929125	0.999909	chr1	61148898	61149296	+	0	NA	Intergenic	RLTR24|LTR|ERV1	114339	NM_017480	54167	Mm.42044	NM_017480	ENSMUSG00000026009	Icos	AILIM|CCLP|CRP-1|H4|Ly115	inducible T cell co-stimulator	protein-coding
1049	Peak_1061	-0.223574	-0.0973411	0.126233	2.81528	NO	NO	NO	0.76847	0.89801	0.825679	0.996452	0.984492	0.999909	chr1	61196055	61196453	+	0	NA	Intergenic	Intergenic	161496	NM_017480	54167	Mm.42044	NM_017480	ENSMUSG00000026009	Icos	AILIM|CCLP|CRP-1|H4|Ly115	inducible T cell co-stimulator	protein-coding
1050	Peak_1062	-0.381033	-0.390098	-0.00906486	2.8064	NO	NO	NO	0.587149	0.581642	0.986903	0.990149	0.929125	0.999909	chr1	61228797	61229195	+	0	NA	Intergenic	Intergenic	194238	NM_017480	54167	Mm.42044	NM_017480	ENSMUSG00000026009	Icos	AILIM|CCLP|CRP-1|H4|Ly115	inducible T cell co-stimulator	protein-coding
1051	Peak_1063	-0.405758	-0.752388	-0.346629	2.51845	NO	NO	NO	0.578464	0.321731	0.531028	0.989995	0.844624	0.999909	chr1	61229579	61229977	+	0	NA	Intergenic	Intergenic	195020	NM_017480	54167	Mm.42044	NM_017480	ENSMUSG00000026009	Icos	AILIM|CCLP|CRP-1|H4|Ly115	inducible T cell co-stimulator	protein-coding
1052	Peak_1064	0.692094	0.729074	0.0369802	3.29701	NO	NO	NO	0.306451	0.285101	0.931991	0.959926	0.825796	0.999909	chr1	61238046	61238444	+	0	NA	Intergenic	Intergenic	-197031	NR_040483	77341	Mm.402964	NR_040483	ENSMUSG00000085447	9530026F06Rik	-	RIKEN cDNA 9530026F06 gene	ncRNA
1053	Peak_1065	-0.138889	-0.250569	-0.111679	3.13504	NO	NO	NO	0.822644	0.691508	0.801761	0.996452	0.953712	0.999909	chr1	61260188	61260586	+	0	NA	Intergenic	Intergenic	-174889	NR_040483	77341	Mm.402964	NR_040483	ENSMUSG00000085447	9530026F06Rik	-	RIKEN cDNA 9530026F06 gene	ncRNA
1054	Peak_1066	-0.100944	-0.0393891	0.0615551	3.05948	NO	NO	NO	0.88122	0.953737	0.900248	0.996452	0.992252	0.999909	chr1	61290897	61291295	+	0	NA	Intergenic	Intergenic	-144180	NR_040483	77341	Mm.402964	NR_040483	ENSMUSG00000085447	9530026F06Rik	-	RIKEN cDNA 9530026F06 gene	ncRNA
1055	Peak_1067	0.638619	0.881246	0.242626	2.46627	NO	NO	NO	0.484657	0.330548	0.654559	0.982829	0.850491	0.999909	chr1	61322453	61322851	+	0	NA	Intergenic	Intergenic	-112624	NR_040483	77341	Mm.402964	NR_040483	ENSMUSG00000085447	9530026F06Rik	-	RIKEN cDNA 9530026F06 gene	ncRNA
1056	Peak_1068	0.0975476	0.807466	0.709918	2.61427	NO	NO	NO	0.910575	0.334176	0.201656	0.997799	0.852205	0.999909	chr1	61354908	61355306	+	0	NA	Intergenic	Intergenic	-80169	NR_040483	77341	Mm.402964	NR_040483	ENSMUSG00000085447	9530026F06Rik	-	RIKEN cDNA 9530026F06 gene	ncRNA
1057	Peak_1069	0.561264	1.07567	0.514403	3.41232	NO	NO	NO	0.398055	0.0934928	0.1945	0.975982	0.659956	0.999909	chr1	61359418	61359816	+	0	NA	Intergenic	Intergenic	-75659	NR_040483	77341	Mm.402964	NR_040483	ENSMUSG00000085447	9530026F06Rik	-	RIKEN cDNA 9530026F06 gene	ncRNA
1058	Peak_1070	2.12824	2.0454	-0.0828326	3.05163	NO	NO	NO	0.0277858	0.0363972	0.878004	0.840371	0.53284	0.999909	chr1	61410397	61410795	+	0	NA	Intergenic	Intergenic	-24680	NR_040483	77341	Mm.402964	NR_040483	ENSMUSG00000085447	9530026F06Rik	-	RIKEN cDNA 9530026F06 gene	ncRNA
1059	Peak_1071	0.535447	0.167277	-0.36817	1.7234	NO	NO	NO	0.633347	0.887106	0.602205	0.991156	0.983834	0.999909	chr1	61510914	61511312	+	0	NA	Intergenic	ERVL-E-int|LTR|ERVL	75837	NR_040483	77341	Mm.402964	NR_040483	ENSMUSG00000085447	9530026F06Rik	-	RIKEN cDNA 9530026F06 gene	ncRNA
1060	Peak_1072	-0.0689949	-0.981179	-0.912184	3.0776	NO	NO	NO	0.912137	0.144492	0.0665614	0.997799	0.719618	0.999909	chr1	61577983	61578381	+	0	NA	Intergenic	Intergenic	-107216	NM_001081050	72823	Mm.35153	NM_001081050	ENSMUSG00000052062	Pard3b	1810008K04Rik|2010002N16Rik|2810455B10Rik|Als2cr19|PAR3B|PAR3L|PAR3beta	par-3 family cell polarity regulator beta	protein-coding
1061	Peak_1073	-0.848789	-0.266043	0.582746	2.53711	NO	NO	NO	0.267007	0.720436	0.302504	0.959926	0.9586	0.999909	chr1	61597763	61598161	+	0	NA	Intergenic	Intergenic	-87436	NM_001081050	72823	Mm.35153	NM_001081050	ENSMUSG00000052062	Pard3b	1810008K04Rik|2010002N16Rik|2810455B10Rik|Als2cr19|PAR3B|PAR3L|PAR3beta	par-3 family cell polarity regulator beta	protein-coding
1062	Peak_1074	0.0928256	0.571932	0.479107	2.14271	NO	NO	NO	0.924651	0.544245	0.425822	0.997839	0.920759	0.999909	chr1	61599430	61599828	+	0	NA	Intergenic	Intergenic	-85769	NM_001081050	72823	Mm.35153	NM_001081050	ENSMUSG00000052062	Pard3b	1810008K04Rik|2010002N16Rik|2810455B10Rik|Als2cr19|PAR3B|PAR3L|PAR3beta	par-3 family cell polarity regulator beta	protein-coding
1063	Peak_1075	0.62983	0.761	0.13117	4.60195	NO	NO	NO	0.165187	0.0936006	0.678426	0.946285	0.659956	0.999909	chr1	61685558	61685956	+	0	NA	5' UTR (NM_001081050, exon 1 of 23)	5' UTR (NM_001081050, exon 1 of 23)	359	NM_001081050	72823	Mm.35153	NM_001081050	ENSMUSG00000052062	Pard3b	1810008K04Rik|2010002N16Rik|2810455B10Rik|Als2cr19|PAR3B|PAR3L|PAR3beta	par-3 family cell polarity regulator beta	protein-coding
1064	Peak_1076	1.2997	1.15286	-0.146843	2.3757	NO	NO	NO	0.214499	0.282083	0.809964	0.953494	0.824887	0.999909	chr1	61959710	61960108	+	0	NA	intron (NM_001081050, intron 2 of 22)	intron (NM_001081050, intron 2 of 22)	274511	NM_001081050	72823	Mm.35153	NM_001081050	ENSMUSG00000052062	Pard3b	1810008K04Rik|2010002N16Rik|2810455B10Rik|Als2cr19|PAR3B|PAR3L|PAR3beta	par-3 family cell polarity regulator beta	protein-coding
1065	Peak_1077	1.01761	0.208883	-0.808731	2.79305	NO	NO	NO	0.218255	0.812821	0.151635	0.954504	0.972462	0.999909	chr1	61971430	61971828	+	0	NA	intron (NM_001081050, intron 2 of 22)	intron (NM_001081050, intron 2 of 22)	286231	NM_001081050	72823	Mm.35153	NM_001081050	ENSMUSG00000052062	Pard3b	1810008K04Rik|2010002N16Rik|2810455B10Rik|Als2cr19|PAR3B|PAR3L|PAR3beta	par-3 family cell polarity regulator beta	protein-coding
1066	Peak_1078	0.729815	0.0113937	-0.718422	2.86161	NO	NO	NO	0.352365	0.989094	0.199896	0.970571	0.99825	0.999909	chr1	61985918	61986316	+	0	NA	intron (NM_001081050, intron 2 of 22)	intron (NM_001081050, intron 2 of 22)	300719	NM_001081050	72823	Mm.35153	NM_001081050	ENSMUSG00000052062	Pard3b	1810008K04Rik|2010002N16Rik|2810455B10Rik|Als2cr19|PAR3B|PAR3L|PAR3beta	par-3 family cell polarity regulator beta	protein-coding
1067	Peak_1079	-0.139281	-0.611282	-0.472001	3.15697	NO	NO	NO	0.824993	0.351913	0.333071	0.996452	0.85968	0.999909	chr1	62228057	62228455	+	0	NA	intron (NM_001081050, intron 10 of 22)	intron (NM_001081050, intron 10 of 22)	-521635	NM_001077406	18187	Mm.266341	NM_010939	ENSMUSG00000025969	Nrp2	1110048P06Rik|Np-2|Np2|Npn-2|Npn2	neuropilin 2	protein-coding
1068	Peak_1080	1.12059	0.881087	-0.239499	3.34822	NO	NO	NO	0.123782	0.238967	0.611257	0.931271	0.798447	0.999909	chr1	62444857	62445255	+	0	NA	intron (NM_001081050, intron 18 of 22)	L3|LINE|CR1	-304835	NM_001077406	18187	Mm.266341	NM_010939	ENSMUSG00000025969	Nrp2	1110048P06Rik|Np-2|Np2|Npn-2|Npn2	neuropilin 2	protein-coding
1069	Peak_1081	1.43553	1.21539	-0.22014	3.85277	NO	NO	NO	0.0224748	0.0591352	0.56861	0.824356	0.599926	0.999909	chr1	62451599	62451997	+	0	NA	intron (NM_001081050, intron 18 of 22)	intron (NM_001081050, intron 18 of 22)	-298093	NM_001077406	18187	Mm.266341	NM_010939	ENSMUSG00000025969	Nrp2	1110048P06Rik|Np-2|Np2|Npn-2|Npn2	neuropilin 2	protein-coding
1070	Peak_1082	0.562623	0.401487	-0.161136	4.52472	NO	NO	NO	0.184997	0.35402	0.577008	0.952873	0.859804	0.999909	chr1	62469567	62469965	+	0	NA	intron (NM_001081050, intron 18 of 22)	intron (NM_001081050, intron 18 of 22)	-280125	NM_001077406	18187	Mm.266341	NM_010939	ENSMUSG00000025969	Nrp2	1110048P06Rik|Np-2|Np2|Npn-2|Npn2	neuropilin 2	protein-coding
1071	Peak_1083	2.41654	1.82493	-0.591613	2.30337	NO	NO	NO	0.0458785	0.158184	0.328285	0.884548	0.733019	0.999909	chr1	62564810	62565208	+	0	NA	intron (NM_001081050, intron 20 of 22)	intron (NM_001081050, intron 20 of 22)	-184882	NM_001077406	18187	Mm.266341	NM_010939	ENSMUSG00000025969	Nrp2	1110048P06Rik|Np-2|Np2|Npn-2|Npn2	neuropilin 2	protein-coding
1072	Peak_1084	0.0727978	0.228872	0.156074	1.95957	NO	NO	NO	0.944267	0.820721	0.817833	0.997839	0.973344	0.999909	chr1	62588632	62589030	+	0	NA	intron (NM_001081050, intron 21 of 22)	intron (NM_001081050, intron 21 of 22)	-161060	NM_001077406	18187	Mm.266341	NM_010939	ENSMUSG00000025969	Nrp2	1110048P06Rik|Np-2|Np2|Npn-2|Npn2	neuropilin 2	protein-coding
1073	Peak_1085	0.169006	0.115095	-0.0539106	2.8294	NO	NO	NO	0.823723	0.880403	0.921134	0.996452	0.982659	0.999909	chr1	62634897	62635295	+	0	NA	intron (NM_001081050, intron 22 of 22)	intron (NM_001081050, intron 22 of 22)	-114795	NM_001077406	18187	Mm.266341	NM_010939	ENSMUSG00000025969	Nrp2	1110048P06Rik|Np-2|Np2|Npn-2|Npn2	neuropilin 2	protein-coding
1074	Peak_1086	1.27194	1.49262	0.220686	2.98763	NO	NO	NO	0.153245	0.0923977	0.680802	0.94353	0.657944	0.999909	chr1	62678370	62678768	+	0	NA	intron (NM_001081050, intron 22 of 22)	intron (NM_001081050, intron 22 of 22)	-71322	NM_001077406	18187	Mm.266341	NM_010939	ENSMUSG00000025969	Nrp2	1110048P06Rik|Np-2|Np2|Npn-2|Npn2	neuropilin 2	protein-coding
1075	Peak_1087	0.0996615	0.133496	0.0338342	2.24576	NO	NO	NO	0.923148	0.89537	0.964445	0.997839	0.984215	0.999909	chr1	62701458	62701856	+	0	NA	Intergenic	Intergenic	-48234	NM_001077406	18187	Mm.266341	NM_010939	ENSMUSG00000025969	Nrp2	1110048P06Rik|Np-2|Np2|Npn-2|Npn2	neuropilin 2	protein-coding
1076	Peak_1088	0.682771	0.386148	-0.296624	3.97846	NO	NO	NO	0.172311	0.455315	0.362096	0.949904	0.897588	0.999909	chr1	62747617	62748015	+	0	NA	Intergenic	Intergenic	-2075	NM_001077406	18187	Mm.266341	NM_010939	ENSMUSG00000025969	Nrp2	1110048P06Rik|Np-2|Np2|Npn-2|Npn2	neuropilin 2	protein-coding
1077	Peak_1089	0.0138297	-0.0226012	-0.0364309	5.30515	NO	NO	NO	0.973073	0.956495	0.917721	0.999058	0.992795	0.999909	chr1	62749799	62750197	+	0	NA	5' UTR (NM_010939, exon 1 of 16)	5' UTR (NM_010939, exon 1 of 16)	107	NM_001077404	18187	Mm.266341	NM_010939	ENSMUSG00000025969	Nrp2	1110048P06Rik|Np-2|Np2|Npn-2|Npn2	neuropilin 2	protein-coding
1078	Peak_1090	-0.227201	-0.0144709	0.21273	4.97688	NO	NO	NO	0.563055	0.970572	0.502907	0.989696	0.99581	0.999909	chr1	62753068	62753466	+	0	NA	intron (NM_001077404, intron 1 of 16)	CpG	3376	NM_001077404	18187	Mm.266341	NM_010939	ENSMUSG00000025969	Nrp2	1110048P06Rik|Np-2|Np2|Npn-2|Npn2	neuropilin 2	protein-coding
1079	Peak_1091	-0.524298	-0.566169	-0.0418713	4.20136	NO	NO	NO	0.206492	0.178422	0.895889	0.953494	0.751749	0.999909	chr1	62754066	62754464	+	0	NA	intron (NM_001077404, intron 1 of 16)	intron (NM_001077404, intron 1 of 16)	4374	NM_001077404	18187	Mm.266341	NM_010939	ENSMUSG00000025969	Nrp2	1110048P06Rik|Np-2|Np2|Npn-2|Npn2	neuropilin 2	protein-coding
1080	Peak_1092	0.0692989	-0.212459	-0.281758	3.23391	NO	NO	NO	0.911544	0.742979	0.538464	0.997799	0.962907	0.999909	chr1	62764480	62764878	+	0	NA	intron (NM_001077404, intron 1 of 16)	intron (NM_001077404, intron 1 of 16)	14788	NM_001077404	18187	Mm.266341	NM_010939	ENSMUSG00000025969	Nrp2	1110048P06Rik|Np-2|Np2|Npn-2|Npn2	neuropilin 2	protein-coding
1081	Peak_1093	-0.416379	-0.0457046	0.370675	4.11235	NO	NO	NO	0.350158	0.917222	0.248103	0.970571	0.987345	0.999909	chr1	62789860	62790258	+	0	NA	intron (NM_001077404, intron 3 of 16)	intron (NM_001077404, intron 3 of 16)	40168	NM_001077404	18187	Mm.266341	NM_010939	ENSMUSG00000025969	Nrp2	1110048P06Rik|Np-2|Np2|Npn-2|Npn2	neuropilin 2	protein-coding
1082	Peak_1094	2.35897	1.9943	-0.364666	2.29581	NO	NO	NO	0.0696588	0.136449	0.610309	0.907935	0.71282	0.999909	chr1	62797981	62798379	+	0	NA	intron (NM_001077404, intron 7 of 16)	intron (NM_001077404, intron 7 of 16)	43126	NR_040601	74992	Mm.401979	NR_040601		4930487H11Rik	-	RIKEN cDNA 4930487H11 gene	ncRNA
1083	Peak_1095	-0.163715	-0.385033	-0.221318	3.05891	NO	NO	NO	0.819489	0.597108	0.701798	0.996452	0.933119	0.999909	chr1	62822693	62823091	+	0	NA	intron (NM_001077404, intron 12 of 16)	intron (NM_001077404, intron 12 of 16)	18414	NR_040601	74992	Mm.401979	NR_040601		4930487H11Rik	-	RIKEN cDNA 4930487H11 gene	ncRNA
1084	Peak_1096	-0.445593	-0.996157	-0.550564	3.14767	NO	NO	NO	0.443105	0.103504	0.231726	0.978345	0.672893	0.999909	chr1	62830120	62830518	+	0	NA	intron (NM_001077404, intron 13 of 16)	intron (NM_001077404, intron 13 of 16)	10987	NR_040601	74992	Mm.401979	NR_040601		4930487H11Rik	-	RIKEN cDNA 4930487H11 gene	ncRNA
1085	Peak_1097	-0.0828401	-0.114634	-0.0317944	3.05564	NO	NO	NO	0.903669	0.868634	0.94878	0.997567	0.980267	0.999909	chr1	62841074	62841472	+	0	NA	promoter-TSS (NR_040601)	promoter-TSS (NR_040601)	33	NR_040601	74992	Mm.401979	NR_040601		4930487H11Rik	-	RIKEN cDNA 4930487H11 gene	ncRNA
1086	Peak_1098	0.758889	0.822833	0.0639434	3.91458	NO	NO	NO	0.176356	0.143196	0.860567	0.951216	0.71845	0.999909	chr1	62842228	62842626	+	0	NA	exon (NM_001077407, exon 16 of 16)	exon (NM_001077407, exon 16 of 16)	-1121	NR_040601	74992	Mm.401979	NR_040601		4930487H11Rik	-	RIKEN cDNA 4930487H11 gene	ncRNA
1087	Peak_1099	0.265506	-0.514721	-0.780227	3.3714	NO	NO	NO	0.684372	0.449977	0.13668	0.993745	0.89529	0.999909	chr1	62874681	62875079	+	0	NA	Intergenic	Intergenic	-33574	NR_040601	74992	Mm.401979	NR_040601		4930487H11Rik	-	RIKEN cDNA 4930487H11 gene	ncRNA
1088	Peak_1100	-0.11813	0.0118383	0.129969	2.46294	NO	NO	NO	0.889967	0.988982	0.833858	0.996452	0.99825	0.999909	chr1	62888108	62888506	+	0	NA	Intergenic	Intergenic	-47001	NR_040601	74992	Mm.401979	NR_040601		4930487H11Rik	-	RIKEN cDNA 4930487H11 gene	ncRNA
1089	Peak_1101	-0.745542	-0.195235	0.550307	3.71591	NO	NO	NO	0.132396	0.685261	0.125002	0.935939	0.952719	0.999909	chr1	63010849	63011247	+	0	NA	Intergenic	Intergenic	149793	NM_001114609	227195	Mm.74718	NM_001081436	ENSMUSG00000040865	Ino80d	7330405I11|A430093A21Rik|BC010584|OTTMUSG00000002594	INO80 complex subunit D	protein-coding
1090	Peak_1102	0.738797	1.33854	0.599744	2.71366	NO	NO	NO	0.430014	0.141325	0.294436	0.977504	0.716257	0.999909	chr1	63031087	63031485	+	0	NA	Intergenic	Intergenic	129555	NM_001114609	227195	Mm.74718	NM_001081436	ENSMUSG00000040865	Ino80d	7330405I11|A430093A21Rik|BC010584|OTTMUSG00000002594	INO80 complex subunit D	protein-coding
1091	Peak_1103	-0.0150502	-0.782286	-0.767236	2.68145	NO	NO	NO	0.986987	0.412355	0.340918	0.999441	0.88273	0.999909	chr1	63094862	63095260	+	0	NA	3' UTR (NM_001081436, exon 12 of 12)	3' UTR (NM_001081436, exon 12 of 12)	65780	NM_001114609	227195	Mm.74718	NM_001081436	ENSMUSG00000040865	Ino80d	7330405I11|A430093A21Rik|BC010584|OTTMUSG00000002594	INO80 complex subunit D	protein-coding
1092	Peak_1104	0.600756	0.953901	0.353146	2.84527	NO	NO	NO	0.46632	0.237137	0.489698	0.97997	0.797882	0.999909	chr1	63142690	63143088	+	0	NA	intron (NM_001114609, intron 2 of 11)	intron (NM_001114609, intron 2 of 11)	17952	NM_001114609	227195	Mm.74718	NM_001081436	ENSMUSG00000040865	Ino80d	7330405I11|A430093A21Rik|BC010584|OTTMUSG00000002594	INO80 complex subunit D	protein-coding
1093	Peak_1105	-0.0601562	0.320235	0.380391	4.72904	NO	NO	NO	0.887668	0.445954	0.243816	0.996452	0.893628	0.999909	chr1	63160514	63160912	+	0	NA	promoter-TSS (NR_045915)	promoter-TSS (NR_045915)	128	NM_001114609	227195	Mm.74718	NM_001081436	ENSMUSG00000040865	Ino80d	7330405I11|A430093A21Rik|BC010584|OTTMUSG00000002594	INO80 complex subunit D	protein-coding
1094	Peak_1106	0.552798	0.591287	0.0384889	3.56152	NO	NO	NO	0.342013	0.313046	0.91582	0.968787	0.841761	0.999909	chr1	63176486	63176884	+	0	NA	intron (NR_045914, intron 1 of 3)	RLTRETN_Mm|LTR|ERVK	15371	NR_045914	100380944	Mm.392955	NR_045914	ENSMUSG00000084799	Ino80dos	Gm11602|OTTMUSG00000002611	INO80 complex subunit D, opposite strand	ncRNA
1095	Peak_1107	0.900679	0.807888	-0.0927913	5.03452	NO	NO	NO	0.0312328	0.0558591	0.759551	0.84241	0.591218	0.999909	chr1	63223238	63223636	+	0	NA	promoter-TSS (NM_001160038)	promoter-TSS (NM_001160038)	32	NM_018796	55949	Mm.2718	NM_018796	ENSMUSG00000025967	Eef1b2	2810017J07Rik|Eef1b	eukaryotic translation elongation factor 1 beta 2	protein-coding
1096	Peak_1108	0.172877	0.30361	0.130734	4.93935	NO	NO	NO	0.695631	0.493666	0.717376	0.994303	0.907903	0.999909	chr1	63227461	63227859	+	0	NA	TTS (NM_018796)	TTS (NM_018796)	2063	NR_028558	100217464	Mm.484706	NR_028558	ENSMUSG00000064602	Snora41	MBI-83	small nucleolar RNA, H/ACA box 41	snoRNA
1097	Peak_1109	-0.0293259	-0.576701	-0.547375	3.65561	NO	NO	NO	0.951968	0.262914	0.121855	0.997839	0.812305	0.999909	chr1	63237542	63237940	+	0	NA	intron (NM_146250, intron 2 of 2)	intron (NM_146250, intron 2 of 2)	-9191	NM_001285937	73884	Mm.86986	NM_028673	ENSMUSG00000027520	Zdbf2	4930431J08Rik|9330107J05Rik	zinc finger, DBF-type containing 2	protein-coding
1098	Peak_1110	1.25169	0.706059	-0.54563	2.18626	NO	NO	NO	0.221953	0.515488	0.359581	0.954504	0.912679	0.999909	chr1	63260412	63260810	+	0	NA	intron (NM_146250, intron 1 of 2)	intron (NM_146250, intron 1 of 2)	244	NM_146250	241070	Mm.103354	NM_146250	ENSMUSG00000046856	Gpr1	-	G protein-coupled receptor 1	protein-coding
1099	Peak_1111	-0.40038	-0.364099	0.0362815	3.65768	NO	NO	NO	0.416536	0.4655	0.919319	0.977408	0.899612	0.999909	chr1	63272521	63272919	+	0	NA	intron (NM_001285937, intron 2 of 5)	intron (NM_001285937, intron 2 of 5)	-11865	NM_146250	241070	Mm.103354	NM_146250	ENSMUSG00000046856	Gpr1	-	G protein-coupled receptor 1	protein-coding
1100	Peak_1112	-0.957248	-1.14472	-0.187472	3.90653	NO	NO	NO	0.0864394	0.0431262	0.711342	0.911408	0.554003	0.999909	chr1	63293650	63294048	+	0	NA	intron (NM_001285937, intron 2 of 5)	LTR31|LTR|ERV1	-25994	NM_001267872	73884	Mm.86986	NM_028673	ENSMUSG00000027520	Zdbf2	4930431J08Rik|9330107J05Rik	zinc finger, DBF-type containing 2	protein-coding
1101	Peak_1113	-0.287207	-0.643988	-0.356782	3.16691	NO	NO	NO	0.654579	0.327752	0.492391	0.992129	0.848166	0.999909	chr1	63294713	63295111	+	0	NA	intron (NM_001285937, intron 2 of 5)	CpG	-24931	NM_001267872	73884	Mm.86986	NM_028673	ENSMUSG00000027520	Zdbf2	4930431J08Rik|9330107J05Rik	zinc finger, DBF-type containing 2	protein-coding
1102	Peak_1114	0.285046	0.242543	-0.0425034	4.87204	NO	NO	NO	0.504358	0.572941	0.899595	0.984684	0.927403	0.999909	chr1	63319700	63320098	+	0	NA	promoter-TSS (NM_001267872)	promoter-TSS (NM_001267872)	56	NM_028673	73884	Mm.86986	NM_028673	ENSMUSG00000027520	Zdbf2	4930431J08Rik|9330107J05Rik	zinc finger, DBF-type containing 2	protein-coding
1103	Peak_1115	2.3592	2.49738	0.138183	2.52237	NO	NO	NO	0.0518131	0.0384101	0.809762	0.893073	0.54163	0.999909	chr1	63434952	63435350	+	0	NA	Intergenic	L1M4c|LINE|L1	-57314	NM_011780	23792	Mm.124892	NM_011780	ENSMUSG00000025964	Adam23	AW046396|MDC3	a disintegrin and metallopeptidase domain 23	protein-coding
1104	Peak_1116	-0.278601	-0.909937	-0.631336	3.00794	NO	NO	NO	0.655145	0.168155	0.195868	0.992129	0.744609	0.999909	chr1	63469367	63469765	+	0	NA	Intergenic	Intergenic	-22899	NM_011780	23792	Mm.124892	NM_011780	ENSMUSG00000025964	Adam23	AW046396|MDC3	a disintegrin and metallopeptidase domain 23	protein-coding
1105	Peak_1117	-0.739785	-0.696687	0.0430974	4.56668	NO	NO	NO	0.0541444	0.0720578	0.890918	0.893892	0.626458	0.999909	chr1	63492564	63492962	+	0	NA	5' UTR (NM_011780, exon 1 of 26)	5' UTR (NM_011780, exon 1 of 26)	298	NM_011780	23792	Mm.124892	NM_011780	ENSMUSG00000025964	Adam23	AW046396|MDC3	a disintegrin and metallopeptidase domain 23	protein-coding
1106	Peak_1118	-0.11399	0.46176	0.57575	3.09901	NO	NO	NO	0.871208	0.498115	0.236933	0.996452	0.909246	0.999909	chr1	63540554	63540952	+	0	NA	intron (NM_011780, intron 3 of 25)	intron (NM_011780, intron 3 of 25)	48288	NM_011780	23792	Mm.124892	NM_011780	ENSMUSG00000025964	Adam23	AW046396|MDC3	a disintegrin and metallopeptidase domain 23	protein-coding
1107	Peak_1119	0.690765	0.154376	-0.536389	2.59491	NO	NO	NO	0.418135	0.862417	0.360078	0.977408	0.978652	0.999909	chr1	63599572	63599970	+	0	NA	intron (NM_011780, intron 15 of 25)	intron (NM_011780, intron 15 of 25)	107306	NM_011780	23792	Mm.124892	NM_011780	ENSMUSG00000025964	Adam23	AW046396|MDC3	a disintegrin and metallopeptidase domain 23	protein-coding
1108	Peak_1120	0.767166	1.39013	0.622965	2.25872	NO	NO	NO	0.475376	0.176699	0.293346	0.981522	0.749852	0.999909	chr1	63618751	63619149	+	0	NA	intron (NM_011780, intron 23 of 25)	intron (NM_011780, intron 23 of 25)	114551	NM_001081658	241073	Mm.297680	NM_001081658	ENSMUSG00000069085	Dytn	Gm215	dystrotelin	protein-coding
1109	Peak_1121	0.468607	0.776662	0.308054	2.3656	NO	NO	NO	0.61777	0.400288	0.588674	0.990663	0.878887	0.999909	chr1	63619942	63620340	+	0	NA	intron (NM_011780, intron 24 of 25)	intron (NM_011780, intron 24 of 25)	113360	NM_001081658	241073	Mm.297680	NM_001081658	ENSMUSG00000069085	Dytn	Gm215	dystrotelin	protein-coding
1110	Peak_1122	-0.395977	-0.760953	-0.364975	2.67216	NO	NO	NO	0.579481	0.302642	0.516248	0.989995	0.835921	0.999909	chr1	63661025	63661423	+	0	NA	Intergenic	Intergenic	72277	NM_001081658	241073	Mm.297680	NM_001081658	ENSMUSG00000069085	Dytn	Gm215	dystrotelin	protein-coding
1111	Peak_1123	0.111984	-0.116711	-0.228695	2.72038	NO	NO	NO	0.892405	0.888823	0.719755	0.996753	0.983834	0.999909	chr1	63704598	63704996	+	0	NA	intron (NM_001081658, intron 10 of 14)	intron (NM_001081658, intron 10 of 14)	28704	NM_001081658	241073	Mm.297680	NM_001081658	ENSMUSG00000069085	Dytn	Gm215	dystrotelin	protein-coding
1112	Peak_1124	0.76854	1.40191	0.633367	3.10257	NO	NO	NO	0.352746	0.0764992	0.217619	0.970571	0.63432	0.999909	chr1	63706116	63706514	+	0	NA	intron (NM_001081658, intron 9 of 14)	intron (NM_001081658, intron 9 of 14)	27186	NM_001081658	241073	Mm.297680	NM_001081658	ENSMUSG00000069085	Dytn	Gm215	dystrotelin	protein-coding
1113	Peak_1126	0.407286	0.909896	0.502611	3.69353	NO	NO	NO	0.540998	0.165978	0.288302	0.988114	0.741406	0.999909	chr1	63776941	63777339	+	0	NA	promoter-TSS (NM_029696)	promoter-TSS (NM_029696)	-59	NM_172422	75619	Mm.30965	NM_172422	ENSMUSG00000025962	Fastkd2	2810421I24Rik	FAST kinase domains 2	protein-coding
1114	Peak_1127	0.168915	-0.017588	-0.186503	5.08602	NO	NO	NO	0.65016	0.962915	0.524933	0.992129	0.993978	0.999909	chr1	63809836	63810234	+	0	NA	intron (NM_001256158, intron 2 of 2)	intron (NM_001256158, intron 2 of 2)	5806	NM_001256158	74426	Mm.159197	NM_001256158	ENSMUSG00000025961	4933402D24Rik	-	RIKEN cDNA 4933402D24 gene	protein-coding
1115	Peak_1128	0.137171	1.03396	0.89679	2.73767	NO	NO	NO	0.874261	0.206377	0.0997549	0.996452	0.776151	0.999909	chr1	63866510	63866908	+	0	NA	Intergenic	MIR|SINE|MIR	-50868	NM_001256158	74426	Mm.159197	NM_001256158	ENSMUSG00000025961	4933402D24Rik	-	RIKEN cDNA 4933402D24 gene	protein-coding
1116	Peak_1129	0.228083	0.273118	0.0450348	4.07703	NO	NO	NO	0.686637	0.632076	0.919276	0.993745	0.942413	0.999909	chr1	63904452	63904850	+	0	NA	Intergenic	Intergenic	-88810	NM_001256158	74426	Mm.159197	NM_001256158	ENSMUSG00000025961	4933402D24Rik	-	RIKEN cDNA 4933402D24 gene	protein-coding
1117	Peak_1130	1.77925	1.13001	-0.649238	1.7976	NO	NO	NO	0.157607	0.408322	0.298876	0.945829	0.881386	0.999909	chr1	63984340	63984738	+	0	NA	Intergenic	Intergenic	-26762	NR_027824	433315	Mm.342696	NM_001013800	ENSMUSG00000044689	Gm13749	OTTMUSG00000013918	predicted gene 13749	ncRNA
1118	Peak_1131	0.59517	0.900985	0.305814	3.10221	NO	NO	NO	0.412276	0.209113	0.488182	0.976751	0.777789	0.999909	chr1	63999953	64000351	+	0	NA	Intergenic	Intergenic	-11149	NR_027824	433315	Mm.342696	NM_001013800	ENSMUSG00000044689	Gm13749	OTTMUSG00000013918	predicted gene 13749	ncRNA
1119	Peak_1132	0.284675	0.150079	-0.134596	3.1194	NO	NO	NO	0.65893	0.820244	0.751146	0.992129	0.973344	0.999909	chr1	64040982	64041380	+	0	NA	Intergenic	Intergenic	29880	NR_027824	433315	Mm.342696	NM_001013800	ENSMUSG00000044689	Gm13749	OTTMUSG00000013918	predicted gene 13749	ncRNA
1120	Peak_1133	0.92449	1.24132	0.316834	3.3743	NO	NO	NO	0.201764	0.0822178	0.479925	0.953494	0.643326	0.999909	chr1	64067504	64067902	+	0	NA	Intergenic	Intergenic	21372	NR_105864	102466760		NR_105864	ENSMUSG00000098487	Mir6899	Gm27384|mmu-mir-6899	microRNA 6899	ncRNA
1121	Peak_1134	1.70317	2.45067	0.7475	2.2283	NO	NO	NO	0.209238	0.0538981	0.283891	0.953494	0.586497	0.999909	chr1	64092693	64093091	+	0	NA	intron (NM_033563, intron 2 of 3)	intron (NM_033563, intron 2 of 3)	-3817	NR_105864	102466760		NR_105864	ENSMUSG00000098487	Mir6899	Gm27384|mmu-mir-6899	microRNA 6899	ncRNA
1122	Peak_1135	0.0100051	0.0488273	0.0388221	3.57118	NO	NO	NO	0.986081	0.93468	0.929557	0.999441	0.990446	0.999909	chr1	64107040	64107438	+	0	NA	intron (NM_033563, intron 2 of 3)	intron (NM_033563, intron 2 of 3)	-18164	NR_105864	102466760		NR_105864	ENSMUSG00000098487	Mir6899	Gm27384|mmu-mir-6899	microRNA 6899	ncRNA
1123	Peak_1136	0.0222092	0.638626	0.616417	2.13912	NO	NO	NO	0.982052	0.493323	0.296191	0.999263	0.907903	0.999909	chr1	64113435	64113833	+	0	NA	intron (NM_033563, intron 2 of 3)	intron (NM_033563, intron 2 of 3)	-24559	NR_105864	102466760		NR_105864	ENSMUSG00000098487	Mir6899	Gm27384|mmu-mir-6899	microRNA 6899	ncRNA
1124	Peak_1137	0.145087	-0.0011585	-0.146245	2.56915	NO	NO	NO	0.858627	0.99895	0.79936	0.996452	0.999937	0.999909	chr1	64144782	64145180	+	0	NA	intron (NM_033563, intron 1 of 3)	intron (NM_033563, intron 1 of 3)	22982	NM_033563	93691	Mm.29466	NM_033563	ENSMUSG00000025959	Klf7	9830124P08Rik	Kruppel-like factor 7 (ubiquitous)	protein-coding
1125	Peak_1138	0.0968186	0.210373	0.113555	6.65895	NO	NO	NO	0.784558	0.553045	0.727667	0.996452	0.922883	0.999909	chr1	64168235	64168633	+	0	NA	promoter-TSS (NM_033563)	promoter-TSS (NM_033563)	-471	NM_033563	93691	Mm.29466	NM_033563	ENSMUSG00000025959	Klf7	9830124P08Rik	Kruppel-like factor 7 (ubiquitous)	protein-coding
1126	Peak_1139	0.0622545	0.272915	0.21066	3.41365	NO	NO	NO	0.915971	0.641	0.589841	0.997799	0.943778	0.999909	chr1	64270411	64270809	+	0	NA	Intergenic	Intergenic	-102647	NM_033563	93691	Mm.29466	NM_033563	ENSMUSG00000025959	Klf7	9830124P08Rik	Kruppel-like factor 7 (ubiquitous)	protein-coding
1127	Peak_1140	0.306132	0.838669	0.532537	2.68732	NO	NO	NO	0.733858	0.334273	0.379567	0.995754	0.852262	0.999909	chr1	64335520	64335918	+	0	NA	Intergenic	Intergenic	-167756	NM_033563	93691	Mm.29466	NM_033563	ENSMUSG00000025959	Klf7	9830124P08Rik	Kruppel-like factor 7 (ubiquitous)	protein-coding
1128	Peak_1141	0.149039	-0.14471	-0.293749	2.51409	NO	NO	NO	0.854969	0.862938	0.614063	0.996452	0.978862	0.999909	chr1	64349288	64349686	+	0	NA	Intergenic	Intergenic	-181524	NM_033563	93691	Mm.29466	NM_033563	ENSMUSG00000025959	Klf7	9830124P08Rik	Kruppel-like factor 7 (ubiquitous)	protein-coding
1129	Peak_1142	0.0718932	-0.14035	-0.212244	2.70636	NO	NO	NO	0.922641	0.853517	0.684993	0.997839	0.977899	0.999909	chr1	64405644	64406042	+	0	NA	Intergenic	Intergenic	-173535	NM_001037726	12912	Mm.422634	NM_009952	ENSMUSG00000025958	Creb1	2310001E10Rik|3526402H21Rik|AV083133|Creb|Creb-1	cAMP responsive element binding protein 1	protein-coding
1130	Peak_1143	0.740462	0.474723	-0.265739	3.7598	NO	NO	NO	0.16707	0.391955	0.428213	0.946314	0.876154	0.999909	chr1	64492568	64492966	+	0	NA	Intergenic	Intergenic	-86611	NM_001037726	12912	Mm.422634	NM_009952	ENSMUSG00000025958	Creb1	2310001E10Rik|3526402H21Rik|AV083133|Creb|Creb-1	cAMP responsive element binding protein 1	protein-coding
1131	Peak_1144	-0.106406	-0.162548	-0.0561417	2.82389	NO	NO	NO	0.884327	0.826183	0.918907	0.996452	0.974463	0.999909	chr1	64535018	64535416	+	0	NA	Intergenic	Intergenic	-44161	NM_001037726	12912	Mm.422634	NM_009952	ENSMUSG00000025958	Creb1	2310001E10Rik|3526402H21Rik|AV083133|Creb|Creb-1	cAMP responsive element binding protein 1	protein-coding
1132	Peak_1145	0.182848	0.662122	0.479274	2.85212	NO	NO	NO	0.810608	0.374179	0.319316	0.996452	0.86875	0.999909	chr1	64568352	64568750	+	0	NA	Intergenic	Intergenic	-10827	NM_001037726	12912	Mm.422634	NM_009952	ENSMUSG00000025958	Creb1	2310001E10Rik|3526402H21Rik|AV083133|Creb|Creb-1	cAMP responsive element binding protein 1	protein-coding
1133	Peak_1146	0.273493	0.664642	0.391149	6.31876	NO	NO	NO	0.489789	0.092902	0.274145	0.983089	0.659059	0.999909	chr1	64579148	64579546	+	0	NA	promoter-TSS (NM_001037726)	promoter-TSS (NM_001037726)	-31	NM_001037726	12912	Mm.422634	NM_009952	ENSMUSG00000025958	Creb1	2310001E10Rik|3526402H21Rik|AV083133|Creb|Creb-1	cAMP responsive element binding protein 1	protein-coding
1134	Peak_1147	1.96574	2.55232	0.586587	3.22803	NO	UP	NO	0.0394243	0.0051818	0.235903	0.874633	0.291611	0.999909	chr1	64584410	64584808	+	0	NA	intron (NM_001037726, intron 1 of 6)	intron (NM_001037726, intron 1 of 6)	5231	NM_133828	12912	Mm.422634	NM_009952	ENSMUSG00000025958	Creb1	2310001E10Rik|3526402H21Rik|AV083133|Creb|Creb-1	cAMP responsive element binding protein 1	protein-coding
1135	Peak_1148	-0.566971	-0.72045	-0.153478	2.61468	NO	NO	NO	0.461845	0.356404	0.807163	0.979861	0.860622	0.999909	chr1	64625288	64625686	+	0	NA	intron (NM_133828, intron 7 of 7)	intron (NM_133828, intron 7 of 7)	38255	NM_025964	67099	Mm.46394	NM_025964	ENSMUSG00000025956	Mettl21a	2310038H17Rik|AI464204|Fam119a	methyltransferase like 21A	protein-coding
1136	Peak_1149	0.230629	0.224067	-0.00656162	5.78295	NO	NO	NO	0.523745	0.537427	0.983019	0.986292	0.919079	0.999909	chr1	64663759	64664157	+	0	NA	promoter-TSS (NM_025964)	promoter-TSS (NM_025964)	-216	NM_025964	67099	Mm.46394	NM_025964	ENSMUSG00000025956	Mettl21a	2310038H17Rik|AI464204|Fam119a	methyltransferase like 21A	protein-coding
1137	Peak_1150	-0.0343706	0.107304	0.141675	2.51486	NO	NO	NO	0.967587	0.900387	0.821418	0.999038	0.984971	0.999909	chr1	64692196	64692594	+	0	NA	Intergenic	Intergenic	-28653	NM_025964	67099	Mm.46394	NM_025964	ENSMUSG00000025956	Mettl21a	2310038H17Rik|AI464204|Fam119a	methyltransferase like 21A	protein-coding
1138	Peak_1151	-0.1521	0.218644	0.370744	6.02026	NO	NO	NO	0.699538	0.577787	0.300197	0.994516	0.92849	0.999909	chr1	64737382	64737780	+	0	NA	promoter-TSS (NR_038009)	promoter-TSS (NR_038009)	-338	NM_001097644	227210	Mm.39706	NM_001097644	ENSMUSG00000070871	Ccnyl1	9630037P07Rik|AW554339	cyclin Y-like 1	protein-coding
1139	Peak_1152	0.458216	0.755106	0.29689	2.36654	NO	NO	NO	0.644243	0.44024	0.647793	0.992129	0.891696	0.999909	chr1	64751820	64752218	+	0	NA	intron (NM_001097644, intron 3 of 9)	intron (NM_001097644, intron 3 of 9)	14100	NM_001097644	227210	Mm.39706	NM_001097644	ENSMUSG00000070871	Ccnyl1	9630037P07Rik|AW554339	cyclin Y-like 1	protein-coding
1140	Peak_1153	0.972208	0.998206	0.025998	2.65639	NO	NO	NO	0.273192	0.263143	0.960037	0.959926	0.8124	0.999909	chr1	64764028	64764426	+	0	NA	intron (NM_001097644, intron 7 of 9)	intron (NM_001097644, intron 7 of 9)	20097	NM_022721	14367	Mm.150813	NM_022721	ENSMUSG00000045005	Fzd5	5330434N09Rik|AI427138|Fz-5|Fz5|mFz5	frizzled class receptor 5	protein-coding
1141	Peak_1154	-0.620217	-0.26142	0.358797	6.41182	NO	NO	NO	0.0969237	0.482574	0.305516	0.914628	0.905469	0.999909	chr1	64783981	64784379	+	0	NA	5' UTR (NM_001042659, exon 1 of 2)	5' UTR (NM_001042659, exon 1 of 2)	144	NM_022721	14367	Mm.150813	NM_022721	ENSMUSG00000045005	Fzd5	5330434N09Rik|AI427138|Fz-5|Fz5|mFz5	frizzled class receptor 5	protein-coding
1142	Peak_1155	-0.426414	-1.28499	-0.858578	3.14363	NO	NO	NO	0.468113	0.0404532	0.082289	0.980599	0.545665	0.999909	chr1	64795831	64796229	+	0	NA	Intergenic	MIR3|SINE|MIR	-11706	NM_001042659	14367	Mm.150813	NM_022721	ENSMUSG00000045005	Fzd5	5330434N09Rik|AI427138|Fz-5|Fz5|mFz5	frizzled class receptor 5	protein-coding
1143	Peak_1156	-0.0596407	0.479594	0.539235	2.38971	NO	NO	NO	0.947795	0.588755	0.381899	0.997839	0.930884	0.999909	chr1	64837979	64838377	+	0	NA	3' UTR (NM_001039493, exon 8 of 8)	3' UTR (NM_001039493, exon 8 of 8)	-53854	NM_001042659	14367	Mm.150813	NM_022721	ENSMUSG00000045005	Fzd5	5330434N09Rik|AI427138|Fz-5|Fz5|mFz5	frizzled class receptor 5	protein-coding
1144	Peak_1157	0.31023	1.52565	1.21542	3.04644	NO	NO	NO	0.70799	0.0435045	0.0116016	0.995249	0.555439	0.999909	chr1	64838577	64838975	+	0	NA	3' UTR (NM_001039493, exon 8 of 8)	3' UTR (NM_001039493, exon 8 of 8)	-54452	NM_001042659	14367	Mm.150813	NM_022721	ENSMUSG00000045005	Fzd5	5330434N09Rik|AI427138|Fz-5|Fz5|mFz5	frizzled class receptor 5	protein-coding
1145	Peak_1158	-0.0653326	-0.119591	-0.0542588	2.45102	NO	NO	NO	0.938786	0.889759	0.931062	0.997839	0.983834	0.999909	chr1	64921998	64922396	+	0	NA	intron (NM_001039493, intron 5 of 7)	L2a|LINE|L2	81201	NM_001039493	241075	Mm.239534	NM_175509	ENSMUSG00000051344	Plekhm3	9430067K14Rik|A230102O09Rik|AI449570|DAPR|Plekhm1l	pleckstrin homology domain containing, family M, member 3	protein-coding
1146	Peak_1159	0.209798	0.06244	-0.147358	3.37948	NO	NO	NO	0.716249	0.91581	0.702463	0.995739	0.987155	0.999909	chr1	64931470	64931868	+	0	NA	intron (NM_001039493, intron 4 of 7)	intron (NM_001039493, intron 4 of 7)	71729	NM_001039493	241075	Mm.239534	NM_175509	ENSMUSG00000051344	Plekhm3	9430067K14Rik|A230102O09Rik|AI449570|DAPR|Plekhm1l	pleckstrin homology domain containing, family M, member 3	protein-coding
1147	Peak_1160	0.799432	1.0758	0.276371	4.41446	NO	NO	NO	0.0963924	0.02389	0.364948	0.914628	0.481707	0.999909	chr1	65003158	65003556	+	0	NA	promoter-TSS (NM_001039493)	promoter-TSS (NM_001039493)	41	NM_001039493	241075	Mm.239534	NM_175509	ENSMUSG00000051344	Plekhm3	9430067K14Rik|A230102O09Rik|AI449570|DAPR|Plekhm1l	pleckstrin homology domain containing, family M, member 3	protein-coding
1148	Peak_1161	0.66299	1.22403	0.561045	2.98455	NO	NO	NO	0.397627	0.10505	0.208218	0.975982	0.675215	0.999909	chr1	65056712	65057110	+	0	NA	Intergenic	Intergenic	22422	NM_027582	70861	Mm.18725	NM_027582	ENSMUSG00000025955	Akr1cl	4921521F21Rik|AI451536|AI503553	aldo-keto reductase family 1, member C-like	protein-coding
1149	Peak_1162	-1.18657	-3.05364	-1.86707	2.50414	NO	DOWN	NO	0.220525	0.00357657	0.0598975	0.954504	0.258653	0.999909	chr1	65063885	65064283	+	0	NA	intron (NM_027582, intron 6 of 9)	RMER1B|Other|Other	15249	NM_027582	70861	Mm.18725	NM_027582	ENSMUSG00000025955	Akr1cl	4921521F21Rik|AI451536|AI503553	aldo-keto reductase family 1, member C-like	protein-coding
1150	Peak_1163	-0.392921	-0.413433	-0.0205128	2.81265	NO	NO	NO	0.599674	0.584064	0.972495	0.99063	0.929392	0.999909	chr1	65074651	65075049	+	0	NA	intron (NM_001310617, intron 1 of 8)	intron (NM_001310617, intron 1 of 8)	4483	NM_027582	70861	Mm.18725	NM_027582	ENSMUSG00000025955	Akr1cl	4921521F21Rik|AI451536|AI503553	aldo-keto reductase family 1, member C-like	protein-coding
1151	Peak_1164	0.0883505	-0.363396	-0.451747	2.86093	NO	NO	NO	0.906206	0.642172	0.437617	0.997647	0.944101	0.999909	chr1	65075894	65076292	+	0	NA	intron (NM_001310617, intron 1 of 8)	intron (NM_001310617, intron 1 of 8)	3240	NM_027582	70861	Mm.18725	NM_027582	ENSMUSG00000025955	Akr1cl	4921521F21Rik|AI451536|AI503553	aldo-keto reductase family 1, member C-like	protein-coding
1152	Peak_1165	1.0434	0.836269	-0.20713	2.61098	NO	NO	NO	0.247174	0.364132	0.709572	0.957178	0.863521	0.999909	chr1	65082023	65082421	+	0	NA	Intergenic	Intergenic	-2889	NM_001310617	70861	Mm.18725	NM_027582	ENSMUSG00000025955	Akr1cl	4921521F21Rik|AI451536|AI503553	aldo-keto reductase family 1, member C-like	protein-coding
1153	Peak_1166	2.54949	2.11126	-0.438231	2.42679	NO	NO	NO	0.0396316	0.101135	0.499249	0.875581	0.669481	0.999909	chr1	65106716	65107114	+	0	NA	Intergenic	B3|SINE|B2	3099	NM_007776	12967	Mm.425031	NM_007776	ENSMUSG00000067299	Crygd	Aey4|Cryg-1|DGcry-1|Lop12	crystallin, gamma D	protein-coding
1154	Peak_1167	0.262739	0.251083	-0.0116555	2.41303	NO	NO	NO	0.767283	0.780313	0.98445	0.996452	0.96825	0.999909	chr1	65158597	65158995	+	0	NA	intron (NM_175293, intron 5 of 7)	intron (NM_175293, intron 5 of 7)	-8859	NM_007774	12964	Mm.26904	NM_007774	ENSMUSG00000044429	Cryga	Cryg-4|DGcry-4	crystallin, gamma A	protein-coding
1155	Peak_1168	1.61926	1.61803	-0.00122172	2.64343	NO	NO	NO	0.122151	0.122237	0.99924	0.930947	0.698902	0.999909	chr1	65184300	65184698	+	0	NA	Intergenic	RLTR4_MM-int|LTR|ERV1	-14711	NM_175293	98303	Mm.348057	NM_175293	ENSMUSG00000044816	D630023F18Rik	AI314969	RIKEN cDNA D630023F18 gene	protein-coding
1156	Peak_1169	-0.371547	-0.354656	0.016891	5.06311	NO	NO	NO	0.303727	0.329684	0.954622	0.959926	0.849811	0.999909	chr1	65225190	65225588	+	0	NA	intron (NM_001111320, intron 1 of 8)	intron (NM_001111320, intron 1 of 8)	327	NM_010497	15926	Mm.9925	NM_010497	ENSMUSG00000025950	Idh1	AI314845|AI788952|E030024J03Rik|Id-1|Idh-1|Idpc	isocitrate dehydrogenase 1 (NADP+), soluble	protein-coding
1157	Peak_1170	0.214954	0.677792	0.462837	5.84197	NO	NO	NO	0.586644	0.0851659	0.174106	0.990149	0.645076	0.999909	chr1	65233090	65233488	+	0	NA	promoter-TSS (NM_001310624)	promoter-TSS (NM_001310624)	30	NM_011086	18711	Mm.38370	NM_011086	ENSMUSG00000025949	Pikfyve	5230400C17Rik|Pip5k|Pip5k3|Pipk5k3|PipkIII|p235	phosphoinositide kinase, FYVE finger containing	protein-coding
1158	Peak_1171	-0.106853	-0.514138	-0.407284	3.41298	NO	NO	NO	0.859243	0.406384	0.399035	0.996452	0.880553	0.999909	chr1	65357885	65358283	+	0	NA	5' UTR (NM_139270, exon 1 of 13)	5' UTR (NM_139270, exon 1 of 13)	253	NM_139270	213527	Mm.294225	NM_139270	ENSMUSG00000025946	Pth2r	Pthr2	parathyroid hormone 2 receptor	protein-coding
1159	Peak_1172	0.337702	-0.211949	-0.549651	3.49805	NO	NO	NO	0.53244	0.711349	0.136752	0.987542	0.956793	0.999909	chr1	65486840	65487238	+	0	NA	Intergenic	L1VL2|LINE|L1	129208	NM_139270	213527	Mm.294225	NM_139270	ENSMUSG00000025946	Pth2r	Pthr2	parathyroid hormone 2 receptor	protein-coding
1160	Peak_1173	0.500867	-0.138493	-0.639359	4.13065	NO	NO	NO	0.32087	0.792854	0.0991972	0.961869	0.969592	0.999909	chr1	65582344	65582742	+	0	NA	Intergenic	RLTR9A|LTR|ERVK	224712	NM_139270	213527	Mm.294225	NM_139270	ENSMUSG00000025946	Pth2r	Pthr2	parathyroid hormone 2 receptor	protein-coding
1161	Peak_1174	0.0982618	0.0541298	-0.044132	2.28803	NO	NO	NO	0.910309	0.950922	0.94001	0.997799	0.992115	0.999909	chr1	65679530	65679928	+	0	NA	Intergenic	B3|SINE|B2	-293367	NM_027010	12969	Mm.275362	NM_027010	ENSMUSG00000025945	Crygf	3110001K11Rik|Cryg-2|DGcry-2|Len-2	crystallin, gamma F	protein-coding
1162	Peak_1176	-0.253052	-0.203627	0.0494244	5.67974	NO	NO	NO	0.504729	0.592933	0.883558	0.984684	0.931794	0.999909	chr1	66221683	66222081	+	0	NA	promoter-TSS (NM_001039934)	promoter-TSS (NM_001039934)	-21	NM_008632	17756	Mm.256966	NM_008632	ENSMUSG00000015222	Map2	G1-397-34|MAP-2|Mtap-2|Mtap2|repro4	microtubule-associated protein 2	protein-coding
1163	Peak_1177	0.598596	0.36984	-0.228756	1.78884	NO	NO	NO	0.595586	0.749973	0.746201	0.99063	0.963484	0.999909	chr1	66237071	66237469	+	0	NA	intron (NM_008632, intron 1 of 13)	intron (NM_008632, intron 1 of 13)	15367	NM_001039934	17756	Mm.256966	NM_008632	ENSMUSG00000015222	Map2	G1-397-34|MAP-2|Mtap-2|Mtap2|repro4	microtubule-associated protein 2	protein-coding
1164	Peak_1178	0.144043	-0.283058	-0.427101	2.72122	NO	NO	NO	0.854465	0.727011	0.469855	0.996452	0.959769	0.999909	chr1	66247039	66247437	+	0	NA	intron (NM_008632, intron 2 of 13)	intron (NM_008632, intron 2 of 13)	25335	NM_001039934	17756	Mm.256966	NM_008632	ENSMUSG00000015222	Map2	G1-397-34|MAP-2|Mtap-2|Mtap2|repro4	microtubule-associated protein 2	protein-coding
1165	Peak_1179	0.288144	0.10693	-0.181213	2.66978	NO	NO	NO	0.724114	0.898116	0.755189	0.995739	0.984495	0.999909	chr1	66269850	66270248	+	0	NA	intron (NM_008632, intron 2 of 13)	intron (NM_008632, intron 2 of 13)	48146	NM_001039934	17756	Mm.256966	NM_008632	ENSMUSG00000015222	Map2	G1-397-34|MAP-2|Mtap-2|Mtap2|repro4	microtubule-associated protein 2	protein-coding
1166	Peak_1180	1.86188	1.82398	-0.0379052	2.03523	NO	NO	NO	0.139763	0.153484	0.949785	0.939271	0.727856	0.999909	chr1	66355735	66356133	+	0	NA	intron (NM_008632, intron 3 of 13)	intron (NM_008632, intron 3 of 13)	-12364	NM_001310634	17756	Mm.256966	NM_008632	ENSMUSG00000015222	Map2	G1-397-34|MAP-2|Mtap-2|Mtap2|repro4	microtubule-associated protein 2	protein-coding
1167	Peak_1182	-0.0641203	0.509371	0.573491	2.41124	NO	NO	NO	0.941156	0.545351	0.303033	0.997839	0.921051	0.999909	chr1	66416154	66416552	+	0	NA	intron (NM_001310634, intron 3 of 14)	intron (NM_001310634, intron 3 of 14)	48055	NM_001310634	17756	Mm.256966	NM_008632	ENSMUSG00000015222	Map2	G1-397-34|MAP-2|Mtap-2|Mtap2|repro4	microtubule-associated protein 2	protein-coding
1168	Peak_1183	-0.207746	0.340414	0.54816	5.05886	NO	NO	NO	0.610015	0.396041	0.0934211	0.99063	0.877715	0.999909	chr1	66514606	66515004	+	0	NA	promoter-TSS (NM_175510)	promoter-TSS (NM_175510)	-216	NM_175510	329178	Mm.44798	NM_175510	ENSMUSG00000055567	Unc80	C030018G13Rik|C230061B10Rik|UNC-80	unc-80, NALCN activator	protein-coding
1169	Peak_1184	-0.0455137	-0.601698	-0.556184	2.52462	NO	NO	NO	0.954673	0.472805	0.372465	0.99787	0.901698	0.999909	chr1	66652580	66652978	+	0	NA	intron (NM_175510, intron 26 of 64)	intron (NM_175510, intron 26 of 64)	-94626	NM_001310643	66646	Mm.240912	NM_025683	ENSMUSG00000026005	Rpe	2810429B02Rik|5730518J08Rik	ribulose-5-phosphate-3-epimerase	protein-coding
1170	Peak_1185	1.72175	2.29792	0.576172	3.5256	NO	UP	NO	0.0238326	0.00152863	0.105127	0.826792	0.185148	0.999909	chr1	66663860	66664258	+	0	NA	intron (NM_175510, intron 29 of 64)	intron (NM_175510, intron 29 of 64)	-83346	NM_001310643	66646	Mm.240912	NM_025683	ENSMUSG00000026005	Rpe	2810429B02Rik|5730518J08Rik	ribulose-5-phosphate-3-epimerase	protein-coding
1171	Peak_1186	-0.157161	0.145343	0.302504	2.75409	NO	NO	NO	0.838324	0.848343	0.579276	0.996452	0.977494	0.999909	chr1	66690434	66690832	+	0	NA	intron (NM_175510, intron 42 of 64)	intron (NM_175510, intron 42 of 64)	-56772	NM_001310643	66646	Mm.240912	NM_025683	ENSMUSG00000026005	Rpe	2810429B02Rik|5730518J08Rik	ribulose-5-phosphate-3-epimerase	protein-coding
1172	Peak_1187	-0.738093	-1.0743	-0.336204	2.85297	NO	NO	NO	0.269127	0.116958	0.546809	0.959926	0.691152	0.999909	chr1	66739274	66739672	+	0	NA	intron (NM_175510, intron 62 of 64)	intron (NM_175510, intron 62 of 64)	-7932	NM_001310643	66646	Mm.240912	NM_025683	ENSMUSG00000026005	Rpe	2810429B02Rik|5730518J08Rik	ribulose-5-phosphate-3-epimerase	protein-coding
1173	Peak_1188	0.612111	0.786267	0.174157	5.48372	NO	NO	NO	0.140699	0.0584229	0.605265	0.940082	0.599366	0.999909	chr1	66747411	66747809	+	0	NA	intron (NM_025683, intron 1 of 5)	CpG	205	NM_025683	66646	Mm.240912	NM_025683	ENSMUSG00000026005	Rpe	2810429B02Rik|5730518J08Rik	ribulose-5-phosphate-3-epimerase	protein-coding
1174	Peak_1189	-0.110494	-0.245824	-0.135329	3.17116	NO	NO	NO	0.870996	0.721948	0.796105	0.996452	0.958852	0.999909	chr1	66751105	66751503	+	0	NA	intron (NM_001310643, intron 2 of 6)	intron (NM_001310643, intron 2 of 6)	3899	NM_025683	66646	Mm.240912	NM_025683	ENSMUSG00000026005	Rpe	2810429B02Rik|5730518J08Rik	ribulose-5-phosphate-3-epimerase	protein-coding
1175	Peak_1190	1.12779	0.607344	-0.520445	2.08029	NO	NO	NO	0.309773	0.59908	0.464609	0.959926	0.933298	0.999909	chr1	66785871	66786269	+	0	NA	intron (NM_177645, intron 6 of 13)	B4|SINE|B4	38665	NM_025683	66646	Mm.240912	NM_025683	ENSMUSG00000026005	Rpe	2810429B02Rik|5730518J08Rik	ribulose-5-phosphate-3-epimerase	protein-coding
1176	Peak_1191	0.64972	0.181664	-0.468056	2.89604	NO	NO	NO	0.427734	0.83104	0.432438	0.977408	0.975283	0.999909	chr1	66824756	66825154	+	0	NA	intron (NM_177645, intron 2 of 13)	intron (NM_177645, intron 2 of 13)	39214	NM_177645	68691	Mm.240912	NM_177645	ENSMUSG00000026004	Kansl1l	1110028C15Rik|1190030G24|AI427598|C430010P07Rik|mKIAA4189	KAT8 regulatory NSL complex subunit 1-like	protein-coding
[truncated: 63,260 more rows]

## Sheet: cumulative
E16 vs. E12				E14.5 vs. E12				E16 vs. E14.5
Entrez.ID	Fold difference	Symbol		Entrez.ID	Fold difference	Symbol		Entrez.ID	Fold difference	Symbol
[truncated: 18,441 more rows]
