# Supplementary material for: Open chromatin dynamics in prosensory cells of the embryonic mouse cochlea
Source: Sci Rep. 2019 Jun 21;9:9060. doi: 10.1038/s41598-019-45515-2 (PMC6588700; doi:10.1038/s41598-019-45515-2)
Supplement: Supplementary file 8 — Supplementary data 7 [file 41598_2019_45515_MOESM8_ESM.xlsx]

## Sheet: prosensory.stats
Motif1:Motif2	TotalPeaks	Peaks with Motif2	Peaks with Motif1	Peaks with Both	Expected Overlap	Observed/Expected	logPvalue
Bcl6(Zf)/Liver-Bcl6-ChIP-Seq(GSE31578)/Homer:Bcl6(Zf)/Liver-Bcl6-ChIP-Seq(GSE31578)/Homer	29987	24488	24488	18218	15360.1	1.18606	-554.364
Bcl6(Zf)/Liver-Bcl6-ChIP-Seq(GSE31578)/Homer:CTCF(Zf)/CD4+-CTCF-ChIP-Seq(Barski_et_al.)/Homer,BestGuess:CTCF(Zf)/CD4+-CTCF-ChIP-Seq(Barski_et_al.)/Homer(1.000)	29987	24488	5194	4227	4241.53	0.996575	0.89447
Bcl6(Zf)/Liver-Bcl6-ChIP-Seq(GSE31578)/Homer:E2A(bHLH),near_PU.1/Bcell-PU.1-ChIP-Seq(GSE21512)/Homer	29987	24488	23374	19116	19087.7	1.00148	-0.995845
Bcl6(Zf)/Liver-Bcl6-ChIP-Seq(GSE31578)/Homer:EBF(EBF)/proBcell-EBF-ChIP-Seq(GSE21978)/Homer,BestGuess:EBF(EBF)/proBcell-EBF-ChIP-Seq(GSE21978)/Homer(1.000)	29987	24488	6678	5422	5453.39	0.994244	1.13223
Bcl6(Zf)/Liver-Bcl6-ChIP-Seq(GSE31578)/Homer:Foxo1(Forkhead)/RAW-Foxo1-ChIP-Seq(Fan_et_al.)/Homer	29987	24488	26948	22060	22006.3	1.00244	-1.41222
Bcl6(Zf)/Liver-Bcl6-ChIP-Seq(GSE31578)/Homer:Gata4(Zf)/Heart-Gata4-ChIP-Seq(GSE35151)/Homer	29987	24488	20903	17065	17069.8	0.999718	0.73437
Bcl6(Zf)/Liver-Bcl6-ChIP-Seq(GSE31578)/Homer:GRHL2(CP2)/HBE-GRHL2-ChIP-Seq(GSE46194)/Homer,BestGuess:GRHL2(CP2)/HBE-GRHL2-ChIP-Seq(GSE46194)/Homer(1.000)	29987	24488	9955	8155	8129.46	1.00314	-0.988502
Bcl6(Zf)/Liver-Bcl6-ChIP-Seq(GSE31578)/Homer:HLF(bZIP)/HSC-HLF.Flag-ChIP-Seq(GSE69817)/Homer	29987	24488	17091	13942	13956.9	0.998935	0.834654
Bcl6(Zf)/Liver-Bcl6-ChIP-Seq(GSE31578)/Homer:Hoxd12(Homeobox)/ChickenMSG-Hoxd12.Flag-ChIP-Seq(GSE86088)/Homer	29987	24488	26425	21582	21579.2	1.00013	-0.716276
Bcl6(Zf)/Liver-Bcl6-ChIP-Seq(GSE31578)/Homer:IRF4(IRF)/GM12878-IRF4-ChIP-Seq(GSE32465)/Homer	29987	24488	10875	8836	8880.75	0.994961	1.24461
Bcl6(Zf)/Liver-Bcl6-ChIP-Seq(GSE31578)/Homer:Isl1(Homeobox)/Neuron-Isl1-ChIP-Seq(GSE31456)/Homer	29987	24488	27074	22085	22109.2	0.998906	0.973836
Bcl6(Zf)/Liver-Bcl6-ChIP-Seq(GSE31578)/Homer:LEF1(HMG)/H1-LEF1-ChIP-Seq(GSE64758)/Homer	29987	24488	16949	13836	13840.9	0.999646	0.734537
Bcl6(Zf)/Liver-Bcl6-ChIP-Seq(GSE31578)/Homer:Lhx3(Homeobox)/Neuron-Lhx3-ChIP-Seq(GSE31456)/Homer	29987	24488	25283	20659	20646.6	1.0006	-0.817796
Bcl6(Zf)/Liver-Bcl6-ChIP-Seq(GSE31578)/Homer:NF1(CTF)/LNCAP-NF1-ChIP-Seq(Unpublished)/Homer,BestGuess:NF1(CTF)/LNCAP-NF1-ChIP-Seq(Unpublished)/Homer(1.000)	29987	24488	9755	7987	7966.13	1.00262	-0.929768
Bcl6(Zf)/Liver-Bcl6-ChIP-Seq(GSE31578)/Homer:REST-NRSF(Zf)/Jurkat-NRSF-ChIP-Seq/Homer,BestGuess:REST-NRSF(Zf)/Jurkat-NRSF-ChIP-Seq/Homer(1.000)	29987	24488	387	319	316.032	1.00939	-0.818855
Bcl6(Zf)/Liver-Bcl6-ChIP-Seq(GSE31578)/Homer:Rfx2(HTH)/LoVo-RFX2-ChIP-Seq(GSE49402)/Homer,BestGuess:Rfx2(HTH)/LoVo-RFX2-ChIP-Seq(GSE49402)/Homer(1.000)	29987	24488	2584	2128	2110.15	1.00846	-1.05959
Bcl6(Zf)/Liver-Bcl6-ChIP-Seq(GSE31578)/Homer:Six2(Homeobox)/NephronProgenitor-Six2-ChIP-Seq(GSE39837)/Homer	29987	24488	23007	18813	18788	1.00133	-0.954297
Bcl6(Zf)/Liver-Bcl6-ChIP-Seq(GSE31578)/Homer:Sox2(HMG)/mES-Sox2-ChIP-Seq(GSE11431)/Homer	29987	24488	20732	16944	16930.2	1.00082	-0.824536
Bcl6(Zf)/Liver-Bcl6-ChIP-Seq(GSE31578)/Homer:Tcf7(HMG)/GM12878-TCF7-ChIP-Seq(Encode)/Homer	29987	24488	9843	8008	8038	0.996268	1.04809
Bcl6(Zf)/Liver-Bcl6-ChIP-Seq(GSE31578)/Homer:TEAD(TEA)/Fibroblast-PU.1-ChIP-Seq(Unpublished)/Homer	29987	24488	15581	12944	12723.8	1.01731	-5.26941
Bcl6(Zf)/Liver-Bcl6-ChIP-Seq(GSE31578)/Homer:ZEB1(Zf)/PDAC-ZEB1-ChIP-Seq(GSE64557)/Homer	29987	24488	25920	21195	21166.8	1.00133	-1.01313
CTCF(Zf)/CD4+-CTCF-ChIP-Seq(Barski_et_al.)/Homer,BestGuess:CTCF(Zf)/CD4+-CTCF-ChIP-Seq(Barski_et_al.)/Homer(1.000):CTCF(Zf)/CD4+-CTCF-ChIP-Seq(Barski_et_al.)/Homer,BestGuess:CTCF(Zf)/CD4+-CTCF-ChIP-Seq(Barski_et_al.)/Homer(1.000)	29987	5194	5194	485	475.048	1.02095	-1.11226
CTCF(Zf)/CD4+-CTCF-ChIP-Seq(Barski_et_al.)/Homer,BestGuess:CTCF(Zf)/CD4+-CTCF-ChIP-Seq(Barski_et_al.)/Homer(1.000):E2A(bHLH),near_PU.1/Bcell-PU.1-ChIP-Seq(GSE21512)/Homer	29987	5194	23374	4198	4048.57	1.03691	-5.09816
CTCF(Zf)/CD4+-CTCF-ChIP-Seq(Barski_et_al.)/Homer,BestGuess:CTCF(Zf)/CD4+-CTCF-ChIP-Seq(Barski_et_al.)/Homer(1.000):EBF(EBF)/proBcell-EBF-ChIP-Seq(GSE21978)/Homer,BestGuess:EBF(EBF)/proBcell-EBF-ChIP-Seq(GSE21978)/Homer(1.000)	29987	5194	6678	1085	1156.69	0.938025	4.15309
CTCF(Zf)/CD4+-CTCF-ChIP-Seq(Barski_et_al.)/Homer,BestGuess:CTCF(Zf)/CD4+-CTCF-ChIP-Seq(Barski_et_al.)/Homer(1.000):Foxo1(Forkhead)/RAW-Foxo1-ChIP-Seq(Fan_et_al.)/Homer	29987	5194	26948	4583	4667.62	0.981871	2.40916
CTCF(Zf)/CD4+-CTCF-ChIP-Seq(Barski_et_al.)/Homer,BestGuess:CTCF(Zf)/CD4+-CTCF-ChIP-Seq(Barski_et_al.)/Homer(1.000):Gata4(Zf)/Heart-Gata4-ChIP-Seq(GSE35151)/Homer	29987	5194	20903	3357	3620.57	0.927201	13.6049
CTCF(Zf)/CD4+-CTCF-ChIP-Seq(Barski_et_al.)/Homer,BestGuess:CTCF(Zf)/CD4+-CTCF-ChIP-Seq(Barski_et_al.)/Homer(1.000):GRHL2(CP2)/HBE-GRHL2-ChIP-Seq(GSE46194)/Homer,BestGuess:GRHL2(CP2)/HBE-GRHL2-ChIP-Seq(GSE46194)/Homer(1.000)	29987	5194	9955	1679	1724.29	0.973734	2.01678
CTCF(Zf)/CD4+-CTCF-ChIP-Seq(Barski_et_al.)/Homer,BestGuess:CTCF(Zf)/CD4+-CTCF-ChIP-Seq(Barski_et_al.)/Homer(1.000):HLF(bZIP)/HSC-HLF.Flag-ChIP-Seq(GSE69817)/Homer	29987	5194	17091	2682	2960.3	0.905988	17.518
CTCF(Zf)/CD4+-CTCF-ChIP-Seq(Barski_et_al.)/Homer,BestGuess:CTCF(Zf)/CD4+-CTCF-ChIP-Seq(Barski_et_al.)/Homer(1.000):Hoxd12(Homeobox)/ChickenMSG-Hoxd12.Flag-ChIP-Seq(GSE86088)/Homer	29987	5194	26425	4463	4577.03	0.975086	3.38669
CTCF(Zf)/CD4+-CTCF-ChIP-Seq(Barski_et_al.)/Homer,BestGuess:CTCF(Zf)/CD4+-CTCF-ChIP-Seq(Barski_et_al.)/Homer(1.000):IRF4(IRF)/GM12878-IRF4-ChIP-Seq(GSE32465)/Homer	29987	5194	10875	1730	1883.64	0.918434	9.09225
CTCF(Zf)/CD4+-CTCF-ChIP-Seq(Barski_et_al.)/Homer,BestGuess:CTCF(Zf)/CD4+-CTCF-ChIP-Seq(Barski_et_al.)/Homer(1.000):Isl1(Homeobox)/Neuron-Isl1-ChIP-Seq(GSE31456)/Homer	29987	5194	27074	4585	4689.44	0.977728	3.01833
CTCF(Zf)/CD4+-CTCF-ChIP-Seq(Barski_et_al.)/Homer,BestGuess:CTCF(Zf)/CD4+-CTCF-ChIP-Seq(Barski_et_al.)/Homer(1.000):LEF1(HMG)/H1-LEF1-ChIP-Seq(GSE64758)/Homer	29987	5194	16949	2680	2935.71	0.912897	15.1853
CTCF(Zf)/CD4+-CTCF-ChIP-Seq(Barski_et_al.)/Homer,BestGuess:CTCF(Zf)/CD4+-CTCF-ChIP-Seq(Barski_et_al.)/Homer(1.000):Lhx3(Homeobox)/Neuron-Lhx3-ChIP-Seq(GSE31456)/Homer	29987	5194	25283	4135	4379.23	0.94423	10.4237
CTCF(Zf)/CD4+-CTCF-ChIP-Seq(Barski_et_al.)/Homer,BestGuess:CTCF(Zf)/CD4+-CTCF-ChIP-Seq(Barski_et_al.)/Homer(1.000):NF1(CTF)/LNCAP-NF1-ChIP-Seq(Unpublished)/Homer,BestGuess:NF1(CTF)/LNCAP-NF1-ChIP-Seq(Unpublished)/Homer(1.000)	29987	5194	9755	1662	1689.65	0.983637	1.39062
CTCF(Zf)/CD4+-CTCF-ChIP-Seq(Barski_et_al.)/Homer,BestGuess:CTCF(Zf)/CD4+-CTCF-ChIP-Seq(Barski_et_al.)/Homer(1.000):REST-NRSF(Zf)/Jurkat-NRSF-ChIP-Seq/Homer,BestGuess:REST-NRSF(Zf)/Jurkat-NRSF-ChIP-Seq/Homer(1.000)	29987	5194	387	55	67.0316	0.820508	2.57727
CTCF(Zf)/CD4+-CTCF-ChIP-Seq(Barski_et_al.)/Homer,BestGuess:CTCF(Zf)/CD4+-CTCF-ChIP-Seq(Barski_et_al.)/Homer(1.000):Rfx2(HTH)/LoVo-RFX2-ChIP-Seq(GSE49402)/Homer,BestGuess:Rfx2(HTH)/LoVo-RFX2-ChIP-Seq(GSE49402)/Homer(1.000)	29987	5194	2584	417	447.57	0.931697	2.59222
CTCF(Zf)/CD4+-CTCF-ChIP-Seq(Barski_et_al.)/Homer,BestGuess:CTCF(Zf)/CD4+-CTCF-ChIP-Seq(Barski_et_al.)/Homer(1.000):Six2(Homeobox)/NephronProgenitor-Six2-ChIP-Seq(GSE39837)/Homer	29987	5194	23007	3662	3985.01	0.918945	18.06
CTCF(Zf)/CD4+-CTCF-ChIP-Seq(Barski_et_al.)/Homer,BestGuess:CTCF(Zf)/CD4+-CTCF-ChIP-Seq(Barski_et_al.)/Homer(1.000):Sox2(HMG)/mES-Sox2-ChIP-Seq(GSE11431)/Homer	29987	5194	20732	3260	3590.96	0.907836	20.4703
CTCF(Zf)/CD4+-CTCF-ChIP-Seq(Barski_et_al.)/Homer,BestGuess:CTCF(Zf)/CD4+-CTCF-ChIP-Seq(Barski_et_al.)/Homer(1.000):Tcf7(HMG)/GM12878-TCF7-ChIP-Seq(Encode)/Homer	29987	5194	9843	1533	1704.89	0.899178	11.8553
CTCF(Zf)/CD4+-CTCF-ChIP-Seq(Barski_et_al.)/Homer,BestGuess:CTCF(Zf)/CD4+-CTCF-ChIP-Seq(Barski_et_al.)/Homer(1.000):TEAD(TEA)/Fibroblast-PU.1-ChIP-Seq(Unpublished)/Homer	29987	5194	15581	2522	2698.76	0.934503	8.70687
CTCF(Zf)/CD4+-CTCF-ChIP-Seq(Barski_et_al.)/Homer,BestGuess:CTCF(Zf)/CD4+-CTCF-ChIP-Seq(Barski_et_al.)/Homer(1.000):ZEB1(Zf)/PDAC-ZEB1-ChIP-Seq(GSE64557)/Homer	29987	5194	25920	4586	4489.56	1.02148	-2.80423
E2A(bHLH),near_PU.1/Bcell-PU.1-ChIP-Seq(GSE21512)/Homer:E2A(bHLH),near_PU.1/Bcell-PU.1-ChIP-Seq(GSE21512)/Homer	29987	23374	23374	14362	12191.8	1.178	-324.691
E2A(bHLH),near_PU.1/Bcell-PU.1-ChIP-Seq(GSE21512)/Homer:EBF(EBF)/proBcell-EBF-ChIP-Seq(GSE21978)/Homer,BestGuess:EBF(EBF)/proBcell-EBF-ChIP-Seq(GSE21978)/Homer(1.000)	29987	23374	6678	5322	5205.31	1.02242	-3.25641
E2A(bHLH),near_PU.1/Bcell-PU.1-ChIP-Seq(GSE21512)/Homer:Foxo1(Forkhead)/RAW-Foxo1-ChIP-Seq(Fan_et_al.)/Homer	29987	23374	26948	20945	21005.2	0.997135	1.48825
E2A(bHLH),near_PU.1/Bcell-PU.1-ChIP-Seq(GSE21512)/Homer:Gata4(Zf)/Heart-Gata4-ChIP-Seq(GSE35151)/Homer	29987	23374	20903	16016	16293.3	0.982982	7.30844
E2A(bHLH),near_PU.1/Bcell-PU.1-ChIP-Seq(GSE21512)/Homer:GRHL2(CP2)/HBE-GRHL2-ChIP-Seq(GSE46194)/Homer,BestGuess:GRHL2(CP2)/HBE-GRHL2-ChIP-Seq(GSE46194)/Homer(1.000)	29987	23374	9955	7739	7759.63	0.997341	0.92711
E2A(bHLH),near_PU.1/Bcell-PU.1-ChIP-Seq(GSE21512)/Homer:HLF(bZIP)/HSC-HLF.Flag-ChIP-Seq(GSE69817)/Homer	29987	23374	17091	12879	13321.9	0.966751	15.8427
E2A(bHLH),near_PU.1/Bcell-PU.1-ChIP-Seq(GSE21512)/Homer:Hoxd12(Homeobox)/ChickenMSG-Hoxd12.Flag-ChIP-Seq(GSE86088)/Homer	29987	23374	26425	20311	20597.5	0.986089	8.56499
E2A(bHLH),near_PU.1/Bcell-PU.1-ChIP-Seq(GSE21512)/Homer:IRF4(IRF)/GM12878-IRF4-ChIP-Seq(GSE32465)/Homer	29987	23374	10875	8258	8476.75	0.974194	5.98608
E2A(bHLH),near_PU.1/Bcell-PU.1-ChIP-Seq(GSE21512)/Homer:Isl1(Homeobox)/Neuron-Isl1-ChIP-Seq(GSE31456)/Homer	29987	23374	27074	20964	21103.4	0.993394	3.22804
E2A(bHLH),near_PU.1/Bcell-PU.1-ChIP-Seq(GSE21512)/Homer:LEF1(HMG)/H1-LEF1-ChIP-Seq(GSE64758)/Homer	29987	23374	16949	13026	13211.3	0.985977	4.14899
E2A(bHLH),near_PU.1/Bcell-PU.1-ChIP-Seq(GSE21512)/Homer:Lhx3(Homeobox)/Neuron-Lhx3-ChIP-Seq(GSE31456)/Homer	29987	23374	25283	19421	19707.4	0.985469	8.25792
E2A(bHLH),near_PU.1/Bcell-PU.1-ChIP-Seq(GSE21512)/Homer:NF1(CTF)/LNCAP-NF1-ChIP-Seq(Unpublished)/Homer,BestGuess:NF1(CTF)/LNCAP-NF1-ChIP-Seq(Unpublished)/Homer(1.000)	29987	23374	9755	7979	7603.74	1.04935	-14.8028
E2A(bHLH),near_PU.1/Bcell-PU.1-ChIP-Seq(GSE21512)/Homer:REST-NRSF(Zf)/Jurkat-NRSF-ChIP-Seq/Homer,BestGuess:REST-NRSF(Zf)/Jurkat-NRSF-ChIP-Seq/Homer(1.000)	29987	23374	387	311	301.655	1.03098	-1.19748
E2A(bHLH),near_PU.1/Bcell-PU.1-ChIP-Seq(GSE21512)/Homer:Rfx2(HTH)/LoVo-RFX2-ChIP-Seq(GSE49402)/Homer,BestGuess:Rfx2(HTH)/LoVo-RFX2-ChIP-Seq(GSE49402)/Homer(1.000)	29987	23374	2584	2047	2014.15	1.01631	-1.48142
E2A(bHLH),near_PU.1/Bcell-PU.1-ChIP-Seq(GSE21512)/Homer:Six2(Homeobox)/NephronProgenitor-Six2-ChIP-Seq(GSE39837)/Homer	29987	23374	23007	17711	17933.3	0.987605	5.39795
E2A(bHLH),near_PU.1/Bcell-PU.1-ChIP-Seq(GSE21512)/Homer:Sox2(HMG)/mES-Sox2-ChIP-Seq(GSE11431)/Homer	29987	23374	20732	15971	16160	0.988305	4.23263
E2A(bHLH),near_PU.1/Bcell-PU.1-ChIP-Seq(GSE21512)/Homer:Tcf7(HMG)/GM12878-TCF7-ChIP-Seq(Encode)/Homer	29987	23374	9843	7555	7672.33	0.984707	2.79949
E2A(bHLH),near_PU.1/Bcell-PU.1-ChIP-Seq(GSE21512)/Homer:TEAD(TEA)/Fibroblast-PU.1-ChIP-Seq(Unpublished)/Homer	29987	23374	15581	12001	12144.9	0.988148	3.08571
E2A(bHLH),near_PU.1/Bcell-PU.1-ChIP-Seq(GSE21512)/Homer:ZEB1(Zf)/PDAC-ZEB1-ChIP-Seq(GSE64557)/Homer	29987	23374	25920	19229	20203.9	0.951747	74.2836
EBF(EBF)/proBcell-EBF-ChIP-Seq(GSE21978)/Homer,BestGuess:EBF(EBF)/proBcell-EBF-ChIP-Seq(GSE21978)/Homer(1.000):EBF(EBF)/proBcell-EBF-ChIP-Seq(GSE21978)/Homer,BestGuess:EBF(EBF)/proBcell-EBF-ChIP-Seq(GSE21978)/Homer(1.000)	29987	6678	6678	889	885.368	1.0041	-0.786678
EBF(EBF)/proBcell-EBF-ChIP-Seq(GSE21978)/Homer,BestGuess:EBF(EBF)/proBcell-EBF-ChIP-Seq(GSE21978)/Homer(1.000):Foxo1(Forkhead)/RAW-Foxo1-ChIP-Seq(Fan_et_al.)/Homer	29987	6678	26948	5974	6001.23	0.995463	1.04896
EBF(EBF)/proBcell-EBF-ChIP-Seq(GSE21978)/Homer,BestGuess:EBF(EBF)/proBcell-EBF-ChIP-Seq(GSE21978)/Homer(1.000):Gata4(Zf)/Heart-Gata4-ChIP-Seq(GSE35151)/Homer	29987	6678	20903	4437	4655.02	0.953164	8.32666
EBF(EBF)/proBcell-EBF-ChIP-Seq(GSE21978)/Homer,BestGuess:EBF(EBF)/proBcell-EBF-ChIP-Seq(GSE21978)/Homer(1.000):GRHL2(CP2)/HBE-GRHL2-ChIP-Seq(GSE46194)/Homer,BestGuess:GRHL2(CP2)/HBE-GRHL2-ChIP-Seq(GSE46194)/Homer(1.000)	29987	6678	9955	2174	2216.94	0.980629	1.74557
EBF(EBF)/proBcell-EBF-ChIP-Seq(GSE21978)/Homer,BestGuess:EBF(EBF)/proBcell-EBF-ChIP-Seq(GSE21978)/Homer(1.000):HLF(bZIP)/HSC-HLF.Flag-ChIP-Seq(GSE69817)/Homer	29987	6678	17091	3539	3806.11	0.929822	13.4078
EBF(EBF)/proBcell-EBF-ChIP-Seq(GSE21978)/Homer,BestGuess:EBF(EBF)/proBcell-EBF-ChIP-Seq(GSE21978)/Homer(1.000):Hoxd12(Homeobox)/ChickenMSG-Hoxd12.Flag-ChIP-Seq(GSE86088)/Homer	29987	6678	26425	5717	5884.76	0.971493	4.91194
EBF(EBF)/proBcell-EBF-ChIP-Seq(GSE21978)/Homer,BestGuess:EBF(EBF)/proBcell-EBF-ChIP-Seq(GSE21978)/Homer(1.000):IRF4(IRF)/GM12878-IRF4-ChIP-Seq(GSE32465)/Homer	29987	6678	10875	2355	2421.82	0.972407	2.53235
EBF(EBF)/proBcell-EBF-ChIP-Seq(GSE21978)/Homer,BestGuess:EBF(EBF)/proBcell-EBF-ChIP-Seq(GSE21978)/Homer(1.000):Isl1(Homeobox)/Neuron-Isl1-ChIP-Seq(GSE31456)/Homer	29987	6678	27074	5913	6029.29	0.980713	3.04964
EBF(EBF)/proBcell-EBF-ChIP-Seq(GSE21978)/Homer,BestGuess:EBF(EBF)/proBcell-EBF-ChIP-Seq(GSE21978)/Homer(1.000):LEF1(HMG)/H1-LEF1-ChIP-Seq(GSE64758)/Homer	29987	6678	16949	3589	3774.48	0.950859	7.42693
EBF(EBF)/proBcell-EBF-ChIP-Seq(GSE21978)/Homer,BestGuess:EBF(EBF)/proBcell-EBF-ChIP-Seq(GSE21978)/Homer(1.000):Lhx3(Homeobox)/Neuron-Lhx3-ChIP-Seq(GSE31456)/Homer	29987	6678	25283	5403	5630.44	0.959606	7.89312
EBF(EBF)/proBcell-EBF-ChIP-Seq(GSE21978)/Homer,BestGuess:EBF(EBF)/proBcell-EBF-ChIP-Seq(GSE21978)/Homer(1.000):NF1(CTF)/LNCAP-NF1-ChIP-Seq(Unpublished)/Homer,BestGuess:NF1(CTF)/LNCAP-NF1-ChIP-Seq(Unpublished)/Homer(1.000)	29987	6678	9755	2410	2172.4	1.10937	-16.123
EBF(EBF)/proBcell-EBF-ChIP-Seq(GSE21978)/Homer,BestGuess:EBF(EBF)/proBcell-EBF-ChIP-Seq(GSE21978)/Homer(1.000):REST-NRSF(Zf)/Jurkat-NRSF-ChIP-Seq/Homer,BestGuess:REST-NRSF(Zf)/Jurkat-NRSF-ChIP-Seq/Homer(1.000)	29987	6678	387	93	86.1835	1.07909	-1.40739
EBF(EBF)/proBcell-EBF-ChIP-Seq(GSE21978)/Homer,BestGuess:EBF(EBF)/proBcell-EBF-ChIP-Seq(GSE21978)/Homer(1.000):Rfx2(HTH)/LoVo-RFX2-ChIP-Seq(GSE49402)/Homer,BestGuess:Rfx2(HTH)/LoVo-RFX2-ChIP-Seq(GSE49402)/Homer(1.000)	29987	6678	2584	579	575.448	1.00617	-0.806845
EBF(EBF)/proBcell-EBF-ChIP-Seq(GSE21978)/Homer,BestGuess:EBF(EBF)/proBcell-EBF-ChIP-Seq(GSE21978)/Homer(1.000):Six2(Homeobox)/NephronProgenitor-Six2-ChIP-Seq(GSE39837)/Homer	29987	6678	23007	4947	5123.58	0.965536	5.70148
EBF(EBF)/proBcell-EBF-ChIP-Seq(GSE21978)/Homer,BestGuess:EBF(EBF)/proBcell-EBF-ChIP-Seq(GSE21978)/Homer(1.000):Sox2(HMG)/mES-Sox2-ChIP-Seq(GSE11431)/Homer	29987	6678	20732	4467	4616.94	0.967523	4.80392
EBF(EBF)/proBcell-EBF-ChIP-Seq(GSE21978)/Homer,BestGuess:EBF(EBF)/proBcell-EBF-ChIP-Seq(GSE21978)/Homer(1.000):Tcf7(HMG)/GM12878-TCF7-ChIP-Seq(Encode)/Homer	29987	6678	9843	2127	2192	0.970346	2.5805
EBF(EBF)/proBcell-EBF-ChIP-Seq(GSE21978)/Homer,BestGuess:EBF(EBF)/proBcell-EBF-ChIP-Seq(GSE21978)/Homer(1.000):TEAD(TEA)/Fibroblast-PU.1-ChIP-Seq(Unpublished)/Homer	29987	6678	15581	3401	3469.83	0.980162	2.22155
EBF(EBF)/proBcell-EBF-ChIP-Seq(GSE21978)/Homer,BestGuess:EBF(EBF)/proBcell-EBF-ChIP-Seq(GSE21978)/Homer(1.000):ZEB1(Zf)/PDAC-ZEB1-ChIP-Seq(GSE64557)/Homer	29987	6678	25920	5841	5772.29	1.0119	-1.83956
Foxo1(Forkhead)/RAW-Foxo1-ChIP-Seq(Fan_et_al.)/Homer:Foxo1(Forkhead)/RAW-Foxo1-ChIP-Seq(Fan_et_al.)/Homer	29987	26948	26948	20136	16353.3	1.23131	-993.044
Foxo1(Forkhead)/RAW-Foxo1-ChIP-Seq(Fan_et_al.)/Homer:Gata4(Zf)/Heart-Gata4-ChIP-Seq(GSE35151)/Homer	29987	26948	20903	18891	18784.6	1.00566	-2.27257
Foxo1(Forkhead)/RAW-Foxo1-ChIP-Seq(Fan_et_al.)/Homer:GRHL2(CP2)/HBE-GRHL2-ChIP-Seq(GSE46194)/Homer,BestGuess:GRHL2(CP2)/HBE-GRHL2-ChIP-Seq(GSE46194)/Homer(1.000)	29987	26948	9955	9008	8946.12	1.00692	-1.51796
Foxo1(Forkhead)/RAW-Foxo1-ChIP-Seq(Fan_et_al.)/Homer:HLF(bZIP)/HSC-HLF.Flag-ChIP-Seq(GSE69817)/Homer	29987	26948	17091	15487	15358.9	1.00834	-2.65555
Foxo1(Forkhead)/RAW-Foxo1-ChIP-Seq(Fan_et_al.)/Homer:Hoxd12(Homeobox)/ChickenMSG-Hoxd12.Flag-ChIP-Seq(GSE86088)/Homer	29987	26948	26425	23791	23747	1.00185	-1.31587
Foxo1(Forkhead)/RAW-Foxo1-ChIP-Seq(Fan_et_al.)/Homer:IRF4(IRF)/GM12878-IRF4-ChIP-Seq(GSE32465)/Homer	29987	26948	10875	9814	9772.88	1.00421	-1.17698
Foxo1(Forkhead)/RAW-Foxo1-ChIP-Seq(Fan_et_al.)/Homer:Isl1(Homeobox)/Neuron-Isl1-ChIP-Seq(GSE31456)/Homer	29987	26948	27074	24379	24330.2	1.00201	-1.43447
Foxo1(Forkhead)/RAW-Foxo1-ChIP-Seq(Fan_et_al.)/Homer:LEF1(HMG)/H1-LEF1-ChIP-Seq(GSE64758)/Homer	29987	26948	16949	15287	15231.3	1.00366	-1.3396
Foxo1(Forkhead)/RAW-Foxo1-ChIP-Seq(Fan_et_al.)/Homer:Lhx3(Homeobox)/Neuron-Lhx3-ChIP-Seq(GSE31456)/Homer	29987	26948	25283	22831	22720.7	1.00485	-2.66906
Foxo1(Forkhead)/RAW-Foxo1-ChIP-Seq(Fan_et_al.)/Homer:NF1(CTF)/LNCAP-NF1-ChIP-Seq(Unpublished)/Homer,BestGuess:NF1(CTF)/LNCAP-NF1-ChIP-Seq(Unpublished)/Homer(1.000)	29987	26948	9755	8704	8766.39	0.992883	1.53202
Foxo1(Forkhead)/RAW-Foxo1-ChIP-Seq(Fan_et_al.)/Homer:REST-NRSF(Zf)/Jurkat-NRSF-ChIP-Seq/Homer,BestGuess:REST-NRSF(Zf)/Jurkat-NRSF-ChIP-Seq/Homer(1.000)	29987	26948	387	341	347.78	0.980505	0.993299
Foxo1(Forkhead)/RAW-Foxo1-ChIP-Seq(Fan_et_al.)/Homer:Rfx2(HTH)/LoVo-RFX2-ChIP-Seq(GSE49402)/Homer,BestGuess:Rfx2(HTH)/LoVo-RFX2-ChIP-Seq(GSE49402)/Homer(1.000)	29987	26948	2584	2337	2322.13	1.0064	-0.975412
Foxo1(Forkhead)/RAW-Foxo1-ChIP-Seq(Fan_et_al.)/Homer:Six2(Homeobox)/NephronProgenitor-Six2-ChIP-Seq(GSE39837)/Homer	29987	26948	23007	20733	20675.4	1.00279	-1.43514
Foxo1(Forkhead)/RAW-Foxo1-ChIP-Seq(Fan_et_al.)/Homer:Sox2(HMG)/mES-Sox2-ChIP-Seq(GSE11431)/Homer	29987	26948	20732	18662	18630.9	1.00167	-1.02682
Foxo1(Forkhead)/RAW-Foxo1-ChIP-Seq(Fan_et_al.)/Homer:Tcf7(HMG)/GM12878-TCF7-ChIP-Seq(Encode)/Homer	29987	26948	9843	8845	8845.47	0.999947	0.692173
Foxo1(Forkhead)/RAW-Foxo1-ChIP-Seq(Fan_et_al.)/Homer:TEAD(TEA)/Fibroblast-PU.1-ChIP-Seq(Unpublished)/Homer	29987	26948	15581	14007	14002	1.00036	-0.736062
Foxo1(Forkhead)/RAW-Foxo1-ChIP-Seq(Fan_et_al.)/Homer:ZEB1(Zf)/PDAC-ZEB1-ChIP-Seq(GSE64557)/Homer	29987	26948	25920	23274	23293.2	0.999177	0.92278
Gata4(Zf)/Heart-Gata4-ChIP-Seq(GSE35151)/Homer:Gata4(Zf)/Heart-Gata4-ChIP-Seq(GSE35151)/Homer	29987	20903	20903	10684	9057.12	1.17962	-206.827
Gata4(Zf)/Heart-Gata4-ChIP-Seq(GSE35151)/Homer:GRHL2(CP2)/HBE-GRHL2-ChIP-Seq(GSE46194)/Homer,BestGuess:GRHL2(CP2)/HBE-GRHL2-ChIP-Seq(GSE46194)/Homer(1.000)	29987	20903	9955	7037	6939.32	1.01408	-2.38814
Gata4(Zf)/Heart-Gata4-ChIP-Seq(GSE35151)/Homer:HLF(bZIP)/HSC-HLF.Flag-ChIP-Seq(GSE69817)/Homer	29987	20903	17091	12285	11913.6	1.03117	-11.9887
Gata4(Zf)/Heart-Gata4-ChIP-Seq(GSE35151)/Homer:Hoxd12(Homeobox)/ChickenMSG-Hoxd12.Flag-ChIP-Seq(GSE86088)/Homer	29987	20903	26425	18707	18420	1.01558	-8.00764
Gata4(Zf)/Heart-Gata4-ChIP-Seq(GSE35151)/Homer:IRF4(IRF)/GM12878-IRF4-ChIP-Seq(GSE32465)/Homer	29987	20903	10875	7720	7580.62	1.01839	-3.42072
Gata4(Zf)/Heart-Gata4-ChIP-Seq(GSE35151)/Homer:Isl1(Homeobox)/Neuron-Isl1-ChIP-Seq(GSE31456)/Homer	29987	20903	27074	19044	18872.4	1.00909	-3.89563
Gata4(Zf)/Heart-Gata4-ChIP-Seq(GSE35151)/Homer:LEF1(HMG)/H1-LEF1-ChIP-Seq(GSE64758)/Homer	29987	20903	16949	12065	11814.6	1.02119	-6.44474
Gata4(Zf)/Heart-Gata4-ChIP-Seq(GSE35151)/Homer:Lhx3(Homeobox)/Neuron-Lhx3-ChIP-Seq(GSE31456)/Homer	29987	20903	25283	17965	17624	1.01935	-10.3602
Gata4(Zf)/Heart-Gata4-ChIP-Seq(GSE35151)/Homer:NF1(CTF)/LNCAP-NF1-ChIP-Seq(Unpublished)/Homer,BestGuess:NF1(CTF)/LNCAP-NF1-ChIP-Seq(Unpublished)/Homer(1.000)	29987	20903	9755	6515	6799.91	0.958102	10.1111
Gata4(Zf)/Heart-Gata4-ChIP-Seq(GSE35151)/Homer:REST-NRSF(Zf)/Jurkat-NRSF-ChIP-Seq/Homer,BestGuess:REST-NRSF(Zf)/Jurkat-NRSF-ChIP-Seq/Homer(1.000)	29987	20903	387	250	269.766	0.92673	2.13277
Gata4(Zf)/Heart-Gata4-ChIP-Seq(GSE35151)/Homer:Rfx2(HTH)/LoVo-RFX2-ChIP-Seq(GSE49402)/Homer,BestGuess:Rfx2(HTH)/LoVo-RFX2-ChIP-Seq(GSE49402)/Homer(1.000)	29987	20903	2584	1789	1801.23	0.993213	0.943947
Gata4(Zf)/Heart-Gata4-ChIP-Seq(GSE35151)/Homer:Six2(Homeobox)/NephronProgenitor-Six2-ChIP-Seq(GSE39837)/Homer	29987	20903	23007	16211	16037.5	1.01082	-3.79223
Gata4(Zf)/Heart-Gata4-ChIP-Seq(GSE35151)/Homer:Sox2(HMG)/mES-Sox2-ChIP-Seq(GSE11431)/Homer	29987	20903	20732	14757	14451.6	1.02113	-8.45158
Gata4(Zf)/Heart-Gata4-ChIP-Seq(GSE35151)/Homer:Tcf7(HMG)/GM12878-TCF7-ChIP-Seq(Encode)/Homer	29987	20903	9843	6947	6861.25	1.0125	-2.11451
Gata4(Zf)/Heart-Gata4-ChIP-Seq(GSE35151)/Homer:TEAD(TEA)/Fibroblast-PU.1-ChIP-Seq(Unpublished)/Homer	29987	20903	15581	10983	10861	1.01123	-2.6269
Gata4(Zf)/Heart-Gata4-ChIP-Seq(GSE35151)/Homer:ZEB1(Zf)/PDAC-ZEB1-ChIP-Seq(GSE64557)/Homer	29987	20903	25920	17822	18068	0.986384	6.2659
GRHL2(CP2)/HBE-GRHL2-ChIP-Seq(GSE46194)/Homer,BestGuess:GRHL2(CP2)/HBE-GRHL2-ChIP-Seq(GSE46194)/Homer(1.000):GRHL2(CP2)/HBE-GRHL2-ChIP-Seq(GSE46194)/Homer,BestGuess:GRHL2(CP2)/HBE-GRHL2-ChIP-Seq(GSE46194)/Homer(1.000)	29987	9955	9955	2060	2060.38	0.999817	0.68831
GRHL2(CP2)/HBE-GRHL2-ChIP-Seq(GSE46194)/Homer,BestGuess:GRHL2(CP2)/HBE-GRHL2-ChIP-Seq(GSE46194)/Homer(1.000):HLF(bZIP)/HSC-HLF.Flag-ChIP-Seq(GSE69817)/Homer	29987	9955	17091	5736	5673.82	1.01096	-1.70645
GRHL2(CP2)/HBE-GRHL2-ChIP-Seq(GSE46194)/Homer,BestGuess:GRHL2(CP2)/HBE-GRHL2-ChIP-Seq(GSE46194)/Homer(1.000):Hoxd12(Homeobox)/ChickenMSG-Hoxd12.Flag-ChIP-Seq(GSE86088)/Homer	29987	9955	26425	8821	8772.5	1.00553	-1.30575
GRHL2(CP2)/HBE-GRHL2-ChIP-Seq(GSE46194)/Homer,BestGuess:GRHL2(CP2)/HBE-GRHL2-ChIP-Seq(GSE46194)/Homer(1.000):IRF4(IRF)/GM12878-IRF4-ChIP-Seq(GSE32465)/Homer	29987	9955	10875	3710	3610.25	1.02763	-3.23153
GRHL2(CP2)/HBE-GRHL2-ChIP-Seq(GSE46194)/Homer,BestGuess:GRHL2(CP2)/HBE-GRHL2-ChIP-Seq(GSE46194)/Homer(1.000):Isl1(Homeobox)/Neuron-Isl1-ChIP-Seq(GSE31456)/Homer	29987	9955	27074	9009	8987.95	1.00234	-0.922545
GRHL2(CP2)/HBE-GRHL2-ChIP-Seq(GSE46194)/Homer,BestGuess:GRHL2(CP2)/HBE-GRHL2-ChIP-Seq(GSE46194)/Homer(1.000):LEF1(HMG)/H1-LEF1-ChIP-Seq(GSE64758)/Homer	29987	9955	16949	5689	5626.68	1.01108	-1.71371
GRHL2(CP2)/HBE-GRHL2-ChIP-Seq(GSE46194)/Homer,BestGuess:GRHL2(CP2)/HBE-GRHL2-ChIP-Seq(GSE46194)/Homer(1.000):Lhx3(Homeobox)/Neuron-Lhx3-ChIP-Seq(GSE31456)/Homer	29987	9955	25283	8449	8393.38	1.00663	-1.43123
GRHL2(CP2)/HBE-GRHL2-ChIP-Seq(GSE46194)/Homer,BestGuess:GRHL2(CP2)/HBE-GRHL2-ChIP-Seq(GSE46194)/Homer(1.000):NF1(CTF)/LNCAP-NF1-ChIP-Seq(Unpublished)/Homer,BestGuess:NF1(CTF)/LNCAP-NF1-ChIP-Seq(Unpublished)/Homer(1.000)	29987	9955	9755	3228	3238.44	0.996777	0.84962
GRHL2(CP2)/HBE-GRHL2-ChIP-Seq(GSE46194)/Homer,BestGuess:GRHL2(CP2)/HBE-GRHL2-ChIP-Seq(GSE46194)/Homer(1.000):REST-NRSF(Zf)/Jurkat-NRSF-ChIP-Seq/Homer,BestGuess:REST-NRSF(Zf)/Jurkat-NRSF-ChIP-Seq/Homer(1.000)	29987	9955	387	119	128.475	0.926249	1.53579
GRHL2(CP2)/HBE-GRHL2-ChIP-Seq(GSE46194)/Homer,BestGuess:GRHL2(CP2)/HBE-GRHL2-ChIP-Seq(GSE46194)/Homer(1.000):Rfx2(HTH)/LoVo-RFX2-ChIP-Seq(GSE49402)/Homer,BestGuess:Rfx2(HTH)/LoVo-RFX2-ChIP-Seq(GSE49402)/Homer(1.000)	29987	9955	2584	892	857.829	1.03983	-2.1029
GRHL2(CP2)/HBE-GRHL2-ChIP-Seq(GSE46194)/Homer,BestGuess:GRHL2(CP2)/HBE-GRHL2-ChIP-Seq(GSE46194)/Homer(1.000):Six2(Homeobox)/NephronProgenitor-Six2-ChIP-Seq(GSE39837)/Homer	29987	9955	23007	7674	7637.8	1.00474	-1.14652
GRHL2(CP2)/HBE-GRHL2-ChIP-Seq(GSE46194)/Homer,BestGuess:GRHL2(CP2)/HBE-GRHL2-ChIP-Seq(GSE46194)/Homer(1.000):Sox2(HMG)/mES-Sox2-ChIP-Seq(GSE11431)/Homer	29987	9955	20732	6841	6882.55	0.993963	1.24912
GRHL2(CP2)/HBE-GRHL2-ChIP-Seq(GSE46194)/Homer,BestGuess:GRHL2(CP2)/HBE-GRHL2-ChIP-Seq(GSE46194)/Homer(1.000):Tcf7(HMG)/GM12878-TCF7-ChIP-Seq(Encode)/Homer	29987	9955	9843	3253	3267.65	0.995516	0.922743
GRHL2(CP2)/HBE-GRHL2-ChIP-Seq(GSE46194)/Homer,BestGuess:GRHL2(CP2)/HBE-GRHL2-ChIP-Seq(GSE46194)/Homer(1.000):TEAD(TEA)/Fibroblast-PU.1-ChIP-Seq(Unpublished)/Homer	29987	9955	15581	5305	5172.54	1.02561	-3.81171
GRHL2(CP2)/HBE-GRHL2-ChIP-Seq(GSE46194)/Homer,BestGuess:GRHL2(CP2)/HBE-GRHL2-ChIP-Seq(GSE46194)/Homer(1.000):ZEB1(Zf)/PDAC-ZEB1-ChIP-Seq(GSE64557)/Homer	29987	9955	25920	8588	8604.85	0.998042	0.873054
HLF(bZIP)/HSC-HLF.Flag-ChIP-Seq(GSE69817)/Homer:HLF(bZIP)/HSC-HLF.Flag-ChIP-Seq(GSE69817)/Homer	29987	17091	17091	6832	6268.88	1.08983	-34.2629
HLF(bZIP)/HSC-HLF.Flag-ChIP-Seq(GSE69817)/Homer:Hoxd12(Homeobox)/ChickenMSG-Hoxd12.Flag-ChIP-Seq(GSE86088)/Homer	29987	17091	26425	15491	15060.8	1.02856	-14.8729
HLF(bZIP)/HSC-HLF.Flag-ChIP-Seq(GSE69817)/Homer:IRF4(IRF)/GM12878-IRF4-ChIP-Seq(GSE32465)/Homer	29987	17091	10875	6446	6198.17	1.03998	-8.40916
HLF(bZIP)/HSC-HLF.Flag-ChIP-Seq(GSE69817)/Homer:Isl1(Homeobox)/Neuron-Isl1-ChIP-Seq(GSE31456)/Homer	29987	17091	27074	15634	15430.7	1.01317	-4.64969
HLF(bZIP)/HSC-HLF.Flag-ChIP-Seq(GSE69817)/Homer:LEF1(HMG)/H1-LEF1-ChIP-Seq(GSE64758)/Homer	29987	17091	16949	9969	9660.03	1.03198	-9.54327
HLF(bZIP)/HSC-HLF.Flag-ChIP-Seq(GSE69817)/Homer:Lhx3(Homeobox)/Neuron-Lhx3-ChIP-Seq(GSE31456)/Homer	29987	17091	25283	14915	14410	1.03505	-19.7013
HLF(bZIP)/HSC-HLF.Flag-ChIP-Seq(GSE69817)/Homer:NF1(CTF)/LNCAP-NF1-ChIP-Seq(Unpublished)/Homer,BestGuess:NF1(CTF)/LNCAP-NF1-ChIP-Seq(Unpublished)/Homer(1.000)	29987	17091	9755	5152	5559.83	0.926647	21.4215
HLF(bZIP)/HSC-HLF.Flag-ChIP-Seq(GSE69817)/Homer:REST-NRSF(Zf)/Jurkat-NRSF-ChIP-Seq/Homer,BestGuess:REST-NRSF(Zf)/Jurkat-NRSF-ChIP-Seq/Homer(1.000)	29987	17091	387	191	220.569	0.86594	3.77981
HLF(bZIP)/HSC-HLF.Flag-ChIP-Seq(GSE69817)/Homer:Rfx2(HTH)/LoVo-RFX2-ChIP-Seq(GSE49402)/Homer,BestGuess:Rfx2(HTH)/LoVo-RFX2-ChIP-Seq(GSE49402)/Homer(1.000)	29987	17091	2584	1425	1472.74	0.967582	2.27345
HLF(bZIP)/HSC-HLF.Flag-ChIP-Seq(GSE69817)/Homer:Six2(Homeobox)/NephronProgenitor-Six2-ChIP-Seq(GSE39837)/Homer	29987	17091	23007	13464	13112.8	1.02679	-10.6985
HLF(bZIP)/HSC-HLF.Flag-ChIP-Seq(GSE69817)/Homer:Sox2(HMG)/mES-Sox2-ChIP-Seq(GSE11431)/Homer	29987	17091	20732	12129	11816.1	1.02648	-9.0814
HLF(bZIP)/HSC-HLF.Flag-ChIP-Seq(GSE69817)/Homer:Tcf7(HMG)/GM12878-TCF7-ChIP-Seq(Encode)/Homer	29987	17091	9843	5735	5609.99	1.02228	-3.415
HLF(bZIP)/HSC-HLF.Flag-ChIP-Seq(GSE69817)/Homer:TEAD(TEA)/Fibroblast-PU.1-ChIP-Seq(Unpublished)/Homer	29987	17091	15581	9059	8880.34	1.02012	-4.40422
HLF(bZIP)/HSC-HLF.Flag-ChIP-Seq(GSE69817)/Homer:ZEB1(Zf)/PDAC-ZEB1-ChIP-Seq(GSE64557)/Homer	29987	17091	25920	14490	14773	0.980842	7.50605
Hoxd12(Homeobox)/ChickenMSG-Hoxd12.Flag-ChIP-Seq(GSE86088)/Homer:Hoxd12(Homeobox)/ChickenMSG-Hoxd12.Flag-ChIP-Seq(GSE86088)/Homer	29987	26425	26425	19690	16685	1.1801	-628.261
Hoxd12(Homeobox)/ChickenMSG-Hoxd12.Flag-ChIP-Seq(GSE86088)/Homer:IRF4(IRF)/GM12878-IRF4-ChIP-Seq(GSE32465)/Homer	29987	26425	10875	9730	9583.22	1.01532	-3.34794
Hoxd12(Homeobox)/ChickenMSG-Hoxd12.Flag-ChIP-Seq(GSE86088)/Homer:Isl1(Homeobox)/Neuron-Isl1-ChIP-Seq(GSE31456)/Homer	29987	26425	27074	24035	23858	1.00742	-5.18094
Hoxd12(Homeobox)/ChickenMSG-Hoxd12.Flag-ChIP-Seq(GSE86088)/Homer:LEF1(HMG)/H1-LEF1-ChIP-Seq(GSE64758)/Homer	29987	26425	16949	15142	14935.7	1.01381	-4.74055
Hoxd12(Homeobox)/ChickenMSG-Hoxd12.Flag-ChIP-Seq(GSE86088)/Homer:Lhx3(Homeobox)/Neuron-Lhx3-ChIP-Seq(GSE31456)/Homer	29987	26425	25283	22654	22279.8	1.0168	-14.8819
Hoxd12(Homeobox)/ChickenMSG-Hoxd12.Flag-ChIP-Seq(GSE86088)/Homer:NF1(CTF)/LNCAP-NF1-ChIP-Seq(Unpublished)/Homer,BestGuess:NF1(CTF)/LNCAP-NF1-ChIP-Seq(Unpublished)/Homer(1.000)	29987	26425	9755	8320	8596.25	0.967863	8.4866
Hoxd12(Homeobox)/ChickenMSG-Hoxd12.Flag-ChIP-Seq(GSE86088)/Homer:REST-NRSF(Zf)/Jurkat-NRSF-ChIP-Seq/Homer,BestGuess:REST-NRSF(Zf)/Jurkat-NRSF-ChIP-Seq/Homer(1.000)	29987	26425	387	328	341.03	0.961791	1.39035
Hoxd12(Homeobox)/ChickenMSG-Hoxd12.Flag-ChIP-Seq(GSE86088)/Homer:Rfx2(HTH)/LoVo-RFX2-ChIP-Seq(GSE49402)/Homer,BestGuess:Rfx2(HTH)/LoVo-RFX2-ChIP-Seq(GSE49402)/Homer(1.000)	29987	26425	2584	2248	2277.06	0.987238	1.31905
Hoxd12(Homeobox)/ChickenMSG-Hoxd12.Flag-ChIP-Seq(GSE86088)/Homer:Six2(Homeobox)/NephronProgenitor-Six2-ChIP-Seq(GSE39837)/Homer	29987	26425	23007	20453	20274.1	1.00882	-4.28606
Hoxd12(Homeobox)/ChickenMSG-Hoxd12.Flag-ChIP-Seq(GSE86088)/Homer:Sox2(HMG)/mES-Sox2-ChIP-Seq(GSE11431)/Homer	29987	26425	20732	18456	18269.4	1.01022	-4.28792
Hoxd12(Homeobox)/ChickenMSG-Hoxd12.Flag-ChIP-Seq(GSE86088)/Homer:Tcf7(HMG)/GM12878-TCF7-ChIP-Seq(Encode)/Homer	29987	26425	9843	8802	8673.8	1.01478	-2.95481
Hoxd12(Homeobox)/ChickenMSG-Hoxd12.Flag-ChIP-Seq(GSE86088)/Homer:TEAD(TEA)/Fibroblast-PU.1-ChIP-Seq(Unpublished)/Homer	29987	26425	15581	13857	13730.2	1.00923	-2.63587
Hoxd12(Homeobox)/ChickenMSG-Hoxd12.Flag-ChIP-Seq(GSE86088)/Homer:ZEB1(Zf)/PDAC-ZEB1-ChIP-Seq(GSE64557)/Homer	29987	26425	25920	22676	22841.1	0.992772	4.34323
IRF4(IRF)/GM12878-IRF4-ChIP-Seq(GSE32465)/Homer:IRF4(IRF)/GM12878-IRF4-ChIP-Seq(GSE32465)/Homer	29987	10875	10875	2408	2215.58	1.08685	-11.161
IRF4(IRF)/GM12878-IRF4-ChIP-Seq(GSE32465)/Homer:Isl1(Homeobox)/Neuron-Isl1-ChIP-Seq(GSE31456)/Homer	29987	10875	27074	9950	9818.58	1.01338	-2.92426
IRF4(IRF)/GM12878-IRF4-ChIP-Seq(GSE32465)/Homer:LEF1(HMG)/H1-LEF1-ChIP-Seq(GSE64758)/Homer	29987	10875	16949	6335	6146.68	1.03064	-5.59923
IRF4(IRF)/GM12878-IRF4-ChIP-Seq(GSE32465)/Homer:Lhx3(Homeobox)/Neuron-Lhx3-ChIP-Seq(GSE31456)/Homer	29987	10875	25283	9370	9169.06	1.02191	-5.10434
IRF4(IRF)/GM12878-IRF4-ChIP-Seq(GSE32465)/Homer:NF1(CTF)/LNCAP-NF1-ChIP-Seq(Unpublished)/Homer,BestGuess:NF1(CTF)/LNCAP-NF1-ChIP-Seq(Unpublished)/Homer(1.000)	29987	10875	9755	3379	3537.72	0.955135	6.12191
IRF4(IRF)/GM12878-IRF4-ChIP-Seq(GSE32465)/Homer:REST-NRSF(Zf)/Jurkat-NRSF-ChIP-Seq/Homer,BestGuess:REST-NRSF(Zf)/Jurkat-NRSF-ChIP-Seq/Homer(1.000)	29987	10875	387	117	140.348	0.83364	3.72384
IRF4(IRF)/GM12878-IRF4-ChIP-Seq(GSE32465)/Homer:Rfx2(HTH)/LoVo-RFX2-ChIP-Seq(GSE49402)/Homer,BestGuess:Rfx2(HTH)/LoVo-RFX2-ChIP-Seq(GSE49402)/Homer(1.000)	29987	10875	2584	922	937.106	0.98388	1.15413
IRF4(IRF)/GM12878-IRF4-ChIP-Seq(GSE32465)/Homer:Six2(Homeobox)/NephronProgenitor-Six2-ChIP-Seq(GSE39837)/Homer	29987	10875	23007	8631	8343.65	1.03444	-9.07448
IRF4(IRF)/GM12878-IRF4-ChIP-Seq(GSE32465)/Homer:Sox2(HMG)/mES-Sox2-ChIP-Seq(GSE11431)/Homer	29987	10875	20732	7655	7518.61	1.01814	-3.34386
IRF4(IRF)/GM12878-IRF4-ChIP-Seq(GSE32465)/Homer:Tcf7(HMG)/GM12878-TCF7-ChIP-Seq(Encode)/Homer	29987	10875	9843	3590	3569.63	1.00571	-1.01934
IRF4(IRF)/GM12878-IRF4-ChIP-Seq(GSE32465)/Homer:TEAD(TEA)/Fibroblast-PU.1-ChIP-Seq(Unpublished)/Homer	29987	10875	15581	5778	5650.56	1.02255	-3.48371
IRF4(IRF)/GM12878-IRF4-ChIP-Seq(GSE32465)/Homer:ZEB1(Zf)/PDAC-ZEB1-ChIP-Seq(GSE64557)/Homer	29987	10875	25920	9273	9400.07	0.986482	2.85728
Isl1(Homeobox)/Neuron-Isl1-ChIP-Seq(GSE31456)/Homer:Isl1(Homeobox)/Neuron-Isl1-ChIP-Seq(GSE31456)/Homer	29987	27074	27074	20762	17239.2	1.20435	-881.09
Isl1(Homeobox)/Neuron-Isl1-ChIP-Seq(GSE31456)/Homer:LEF1(HMG)/H1-LEF1-ChIP-Seq(GSE64758)/Homer	29987	27074	16949	15430	15302.5	1.00833	-2.64186
Isl1(Homeobox)/Neuron-Isl1-ChIP-Seq(GSE31456)/Homer:Lhx3(Homeobox)/Neuron-Lhx3-ChIP-Seq(GSE31456)/Homer	29987	27074	25283	22857	22827	1.00132	-1.06456
Isl1(Homeobox)/Neuron-Isl1-ChIP-Seq(GSE31456)/Homer:NF1(CTF)/LNCAP-NF1-ChIP-Seq(Unpublished)/Homer,BestGuess:NF1(CTF)/LNCAP-NF1-ChIP-Seq(Unpublished)/Homer(1.000)	29987	27074	9755	8651	8807.38	0.982245	3.73342
Isl1(Homeobox)/Neuron-Isl1-ChIP-Seq(GSE31456)/Homer:REST-NRSF(Zf)/Jurkat-NRSF-ChIP-Seq/Homer,BestGuess:REST-NRSF(Zf)/Jurkat-NRSF-ChIP-Seq/Homer(1.000)	29987	27074	387	337	349.406	0.964494	1.33733
Isl1(Homeobox)/Neuron-Isl1-ChIP-Seq(GSE31456)/Homer:Rfx2(HTH)/LoVo-RFX2-ChIP-Seq(GSE49402)/Homer,BestGuess:Rfx2(HTH)/LoVo-RFX2-ChIP-Seq(GSE49402)/Homer(1.000)	29987	27074	2584	2316	2332.98	0.99272	1.01572
Isl1(Homeobox)/Neuron-Isl1-ChIP-Seq(GSE31456)/Homer:Six2(Homeobox)/NephronProgenitor-Six2-ChIP-Seq(GSE39837)/Homer	29987	27074	23007	20896	20772.1	1.00597	-2.79653
Isl1(Homeobox)/Neuron-Isl1-ChIP-Seq(GSE31456)/Homer:Sox2(HMG)/mES-Sox2-ChIP-Seq(GSE11431)/Homer	29987	27074	20732	18854	18718.1	1.00726	-2.93618
Isl1(Homeobox)/Neuron-Isl1-ChIP-Seq(GSE31456)/Homer:Tcf7(HMG)/GM12878-TCF7-ChIP-Seq(Encode)/Homer	29987	27074	9843	8970	8886.83	1.00936	-1.91102
Isl1(Homeobox)/Neuron-Isl1-ChIP-Seq(GSE31456)/Homer:TEAD(TEA)/Fibroblast-PU.1-ChIP-Seq(Unpublished)/Homer	29987	27074	15581	14167	14067.4	1.00708	-2.0729
Isl1(Homeobox)/Neuron-Isl1-ChIP-Seq(GSE31456)/Homer:ZEB1(Zf)/PDAC-ZEB1-ChIP-Seq(GSE64557)/Homer	29987	27074	25920	23328	23402.1	0.996835	1.88142
LEF1(HMG)/H1-LEF1-ChIP-Seq(GSE64758)/Homer:LEF1(HMG)/H1-LEF1-ChIP-Seq(GSE64758)/Homer	29987	16949	16949	6220	5579.52	1.11479	-47.0219
LEF1(HMG)/H1-LEF1-ChIP-Seq(GSE64758)/Homer:Lhx3(Homeobox)/Neuron-Lhx3-ChIP-Seq(GSE31456)/Homer	29987	16949	25283	14625	14290.2	1.02343	-9.79271
LEF1(HMG)/H1-LEF1-ChIP-Seq(GSE64758)/Homer:NF1(CTF)/LNCAP-NF1-ChIP-Seq(Unpublished)/Homer,BestGuess:NF1(CTF)/LNCAP-NF1-ChIP-Seq(Unpublished)/Homer(1.000)	29987	16949	9755	5379	5513.64	0.975581	3.79371
LEF1(HMG)/H1-LEF1-ChIP-Seq(GSE64758)/Homer:REST-NRSF(Zf)/Jurkat-NRSF-ChIP-Seq/Homer,BestGuess:REST-NRSF(Zf)/Jurkat-NRSF-ChIP-Seq/Homer(1.000)	29987	16949	387	205	218.737	0.937199	1.68707
LEF1(HMG)/H1-LEF1-ChIP-Seq(GSE64758)/Homer:Rfx2(HTH)/LoVo-RFX2-ChIP-Seq(GSE49402)/Homer,BestGuess:Rfx2(HTH)/LoVo-RFX2-ChIP-Seq(GSE49402)/Homer(1.000)	29987	16949	2584	1411	1460.51	0.966103	2.3667
LEF1(HMG)/H1-LEF1-ChIP-Seq(GSE64758)/Homer:Six2(Homeobox)/NephronProgenitor-Six2-ChIP-Seq(GSE39837)/Homer	29987	16949	23007	13062	13003.8	1.00447	-1.38342
LEF1(HMG)/H1-LEF1-ChIP-Seq(GSE64758)/Homer:Sox2(HMG)/mES-Sox2-ChIP-Seq(GSE11431)/Homer	29987	16949	20732	11827	11718	1.0093	-2.30734
LEF1(HMG)/H1-LEF1-ChIP-Seq(GSE64758)/Homer:Tcf7(HMG)/GM12878-TCF7-ChIP-Seq(Encode)/Homer	29987	16949	9843	5282	5563.38	0.949423	11.2191
LEF1(HMG)/H1-LEF1-ChIP-Seq(GSE64758)/Homer:TEAD(TEA)/Fibroblast-PU.1-ChIP-Seq(Unpublished)/Homer	29987	16949	15581	8892	8806.56	1.0097	-1.96056
LEF1(HMG)/H1-LEF1-ChIP-Seq(GSE64758)/Homer:ZEB1(Zf)/PDAC-ZEB1-ChIP-Seq(GSE64557)/Homer	29987	16949	25920	14480	14650.3	0.988377	3.69266
Lhx3(Homeobox)/Neuron-Lhx3-ChIP-Seq(GSE31456)/Homer:Lhx3(Homeobox)/Neuron-Lhx3-ChIP-Seq(GSE31456)/Homer	29987	25283	25283	18128	19566.6	0.926476	152.939
Lhx3(Homeobox)/Neuron-Lhx3-ChIP-Seq(GSE31456)/Homer:NF1(CTF)/LNCAP-NF1-ChIP-Seq(Unpublished)/Homer,BestGuess:NF1(CTF)/LNCAP-NF1-ChIP-Seq(Unpublished)/Homer(1.000)	29987	25283	9755	7903	8224.75	0.96088	11.1115
Lhx3(Homeobox)/Neuron-Lhx3-ChIP-Seq(GSE31456)/Homer:REST-NRSF(Zf)/Jurkat-NRSF-ChIP-Seq/Homer,BestGuess:REST-NRSF(Zf)/Jurkat-NRSF-ChIP-Seq/Homer(1.000)	29987	25283	387	308	326.292	0.94394	1.8263
Lhx3(Homeobox)/Neuron-Lhx3-ChIP-Seq(GSE31456)/Homer:Rfx2(HTH)/LoVo-RFX2-ChIP-Seq(GSE49402)/Homer,BestGuess:Rfx2(HTH)/LoVo-RFX2-ChIP-Seq(GSE49402)/Homer(1.000)	29987	25283	2584	2146	2178.65	0.985012	1.43683
Lhx3(Homeobox)/Neuron-Lhx3-ChIP-Seq(GSE31456)/Homer:Six2(Homeobox)/NephronProgenitor-Six2-ChIP-Seq(GSE39837)/Homer	29987	25283	23007	19664	19397.9	1.01372	-7.33262
Lhx3(Homeobox)/Neuron-Lhx3-ChIP-Seq(GSE31456)/Homer:Sox2(HMG)/mES-Sox2-ChIP-Seq(GSE11431)/Homer	29987	25283	20732	17738	17479.8	1.01477	-6.67569
Lhx3(Homeobox)/Neuron-Lhx3-ChIP-Seq(GSE31456)/Homer:Tcf7(HMG)/GM12878-TCF7-ChIP-Seq(Encode)/Homer	29987	25283	9843	8482	8298.95	1.02206	-4.67379
Lhx3(Homeobox)/Neuron-Lhx3-ChIP-Seq(GSE31456)/Homer:TEAD(TEA)/Fibroblast-PU.1-ChIP-Seq(Unpublished)/Homer	29987	25283	15581	13331	13136.8	1.01478	-4.4123
Lhx3(Homeobox)/Neuron-Lhx3-ChIP-Seq(GSE31456)/Homer:ZEB1(Zf)/PDAC-ZEB1-ChIP-Seq(GSE64557)/Homer	29987	25283	25920	21696	21854	0.992771	3.88464
NF1(CTF)/LNCAP-NF1-ChIP-Seq(Unpublished)/Homer,BestGuess:NF1(CTF)/LNCAP-NF1-ChIP-Seq(Unpublished)/Homer(1.000):NF1(CTF)/LNCAP-NF1-ChIP-Seq(Unpublished)/Homer,BestGuess:NF1(CTF)/LNCAP-NF1-ChIP-Seq(Unpublished)/Homer(1.000)	29987	9755	9755	1949	2055.09	0.948376	4.88539
NF1(CTF)/LNCAP-NF1-ChIP-Seq(Unpublished)/Homer,BestGuess:NF1(CTF)/LNCAP-NF1-ChIP-Seq(Unpublished)/Homer(1.000):REST-NRSF(Zf)/Jurkat-NRSF-ChIP-Seq/Homer,BestGuess:REST-NRSF(Zf)/Jurkat-NRSF-ChIP-Seq/Homer(1.000)	29987	9755	387	105	125.894	0.834035	3.45697
NF1(CTF)/LNCAP-NF1-ChIP-Seq(Unpublished)/Homer,BestGuess:NF1(CTF)/LNCAP-NF1-ChIP-Seq(Unpublished)/Homer(1.000):Rfx2(HTH)/LoVo-RFX2-ChIP-Seq(GSE49402)/Homer,BestGuess:Rfx2(HTH)/LoVo-RFX2-ChIP-Seq(GSE49402)/Homer(1.000)	29987	9755	2584	901	840.595	1.07186	-3.97034
NF1(CTF)/LNCAP-NF1-ChIP-Seq(Unpublished)/Homer,BestGuess:NF1(CTF)/LNCAP-NF1-ChIP-Seq(Unpublished)/Homer(1.000):Six2(Homeobox)/NephronProgenitor-Six2-ChIP-Seq(GSE39837)/Homer	29987	9755	23007	7322	7484.35	0.978308	4.18391
NF1(CTF)/LNCAP-NF1-ChIP-Seq(Unpublished)/Homer,BestGuess:NF1(CTF)/LNCAP-NF1-ChIP-Seq(Unpublished)/Homer(1.000):Sox2(HMG)/mES-Sox2-ChIP-Seq(GSE11431)/Homer	29987	9755	20732	6560	6744.28	0.972676	5.22068
NF1(CTF)/LNCAP-NF1-ChIP-Seq(Unpublished)/Homer,BestGuess:NF1(CTF)/LNCAP-NF1-ChIP-Seq(Unpublished)/Homer(1.000):Tcf7(HMG)/GM12878-TCF7-ChIP-Seq(Encode)/Homer	29987	9755	9843	3140	3202	0.980636	2.08023
NF1(CTF)/LNCAP-NF1-ChIP-Seq(Unpublished)/Homer,BestGuess:NF1(CTF)/LNCAP-NF1-ChIP-Seq(Unpublished)/Homer(1.000):TEAD(TEA)/Fibroblast-PU.1-ChIP-Seq(Unpublished)/Homer	29987	9755	15581	4925	5068.62	0.971665	4.30607
NF1(CTF)/LNCAP-NF1-ChIP-Seq(Unpublished)/Homer,BestGuess:NF1(CTF)/LNCAP-NF1-ChIP-Seq(Unpublished)/Homer(1.000):ZEB1(Zf)/PDAC-ZEB1-ChIP-Seq(GSE64557)/Homer	29987	9755	25920	8678	8431.97	1.02918	-7.09526
REST-NRSF(Zf)/Jurkat-NRSF-ChIP-Seq/Homer,BestGuess:REST-NRSF(Zf)/Jurkat-NRSF-ChIP-Seq/Homer(1.000):REST-NRSF(Zf)/Jurkat-NRSF-ChIP-Seq/Homer,BestGuess:REST-NRSF(Zf)/Jurkat-NRSF-ChIP-Seq/Homer(1.000)	29987	387	387	19	2.7358	6.94494	-22.8118
REST-NRSF(Zf)/Jurkat-NRSF-ChIP-Seq/Homer,BestGuess:REST-NRSF(Zf)/Jurkat-NRSF-ChIP-Seq/Homer(1.000):Rfx2(HTH)/LoVo-RFX2-ChIP-Seq(GSE49402)/Homer,BestGuess:Rfx2(HTH)/LoVo-RFX2-ChIP-Seq(GSE49402)/Homer(1.000)	29987	387	2584	30	33.3481	0.899603	1.14356
REST-NRSF(Zf)/Jurkat-NRSF-ChIP-Seq/Homer,BestGuess:REST-NRSF(Zf)/Jurkat-NRSF-ChIP-Seq/Homer(1.000):Six2(Homeobox)/NephronProgenitor-Six2-ChIP-Seq(GSE39837)/Homer	29987	387	23007	253	296.919	0.852084	5.33275
REST-NRSF(Zf)/Jurkat-NRSF-ChIP-Seq/Homer,BestGuess:REST-NRSF(Zf)/Jurkat-NRSF-ChIP-Seq/Homer(1.000):Sox2(HMG)/mES-Sox2-ChIP-Seq(GSE11431)/Homer	29987	387	20732	231	267.559	0.863362	4.4208
REST-NRSF(Zf)/Jurkat-NRSF-ChIP-Seq/Homer,BestGuess:REST-NRSF(Zf)/Jurkat-NRSF-ChIP-Seq/Homer(1.000):Tcf7(HMG)/GM12878-TCF7-ChIP-Seq(Encode)/Homer	29987	387	9843	114	127.03	0.897428	2.02681
REST-NRSF(Zf)/Jurkat-NRSF-ChIP-Seq/Homer,BestGuess:REST-NRSF(Zf)/Jurkat-NRSF-ChIP-Seq/Homer(1.000):TEAD(TEA)/Fibroblast-PU.1-ChIP-Seq(Unpublished)/Homer	29987	387	15581	198	201.082	0.984673	0.839455
REST-NRSF(Zf)/Jurkat-NRSF-ChIP-Seq/Homer,BestGuess:REST-NRSF(Zf)/Jurkat-NRSF-ChIP-Seq/Homer(1.000):ZEB1(Zf)/PDAC-ZEB1-ChIP-Seq(GSE64557)/Homer	29987	387	25920	347	334.513	1.03733	-1.3732
Rfx2(HTH)/LoVo-RFX2-ChIP-Seq(GSE49402)/Homer,BestGuess:Rfx2(HTH)/LoVo-RFX2-ChIP-Seq(GSE49402)/Homer(1.000):Rfx2(HTH)/LoVo-RFX2-ChIP-Seq(GSE49402)/Homer,BestGuess:Rfx2(HTH)/LoVo-RFX2-ChIP-Seq(GSE49402)/Homer(1.000)	29987	2584	2584	123	121.538	1.01203	-0.778197
Rfx2(HTH)/LoVo-RFX2-ChIP-Seq(GSE49402)/Homer,BestGuess:Rfx2(HTH)/LoVo-RFX2-ChIP-Seq(GSE49402)/Homer(1.000):Six2(Homeobox)/NephronProgenitor-Six2-ChIP-Seq(GSE39837)/Homer	29987	2584	23007	1940	1982.53	0.978548	1.80559
Rfx2(HTH)/LoVo-RFX2-ChIP-Seq(GSE49402)/Homer,BestGuess:Rfx2(HTH)/LoVo-RFX2-ChIP-Seq(GSE49402)/Homer(1.000):Sox2(HMG)/mES-Sox2-ChIP-Seq(GSE11431)/Homer	29987	2584	20732	1732	1786.49	0.969499	2.3705
Rfx2(HTH)/LoVo-RFX2-ChIP-Seq(GSE49402)/Homer,BestGuess:Rfx2(HTH)/LoVo-RFX2-ChIP-Seq(GSE49402)/Homer(1.000):Tcf7(HMG)/GM12878-TCF7-ChIP-Seq(Encode)/Homer	29987	2584	9843	798	848.178	0.94084	3.19955
Rfx2(HTH)/LoVo-RFX2-ChIP-Seq(GSE49402)/Homer,BestGuess:Rfx2(HTH)/LoVo-RFX2-ChIP-Seq(GSE49402)/Homer(1.000):TEAD(TEA)/Fibroblast-PU.1-ChIP-Seq(Unpublished)/Homer	29987	2584	15581	1305	1342.63	0.971976	1.89802
Rfx2(HTH)/LoVo-RFX2-ChIP-Seq(GSE49402)/Homer,BestGuess:Rfx2(HTH)/LoVo-RFX2-ChIP-Seq(GSE49402)/Homer(1.000):ZEB1(Zf)/PDAC-ZEB1-ChIP-Seq(GSE64557)/Homer	29987	2584	25920	2273	2233.54	1.01767	-1.63198
Six2(Homeobox)/NephronProgenitor-Six2-ChIP-Seq(GSE39837)/Homer:Six2(Homeobox)/NephronProgenitor-Six2-ChIP-Seq(GSE39837)/Homer	29987	23007	23007	12952	10867.8	1.19177	-310.131
Six2(Homeobox)/NephronProgenitor-Six2-ChIP-Seq(GSE39837)/Homer:Sox2(HMG)/mES-Sox2-ChIP-Seq(GSE11431)/Homer	29987	23007	20732	15956	15906.3	1.00313	-1.25715
Six2(Homeobox)/NephronProgenitor-Six2-ChIP-Seq(GSE39837)/Homer:Tcf7(HMG)/GM12878-TCF7-ChIP-Seq(Encode)/Homer	29987	23007	9843	7575	7551.87	1.00306	-0.964176
Six2(Homeobox)/NephronProgenitor-Six2-ChIP-Seq(GSE39837)/Homer:TEAD(TEA)/Fibroblast-PU.1-ChIP-Seq(Unpublished)/Homer	29987	23007	15581	12121	11954.2	1.01395	-3.68828
Six2(Homeobox)/NephronProgenitor-Six2-ChIP-Seq(GSE39837)/Homer:ZEB1(Zf)/PDAC-ZEB1-ChIP-Seq(GSE64557)/Homer	29987	23007	25920	19755	19886.7	0.993379	2.90735
Sox2(HMG)/mES-Sox2-ChIP-Seq(GSE11431)/Homer:Sox2(HMG)/mES-Sox2-ChIP-Seq(GSE11431)/Homer	29987	20732	20732	9993	8633.89	1.15742	-149.634
Sox2(HMG)/mES-Sox2-ChIP-Seq(GSE11431)/Homer:Tcf7(HMG)/GM12878-TCF7-ChIP-Seq(Encode)/Homer	29987	20732	9843	6880	6805.12	1.011	-1.8801
Sox2(HMG)/mES-Sox2-ChIP-Seq(GSE11431)/Homer:TEAD(TEA)/Fibroblast-PU.1-ChIP-Seq(Unpublished)/Homer	29987	20732	15581	10877	10772.2	1.00973	-2.25687
Sox2(HMG)/mES-Sox2-ChIP-Seq(GSE11431)/Homer:ZEB1(Zf)/PDAC-ZEB1-ChIP-Seq(GSE64557)/Homer	29987	20732	25920	17799	17920.2	0.993236	2.5557
Tcf7(HMG)/GM12878-TCF7-ChIP-Seq(Encode)/Homer:Tcf7(HMG)/GM12878-TCF7-ChIP-Seq(Encode)/Homer	29987	9843	9843	1906	1786.41	1.06694	-6.21926
Tcf7(HMG)/GM12878-TCF7-ChIP-Seq(Encode)/Homer:TEAD(TEA)/Fibroblast-PU.1-ChIP-Seq(Unpublished)/Homer	29987	9843	15581	5206	5114.34	1.01792	-2.51261
Tcf7(HMG)/GM12878-TCF7-ChIP-Seq(Encode)/Homer:ZEB1(Zf)/PDAC-ZEB1-ChIP-Seq(GSE64557)/Homer	29987	9843	25920	8404	8508.04	0.987772	2.38326
TEAD(TEA)/Fibroblast-PU.1-ChIP-Seq(Unpublished)/Homer:TEAD(TEA)/Fibroblast-PU.1-ChIP-Seq(Unpublished)/Homer	29987	15581	15581	5177	4702.22	1.10097	-30.5844
TEAD(TEA)/Fibroblast-PU.1-ChIP-Seq(Unpublished)/Homer:ZEB1(Zf)/PDAC-ZEB1-ChIP-Seq(GSE64557)/Homer	29987	15581	25920	13370	13467.8	0.992737	2.04597
ZEB1(Zf)/PDAC-ZEB1-ChIP-Seq(GSE64557)/Homer:ZEB1(Zf)/PDAC-ZEB1-ChIP-Seq(GSE64557)/Homer	29987	25920	25920	18435	15377.1	1.19886	-634.978
