# Supplementary material for: Open chromatin dynamics in prosensory cells of the embryonic mouse cochlea
Source: Sci Rep. 2019 Jun 21;9:9060. doi: 10.1038/s41598-019-45515-2 (PMC6588700; doi:10.1038/s41598-019-45515-2)
Supplement: Supplementary file 9 — Supplementary data 8 [file 41598_2019_45515_MOESM9_ESM.xlsx]

## Sheet: Sox2-GFP+
chromosome	start	end	mm9 ortholog
chr8	56289995	56290793	chr1:3389808-3390544
chr8	56199987	56200933	chr1:3456478-3457070
chr8	56013653	56015815	chr1:3660672-3662736
chr8	55817772	55818642	chr1:3916295-3916709
chr8	68318595	68318737	chr1:4316690-4317514
chr8	55377502	55378025	chr1:4471177-4471647
chr8	55371453	55372416	chr1:4481936-4482858
chr8	55370446	55371183	chr1:4483059-4483736
chr8	55366559	55366947	chr1:4487034-4487363
chr8	55294374	55295278	chr1:4561459-4562337
chr8	55200554	55201040	chr1:4644012-4644491
chr8	55192725	55193215	chr1:4661672-4662158
chr8	55140539	55140984	chr1:4712787-4713199
chr8	55131185	55131758	chr1:4729407-4729969
chr8	55047246	55048036	chr1:4775417-4776222
chr8	55013763	55015839	chr1:4797560-4798373
chr8	54976593	54977569	chr1:4819448-4819809
chr8	54818072	54818404	chr1:4960670-4961033
chr8	54794065	54794665	chr1:5008512-5008995
chr8	54793172	54793736	chr1:5009293-5009852
chr8	54790428	54790688	chr1:5012870-5013137
chr8	54755052	54756139	chr1:5073011-5073720
chr22	35888206	35888299	chr1:5251040-5251681
chr8	54555515	54556582	chr1:5263817-5264581
chr8	54163632	54164567	chr1:5578278-5579098
chr8	53852145	53853225	chr1:5906611-5907667
chr8	53625871	53627665	chr1:6204222-6205542
chr8	53477526	53478518	chr1:6348858-6349681
chr9	77562978	77567677	chr1:6372730-6373464
chr8	53408780	53409233	chr1:6396238-6396745
chr4	33240221	33240301	chr1:6431173-6431851
chr9	138798858	138799386	chr1:6431173-6431851
chr8	53379652	53380507	chr1:6437889-6438499
chr8	53081405	53082011	chr1:6795086-6795680
chr8	50913061	50913595	chr1:9198780-9199295
chr8	50824056	50824552	chr1:9288443-9288844
chr8	50822581	50823602	chr1:9289290-9290064
chr8	67341027	67342082	chr1:9535094-9536320
chr8	67370203	67370911	chr1:9554338-9555066
chr8	67437565	67437944	chr1:9621639-9622047
chr8	67524871	67526442	chr1:9689825-9691251
chr8	67578771	67579859	chr1:9737819-9738890
chr8	67601228	67602087	chr1:9762887-9763587
chr8	67624450	67625649	chr1:9787864-9788761
chr8	67686962	67688157	chr1:9837940-9838868
chr8	67701565	67702787	chr1:9850341-9851210
chr8	67782783	67783324	chr1:9898542-9898961
chr8	67902309	67902971	chr1:9978450-9979039
chr8	67940310	67941369	chr1:9998836-9999664
chr8	67973947	67974777	chr1:10027595-10028419
chr8	67976191	67977379	chr1:10029562-10030395
chr8	68255020	68256735	chr1:10222121-10223779
chr8	68341305	68341884	chr1:10320309-10320972
chr8	68393739	68394518	chr1:10393832-10394733
chr8	68418914	68419195	chr1:10466995-10467287
chr8	68445215	68445876	chr1:10495607-10496226
chr8	68614024	68624097	chr1:10671136-10672529
chr8	68656109	68656927	chr1:10707645-10708468
chr8	68688795	68689146	chr1:10747260-10747620
chr8	68710657	68711324	chr1:10784186-10784835
chr8	68733129	68733723	chr1:10825777-10826436
chr8	68827726	68828196	chr1:10933060-10933437
chr8	68864137	68865042	chr1:10983426-10984162
chr8	68883808	68884173	chr1:11008797-11009142
chr8	68904779	68905082	chr1:11027885-11028202
chr8	69242699	69243899	chr1:11403946-11405016
chr8	69489786	69490067	chr1:11647917-11648151
chr8	69683328	69683859	chr1:11917675-11918144
chr8	69742023	69742546	chr1:11973277-11973819
chr8	69765599	69766425	chr1:11990393-11991188
chr8	69778996	69779844	chr1:12006608-12007426
chr8	69837678	69838335	chr1:12055019-12055689
chr8	70090245	70090927	chr1:12388174-12388860
chr8	70135638	70136246	chr1:12426204-12426834
chr8	70271132	70271935	chr1:12561894-12562735
chr8	70378325	70379178	chr1:12681905-12682758
chr8	70379205	70379531	chr1:12682878-12683262
chr8	70391008	70391654	chr1:12694456-12695114
chr8	70404611	70405439	chr1:12708112-12708929
chr8	70408191	70408558	chr1:12713366-12713830
chr8	70432669	70433478	chr1:12734428-12735399
chr8	70481714	70482056	chr1:12781993-12782351
chr8	70505242	70506280	chr1:12801166-12802322
chr8	70532885	70534284	chr1:12825779-12827189
chr8	70619451	70620280	chr1:12895358-12896112
chr8	70627530	70627834	chr1:12898535-12898816
chr8	70648819	70649226	chr1:12909756-12910146
chr8	70744629	70745789	chr1:12980289-12981423
chr8	70745919	70747467	chr1:12981561-12982986
chr8	70783123	70784227	chr1:12994945-12995644
chr8	70889696	70889966	chr1:13064729-13064959
chr8	71240019	71240433	chr1:13298912-13299359
chr8	71244987	71245869	chr1:13304186-13304952
chr8	71260479	71261107	chr1:13314904-13315341
chr8	71313950	71316783	chr1:13362193-13364787
chr8	71397822	71398345	chr1:13458038-13458666
chr8	71427026	71427725	chr1:13484797-13485474
chr8	71519536	71520961	chr1:13579207-13580344
chr8	71657727	71658133	chr1:13696431-13696801
chr8	71730889	71731360	chr1:13760980-13761449
chr8	71776893	71777904	chr1:13798127-13799046
chr8	71860599	71861011	chr1:13851084-13851494
chr8	71971424	71972151	chr1:13991675-13992391
chr8	71981107	71981393	chr1:14001639-14001907
chr8	72021062	72021427	chr1:14048378-14048728
chr8	72042684	72043275	chr1:14087778-14088336
chr8	72043895	72044352	chr1:14089063-14089523
chr8	72055054	72055669	chr1:14099224-14099816
chr8	72102022	72102878	chr1:14152832-14153585
chr8	72115537	72116517	chr1:14163226-14164018
chr8	72124058	72124689	chr1:14170290-14170861
chr8	72126338	72126842	chr1:14171741-14172146
chr8	72142081	72142431	chr1:14186724-14187096
chr8	72178027	72178754	chr1:14215314-14216016
chr8	72203280	72203818	chr1:14234844-14235354
chr8	72248477	72249276	chr1:14275553-14276463
chr8	72254188	72254998	chr1:14282090-14282921
chr8	72266920	72267206	chr1:14292768-14293040
chr8	72268803	72269474	chr1:14294613-14295262
chr8	72273786	72274662	chr1:14299629-14300476
chr8	72325416	72325856	chr1:14334406-14334832
chr8	72466510	72466847	chr1:14494442-14494801
chr8	72468508	72469723	chr1:14496550-14497587
chr8	72503687	72504445	chr1:14535135-14535886
chr8	72517691	72519619	chr1:14555312-14557274
chr8	72613493	72614050	chr1:14616857-14617384
chr8	72716886	72717556	chr1:14706341-14707002
chr8	72755699	72756718	chr1:14745140-14746145
chr8	72857838	72858510	chr1:14790157-14790795
chr8	72858608	72859116	chr1:14790897-14791434
chr8	72872272	72873075	chr1:14808745-14809498
chr8	72892569	72893512	chr1:14831824-14832724
chr8	72906928	72907684	chr1:14837486-14838230
chr8	72987274	72987934	chr1:14908550-14909204
chr8	73448827	73450238	chr1:15276342-15277680
chr8	73599998	73600221	chr1:15425741-15425963
chr8	73675845	73676400	chr1:15541626-15542128
chr8	73713230	73713606	chr1:15579296-15579615
chr8	73807545	73808033	chr1:15656931-15657347
chr8	73825115	73825844	chr1:15673545-15674201
chr8	73944101	73944963	chr1:15823335-15823739
chr8	73987638	73988078	chr1:15867146-15867599
chr8	74005017	74005888	chr1:15882448-15883150
chr8	74007580	74008471	chr1:15885381-15885873
chr8	74019573	74020242	chr1:15898646-15899267
chr8	74038017	74038873	chr1:15926416-15927224
chr8	74123068	74123482	chr1:16042169-16042614
chr8	74197693	74198488	chr1:16082976-16083659
chr8	74205520	74205947	chr1:16094167-16094564
chr8	74206043	74207926	chr1:16094666-16096480
chr8	74239543	74240216	chr1:16126077-16126715
chr8	74298983	74299703	chr1:16192009-16192681
chr8	74363638	74363935	chr1:16239238-16239533
chr8	74369380	74370252	chr1:16246312-16246933
chr8	74376284	74376833	chr1:16252057-16252612
chr8	74384979	74385841	chr1:16258487-16259263
chr8	74402314	74402860	chr1:16283980-16284501
chr8	74403493	74404707	chr1:16285103-16286319
chr8	74658108	74659245	chr1:16508654-16509577
chrX	89295842	89295952	chr1:16509725-16510284
chr8	74790268	74791694	chr1:16608601-16609895
chr8	74883771	74885315	chr1:16646369-16647732
chr8	74888172	74889006	chr1:16655102-16655938
chr8	74901785	74904258	chr1:16677860-16679129
chr8	75133700	75134047	chr1:16973561-16973899
chr8	75169015	75170194	chr1:16999217-17000437
chr8	75186777	75187290	chr1:17032000-17032551
chr8	75206232	75206620	chr1:17050010-17050281
chr8	75232588	75234137	chr1:17086784-17088285
chr8	75262387	75263085	chr1:17135279-17135935
chr8	75278459	75278795	chr1:17153738-17154069
chr8	75819403	75819831	chr1:17647440-17647827
chr8	75896250	75897368	chr1:17717024-17718003
chr18	2654891	2656832	chr1:18047744-18049105
chr6	50073107	50074011	chr1:18311633-18312526
chr6	50317822	50318345	chr1:18589983-18590501
chr6	50378224	50378980	chr1:18629359-18630129
chr6	50688417	50688700	chr1:19099828-19100109
chr6	51133169	51133953	chr1:19670853-19671828
chr6	51263007	51263407	chr1:19839876-19840293
chr6	51282904	51285167	chr1:19853666-19854395
chr6	51332084	51332821	chr1:19890929-19891650
chr6	51378778	51379349	chr1:19941473-19942009
chr6	51483854	51484263	chr1:20048356-20048736
chr6	51718912	51720420	chr1:20301625-20301922
chr6	51730064	51730975	chr1:20334531-20335326
chr6	51814106	51814752	chr1:20418380-20419033
chr6	51824577	51825225	chr1:20440211-20440714
chr6	51857552	51858281	chr1:20467644-20468423
chr6	52008477	52008747	chr1:20668144-20668418
chr6	52211345	52211962	chr1:20867459-20868052
chr6	52220480	52221546	chr1:20873241-20873951
chr6	52226703	52228027	chr1:20880417-20881659
chr6	52241590	52241957	chr1:20898640-20899115
chr6	52262887	52263886	chr1:20918851-20919180
chr6	52275003	52275279	chr1:20930266-20930580
chr6	52276314	52277392	chr1:20931888-20932526
chr6	52284661	52285750	chr1:20941271-20942157
chr6	52362502	52363335	chr1:20986699-20987549
chr6	52379575	52380056	chr1:21001467-21001883
chr6	52407072	52407635	chr1:21033539-21034053
chr6	52416045	52416741	chr1:21042347-21043137
chr6	52435670	52436357	chr1:21064010-21064698
chr6	52441368	52442462	chr1:21068842-21069886
chr6	52453253	52453854	chr1:21079450-21080015
chr6	52462943	52463499	chr1:21091239-21091782
chr6	52513684	52514872	chr1:21144449-21145550
chr6	52534883	52536122	chr1:21156123-21157123
chr6	52535288	52536153	chr1:21208335-21209072
chr6	52535287	52536020	chr1:21261439-21262080
chr18	580338	580417	chr1:21262265-21262564
chr4	123653270	123653349	chr1:21262265-21262564
chr6	52555401	52556177	chr1:21277985-21278694
chr6	73890518	73891116	chr1:21401308-21401893
chr6	73426230	73426774	chr1:21860834-21861398
chr6	73411941	73413071	chr1:21880325-21881283
chr6	73362007	73362955	chr1:21931044-21932020
chr6	73331004	73332783	chr1:21950776-21952517
chr6	73289781	73290364	chr1:22026354-22026892
chr6	73175827	73176470	chr1:22197027-22197579
chr6	73121925	73122313	chr1:22259077-22259421
chr6	72892066	72892960	chr1:22539953-22540999
chr6	72756634	72756962	chr1:22648758-22649072
chr6	72595882	72597212	chr1:22812060-22813364
chr6	72416804	72417227	chr1:22981793-22982211
chr6	72333412	72333894	chr1:23065551-23066060
chr6	72331618	72332027	chr1:23068835-23069214
chr6	72201476	72202279	chr1:23196761-23197509
chr6	72178520	72179045	chr1:23221417-23221952
chr6	72129480	72130965	chr1:23262693-23263841
chr6	72122273	72122559	chr1:23270677-23270923
chr6	72113902	72114754	chr1:23277762-23278601
chr6	72093628	72094145	chr1:23293511-23293941
chr6	71997789	71999212	chr1:23389366-23390634
chr6	71797777	71798391	chr1:23596148-23596757
chr6	71722504	71722981	chr1:23712317-23712787
chr6	71699193	71699564	chr1:23729229-23729576
chr6	71665529	71667083	chr1:23768492-23770076
chr6	71593877	71594498	chr1:23833908-23834458
chr6	71377210	71378381	chr1:23928477-23929484
chr6	71230264	71231001	chr1:24040671-24041257
chr6	71122551	71124029	chr1:24106375-24107680
chr6	71108655	71109434	chr1:24114281-24115057
chr6	71078980	71079374	chr1:24144018-24144345
chr6	70991364	70993164	chr1:24201809-24203563
chr6	70964386	70964959	chr1:24228556-24229113
chr6	70951663	70952234	chr1:24237238-24237796
chr6	70933231	70934424	chr1:24252606-24253173
chr6	70876234	70876601	chr1:24309551-24309892
chr6	70867914	70868304	chr1:24316765-24317096
chr6	70682965	70683348	chr1:24499766-24500138
chr6	70576277	70577745	chr1:24593146-24594437
chr6	70505961	70507897	chr1:24685031-24686229
chr6	70291426	70291821	chr1:24926619-24927010
chr6	69989744	69990195	chr1:25238667-25239150
chr6	69942565	69943347	chr1:25285227-25285993
chr6	69684971	69685270	chr1:25561240-25561542
chr6	69677627	69678181	chr1:25567316-25567859
chr6	69344324	69345511	chr1:25886685-25887844
chr6	65299894	65300181	chr1:29871646-29871908
chr6	64345260	64346950	chr1:30929666-30931092
chr6	64226104	64226364	chr1:31092750-31093005
chr6	63650234	63650781	chr1:31632584-31633136
chr6	63518437	63518810	chr1:31701944-31702311
chr6	62995467	62996653	chr1:32229174-32230072
chr6	62046116	62046543	chr1:32929818-32930208
chr6	57902384	57902753	chr1:33099337-33099650
chr6	57766813	57767293	chr1:33231839-33232333
chr6	57690968	57691529	chr1:33326544-33327090
chr6	57591694	57592277	chr1:33419686-33420264
chr6	57433826	57434386	chr1:33556820-33557335
chr6	57431755	57432621	chr1:33558278-33558827
chr8	48105036	48105353	chr1:33715205-33715521
chr17	26847468	26847692	chr1:33771674-33771967
chr6	57054949	57055467	chr1:33796030-33796525
chr6	57038638	57039348	chr1:33813148-33813666
chr6	57036355	57038193	chr1:33814091-33814980
chr6	57017733	57017992	chr1:33827030-33827270
chr6	56954751	56955593	chr1:33870671-33871727
chr6	56819304	56820580	chr1:33964141-33965197
chr6	56782115	56782380	chr1:34001849-34002153
chr6	56779109	56779376	chr1:34004764-34005026
chr6	56716006	56717267	chr1:34062185-34063406
chr6	56707502	56709286	chr1:34067873-34069101
chr6	56611626	56612385	chr1:34131235-34132011
chr6	56587984	56588675	chr1:34157234-34157547
chr6	56517775	56518508	chr1:34207518-34207912
chr6	56502502	56502740	chr1:34221490-34221744
chr6	56425931	56426338	chr1:34275189-34275570
chr6	56407231	56408102	chr1:34293042-34293673
chr6	56340403	56341920	chr1:34346717-34347665
chr2	131099453	131100868	chr1:34495928-34497110
chr2	131113379	131114363	chr1:34516215-34517273
chr2	131129738	131130527	chr1:34529514-34530261
chr2	131149018	131149093	chr1:34542467-34543078
chr2	131355024	131356038	chr1:34593539-34594320
chr13	50123591	50126336	chr1:34628321-34629070
chr13	50118880	50118941	chr1:34628321-34629070
chr2	131513371	131514150	chr1:34636133-34636817
chr2	131517690	131518172	chr1:34640707-34641196
chr2	131583221	131583738	chr1:34723102-34723723
chr2	131593976	131595434	chr1:34734619-34735860
chr2	131631273	131631729	chr1:34757540-34757955
chr2	131671569	131671930	chr1:34778560-34778896
chr2	131688425	131688954	chr1:34788863-34789386
chr2	131721008	131722430	chr1:34807275-34808335
chr2	131792343	131793304	chr1:34858332-34859256
chr2	131911519	131911818	chr1:34948438-34948776
chr2	130201421	130201772	chr1:35300213-35300575
chr2	130053967	130054340	chr1:35442233-35442578
chr2	129280995	129281523	chr1:35926476-35926961
chr2	129182314	129182647	chr1:35998636-35998966
chr2	129079441	129079918	chr1:36121595-36122058
chr2	129076000	129076736	chr1:36124921-36125639
chr2	129074688	129075851	chr1:36125789-36126827
chr2	128848552	128849434	chr1:36300564-36301422
chr2	97166146	97166744	chr1:36326030-36326638
chr2	97174983	97175485	chr1:36336002-36336566
chr2	97197685	97198008	chr1:36360194-36360491
chr2	97202169	97203122	chr1:36364330-36365078
chr2	97204068	97204789	chr1:36366199-36366858
chr2	97303312	97304328	chr1:36425335-36426227
chr2	97405066	97406106	chr1:36501355-36502388
chr2	97426209	97427330	chr1:36528049-36529122
chr2	97438981	97439241	chr1:36537463-36537721
chr2	97454062	97454536	chr1:36549122-36549675
chr2	97466528	97467078	chr1:36557991-36558501
chr2	97481440	97483107	chr1:36568282-36569866
chr2	97508271	97508980	chr1:36591308-36591936
chr2	97523311	97524677	chr1:36603677-36604581
chr2	97534112	97536177	chr1:36613366-36615413
chr2	97547255	97547541	chr1:36625037-36625381
chr2	97554219	97554561	chr1:36631053-36631374
chr2	97561330	97562362	chr1:36636818-36637844
chr2	97600491	97601107	chr1:36670374-36670974
chr2	97603819	97604318	chr1:36677507-36677994
chr2	97616743	97617257	chr1:36691662-36692178
chr2	97643395	97643903	chr1:36729715-36730170
chr2	98262142	98262883	chr1:36748061-36748752
chr2	98279606	98280707	chr1:36766092-36767113
chr2	98340572	98341043	chr1:36827729-36828177
chr2	98585702	98586204	chr1:36977069-36977518
chr2	98611659	98613012	chr1:36995739-36997050
chr2	98621948	98622679	chr1:37006318-37006945
chr2	98643436	98644206	chr1:37043633-37044294
chr2	98702960	98704089	chr1:37085659-37086577
chr2	98793944	98794355	chr1:37154391-37154782
chr2	98962945	98963470	chr1:37275237-37275695
chr2	98990429	98990816	chr1:37294278-37294651
chr2	99006060	99006375	chr1:37310754-37311066
chr2	99028726	99029687	chr1:37329152-37329683
chr2	99060740	99061972	chr1:37356414-37357325
chr2	99109328	99109840	chr1:37393423-37393906
chr2	99125127	99125621	chr1:37407683-37408122
chr2	99170749	99171731	chr1:37435702-37436528
chr2	99205454	99205818	chr1:37466515-37466815
chr2	99222575	99225716	chr1:37486345-37487617
chr2	99317668	99318459	chr1:37568904-37569610
chr2	99346701	99348212	chr1:37597167-37598380
chr2	99377869	99378225	chr1:37622322-37622622
chr2	99401620	99402647	chr1:37656716-37657350
chr2	99455890	99456362	chr1:37695988-37696504
chr2	99486163	99486674	chr1:37723387-37723847
chr2	99500368	99500724	chr1:37735256-37735576
chr2	99513667	99515698	chr1:37744157-37745120
chr2	99525565	99526475	chr1:37750934-37751798
chr2	99552162	99553707	chr1:37776138-37777425
chr2	99573793	99574763	chr1:37799527-37800139
chr2	99757180	99758547	chr1:37921285-37922526
chr2	99797179	99798036	chr1:37946921-37947636
chr2	99814901	99815237	chr1:37960067-37960391
chr2	99907223	99907496	chr1:38005718-38006047
chr2	99952460	99953279	chr1:38053653-38054429
chr2	99953444	99954570	chr1:38054581-38055537
chr2	100105544	100107273	chr1:38185706-38187179
chr2	100159538	100160865	chr1:38228394-38229293
chr2	100175590	100175922	chr1:38242403-38242704
chr2	100212724	100213753	chr1:38270228-38270921
chr2	100279179	100279598	chr1:38319225-38319627
chr2	100305367	100305950	chr1:38341869-38342357
chr2	100316070	100316443	chr1:38349747-38350033
chr2	100327280	100328142	chr1:38364783-38365531
chr2	100364694	100365145	chr1:38391107-38391492
chr2	100424346	100425130	chr1:38441010-38441649
chr2	100436048	100436442	chr1:38450464-38450797
chr2	100449354	100450111	chr1:38458649-38459381
chr2	100481621	100482248	chr1:38483697-38484299
chr2	100495367	100495930	chr1:38493113-38493872
chr2	100516982	100517439	chr1:38507510-38507951
chr2	100543486	100545398	chr1:38527010-38527978
chr2	100616095	100616573	chr1:38584864-38585227
chr2	100645091	100646218	chr1:38609462-38610467
chr2	100658413	100658869	chr1:38619292-38619908
chr2	100667786	100668654	chr1:38628512-38629425
chr2	100672675	100673486	chr1:38634718-38635581
chr2	100720301	100722084	chr1:38683362-38685224
chr2	100728502	100729655	chr1:38691974-38692685
chr2	100735161	100735941	chr1:38699040-38699513
chr2	100849150	100849948	chr1:38814579-38815344
chr2	100851585	100851823	chr1:38817322-38817563
chr2	100855815	100856598	chr1:38823578-38824478
chr2	100856846	100857084	chr1:38824727-38824963
chr2	100877202	100877642	chr1:38844327-38844650
chr2	100902106	100902404	chr1:38856256-38856576
chr2	100937800	100939127	chr1:38892407-38893747
chrUn_gl000215	49802	49932	chr1:38892407-38893747
chr2	101033069	101034378	chr1:38954028-38955179
chr2	101223147	101223853	chr1:39067436-39068001
chr2	101243674	101244031	chr1:39081202-39081628
chr2	101350167	101350470	chr1:39173237-39173615
chr2	101435235	101435483	chr1:39249243-39249517
chr2	101435849	101437517	chr1:39249879-39251440
chr2	101537088	101537487	chr1:39338369-39338823
chr2	101593568	101594381	chr1:39392408-39393057
chr2	101601261	101601911	chr1:39397533-39397895
chr2	101611721	101612515	chr1:39418561-39419329
chr2	101617500	101619279	chr1:39424115-39425359
chr2	101656638	101657392	chr1:39450909-39451309
chr2	101767087	101768291	chr1:39534850-39535982
chr2	101809482	101810018	chr1:39562575-39563197
chr2	101812796	101813121	chr1:39566318-39566662
chr2	101868690	101870012	chr1:39592163-39593244
chr2	101905047	101905725	chr1:39617224-39617819
chr2	101924191	101925548	chr1:39633370-39634548
chr2	101944116	101944877	chr1:39655413-39656155
chr2	101998454	101999293	chr1:39702963-39703484
chr2	102003059	102004202	chr1:39706984-39708054
chr2	102090307	102091146	chr1:39777442-39778124
chr2	102102534	102102837	chr1:39792295-39792661
chr2	102123853	102125415	chr1:39807813-39808626
chr2	102135169	102138600	chr1:39818125-39819178
chr2	102175669	102176125	chr1:39862155-39862603
chr2	102295841	102296387	chr1:39941605-39942256
chr2	102313234	102315151	chr1:39957043-39958562
chr2	102333817	102335504	chr1:39979797-39980069
chr2	102335638	102336555	chr1:39980199-39980811
chr2	102369230	102369599	chr1:39998684-39999014
chr2	102378682	102379315	chr1:40004448-40005088
chr2	102475468	102477100	chr1:40056744-40058102
chr2	102517020	102517849	chr1:40090380-40091191
chr2	102577395	102578620	chr1:40114532-40115611
chr2	102610162	102611141	chr1:40142189-40143087
chr2	102720110	102721215	chr1:40281428-40282057
chr2	102734957	102736127	chr1:40299146-40299937
chr2	102758992	102759635	chr1:40323218-40323869
chr2	102802905	102804135	chr1:40382170-40383147
chr2	102842948	102843404	chr1:40414360-40414616
chr2	102971946	102972635	chr1:40522302-40522871
chr2	103089492	103090308	chr1:40636722-40637450
chr2	103099566	103100137	chr1:40643575-40644099
chr2	103125280	103126993	chr1:40664569-40665196
chr2	103156854	103158332	chr1:40691638-40692962
chr2	103202693	103203161	chr1:40707979-40708445
chr2	103209122	103209549	chr1:40714886-40715281
chr2	103219882	103220960	chr1:40722372-40723351
chr2	103221165	103221528	chr1:40724202-40724600
chr2	103235311	103236513	chr1:40737795-40738927
chr2	103312868	103313603	chr1:40814653-40815350
chr2	103314299	103314807	chr1:40816376-40816861
chr2	103325557	103325999	chr1:40825422-40825845
chr2	103351846	103353718	chr1:40846528-40847870
chr2	103369811	103370400	chr1:40859672-40859979
chr2	103467354	103467813	chr1:40947085-40947533
chr2	103509324	103509955	chr1:40981460-40982114
chr2	103560849	103561570	chr1:41025012-41025651
chr2	103592532	103593039	chr1:41058432-41058979
chr2	103680565	103682024	chr1:41119571-41120917
chr2	103764432	103765308	chr1:41197156-41197989
chr2	103909093	103910506	chr1:41331451-41332852
chr2	104018039	104018841	chr1:41446901-41447682
chr2	104059368	104059712	chr1:41482369-41482637
chr2	104064960	104065381	chr1:41488044-41488464
chr2	104281206	104281866	chr1:41612544-41613161
chr2	104405823	104406337	chr1:41709531-41710035
chr2	104461034	104461898	chr1:41769550-41770496
chr2	104575721	104576252	chr1:41867202-41867756
chr2	104644291	104645069	chr1:41948993-41949782
chr2	104668398	104669469	chr1:41975164-41976205
chr2	105024690	105025060	chr1:42290100-42290469
chr2	105046845	105047163	chr1:42314724-42315050
chr2	105047272	105048004	chr1:42315159-42315913
chr2	105263006	105263819	chr1:42536628-42537416
chr2	105274697	105276191	chr1:42547878-42549026
chr2	105289099	105289428	chr1:42561393-42561723
chr2	105317831	105318086	chr1:42595836-42596090
chr2	105318313	105319349	chr1:42596334-42597374
chr2	105405496	105405919	chr1:42685622-42686003
chr2	105406253	105407121	chr1:42686381-42687195
chr2	105429439	105430069	chr1:42711527-42712160
chr2	105458878	105459868	chr1:42741052-42741977
chr2	105460972	105461891	chr1:42743011-42743981
chr2	105469507	105470863	chr1:42751535-42752906
chr2	105488577	105489303	chr1:42770101-42770780
chr2	105489532	105490374	chr1:42771033-42771834
chr2	105561062	105561813	chr1:42836739-42837521
chr2	105653823	105655115	chr1:42907611-42908567
chr2	105715839	105716366	chr1:42961999-42962481
chr2	105759993	105761123	chr1:43009498-43010494
chr2	105783166	105783491	chr1:43034905-43035224
chr2	105945537	105946915	chr1:43148812-43149900
chr2	105953257	105954535	chr1:43154912-43156026
chr2	105979679	105980042	chr1:43185015-43185400
chr2	106015032	106015961	chr1:43220147-43221249
chr2	106251320	106251685	chr1:43406928-43407301
chr2	106341601	106342144	chr1:43483343-43483867
chr2	106360407	106362145	chr1:43501878-43503326
chr2	106371441	106372004	chr1:43512473-43512857
chr2	106481243	106482822	chr1:43599209-43599852
chr2	106489562	106490029	chr1:43605516-43605959
chr2	106498961	106499936	chr1:43612134-43613041
chr2	106508753	106509746	chr1:43625700-43626313
chr2	106535364	106536196	chr1:43640209-43641055
chr2	106562814	106563511	chr1:43672556-43673416
chr2	106590121	106590888	chr1:43721552-43722306
chr2	106613656	106616009	chr1:43728342-43729276
chr2	106637077	106638057	chr1:43751512-43752443
chr2	106647093	106647377	chr1:43755349-43755651
chr2	106681554	106682390	chr1:43787255-43787865
chr2	106754555	106755209	chr1:43838018-43838580
chr2	106792037	106792618	chr1:43867226-43867662
chr2	106809824	106811283	chr1:43883765-43885095
chr2	25169259	25174262	chr1:43955826-43956453
chr13	103248493	103250048	chr1:43990287-43991400
chr13	103392347	103392908	chr1:44120563-44121119
chr13	103450841	103453158	chr1:44175166-44177197
chr13	103497660	103499391	chr1:44204283-44205260
chr2	189156302	189157844	chr1:44608271-44609553
chr2	189191429	189192346	chr1:44641654-44642530
chr2	189316858	189317228	chr1:44739498-44739822
chr2	189920426	189922137	chr1:45450878-45451657
chr2	190305515	190306655	chr1:45851755-45852781
chr2	190424240	190424882	chr1:45961929-45962659
chr1	12835245	12835800	chr1:45961929-45962659
chr2	190445171	190446812	chr1:45982094-45983453
chr2	196521264	196523089	chr1:46909518-46911106
chr2	196477355	196478000	chr1:46944673-46945349
chr2	196398880	196399472	chr1:47025254-47025793
chr2	196272921	196273614	chr1:47220574-47221202
chr2	196183177	196183493	chr1:47334639-47334998
chr2	196182177	196182629	chr1:47335556-47335947
chr2	193409072	193410043	chr1:50595491-50596348
chr2	193192746	193193354	chr1:50826971-50827526
chr2	193079955	193080537	chr1:50954642-50955188
chr2	193058875	193060828	chr1:50983256-50985139
chr2	193001641	193002200	chr1:51047527-51048026
chr2	192916221	192917122	chr1:51132731-51133667
chr2	192864224	192864720	chr1:51188269-51188761
chr2	192847931	192848454	chr1:51205417-51205934
chr2	192843996	192844303	chr1:51209704-51210006
chr2	192782499	192783361	chr1:51273220-51274043
chr2	192776127	192776802	chr1:51283453-51284076
chr2	192729494	192729934	chr1:51324201-51324645
chr2	192711629	192712345	chr1:51345557-51346251
chr2	192676704	192678085	chr1:51389951-51391327
chr2	192579696	192580048	chr1:51502892-51503230
chr2	192542253	192543637	chr1:51534549-51535768
chr2	192505831	192506819	chr1:51565900-51566948
chr2	192487427	192488062	chr1:51586928-51587531
chr2	192485687	192487168	chr1:51587888-51588781
chr2	192461198	192462382	chr1:51622831-51624240
chr2	192443889	192444236	chr1:51640869-51641172
chr2	192437164	192437510	chr1:51648555-51648864
chr2	192430784	192431387	chr1:51653820-51654367
chr2	192425005	192425627	chr1:51664237-51664876
chr2	192419485	192420186	chr1:51672363-51672720
chr2	192343880	192344525	chr1:51754024-51754805
chr2	192213105	192213789	chr1:51871587-51872286
chr2	192193075	192193559	chr1:51892391-51892910
chr2	192154255	192154315	chr1:51929752-51930262
chr2	192109715	192111181	chr1:51971812-51973056
chr2	192083125	192083499	chr1:52001605-52001965
chr2	192030818	192031805	chr1:52053507-52054464
chr2	192015062	192016272	chr1:52065120-52066150
chr2	191974431	191975052	chr1:52095954-52096597
chr2	191903343	191903551	chr1:52155786-52155985
chr2	191884828	191885766	chr1:52170299-52170961
chr2	191878123	191879308	chr1:52175841-52176973
chr2	191849469	191849842	chr1:52203464-52203834
chr2	191745005	191746714	chr1:52288990-52290584
chr2	191718258	191719008	chr1:52316079-52316855
chr2	191711398	191711786	chr1:52327272-52327652
chr2	191666031	191666711	chr1:52362438-52363066
chr2	191512815	191514967	chr1:52556538-52557866
chr2	191452424	191453027	chr1:52622472-52623034
chr2	191398308	191399906	chr1:52687301-52688313
chr2	191375294	191376156	chr1:52705023-52705560
chr2	191368592	191370770	chr1:52709673-52710015
chr2	191333913	191334651	chr1:52733247-52733960
chr2	191305747	191306754	chr1:52760060-52760917
chr2	191272495	191274064	chr1:52783207-52784606
chr2	191208136	191209302	chr1:52873789-52874890
chr2	191044484	191046118	chr1:53009204-53010633
chr2	190928151	190928732	chr1:53117244-53117804
chr2	190732271	190733249	chr1:53251338-53252152
chr2	190648415	190649677	chr1:53353505-53354336
chr2	190626932	190627917	chr1:53370103-53370888
chr2	196605217	196608390	chr1:53462377-53463179
chr2	196932537	196933915	chr1:53763257-53763987
chr2	197034978	197036665	chr1:53841131-53842352
chr2	197062047	197062601	chr1:53866068-53866652
chr2	197075777	197076459	chr1:53880475-53881142
chr2	197097712	197098052	chr1:53902715-53903051
chr2	197169650	197170128	chr1:53968635-53969086
chr2	197301923	197302940	chr1:54103766-54104188
chr2	197305291	197305653	chr1:54106610-54107073
chr2	197364266	197364993	chr1:54165915-54166745
chr2	197376116	197376769	chr1:54176575-54177125
chr2	197456294	197456783	chr1:54250126-54250607
chr2	197456895	197458601	chr1:54250760-54252164
chr2	197504048	197504757	chr1:54307250-54307970
chr2	197790580	197792041	chr1:54613856-54615024
chr2	197866143	197866595	chr1:54715432-54715880
chr2	197876792	197877046	chr1:54722845-54723158
chr2	197937405	197938136	chr1:54770146-54770839
chr2	198049706	198050423	chr1:54883481-54884189
chr2	198101340	198102006	chr1:54924073-54924734
chr2	198108338	198108649	chr1:54929748-54930025
chr2	198118412	198119279	chr1:54936322-54936865
chr2	198138156	198138835	chr1:54957787-54958459
chr2	198144206	198145319	chr1:54963790-54964249
chr2	198174623	198176128	chr1:54982376-54983741
chr2	198317663	198318924	chr1:55109139-55110246
chr2	198364016	198365460	chr1:55144184-55145544
chr2	198380377	198381499	chr1:55187749-55188795
chr2	198424998	198425975	chr1:55218027-55218340
chr2	198436733	198437031	chr1:55228656-55229069
chr14	104675050	104675094	chr1:55228656-55229069
chr2	198569747	198571046	chr1:55293746-55294979
chr2	198650023	198651440	chr1:55419569-55420839
chr2	198669008	198670312	chr1:55462431-55463729
chr2	198811029	198811674	chr1:55632555-55633130
chr2	198826193	198826762	chr1:55644874-55645485
chr2	198923511	198923815	chr1:55725472-55725754
chr2	198927976	198928866	chr1:55731298-55732185
chr2	198992315	198992699	chr1:55793206-55793563
chr2	199161398	199161900	chr1:55931029-55931534
chr2	199179359	199179677	chr1:55947646-55947964
chr2	199557596	199558668	chr1:56343283-56344268
chr2	199660709	199661134	chr1:56443874-56444393
chr2	199854015	199854689	chr1:56604959-56605604
chr2	200050915	200051390	chr1:56783010-56783483
chr2	200158752	200159211	chr1:56873947-56874487
chr2	200174609	200175069	chr1:56890058-56890519
chr2	200246094	200246814	chr1:56955548-56956232
chr2	200306281	200306853	chr1:57012080-57012577
chr2	200323150	200324551	chr1:57029026-57030411
chr2	200422479	200423060	chr1:57102175-57102733
chr2	200437367	200437932	chr1:57116179-57116747
chr2	200459143	200459379	chr1:57145580-57145843
chr2	200603852	200604792	chr1:57261830-57262741
chr2	200616853	200617218	chr1:57275660-57276028
chr2	200667146	200667468	chr1:57326632-57326933
chr2	200775666	200776982	chr1:57434203-57435116
chr2	200819764	200821051	chr1:57462813-57464144
chr2	200844634	200845258	chr1:57485653-57486235
chr2	200845424	200847529	chr1:57486419-57487349
chr2	200852853	200853237	chr1:57493805-57494174
chr2	200862959	200863834	chr1:57505829-57506731
chr2	200893560	200893967	chr1:57538023-57538411
chr2	200945882	200946403	chr1:57585521-57586029
chr2	201084173	201084882	chr1:57730381-57731101
chr2	201150156	201150416	chr1:57808696-57808946
chr2	201170431	201172545	chr1:57830791-57832581
chr2	201186538	201186932	chr1:57846680-57847064
chr2	201212766	201213399	chr1:57872596-57873187
chr2	201229889	201230544	chr1:57890061-57890556
chr2	201244419	201245100	chr1:57903640-57904333
chr2	201251292	201252067	chr1:57909350-57909990
chr2	201261444	201262094	chr1:57918727-57919574
chr2	201288406	201289884	chr1:57946515-57947547
chr2	201309481	201310581	chr1:57963936-57964748
chr2	201345609	201346379	chr1:58005698-58006356
chr2	201373887	201375272	chr1:58026177-58027232
chr2	201390378	201391273	chr1:58052425-58053281
chr2	201450608	201452238	chr1:58086531-58087742
chr2	201470428	201473249	chr1:58115143-58115500
chr2	201540743	201541596	chr1:58169568-58170019
chr2	201577781	201578051	chr1:58213712-58214035
chr2	201464335	201464474	chr1:58278504-58279098
chr2	201621554	201622252	chr1:58389682-58390378
chr2	201675858	201677854	chr1:58449370-58450963
chr2	201753592	201754363	chr1:58501900-58502837
chr2	201827642	201829053	chr1:58561205-58562156
chr2	201935870	201937023	chr1:58642598-58643747
chr2	202125178	202126503	chr1:58859285-58860365
chr2	202302406	202302895	chr1:59017945-59018291
chr2	202311726	202312632	chr1:59026813-59027481
chr2	202315860	202317122	chr1:59029903-59031073
chr2	202439197	202439696	chr1:59124905-59125184
chr10	115580213	115580351	chr1:59127738-59128181
chr2	202507215	202508386	chr1:59176438-59177471
chr2	202525356	202526379	chr1:59190950-59191606
chr2	202564685	202565789	chr1:59219324-59220275
chr2	202593269	202594186	chr1:59244200-59244954
chr2	202645112	202646680	chr1:59293632-59295116
chr2	202660499	202661033	chr1:59304500-59304882
chr2	202672121	202672460	chr1:59314564-59314969
chr2	202678790	202679636	chr1:59326883-59327681
chr2	202698242	202699141	chr1:59344307-59345149
chr2	202737320	202738030	chr1:59383803-59384488
chr2	202738124	202739071	chr1:59384876-59385553
chr2	202752445	202753405	chr1:59397496-59398520
chr2	202758361	202759521	chr1:59409677-59410791
chr2	202776857	202777709	chr1:59424757-59425542
chr2	202814115	202814857	chr1:59454073-59454988
chr2	202837195	202837851	chr1:59479766-59480361
chr2	202848209	202849243	chr1:59494766-59495638
chr2	202860284	202861829	chr1:59505226-59506761
chr2	202864756	202865169	chr1:59508432-59508811
chr2	202879560	202880099	chr1:59522295-59522929
chr2	202891035	202891631	chr1:59532261-59532868
chr2	202897597	202899378	chr1:59538059-59539811
chr2	202900219	202900561	chr1:59540647-59540988
chr2	202903734	202904248	chr1:59544439-59544876
chr2	202909319	202910606	chr1:59554398-59555554
chr2	202914602	202914822	chr1:59560629-59560848
chr2	202928930	202930344	chr1:59572824-59574081
chr2	202955839	202956303	chr1:59598478-59598895
chr2	202957207	202957480	chr1:59600832-59601123
chr2	202961187	202961534	chr1:59605851-59606165
chr2	202965887	202966529	chr1:59610474-59611062
chr2	203005544	203006522	chr1:59641341-59642349
chr2	203012470	203012791	chr1:59647494-59647792
chr2	203014003	203014402	chr1:59649111-59649522
chr1	161026173	161026263	chr1:59660781-59661237
chr2	203043003	203043617	chr1:59680180-59680732
chr2	203102432	203103748	chr1:59726814-59728042
chr2	203130339	203130836	chr1:59741566-59742193
chr2	203240025	203241808	chr1:59819408-59821088
chr2	203242179	203242481	chr1:59821479-59821747
chr2	203359042	203359307	chr1:59890610-59890876
chr2	203472586	203473010	chr1:59952305-59952778
chr2	203499240	203500910	chr1:59969307-59970838
chr2	203735548	203736886	chr1:60099288-60100358
chr2	203776095	203777619	chr1:60154282-60155657
chr1	12884634	12885149	chr1:60221513-60222191
chr2	203879014	203880181	chr1:60236860-60237998
chr2	204192362	204193748	chr1:60465825-60467130
chr2	204319427	204319896	chr1:60555506-60556048
chr2	204328082	204328429	chr1:60561504-60561816
chr2	204398489	204398841	chr1:60622157-60622513
chr2	204399385	204400680	chr1:60622974-60624220
chr2	204443659	204444943	chr1:60666071-60666630
chr2	204461158	204462075	chr1:60682788-60683346
chr2	204477509	204477875	chr1:60702967-60703438
chr2	204513902	204514959	chr1:60724677-60725510
chr2	204691659	204692679	chr1:60929894-60930341
chr2	204742599	204743271	chr1:60977123-60977688
chr2	204774385	204774732	chr1:61017970-61018288
chr2	204810089	204810859	chr1:61041899-61042273
chr2	204819819	204820198	chr1:61050029-61050393
chr2	204973037	204973383	chr1:61196075-61196434
chr2	205009903	205010546	chr1:61237963-61238527
chr2	205034980	205035660	chr1:61260024-61260751
chr2	205060500	205061345	chr1:61290665-61291527
chr2	205093030	205093708	chr1:61322307-61322998
chr2	205124855	205125335	chr1:61354872-61355342
chr2	205130336	205130913	chr1:61359330-61359904
chr2	205265804	205266814	chr1:61510847-61511379
chr2	205318387	205318954	chr1:61577910-61578455
chr2	205343650	205344074	chr1:61597751-61598173
chr2	205348518	205348830	chr1:61599474-61599784
chr2	205409660	205411481	chr1:61684946-61686568
chr2	205724984	205725715	chr1:61959526-61960293
chr2	205736092	205736732	chr1:61971335-61971923
chr2	205755217	205756079	chr1:61985718-61986516
chr2	206004325	206005095	chr1:62227878-62228635
chr2	206222920	206223608	chr1:62444725-62445387
chr2	206227447	206228051	chr1:62451517-62452079
chr2	206250771	206251431	chr1:62469385-62470147
chr2	206347074	206347757	chr1:62564680-62565338
chr2	206366772	206367150	chr1:62588660-62589003
chr2	206418583	206419121	chr1:62634833-62635359
chr2	206473451	206474158	chr1:62678249-62678889
chr2	206544733	206545080	chr1:62747646-62747987
chr2	206546843	206547636	chr1:62749602-62750394
chr2	206550087	206550814	chr1:62752935-62753600
chr2	206551290	206551683	chr1:62754073-62754457
chr2	206561266	206561662	chr1:62764478-62764881
chr2	206586244	206586892	chr1:62789740-62790378
chr2	206594995	206595351	chr1:62798004-62798357
chr2	206628525	206629177	chr1:62829996-62830643
chr2	206639803	206640259	chr1:62841046-62841500
chr2	206640852	206641390	chr1:62842144-62842710
chr2	206671847	206672377	chr1:62874627-62875134
chr2	206790516	206790922	chr1:63010864-63011232
chr2	206811137	206812137	chr1:63031030-63031542
chr2	206858891	206859522	chr1:63094792-63095331
chr2	206949635	206951124	chr1:63159985-63161442
chr2	207023714	207025001	chr1:63222843-63224032
chr2	207053184	207053781	chr1:63237424-63238059
chr2	207082088	207082757	chr1:63260258-63260965
chr2	207138928	207140199	chr1:63319366-63320433
chr2	207289022	207289598	chr1:63469267-63469865
chr2	207307998	207309135	chr1:63492218-63493308
chr2	207368179	207368512	chr1:63540557-63540950
chr2	207433518	207434022	chr1:63599521-63600021
chr2	207460005	207460294	chr1:63618842-63619058
chr2	207461309	207462257	chr1:63619977-63620305
chr2	207507062	207507682	chr1:63660949-63661499
chr2	207558380	207558746	chr1:63706126-63706505
chr2	207629868	207630685	chr1:63776738-63777542
chr2	207665185	207665895	chr1:63809700-63810371
chr2	207710743	207711116	chr1:63866523-63866895
chr2	207737734	207738935	chr1:63904066-63905237
chr2	207835742	207836443	chr1:63984269-63984810
chr2	207845795	207846845	chr1:63999867-64000438
chr2	207905991	207906793	chr1:64040768-64041595
chr2	207931527	207932436	chr1:64067222-64068185
chr2	207956940	207957219	chr1:64092762-64093022
chr2	207971396	207972241	chr1:64106809-64107670
chr2	207978179	207978491	chr1:64113486-64113783
chr2	208008367	208009824	chr1:64144339-64145623
chr2	208030437	208031910	chr1:64167724-64169145
chr2	208120717	208121278	chr1:64270333-64270887
chr2	208174675	208175298	chr1:64335452-64335986
chr2	208265648	208265897	chr1:64405682-64406005
chr2	208337807	208338283	chr1:64492554-64492980
chr2	208369373	208370167	chr1:64534871-64535563
chr2	208385795	208386321	chr1:64568309-64568794
chr2	208393778	208395327	chr1:64578648-64580047
chr2	208400268	208401737	chr1:64584382-64584837
chr2	208519923	208521015	chr1:64692098-64692692
chr2	208575695	208577175	chr1:64736853-64738310
chr2	208633875	208635063	chr1:64783599-64784762
chr2	208689348	208689622	chr1:64838055-64838301
chr2	208689783	208690561	chr1:64838422-64839130
chr2	208783445	208784253	chr1:64921852-64922543
chr2	208797806	208798588	chr1:64931276-64932063
chr2	208889835	208890761	chr1:65002950-65003764
chr1	46312912	46313249	chr1:65074685-65075016
chr1	46312583	46312619	chr1:65075331-65076856
chr10	5176892	5177318	chr1:65082031-65082414
chr2	209040121	209040399	chr1:65158661-65158932
chr2	209118807	209120309	chr1:65224657-65226122
chr2	209130500	209131586	chr1:65232768-65233811
chr2	209271208	209272191	chr1:65357715-65358453
chr2	209813995	209814634	chr1:65802452-65803118
chr2	210288329	210289290	chr1:66221422-66222342
chr2	210300064	210300417	chr1:66237098-66237442
chr2	210338628	210339050	chr1:66269851-66270247
chr2	210431004	210431371	chr1:66355764-66356104
chr2	210500866	210501212	chr1:66416192-66416515
chr2	210636135	210637038	chr1:66514360-66515250
chr2	210758368	210758928	chr1:66652492-66653067
chr2	210776188	210776946	chr1:66663696-66664423
chr2	210803770	210804141	chr1:66690463-66690803
chr2	210867082	210868019	chr1:66747162-66748058
chr2	210871511	210872030	chr1:66751157-66751452
chr2	210993681	210994466	chr1:66824492-66825419
chr2	211034985	211036682	chr1:66863015-66864619
chr2	211038949	211039317	chr1:66866814-66867165
chr2	211054342	211054707	chr1:66878580-66879045
chr2	211113454	211113734	chr1:66942745-66943093
chr2	211175344	211175585	chr1:66987580-66987843
chr2	211299194	211299970	chr1:67050039-67050671
chr2	211319432	211320069	chr1:67066864-67067668
chr2	211340904	211341758	chr1:67084931-67085682
chr2	211518660	211519466	chr1:67256087-67256951
chr2	211912269	211912881	chr1:67622444-67623054
chr2	211951747	211952077	chr1:67689655-67689994
chr2	212019862	212020528	chr1:67812319-67813113
chr2	212054494	212054992	chr1:67856201-67856698
chr2	212255948	212256319	chr1:68093699-68094064
chr2	212261433	212261804	chr1:68096341-68096715
chr2	212399509	212399883	chr1:68225259-68225634
chr2	212533112	212533608	chr1:68347326-68347784
chr2	212681495	212682165	chr1:68470862-68471572
chr2	213085588	213086257	chr1:68871418-68871860
chr2	213224170	213224561	chr1:69003343-69003709
chr2	213316422	213316949	chr1:69071426-69071931
chr2	213402023	213403622	chr1:69152939-69154723
chr2	213403905	213404208	chr1:69155020-69155350
chr2	213459801	213460141	chr1:69211805-69212144
chr2	213551151	213551575	chr1:69288428-69288827
chr2	213641849	213642257	chr1:69378167-69378574
chr2	213799645	213800472	chr1:69513207-69513939
chr2	213823566	213824557	chr1:69539215-69540235
chr2	213844481	213845051	chr1:69560097-69560701
chr2	213855476	213856027	chr1:69570007-69570432
chr2	213902162	213902716	chr1:69606217-69606921
chr2	213933491	213934056	chr1:69637904-69638446
chr2	213950159	213950867	chr1:69656769-69657451
chr2	213968906	213969719	chr1:69684548-69685340
chr2	214016164	214017318	chr1:69733643-69734566
chr2	214018420	214018644	chr1:69735624-69735878
chr2	214052920	214053308	chr1:69774567-69774943
chr2	214063613	214064318	chr1:69785112-69785548
chr2	214116307	214117317	chr1:69836879-69837846
chr2	214148869	214149654	chr1:69873272-69873969
chr2	214991745	214992286	chr1:70521857-70522409
chr2	215180663	215180920	chr1:70671375-70671643
chr2	215275671	215276141	chr1:70772163-70772645
chr2	215599759	215600150	chr1:71083629-71083901
chr2	215673550	215675170	chr1:71148830-71149981
chr2	215951171	215952014	chr1:71430511-71430991
chr2	216161007	216161327	chr1:71578300-71578553
chr2	216175569	216177400	chr1:71603348-71604268
chr2	216300117	216301593	chr1:71699147-71700552
chr2	216405368	216405980	chr1:71810108-71810730
chr2	216413381	216413782	chr1:71823367-71823794
chr2	216483768	216484266	chr1:71883662-71884187
chr2	216506959	216507170	chr1:71911388-71911601
chr2	216522604	216523040	chr1:71927063-71927519
chr2	216576400	216576881	chr1:71983358-71983984
chr2	216582039	216582438	chr1:71987451-71987875
chr2	216641891	216642168	chr1:72042508-72042805
chr2	216652601	216653401	chr1:72053302-72053708
chr2	216671275	216671598	chr1:72064872-72065188
chr2	216749200	216749953	chr1:72136829-72137694
chr2	216768710	216769384	chr1:72153581-72154218
chr2	216784806	216785396	chr1:72170177-72170765
chr2	216796106	216796497	chr1:72188570-72188955
chr2	216808666	216809336	chr1:72206827-72207209
chr2	216838902	216839662	chr1:72229497-72230112
chr2	216866548	216867629	chr1:72244781-72245708
chr2	216877553	216878734	chr1:72258291-72259299
chr17	41465652	41465800	chr1:72301125-72302634
chr12	112019177	112019354	chr1:72301125-72302634
chr2	216946226	216946901	chr1:72330487-72331256
chr2	217014105	217014708	chr1:72394262-72394869
chr2	217180421	217180943	chr1:72536469-72537020
chr2	217236579	217237461	chr1:72583236-72584114
chr2	217271345	217272037	chr1:72623835-72624507
chr2	217276748	217277861	chr1:72629390-72630400
chr2	217301192	217301713	chr1:72646160-72646620
chr2	217342678	217343011	chr1:72675723-72676034
chr2	217354887	217357495	chr1:72681201-72682371
chr2	217363324	217363710	chr1:72687566-72688038
chr2	190572455	190572877	chr1:72719611-72720000
chr2	190571393	190571846	chr1:72720571-72720998
chr2	217363022	217364292	chr1:72757385-72758446
chr2	217383044	217384348	chr1:72765289-72765834
chr2	217447905	217448373	chr1:72825392-72825796
chr2	217450647	217452073	chr1:72827265-72827790
chr2	217471234	217472179	chr1:72852384-72853389
chr2	217497402	217497975	chr1:72870326-72870864
chr2	217498085	217498832	chr1:72871008-72871719
chr2	217499099	217499480	chr1:72871968-72872226
chr2	217514221	217514798	chr1:72885723-72886285
chr2	217555277	217555591	chr1:72916809-72917091
chr2	217556211	217556477	chr1:72917654-72917918
chr2	217557984	217558229	chr1:72919191-72919431
chr2	217558993	217559465	chr1:72920186-72920683
chr2	217560165	217560734	chr1:72921357-72921890
chr2	217578334	217578609	chr1:72934536-72934803
chr2	217618017	217618587	chr1:72976430-72976948
chr2	217640651	217641484	chr1:72999322-73000142
chr2	217656668	217657499	chr1:73009805-73010636
chr2	217667252	217667850	chr1:73015720-73016316
chr2	217825371	217826258	chr1:73136063-73136923
chr2	217849494	217850958	chr1:73162819-73163864
chr2	217922758	217923775	chr1:73229634-73230668
chr2	217947176	217947603	chr1:73254036-73254465
chr2	217953316	217954006	chr1:73263032-73263447
chr2	218027258	218027942	chr1:73317265-73317934
chr2	218057964	218058607	chr1:73353684-73354297
chr2	218071699	218072588	chr1:73379694-73380562
chr2	218149770	218150325	chr1:73440789-73441288
chr2	218223266	218223700	chr1:73501030-73501424
chr2	218236469	218237290	chr1:73525983-73526802
chr2	218298846	218300572	chr1:73585175-73585939
chr2	218344372	218345004	chr1:73638286-73638917
chr2	218375470	218376131	chr1:73665137-73665768
chr2	218395344	218396380	chr1:73687204-73688062
chr2	218423254	218424493	chr1:73719411-73720540
chr2	218427587	218428023	chr1:73723507-73723919
chr2	218435523	218436731	chr1:73729561-73730442
chr2	218469219	218469533	chr1:73764000-73764302
chr2	218472367	218472786	chr1:73768088-73768559
chr2	218486682	218487925	chr1:73790400-73791574
chr2	218537291	218537942	chr1:73834063-73834683
chr2	218577703	218578547	chr1:73872580-73873239
chr2	218601965	218602704	chr1:73897138-73897626
chr2	218621039	218621865	chr1:73909204-73909942
chr2	218650217	218650554	chr1:73948154-73948471
chr2	218669241	218669774	chr1:73961164-73961667
chr2	218714156	218714637	chr1:74001126-74001673
chr2	218722896	218723962	chr1:74009210-74010161
chr2	218727512	218727853	chr1:74013141-74013526
chr2	218731085	218731557	chr1:74016853-74017268
chr2	218735231	218735659	chr1:74020519-74020930
chr2	218743580	218743813	chr1:74025787-74026283
chr2	218762648	218763548	chr1:74041903-74042342
chr2	218770098	218770383	chr1:74048071-74048322
chr2	218808159	218809121	chr1:74083161-74083954
chr2	218842894	218845055	chr1:74114882-74116374
chr2	218857299	218858008	chr1:74128438-74128779
chr2	218858680	218859141	chr1:74129529-74129913
chr2	218874714	218875628	chr1:74144720-74145504
chr2	218878628	218879266	chr1:74148801-74149432
chr2	218888531	218889352	chr1:74157532-74158313
chr2	218893423	218893913	chr1:74165609-74166043
chr2	218897150	218897518	chr1:74168480-74168874
chr2	218898303	218933340	chr1:74170697-74171594
chr2	218933499	218934057	chr1:74171703-74172173
chr2	219081333	219082642	chr1:74282558-74283833
chr2	219134398	219135578	chr1:74330765-74331963
chr2	219146912	219148604	chr1:74342022-74343560
chr2	219156628	219157500	chr1:74350156-74350987
chr2	219187565	219188244	chr1:74378759-74379462
chr2	219231836	219232663	chr1:74414449-74415185
chr2	219260642	219261407	chr1:74433169-74433907
chr2	219264222	219265404	chr1:74437900-74438986
chr2	219269151	219269407	chr1:74442162-74442390
chr2	219271000	219272074	chr1:74443771-74445001
chr2	219432630	219434129	chr1:74551976-74553465
chr2	219472049	219472892	chr1:74588730-74589694
chr2	219523573	219524739	chr1:74634035-74635192
chr2	219536200	219537254	chr1:74647467-74648422
chr2	219574975	219576170	chr1:74707977-74708799
chr2	219646348	219647279	chr1:74759468-74760581
chr2	219670365	219670639	chr1:74775093-74775388
chr2	219696177	219696925	chr1:74795170-74795678
chr2	219712399	219713439	chr1:74806424-74806928
chr2	219724509	219724916	chr1:74818453-74818885
chr2	219725471	219726043	chr1:74819488-74820077
chr2	219738011	219738714	chr1:74830623-74831316
chr2	219745311	219745809	chr1:74838321-74838836
chr2	219748225	219748821	chr1:74841125-74841717
chr2	219757308	219758160	chr1:74849551-74850349
chr2	219762915	219763447	chr1:74854677-74855201
chr2	219773417	219774499	chr1:74863148-74864015
chr2	219775499	219776376	chr1:74871355-74871937
chr2	219814557	219815575	chr1:74892884-74893357
chr2	219823870	219825200	chr1:74900975-74902329
chr2	219846458	219846855	chr1:74928720-74929113
chr2	219856463	219856799	chr1:74938150-74938430
chr2	219866076	219866873	chr1:74946950-74947737
chr2	219880587	219881638	chr1:74960639-74961319
chr2	219894406	219895140	chr1:74973325-74973994
chr2	219913950	219914642	chr1:74988128-74988798
chr2	219922691	219923023	chr1:74995396-74995732
chr2	219924912	219925901	chr1:74997512-74998494
chr2	219938080	219938879	chr1:75011029-75011800
chr2	219955048	219955638	chr1:75031950-75032608
chr2	219984143	219984476	chr1:75063443-75063774
chr2	220024805	220026415	chr1:75121074-75122140
chr2	220041326	220042185	chr1:75137843-75138596
chr2	220042512	220043596	chr1:75138914-75139911
chr2	220071055	220072251	chr1:75164754-75165973
chr2	220082934	220083965	chr1:75176232-75177282
chr2	220093748	220095197	chr1:75187974-75189327
chr2	220107786	220108260	chr1:75205560-75205992
chr2	220109843	220110510	chr1:75207050-75207711
chr2	220117779	220119341	chr1:75214984-75216518
chr2	220132203	220133137	chr1:75224331-75224650
chr2	220143702	220144925	chr1:75232637-75233726
chr2	220159479	220159914	chr1:75248133-75248574
chr2	220172921	220173599	chr1:75259606-75260264
chr2	220196254	220196755	chr1:75273812-75274255
chr2	220251826	220253568	chr1:75313320-75314711
chr2	220264960	220265616	chr1:75335801-75336421
chr2	220282839	220283873	chr1:75356650-75357636
chr2	220295524	220295837	chr1:75368026-75368321
chr2	220299078	220300108	chr1:75371409-75372429
chr2	220304360	220304693	chr1:75376613-75376905
chr2	220306161	220307296	chr1:75378123-75379221
chr2	220312945	220313978	chr1:75384629-75385664
chr2	220324097	220324920	chr1:75395264-75396078
chr2	220325168	220326266	chr1:75396303-75397344
chr2	220337648	220338464	chr1:75407169-75407875
chr2	220348895	220349845	chr1:75419211-75420140
chr2	220363233	220364025	chr1:75432195-75432934
chr2	220378969	220379637	chr1:75446923-75447597
chr2	220387079	220387892	chr1:75454686-75455581
chr2	220394738	220395250	chr1:75464051-75464541
chr2	220406363	220406870	chr1:75473846-75474352
chr2	220407898	220409118	chr1:75475303-75476479
chr2	220416750	220417879	chr1:75483720-75484771
chr2	220424772	220425812	chr1:75491405-75492306
chr2	220434739	220436574	chr1:75501686-75503354
chr2	220462147	220463231	chr1:75517744-75518692
chr2	220491778	220492800	chr1:75542526-75543523
chr2	220506879	220508215	chr1:75555839-75556639
chr2	220515335	220515903	chr1:75566846-75567397
chr2	220566656	220567336	chr1:75608680-75609347
chr2	220601035	220601271	chr1:75649202-75649457
chr2	220609106	220609842	chr1:75658904-75659657
chr2	220647467	220647993	chr1:75701372-75701877
chr2	220652837	220653155	chr1:75717611-75717933
chr2	220771379	220772136	chr1:75829631-75830435
chr2	220826755	220827195	chr1:75881984-75882545
chr2	220861931	220862653	chr1:75922322-75922957
chr2	220884841	220885355	chr1:75953041-75953576
chr2	220941574	220942559	chr1:76021222-76022224
chr2	220966764	220967449	chr1:76046498-76047103
chr2	221008274	221008935	chr1:76086922-76087272
chr2	221145517	221146586	chr1:76242531-76243300
chr2	221180058	221180512	chr1:76279818-76280257
chr2	221520099	221520897	chr1:76633530-76634332
chr2	221610040	221610984	chr1:76714396-76715026
chr2	221741094	221741958	chr1:76862706-76863556
chr2	221770695	221771356	chr1:76891956-76892611
chr2	221775579	221775936	chr1:76897216-76897585
chr2	221904287	221904681	chr1:77012674-77013068
chr2	221939925	221940270	chr1:77047870-77048193
chr2	221965458	221966276	chr1:77078239-77078686
chr2	221988945	221990013	chr1:77098592-77099644
chr2	222017343	222018415	chr1:77124593-77125593
chr2	222030390	222031431	chr1:77137221-77137842
chr2	222114899	222116284	chr1:77209849-77210437
chr2	222127406	222127893	chr1:77216428-77216888
chr2	222132871	222133824	chr1:77223239-77224197
chr2	222165089	222166098	chr1:77255148-77255906
chr2	222287850	222288228	chr1:77367512-77367867
chr2	222347570	222348091	chr1:77423625-77424185
chr2	222382208	222382967	chr1:77457279-77457981
chr2	222383133	222383623	chr1:77458224-77458770
chr2	222390263	222390707	chr1:77463769-77464184
chr2	222392592	222392997	chr1:77465484-77465858
chr2	222397270	222397737	chr1:77469917-77470389
chr2	222419763	222420029	chr1:77493284-77493558
chr2	222435129	222435717	chr1:77509966-77510389
chr2	222436308	222437352	chr1:77510947-77511981
chr2	222438130	222438903	chr1:77512752-77513451
chr2	222445632	222446075	chr1:77518563-77519036
chr2	222520227	222521034	chr1:77596015-77596744
chr2	222627217	222628058	chr1:77704709-77705550
chr2	222786835	222787660	chr1:77844547-77845458
chr2	222890705	222891336	chr1:77940724-77941284
chr2	222914856	222915669	chr1:77961135-77961941
chr2	222916263	222916871	chr1:77968799-77969306
chr2	222924694	222925586	chr1:77978136-77979011
chr2	222947382	222948123	chr1:78005366-78006019
chr2	222998139	222998922	chr1:78047297-78048066
chr2	223104871	223105380	chr1:78137313-78137726
chr2	223155619	223156175	chr1:78186020-78186538
chr2	223162929	223163960	chr1:78192911-78193932
chr2	223182875	223183285	chr1:78212404-78212795
chr2	223183720	223184884	chr1:78213142-78214316
chr2	223288866	223290761	chr1:78306620-78308299
chr2	223350817	223351313	chr1:78364388-78364788
chr2	223383318	223383896	chr1:78385379-78385852
chr2	223426561	223426913	chr1:78416202-78416492
chr2	223430156	223431058	chr1:78419125-78419638
chr2	223437189	223437501	chr1:78422260-78422562
chr2	223477981	223478729	chr1:78451132-78451519
chr2	223515231	223516022	chr1:78480811-78481500
chr2	223520480	223521435	chr1:78485106-78486162
chr2	223535985	223536720	chr1:78508175-78508769
chr2	223555349	223555592	chr1:78521831-78522071
chr2	223556382	223557088	chr1:78522581-78523131
chr2	223572691	223573253	chr1:78533393-78533643
chr2	223573547	223574537	chr1:78533916-78534601
chr2	223598730	223598985	chr1:78545660-78545929
chr2	223617795	223618610	chr1:78564284-78565075
chr2	223625143	223625476	chr1:78567121-78567439
chr2	223659647	223660163	chr1:78595204-78595677
chr2	223671307	223671952	chr1:78605760-78606369
chr2	223706975	223707754	chr1:78645751-78646444
chr2	223725303	223726450	chr1:78654047-78655045
chr2	223836282	223836837	chr1:78720979-78721410
chr2	223951085	223951689	chr1:78848998-78849620
chr2	224004052	224004497	chr1:78904511-78904919
chr2	224466911	224467426	chr1:79436442-79436908
chr2	224477725	224478246	chr1:79446867-79447351
chr2	224590022	224590605	chr1:79577710-79578301
chr2	224701521	224702783	chr1:79667837-79668965
chr2	224717074	224717646	chr1:79674743-79675341
chr2	224806932	224808427	chr1:79756241-79756701
chr2	224809485	224810238	chr1:79757753-79758497
chr2	224821826	224822684	chr1:79772426-79773116
chr2	224849556	224850029	chr1:79799510-79800005
chr2	224869101	224869696	chr1:79819719-79820231
chr2	224876471	224877014	chr1:79829293-79829798
chr2	224903258	224904427	chr1:79854641-79855622
chr2	224906953	224907388	chr1:79857908-79858358
chr2	225265900	225267911	chr1:80209655-80211156
chr2	225303625	225304455	chr1:80233674-80234524
chr2	225308241	225309397	chr1:80236206-80237178
chr2	225425367	225425733	chr1:80321000-80321341
chr2	225449060	225450905	chr1:80336325-80338006
chr2	225510253	225510890	chr1:80399736-80400318
chr2	225515585	225515863	chr1:80405143-80405420
chr2	225634505	225634972	chr1:80501481-80501944
chr2	225774676	225775252	chr1:80627152-80627678
chr2	225846930	225847357	chr1:80705866-80706296
chr2	225906637	225907628	chr1:80754603-80755462
chr2	226028444	226029461	chr1:80850602-80851363
chr2	226365789	226366101	chr1:81169913-81170222
chr2	226399801	226417940	chr1:81207889-81208359
chr2	226760061	226760596	chr1:81518199-81518735
chr2	226895519	226896430	chr1:81589960-81590844
chr2	227024440	227025048	chr1:81714766-81715379
chr2	227055276	227056065	chr1:81740815-81741597
chr2	227165278	227166111	chr1:81847048-81847827
chr2	227338538	227340160	chr1:81996907-81997457
chr2	227488299	227488835	chr1:82126340-82126882
chr2	227514602	227515370	chr1:82147139-82147957
chr2	227558890	227559176	chr1:82200441-82200724
chr2	227610197	227611418	chr1:82243152-82244646
chr2	227655899	227656823	chr1:82279501-82280350
chr2	227663679	227665101	chr1:82287275-82288717
chr2	227665755	227666186	chr1:82289347-82289749
chr2	227700071	227701259	chr1:82312707-82313687
chr2	227729659	227730553	chr1:82337223-82338077
chr2	227752641	227753221	chr1:82355486-82355799
chr2	227842623	227842930	chr1:82425740-82426078
chr2	227849985	227850364	chr1:82429887-82430241
chr2	227903648	227904848	chr1:82473001-82473800
chr2	227966935	227967438	chr1:82524491-82524962
chr2	227994544	227994931	chr1:82550965-82551388
chr2	228028231	228029669	chr1:82582730-82584145
chr2	228066116	228066595	chr1:82614808-82615209
chr2	228102578	228103251	chr1:82637947-82638516
chr2	228189677	228190624	chr1:82721246-82722021
chr2	228270951	228271390	chr1:82783971-82784476
chr2	228328169	228328932	chr1:82828149-82828849
chr2	228336496	228337952	chr1:82835633-82836935
chr2	228443766	228444045	chr1:82901413-82901716
chr2	228468741	228469684	chr1:82915867-82916417
chr2	228582346	228583025	chr1:83034603-83035293
chr2	228630931	228631359	chr1:83072645-83073068
chr2	228663763	228664310	chr1:83098291-83098835
chr2	228710819	228711591	chr1:83132339-83132785
chr2	229045626	229046909	chr1:83403896-83405137
chr2	230135597	230136373	chr1:84280748-84281501
chr2	230234652	230235295	chr1:84382802-84383399
chr2	230235603	230236252	chr1:84383922-84384589
chr2	230274257	230274837	chr1:84405250-84405992
chr2	230282079	230283046	chr1:84414422-84415443
chr2	230451871	230452172	chr1:84578437-84578748
chr2	230456384	230456907	chr1:84581977-84582459
chr2	230578552	230580040	chr1:84691764-84693069
chr2	230785805	230787856	chr1:84835007-84837047
chr2	230932413	230933777	chr1:84930832-84931948
chr2	231475032	231476292	chr1:87632878-87633408
chr2	231533352	231533638	chr1:87654940-87655225
chr2	231577263	231578830	chr1:87689760-87691154
chr2	231729218	231730889	chr1:87790835-87792261
chr2	231763947	231764313	chr1:87824845-87825268
chr2	231773818	231774272	chr1:87836689-87837070
chr2	231811688	231812603	chr1:87878402-87879032
chr2	231855010	231855979	chr1:87914649-87915506
chr2	231902158	231903150	chr1:87942274-87943367
chr2	231917171	231918029	chr1:87955759-87956398
chr2	231921255	231922244	chr1:87960833-87961839
chr2	232108987	232109701	chr1:88075404-88075818
chr2	232161718	232162175	chr1:88110713-88111093
chr2	232186704	232187355	chr1:88130437-88131027
chr2	232189985	232191044	chr1:88135469-88136493
chr2	232198695	232199181	chr1:88143498-88144040
chr2	232229676	232230383	chr1:88165363-88166011
chr2	232252962	232253405	chr1:88190973-88191439
chr2	232259898	232261353	chr1:88199570-88200810
chr2	232275058	232275880	chr1:88207250-88207984
chr2	232276639	232277266	chr1:88210067-88210525
chr2	232328556	232329978	chr1:88255233-88256698
chr2	232394946	232395391	chr1:88285833-88286221
chr2	232468962	232470056	chr1:88330677-88331670
chr2	232470323	232470693	chr1:88331908-88332287
chr2	232476651	232477623	chr1:88336621-88337433
chr2	232478356	232479582	chr1:88338497-88339644
chr2	232526596	232527627	chr1:88383712-88384734
chr2	232544978	232546446	chr1:88399864-88401305
chr2	232551889	232552476	chr1:88405956-88406438
chr2	232571253	232571956	chr1:88421461-88422125
chr2	232572101	232573555	chr1:88422271-88423624
chr2	232574736	232575233	chr1:88424579-88425043
chr2	232579469	232580211	chr1:88428601-88429339
chr2	232630858	232631277	chr1:88467018-88467413
chr2	232645343	232646491	chr1:88478465-88479571
chr2	232650925	232651558	chr1:88483484-88484107
chr2	232660305	232660648	chr1:88495103-88495426
chr2	232770809	232771208	chr1:88546870-88547224
chr2	232790022	232791537	chr1:88566090-88567573
chr2	232825845	232829024	chr1:88599929-88600911
chr2	232982187	232982833	chr1:88730978-88731597
chr2	233187525	233188283	chr1:88932058-88932800
chr2	233190821	233191120	chr1:88937743-88938040
chr2	233191694	233192319	chr1:88938610-88938998
chr2	233246058	233246564	chr1:88995041-88995645
chr2	233350566	233351441	chr1:89050748-89051641
chr2	233352223	233352921	chr1:89052395-89053084
chr2	233372948	233373544	chr1:89070915-89071325
chr2	233376135	233376686	chr1:89072341-89072879
chr2	233388515	233389175	chr1:89083187-89083870
chr2	233404095	233405332	chr1:89101785-89103245
chr2	233412486	233416059	chr1:89110231-89111203
chr2	233497866	233499418	chr1:89160490-89162024
chr2	233502031	233503245	chr1:89166868-89167896
chr2	233513611	233514246	chr1:89174663-89175173
chr2	233533814	233534143	chr1:89189435-89189830
chr2	233554145	233554612	chr1:89213114-89213628
chr2	233561649	233562817	chr1:89223221-89224362
chr2	233632712	233633413	chr1:89282790-89283503
chr2	233717809	233718573	chr1:89344090-89344554
chr2	233740694	233741297	chr1:89371643-89372332
chr2	233791910	233793187	chr1:89405977-89407297
chr2	233878722	233879046	chr1:89471440-89471768
chr2	233929333	233930002	chr1:89520692-89521316
chr2	233982754	233983460	chr1:89557149-89557640
chr2	234117434	234117855	chr1:89617998-89618339
chr2	234159811	234160911	chr1:89652161-89653187
chr2	234262532	234264246	chr1:89749386-89750882
chr2	234296074	234296811	chr1:89776151-89776861
chr2	234474740	234475526	chr1:89904492-89905266
chr2	234663587	234664246	chr1:90101923-90102648
chr2	234885482	234885963	chr1:90254067-90254601
chr2	234982793	234983166	chr1:90321248-90321564
chr2	234991743	234992328	chr1:90326030-90326543
chr2	235000081	235000640	chr1:90333695-90334264
chr2	235042003	235042369	chr1:90359075-90359441
chr2	235056200	235056906	chr1:90372073-90372794
chr2	235107778	235108403	chr1:90400313-90400577
chr2	235189968	235190232	chr1:90455886-90456126
chr2	235197467	235197997	chr1:90458828-90459306
chr2	235229739	235230154	chr1:90488526-90488900
chr2	235283287	235284122	chr1:90519606-90520402
chr2	235370626	235371037	chr1:90574112-90574420
chr2	235388350	235388709	chr1:90584796-90585108
chr2	235404512	235406281	chr1:90597541-90599164
chr2	235409024	235409350	chr1:90602379-90602677
chr2	235459127	235459675	chr1:90641812-90642351
chr2	235539362	235540005	chr1:90697034-90697730
chr2	235585270	235586111	chr1:90736380-90737248
chr2	235701290	235701784	chr1:90833754-90834274
chr2	235701843	235702261	chr1:90834910-90835400
chr2	235714400	235714912	chr1:90851431-90851863
chr2	235757275	235757729	chr1:90891467-90891924
chr2	235783116	235783557	chr1:90911995-90912401
chr2	235859803	235861732	chr1:90966158-90967863
chr2	235869431	235869781	chr1:90975533-90975805
chr2	235920802	235921154	chr1:91017005-91017285
chr2	235973814	235974286	chr1:91061300-91061740
chr2	236208669	236209798	chr1:91236971-91237451
chr2	236293396	236293615	chr1:91297301-91297522
chr2	236370471	236371631	chr1:91326630-91327446
chr2	236402223	236403102	chr1:91350935-91351753
chr2	236403273	236403863	chr1:91351948-91352508
chr2	236409875	236410347	chr1:91359593-91360090
chr2	236431666	236432238	chr1:91377984-91378664
chr2	236446053	236446514	chr1:91386104-91386505
chr2	236484584	236486720	chr1:91413738-91415003
chr2	236577927	236579784	chr1:91476557-91478345
chr2	236585878	236586458	chr1:91483633-91484220
chr2	236620094	236620577	chr1:91503204-91503612
chr2	236688118	236688441	chr1:91543182-91543582
chr2	236699097	236699531	chr1:91553128-91553586
chr2	236717672	236718728	chr1:91569437-91570391
chr2	236747251	236747898	chr1:91588156-91588776
chr2	236760535	236761565	chr1:91599221-91600224
chr2	236800213	236801000	chr1:91626587-91627001
chr2	236812854	236813449	chr1:91636014-91636673
chr2	236825343	236825984	chr1:91646754-91647333
chr2	236826150	236826588	chr1:91647498-91647938
chr2	236869285	236869688	chr1:91682977-91683372
chr2	236882316	236883195	chr1:91690566-91691423
chr2	236956857	236957308	chr1:91738943-91739325
chr2	236983796	236984282	chr1:91756753-91757238
chr2	237066742	237067259	chr1:91818351-91818735
chr2	237076040	237076782	chr1:91826757-91827504
chr2	237076892	237077341	chr1:91827616-91828067
chr2	237085629	237086973	chr1:91836329-91837323
chr2	237089546	237089846	chr1:91839843-91840141
chr2	237122642	237123741	chr1:91864504-91865466
chr2	237124092	237124542	chr1:91865781-91866241
chr2	237201486	237202310	chr1:91923102-91923878
chr2	237261751	237262260	chr1:91957207-91957613
chr2	237431394	237431779	chr1:92060864-92061299
chr2	237451127	237451559	chr1:92072676-92073119
chr2	237478228	237478805	chr1:92100356-92100881
chr2	237479842	237480134	chr1:92101928-92102222
chr2	237481081	237481462	chr1:92103293-92103599
chr2	237504727	237506217	chr1:92124071-92124811
chr2	237538561	237538820	chr1:92147724-92148061
chr2	237584491	237585373	chr1:92175387-92176251
chr2	237643561	237643880	chr1:92221256-92221547
chr2	237674309	237675018	chr1:92249847-92250522
chr2	237692163	237692568	chr1:92262117-92262615
chr2	237722310	237722840	chr1:92293903-92294406
chr2	237762089	237762721	chr1:92320542-92321375
chr2	237782418	237783561	chr1:92338715-92339555
chr2	237823018	237823602	chr1:92369606-92370184
chr2	237920617	237921141	chr1:92441351-92441897
chr2	237944660	237945155	chr1:92463215-92463675
chr2	237969480	237969711	chr1:92484992-92485259
chr2	238062698	238063581	chr1:92547261-92547838
chr2	238111110	238111635	chr1:92573088-92573584
chr2	238199831	238200436	chr1:92640488-92641011
chr2	238344647	238345112	chr1:92767335-92767783
chr2	238395605	238396499	chr1:92811424-92812139
chr2	238418638	238421599	chr1:92823986-92825468
chr2	238480489	238481009	chr1:92853068-92853656
chr2	238502065	238502675	chr1:92867886-92868376
chr2	238503498	238504130	chr1:92869594-92870180
chr2	238512212	238512580	chr1:92871506-92871884
chr2	238535971	238536975	chr1:92894975-92895944
chr2	238553967	238554320	chr1:92913788-92914148
chr2	238599906	238601580	chr1:92949138-92950755
chr2	238613114	238613788	chr1:92961717-92962231
chr2	238626961	238628329	chr1:92973987-92975114
chr2	238653312	238653989	chr1:92995284-92995857
chr2	238767653	238768667	chr1:93076232-93076938
chr2	238795416	238795772	chr1:93102266-93102563
chr2	238875042	238876730	chr1:93146268-93147573
chr2	238922504	238922969	chr1:93168833-93169215
chr2	239008591	239009407	chr1:93218265-93219056
chr2	239039388	239040154	chr1:93241524-93242292
chr2	239041406	239041788	chr1:93243499-93243863
chr2	239066999	239068511	chr1:93262611-93263748
chr2	239147856	239149120	chr1:93309024-93310245
chr2	239172430	239173155	chr1:93332982-93333609
chr2	239182918	239183783	chr1:93342679-93343231
chr2	239197091	239198055	chr1:93355592-93356482
chr2	239208354	239208794	chr1:93361754-93362157
chr10	96097576	96100190	chr1:93384564-93384857
chr2	239224250	239229703	chr1:93390793-93391814
chr2	239273637	239273960	chr1:93420313-93420673
chr2	239334486	239336034	chr1:93436250-93437694
chr2	239431537	239432338	chr1:93497161-93497842
chr2	239571789	239572423	chr1:93575366-93575982
chr2	239589700	239590233	chr1:93585351-93585764
chr2	239670435	239670791	chr1:93639506-93639834
chr2	239693443	239694082	chr1:93651479-93652087
chr2	239697854	239698386	chr1:93655498-93656007
chr2	239712452	239713063	chr1:93666754-93667356
chr2	239756099	239757442	chr1:93697483-93698777
chr2	239772965	239773208	chr1:93713337-93713564
chr2	239930411	239930856	chr1:93803878-93804217
chr2	239946909	239947546	chr1:93816182-93816630
chr2	240002101	240003212	chr1:93851358-93852189
chr2	240014705	240014935	chr1:93859547-93859847
chr2	240028022	240028601	chr1:93865641-93866129
chr2	240117118	240117864	chr1:93932165-93932843
chr2	240147018	240147895	chr1:93947124-93947816
chr2	240166281	240166698	chr1:93958187-93958519
chr2	240196088	240196910	chr1:93982837-93983553
chr2	240321674	240323723	chr1:94076201-94077737
chr2	240362406	240362929	chr1:94108623-94109128
chr2	240930965	240931407	chr1:94350228-94350617
chr2	241084881	241085239	chr1:94545360-94545669
chr2	241148220	241148957	chr1:94577371-94577986
chr2	241172310	241172680	chr1:94593454-94593787
chr2	241198728	241199217	chr1:94617177-94617615
chr2	241232815	241234107	chr1:94632613-94633609
chr2	241309416	241309806	chr1:94683721-94684100
chr2	241315473	241316222	chr1:94687334-94688151
chr2	241374477	241376401	chr1:94727665-94729545
chr2	241382592	241383328	chr1:94734394-94735101
chr2	241393032	241393334	chr1:94745126-94745402
chr2	241507744	241508589	chr1:94807064-94808125
chr2	241525295	241526541	chr1:94830721-94831713
chr2	241526936	241527222	chr1:94832199-94832472
chr2	241634531	241634950	chr1:94905822-94906221
chr2	241693778	241694709	chr1:94945496-94946216
chr2	241731377	241732051	chr1:94976121-94976668
chr2	241757898	241760016	chr1:94996781-94998774
chr2	241845251	241845934	chr1:95064671-95065305
chr2	241899444	241900299	chr1:95106440-95107192
chr2	241907500	241908190	chr1:95114249-95114881
chr2	241922755	241923099	chr1:95120563-95120932
chr2	241934993	241935473	chr1:95129559-95130006
chr2	241937776	241939014	chr1:95132084-95133338
chr2	241989225	241989558	chr1:95169061-95169446
chr2	242088737	242090361	chr1:95239097-95240664
chr2	242211219	242212816	chr1:95341350-95342687
chr2	242254135	242255850	chr1:95374498-95376056
chr2	242332956	242333526	chr1:95445560-95446075
chr2	242349722	242350575	chr1:95463611-95464120
chr2	242432483	242432988	chr1:95516866-95517383
chr2	242447008	242448575	chr1:95531564-95532769
chr19	13055007	13055303	chr1:95551026-95551322
chr2	242479529	242480150	chr1:95564330-95564974
chr2	242497928	242499278	chr1:95581951-95583512
chr2	242575789	242577681	chr1:95650467-95652029
chr2	242785730	242786643	chr1:95931462-95932273
chr5	99243411	99243850	chr1:96759935-96760252
chr5	99870756	99871854	chr1:97209919-97211027
chr5	99933969	99934573	chr1:97238691-97239194
chr5	100238706	100239428	chr1:97563886-97564583
chr5	101624872	101625164	chr1:98761869-98762275
chr5	101631535	101632508	chr1:98768265-98769187
chr5	102725530	102726154	chr1:99437024-99437655
chr5	102706642	102707509	chr1:99451363-99452223
chr5	102609722	102610368	chr1:99544412-99544935
chr5	102594073	102595712	chr1:99557252-99558899
chr5	102455228	102456829	chr1:99665823-99667380
chr5	102307528	102308562	chr1:99768770-99769363
chr5	102201251	102202094	chr1:99873285-99874127
chr5	102143007	102143834	chr1:99944366-99945212
chr5	102103015	102103418	chr1:99978065-99978514
chr5	102090330	102091832	chr1:99991340-99992621
chr5	101919392	101919603	chr1:100246911-100247119
chr2	124782638	124783101	chr1:101668726-101669198
chr2	125442592	125443413	chr1:102229304-102230151
chr2	125520892	125521705	chr1:102265969-102266786
chr2	125007570	125008683	chr1:104066750-104068121
chr2	125044517	125044901	chr1:104105194-104105521
chr18	58976147	58976601	chr1:106643407-106643830
chr18	59000535	59001961	chr1:106664967-106666347
chr18	59034143	59034462	chr1:106699987-106700315
chr18	59169559	59170407	chr1:106841157-106841983
chr18	59209759	59210667	chr1:106874434-106874829
chr18	59221329	59222116	chr1:106890389-106891152
chr18	59301711	59303377	chr1:106989098-106989407
chr18	59403614	59403997	chr1:107076006-107076346
chr18	59521843	59522334	chr1:107221305-107221746
chr18	59560910	59562342	chr1:107252481-107253821
chr18	59690971	59691690	chr1:107397890-107398689
chr18	59710189	59710662	chr1:107415549-107415968
chr18	59808394	59809235	chr1:107537933-107538674
chr18	59853759	59855396	chr1:107559764-107561340
chr8	102209914	102210407	chr1:107662183-107662566
chr18	59991950	59992718	chr1:107676822-107677661
chr18	60021440	60021796	chr1:107710043-107710442
chr18	60051685	60052563	chr1:107740901-107741637
chr18	60092881	60093527	chr1:107787665-107788171
chr18	60122501	60122945	chr1:107808218-107808747
chr18	60125915	60126397	chr1:107819415-107819847
chr18	60165825	60166148	chr1:107858703-107858976
chr18	60189517	60191649	chr1:107886370-107888321
chr18	60193759	60194264	chr1:107890302-107890734
chr18	60225109	60225839	chr1:107914174-107914708
chr18	60242491	60243153	chr1:107927519-107928158
chr18	60285660	60286135	chr1:107968528-107968961
chr18	60303200	60304786	chr1:107996783-107997347
chr18	60357680	60358089	chr1:108051880-108052283
chr18	60381925	60384171	chr1:108067675-108069715
chr18	60401997	60402905	chr1:108084141-108084584
chr18	60408524	60409182	chr1:108089943-108090720
chr18	60418628	60419108	chr1:108096207-108096678
chr18	60456155	60456486	chr1:108135493-108135811
chr18	60494660	60495027	chr1:108175234-108175628
chr18	60499383	60500197	chr1:108179548-108180387
chr18	60630330	60631520	chr1:108276539-108277864
chr18	60642698	60643040	chr1:108286320-108286650
chr18	60649688	60650244	chr1:108292063-108292454
chr18	60687044	60687926	chr1:108324685-108325411
chr18	60762534	60762994	chr1:108408165-108408529
chr18	60773904	60775381	chr1:108419163-108420651
chr18	60825298	60825836	chr1:108463079-108463663
chr18	60871489	60871788	chr1:108501989-108502286
chr18	60877911	60878741	chr1:108507874-108508282
chr18	60904631	60905043	chr1:108526009-108526390
chr18	60905148	60906094	chr1:108526498-108527400
chr18	60926347	60926974	chr1:108546941-108547471
chr18	60980304	60981033	chr1:108604455-108605105
chr18	60986712	60987941	chr1:108610299-108611459
chr18	61033311	61035602	chr1:108655319-108656785
chr18	61089175	61092277	chr1:108692712-108693503
chr18	61101514	61102332	chr1:108710742-108711746
chr18	61103675	61103865	chr1:108710742-108711746
chr18	61111981	61112657	chr1:108718646-108719245
chr18	61143970	61144278	chr1:108757522-108757837
chr18	61264146	61264605	chr1:108896963-108897409
chr18	61376276	61377589	chr1:109265356-109266134
chr18	61515440	61515787	chr1:109378122-109378427
chr18	61637194	61637691	chr1:109486445-109486937
chr18	61753693	61754074	chr1:109602669-109603012
chr18	63417805	63418831	chr1:111878952-111880087
chr18	64867506	64867846	chr1:113530715-113531030
chr18	65183221	65185071	chr1:113760592-113762381
chr2	122625180	122625547	chr1:115436608-115437049
chr2	124782647	124783017	chr1:117581061-117581462
chr2	125397769	125398281	chr1:118180483-118180955
chr2	125591762	125592224	chr1:118385441-118385900
chr2	126315781	126316131	chr1:118983572-118983926
chr2	122512864	122513718	chr1:120207360-120208277
chr2	122406169	122408252	chr1:120285223-120286875
chr2	122392980	122393307	chr1:120299179-120299511
chr2	122383343	122383963	chr1:120304369-120304698
chr2	122353887	122354568	chr1:120324990-120325644
chr2	122323585	122323921	chr1:120341538-120341875
chr2	122248064	122248732	chr1:120377852-120378487
chr2	122233189	122233601	chr1:120389407-120389800
chr2	122223803	122224178	chr1:120394934-120395275
chr2	122135276	122135604	chr1:120467065-120467367
chr2	122104273	122105145	chr1:120498567-120499534
chr2	122042020	122043571	chr1:120524152-120525102
chr2	121834528	121835003	chr1:120668814-120669232
chr2	121796727	121797053	chr1:120696207-120696513
chr2	121794045	121794457	chr1:120701047-120701436
chr2	121657273	121657635	chr1:120805629-120806013
chr2	121624790	121625947	chr1:120832179-120833166
chr2	121589626	121590318	chr1:120865815-120866491
chr2	121579413	121579813	chr1:120877158-120877649
chr2	121577523	121578740	chr1:120878434-120879598
chr2	121523391	121524164	chr1:120922167-120922949
chr2	121515477	121516271	chr1:120930353-120931079
chr2	121499162	121499891	chr1:120944233-120944861
chr2	121492845	121493882	chr1:120949826-120950982
chr2	121453198	121453586	chr1:120980182-120980589
chr2	121433063	121433441	chr1:120990350-120990695
chr2	121428358	121429023	chr1:120994415-120995025
chr2	121411826	121412381	chr1:121016436-121016863
chr2	121334168	121334812	chr1:121086075-121086728
chr2	121238579	121239462	chr1:121186389-121187378
chr2	121199313	121200061	chr1:121225413-121226170
chr2	121155215	121155523	chr1:121277266-121277545
chr2	121142312	121143168	chr1:121285255-121286012
chr2	121102389	121104017	chr1:121317399-121318997
chr2	121076428	121076745	chr1:121350373-121350661
chr2	121071847	121072552	chr1:121353236-121353986
chr2	121050739	121051211	chr1:121367911-121368379
chr2	121009821	121010803	chr1:121400916-121401851
chr2	120980446	120981481	chr1:121422252-121423193
chr2	120932403	120933011	chr1:121445233-121445785
chr2	120770547	120771405	chr1:121544829-121545780
chr2	120516893	120518178	chr1:121733321-121734574
chr2	120489441	120489956	chr1:121763790-121764332
chr2	120482428	120482753	chr1:121772798-121773055
chr2	120460428	120460766	chr1:121791614-121791927
chr2	120452851	120453096	chr1:121796326-121796567
chr2	120301574	120302232	chr1:121893618-121894206
chr2	120281353	120282107	chr1:121903421-121904232
chr2	120233661	120234511	chr1:121929424-121930137
chr2	120188791	120189654	chr1:121970154-121971039
chr2	120128316	120129420	chr1:122011990-122013024
chr2	120123960	120125424	chr1:122016777-122018177
chr2	120068139	120069254	chr1:122068003-122068788
chr2	120048453	120048883	chr1:122093734-122094115
chr2	120014804	120015222	chr1:122127946-122128384
chr2	119998048	119998474	chr1:122142295-122142700
chr2	119980985	119982104	chr1:122161406-122162254
chr2	119924590	119924972	chr1:122228481-122228801
chr2	119915467	119916593	chr1:122236973-122238072
chr2	119914243	119914606	chr1:122238918-122239296
chr2	119899979	119901001	chr1:122253842-122254698
chr2	119874145	119874625	chr1:122286742-122287278
chr2	119769033	119769327	chr1:122365521-122365814
chr2	119622670	119623103	chr1:122483078-122483403
chr2	119611196	119611524	chr1:122492974-122493320
chr2	119603869	119604887	chr1:122499458-122500510
chr2	119566041	119566336	chr1:122540031-122540334
chr2	119462957	119463340	chr1:122632750-122633135
chr2	119426346	119426938	chr1:122653810-122654432
chr2	119368318	119369173	chr1:122710567-122711370
chr2	119342564	119342873	chr1:122739223-122739531
chr2	119329341	119329922	chr1:122751168-122751740
chr2	119233776	119234121	chr1:122860359-122860750
chr2	119232042	119232366	chr1:122862425-122862781
chr2	119076557	119077240	chr1:122983680-122984275
chr2	119067462	119068174	chr1:122993271-122994062
chr2	118979583	118979860	chr1:123076915-123077270
chr2	118926281	118926829	chr1:123139987-123140515
chr2	118845368	118846799	chr1:123223597-123225043
chr2	118812920	118813365	chr1:123285015-123285628
chr2	118770732	118771861	chr1:123327275-123328599
chr2	118761014	118761430	chr1:123337486-123338007
chr2	118616206	118617824	chr1:123423986-123425382
chr2	118570148	118572887	chr1:123463993-123464985
chr2	118529673	118530060	chr1:123493646-123494086
chr2	118498883	118499448	chr1:123516886-123517452
chr2	117948451	117948852	chr1:124058277-124058723
chr2	117096732	117097245	chr1:124801756-124802344
chr2	116237843	116238300	chr1:125600513-125601010
chr2	115919437	115920039	chr1:125941521-125942121
chr2	115918727	115919355	chr1:125942242-125942944
chr2	114970528	114973677	chr1:126997578-126998093
chr2	114880599	114880854	chr1:127112784-127113091
chr2	114647054	114648628	chr1:127331268-127332760
chr2	114608261	114608621	chr1:127373580-127374015
chr2	114583781	114584303	chr1:127402097-127402616
chr8	76289475	76289865	chr1:127415916-127416355
chr2	114542818	114543372	chr1:127438848-127439526
chr2	114503682	114504962	chr1:127464676-127465319
chr2	133173482	133174432	chr1:127572972-127573738
chr2	133252847	133253372	chr1:127656628-127657106
chr2	133304749	133305052	chr1:127686430-127686730
chr2	133388980	133389993	chr1:127750770-127751453
chr2	133426094	133426382	chr1:127807090-127807376
chr2	133426684	133428504	chr1:127807662-127809446
chr2	133545290	133546030	chr1:127926576-127927274
chr2	133680586	133680787	chr1:128050149-128050389
chr2	133928980	133929320	chr1:128328211-128328579
chr2	133990024	133990778	chr1:128358155-128358944
chr2	134023923	134024600	chr1:128388989-128389625
chr2	134079882	134080497	chr1:128439938-128440522
chr2	134093019	134093226	chr1:128447168-128447439
chr2	134180338	134180697	chr1:128503015-128503387
chr2	134195563	134196168	chr1:128518422-128519199
chr2	134214496	134215023	chr1:128537418-128537939
chr2	134261949	134262988	chr1:128580016-128581190
chr2	134325543	134326472	chr1:128634233-128635191
chr2	134330872	134331986	chr1:128641457-128642385
chr2	134357920	134358169	chr1:128659212-128659483
chr2	134391494	134392248	chr1:128695856-128696725
chr2	134431845	134432898	chr1:128726489-128727530
chr2	134472287	134472872	chr1:128762223-128762800
chr2	134507143	134507631	chr1:128792213-128792684
chr2	134507903	134508450	chr1:128793362-128793857
chr2	134531793	134532709	chr1:128821614-128822552
chr2	134601726	134602261	chr1:128889724-128890217
chr2	134617448	134617871	chr1:128906401-128906850
chr2	134638697	134640675	chr1:128914381-128914705
chr2	134744425	134745018	chr1:128995504-128996010
chr2	134759171	134759427	chr1:129004121-129004398
chr2	134877226	134879038	chr1:129101318-129103165
chr2	135032542	135032942	chr1:129225040-129225446
chr2	135057938	135058215	chr1:129248908-129249178
chr2	135068351	135068907	chr1:129260233-129260769
chr2	135119695	135119989	chr1:129308466-129308847
chr2	135169687	135170467	chr1:129355488-129356440
chr2	135223768	135224018	chr1:129396845-129397077
chr2	135289961	135290573	chr1:129433778-129434508
chr2	135330634	135330982	chr1:129470450-129470785
chr2	135463286	135464134	chr1:129557625-129558444
chr2	135475980	135477116	chr1:129573777-129574792
chr2	135675760	135677071	chr1:129670160-129671414
chr2	135683714	135684402	chr1:129680348-129680883
chr2	135702255	135703013	chr1:129693089-129693757
chr2	135964262	135965390	chr1:129855986-129856667
chr2	136288025	136289770	chr1:129998941-130000536
chr2	136434829	136435040	chr1:130109899-130110151
chr2	136498841	136500107	chr1:130140331-130141604
chr2	136570029	136570550	chr1:130200478-130201053
chr2	136742316	136743451	chr1:130313129-130314239
chr2	136771269	136772200	chr1:130353274-130354189
chr2	136782573	136783526	chr1:130368546-130369462
chr2	136821998	136822488	chr1:130435901-130436424
chr2	136826210	136826774	chr1:130443397-130444011
chr2	136839386	136839941	chr1:130448344-130448876
chr2	136869808	136870227	chr1:130482413-130482821
chr2	136874316	136875114	chr1:130487530-130488287
chr2	136875257	136876342	chr1:130488415-130489373
chr2	136876598	136877073	chr1:130489609-130490079
chr2	136898574	136898932	chr1:130518559-130518922
chr2	136926184	136926571	chr1:130540110-130540427
chr2	136931635	136932307	chr1:130545979-130546698
chr2	136971880	136972725	chr1:130575509-130576501
chr2	136988323	136988774	chr1:130588904-130589303
chr2	137005448	137006263	chr1:130610985-130611781
chr2	137039295	137039722	chr1:130634814-130635218
chr2	137076775	137077276	chr1:130668621-130669030
chr2	137136162	137136873	chr1:130720646-130721386
chr2	137142268	137142589	chr1:130729192-130729510
chr2	137143023	137143472	chr1:130729912-130730317
chr2	137164718	137165335	chr1:130756305-130756853
chr2	137406252	137406893	chr1:131047260-131047889
chr2	137451582	137451962	chr1:131105001-131105387
chr2	137522523	137523672	chr1:131169516-131170553
chr2	137674869	137675398	chr1:131370012-131370556
chr2	137675829	137676296	chr1:131371301-131371749
chr2	138387890	138388584	chr1:132066194-132066788
chr1	207494500	207495531	chr1:132358681-132359676
chr1	207225487	207226927	chr1:132612042-132613092
chr1	207223886	207225217	chr1:132613307-132614506
chr1	207205905	207206444	chr1:132628268-132628818
chr1	207194664	207195432	chr1:132640311-132641066
chr1	207176100	207176474	chr1:132667054-132667382
chr1	207155578	207155845	chr1:132683629-132683937
chr1	207106091	207106639	chr1:132744909-132745415
chr1	207082548	207083396	chr1:132774594-132775238
chr1	206963899	206964232	chr1:132899983-132900289
chr1	206907663	206908571	chr1:132949702-132950243
chr1	206878461	206878928	chr1:132975368-132975851
chr1	206867919	206868325	chr1:132985498-132985840
chr1	206857949	206859731	chr1:132993205-132994685
chr1	206848016	206848888	chr1:133004230-133005111
chr1	206785421	206786124	chr1:133049565-133050154
chr1	206756717	206757445	chr1:133078203-133078711
chr1	206730447	206731016	chr1:133096435-133096914
chr1	206718059	206718345	chr1:133104175-133104443
chr1	206680028	206681581	chr1:133141124-133142351
chr1	206664642	206665241	chr1:133155584-133156155
chr1	206652834	206653477	chr1:133166553-133167151
chr1	206629099	206629615	chr1:133191699-133192196
chr1	206623591	206624717	chr1:133196454-133197152
chr1	206619043	206619345	chr1:133207351-133207636
chr1	206552366	206552957	chr1:133276818-133277502
chr1	206524733	206525282	chr1:133300184-133300688
chr1	206507715	206508121	chr1:133315903-133316248
chr1	206491165	206492285	chr1:133323855-133324516
chr1	144012617	144013152	chr1:133334537-133334988
chr1	144007884	144008370	chr1:133339281-133339765
chr1	143930217	143930869	chr1:133408278-133408964
chr1	143912646	143914933	chr1:133422937-133424966
chr1	143884524	143885152	chr1:133444988-133445570
chr1	206173243	206173890	chr1:133451541-133452087
chr1	206185480	206186410	chr1:133466259-133466827
chr1	206319591	206320081	chr1:133560324-133560769
chr1	205912260	205913174	chr1:133640036-133640900
chr1	205903935	205904275	chr1:133647743-133648079
chr1	205895330	205895627	chr1:133656245-133656561
chr1	205884884	205885877	chr1:133664828-133665446
chr1	205818596	205819426	chr1:133693823-133694473
chr1	205781513	205783005	chr1:133723986-133725372
chr1	205760728	205761178	chr1:133742947-133743244
chr1	205743522	205744764	chr1:133763630-133764650
chr1	205718166	205719683	chr1:133806734-133808080
chr1	205657277	205657632	chr1:133853388-133853718
chr1	205648413	205650085	chr1:133859106-133860507
chr1	205638250	205639161	chr1:133868531-133869405
chr1	205628045	205628621	chr1:133878046-133878575
chr1	205626287	205627016	chr1:133879505-133879820
chr1	205617545	205618264	chr1:133886422-133886958
chr1	205600267	205601480	chr1:133903803-133905024
chr1	205560965	205561328	chr1:133942970-133943298
chr1	205537639	205538850	chr1:133963934-133964867
chr1	205475830	205476201	chr1:134034363-134034630
chr1	205473457	205474144	chr1:134035836-134036492
chr1	205451346	205455047	chr1:134053984-134054431
chr1	205439117	205439759	chr1:134064525-134065223
chr1	205425440	205426704	chr1:134086527-134087648
chr1	205419124	205419606	chr1:134092800-134093230
chr1	205414108	205414739	chr1:134097106-134097704
chr1	205405179	205405500	chr1:134104663-134104951
chr1	205392648	205393102	chr1:134118642-134119096
chr1	205383056	205383429	chr1:134130186-134130551
chr1	205343740	205344022	chr1:134163449-134163700
chr1	205318000	205318618	chr1:134189316-134189709
chr1	205312538	205313745	chr1:134195062-134196047
chr1	205303914	205304316	chr1:134203305-134203758
chr1	205290360	205291198	chr1:134212394-134213145
chr1	205286403	205287079	chr1:134215785-134216377
chr1	205283086	205283397	chr1:134219364-134219669
chr1	205280135	205280612	chr1:134222000-134222537
chr1	205270454	205270912	chr1:134230247-134230695
chr1	205267453	205268195	chr1:134231829-134232396
chr1	205242605	205243026	chr1:134252344-134252776
chr1	205226511	205227707	chr1:134262493-134263427
chr1	205225298	205225597	chr1:134264218-134264494
chr1	205216312	205217697	chr1:134271619-134272468
chr1	205209188	205209698	chr1:134278450-134278887
chr1	205198658	205199031	chr1:134286734-134287073
chr1	205196629	205197884	chr1:134287569-134288693
chr1	205179952	205181117	chr1:134313774-134314752
chr1	205090746	205091716	chr1:134373388-134374334
chr1	205047050	205047420	chr1:134408106-134408439
chr1	205030307	205031229	chr1:134422331-134423105
chr1	205013689	205014337	chr1:134437608-134438192
chr1	205011941	205012949	chr1:134438900-134439763
chr1	205000906	205001829	chr1:134454591-134455203
chr1	204967493	204967860	chr1:134483474-134483819
chr1	204958248	204959287	chr1:134490845-134491741
chr1	204932347	204932644	chr1:134522585-134522833
chr1	204850067	204850512	chr1:134592797-134593293
chr1	204843203	204844355	chr1:134599656-134600703
chr1	204837478	204837762	chr1:134606097-134606354
chr1	204806647	204806911	chr1:134630509-134630771
chr1	204799960	204800628	chr1:134635533-134636216
chr1	204797462	204798270	chr1:134637894-134638626
chr1	204789251	204790369	chr1:134644488-134645448
chr1	204771523	204772171	chr1:134662381-134663013
chr1	204760879	204761279	chr1:134668025-134668356
chr1	204735802	204736645	chr1:134695860-134696270
chr1	204692535	204692821	chr1:134740746-134741024
chr1	204670745	204671718	chr1:134759769-134760397
chr1	204653319	204654979	chr1:134776794-134778343
chr1	204642807	204643913	chr1:134786848-134787828
chr1	204620890	204621799	chr1:134805276-134806123
chr1	204598190	204599805	chr1:134824902-134825618
chr1	204570018	204570825	chr1:134848309-134849038
chr1	204534868	204535319	chr1:134879327-134879684
chr1	204462896	204464490	chr1:134942200-134943528
chr1	204426174	204426489	chr1:134974522-134974819
chr1	204415536	204416365	chr1:134983879-134984538
chr1	204412048	204412781	chr1:134987206-134987858
chr1	204400527	204401215	chr1:134997612-134998332
chr1	204389329	204390737	chr1:135015944-135017209
chr1	204383196	204383646	chr1:135026059-135026466
chr1	204380507	204381381	chr1:135027253-135028355
chr1	204367635	204368049	chr1:135042565-135042934
chr1	204346109	204347604	chr1:135060346-135061642
chr1	204328691	204329426	chr1:135077582-135078306
chr1	204327243	204327949	chr1:135078890-135079549
chr1	204295906	204296870	chr1:135106199-135107045
chr1	204276665	204277020	chr1:135122596-135122926
chr1	204275034	204276119	chr1:135123348-135124161
chr1	204255189	204256113	chr1:135143866-135144506
chr1	204232335	204232804	chr1:135164478-135164917
chr1	204195031	204196134	chr1:135192350-135193355
chr1	204180703	204181150	chr1:135207823-135208226
chr1	204179486	204180329	chr1:135208516-135208989
chr1	204160450	204160839	chr1:135224977-135225358
chr1	204159417	204160045	chr1:135225817-135226345
chr1	204131566	204132094	chr1:135249968-135250461
chr1	204120288	204121580	chr1:135259778-135261004
chr1	204096874	204097250	chr1:135278638-135278873
chr1	204091501	204092767	chr1:135282211-135283368
chr1	204077418	204078303	chr1:135294106-135294902
chr1	204053375	204054224	chr1:135311509-135312236
chr1	204049344	204049985	chr1:135314673-135315250
chr1	204043663	204044123	chr1:135319278-135319726
chr1	204042072	204043502	chr1:135319885-135321246
chr1	204034069	204034882	chr1:135330813-135331629
chr1	204014332	204015043	chr1:135344862-135345529
chr1	204001933	204002508	chr1:135361102-135361675
chr1	203964331	203966604	chr1:135388693-135390312
chr1	203840206	203840764	chr1:135493117-135493631
chr1	203829937	203831340	chr1:135506305-135507207
chr1	203764511	203765748	chr1:135557030-135558209
chr1	203720017	203721364	chr1:135592442-135593095
chr1	203671189	203671882	chr1:135632615-135633210
chr1	203639645	203640020	chr1:135661444-135661856
chr1	203595595	203596369	chr1:135697192-135697947
chr1	203561179	203561640	chr1:135722145-135722598
chr1	203541000	203541616	chr1:135738927-135739554
chr1	203513576	203514637	chr1:135759914-135760577
chr1	203473780	203474291	chr1:135792699-135793240
chr1	203460527	203461755	chr1:135804605-135805675
chr1	203444426	203445212	chr1:135817702-135818438
chr1	203441216	203441790	chr1:135820810-135821302
chr1	203409790	203410654	chr1:135857998-135858788
chr1	203311753	203312097	chr1:135942557-135942892
chr1	203296031	203296877	chr1:135957392-135958112
chr1	203293771	203294853	chr1:135959373-135960347
chr1	203285525	203286253	chr1:135967924-135968619
chr1	203274147	203275264	chr1:135975114-135976128
chr1	203264333	203265233	chr1:135983223-135984001
chr1	203259036	203260311	chr1:135989292-135990369
chr1	203251042	203252097	chr1:135995375-135996271
chr1	203185339	203185735	chr1:136048208-136048637
chr1	203170002	203170333	chr1:136064006-136064279
chr1	203155716	203156650	chr1:136078312-136079139
chr1	203148798	203149303	chr1:136085505-136085978
chr1	203141316	203142220	chr1:136092571-136093449
chr1	203116526	203116893	chr1:136113562-136114040
chr1	203098777	203099557	chr1:136129364-136130113
chr1	203096511	203097749	chr1:136131136-136132349
chr1	203086340	203087522	chr1:136140605-136141307
chr1	203055032	203055519	chr1:136186203-136186689
chr1	203054565	203054927	chr1:136186795-136187150
chr1	203052321	203052731	chr1:136188662-136189060
chr1	203044624	203045601	chr1:136195281-136196083
chr1	203034409	203034797	chr1:136203906-136204282
chr1	203020807	203021692	chr1:136217002-136217828
chr1	203008409	203008914	chr1:136228406-136228835
chr1	202995336	202996224	chr1:136240741-136241570
chr1	202976086	202977022	chr1:136258081-136258909
chr1	202935779	202937227	chr1:136302088-136303126
chr1	202926754	202927821	chr1:136311481-136312569
chr1	202857541	202858584	chr1:136390949-136391910
chr1	202829843	202831117	chr1:136409665-136410432
chr1	202826213	202826709	chr1:136415238-136415749
chr6	118320716	118320744	chr1:136415238-136415749
chr1	202781560	202781886	chr1:136451791-136452192
chr1	202779759	202780700	chr1:136452922-136453881
chr1	202776530	202777730	chr1:136456635-136457802
chr1	202769771	202770219	chr1:136462657-136463142
chr1	202679057	202679965	chr1:136542850-136543678
chr1	202666068	202666875	chr1:136555337-136556025
chr1	202639750	202640043	chr1:136583438-136583759
chr1	202619233	202619764	chr1:136601542-136601841
chr1	202611710	202613186	chr1:136605305-136606659
chr1	202524435	202525592	chr1:136681035-136681733
chr1	202508297	202508908	chr1:136700128-136700708
chr1	202489262	202489661	chr1:136713181-136713589
chr1	202317492	202318545	chr1:136851801-136852845
chr1	202310109	202311471	chr1:136858670-136859652
chr1	202287074	202287889	chr1:136883959-136884773
chr1	202269862	202270115	chr1:136899964-136900217
chr1	202248388	202248772	chr1:136920615-136920959
chr1	202212540	202213669	chr1:136954396-136955270
chr1	202162829	202163352	chr1:137001483-137002034
chr1	202162002	202162290	chr1:137002580-137002862
chr1	202153782	202154207	chr1:137009253-137009625
chr1	202148484	202149727	chr1:137014547-137015265
chr1	202123986	202124323	chr1:137033060-137033427
chr1	202112716	202114384	chr1:137042963-137044495
chr1	202103965	202104909	chr1:137050772-137051610
chr1	202087902	202088340	chr1:137068559-137069063
chr1	202081862	202082314	chr1:137074374-137074736
chr1	202074606	202075288	chr1:137080544-137081205
chr1	202054001	202054957	chr1:137095449-137096428
chr1	202045097	202045990	chr1:137100875-137101720
chr1	202025793	202026577	chr1:137114027-137114784
chr1	202014906	202015865	chr1:137123787-137124547
chr1	201992067	201992664	chr1:137144932-137145484
chr1	201978763	201980000	chr1:137154765-137155946
chr1	201977318	201977585	chr1:137157581-137157835
chr1	201951473	201952397	chr1:137179970-137180892
chr1	201923872	201925133	chr1:137209865-137210695
chr1	201915232	201916054	chr1:137221040-137221822
chr1	201886294	201886821	chr1:137244439-137244926
chr1	201874241	201874912	chr1:137254837-137255480
chr1	201864966	201865404	chr1:137264783-137265246
chr1	201864086	201864826	chr1:137265432-137266033
chr1	201857342	201859049	chr1:137270735-137272295
chr1	201797959	201798822	chr1:137326525-137327504
chr1	201779449	201779708	chr1:137348927-137349180
chr1	201743282	201743591	chr1:137375220-137375597
chr1	201730486	201731434	chr1:137387193-137387818
chr1	201726854	201727091	chr1:137390703-137390951
chr1	201720944	201721901	chr1:137395101-137396001
chr1	201708637	201710258	chr1:137405816-137407385
chr1	201699768	201700125	chr1:137414065-137414391
chr1	201678728	201679004	chr1:137436904-137437148
chr1	201673266	201673762	chr1:137441357-137441799
chr1	201663050	201663562	chr1:137447553-137447980
chr1	201660472	201661180	chr1:137451548-137452137
chr1	201643248	201644730	chr1:137461310-137461963
chr1	201632785	201634154	chr1:137470736-137471388
chr1	201617155	201618064	chr1:137481621-137482500
chr1	201599962	201600541	chr1:137496478-137497049
chr1	201597615	201597960	chr1:137499731-137500069
chr1	201582637	201583745	chr1:137512483-137513114
chr1	201552141	201552447	chr1:137542440-137542754
chr1	201528805	201529198	chr1:137566980-137567357
chr1	201508882	201509919	chr1:137583091-137584065
chr1	201507720	201508706	chr1:137584316-137585228
chr1	201499836	201500641	chr1:137595575-137596353
chr1	201482047	201482329	chr1:137616097-137616454
chr1	201475863	201476556	chr1:137625526-137626200
chr1	201472550	201473021	chr1:137628384-137628838
chr1	201469236	201470031	chr1:137630850-137631592
chr1	201464794	201465379	chr1:137636030-137636615
[truncated: 46,081 more rows]

## Sheet: Sox2-GFP-
chromosome	start	end	mm9 ortholog
chr8	56015231	56015717	chr1:3660770-3661246
chr8	56014344	56015015	chr1:3661463-3662099
chr8	55466779	55467238	chr1:4402470-4402904
chr8	55437384	55437883	chr1:4416979-4417388
chr8	55423311	55423611	chr1:4422464-4422751
chr8	55371649	55372525	chr1:4481827-4482717
chr8	55294391	55295318	chr1:4561390-4562320
chr8	55200660	55201095	chr1:4643956-4644406
chr8	55047591	55048036	chr1:4775475-4776013
chr8	55013798	55015847	chr1:4797552-4798340
chr8	54870071	54870305	chr1:4900907-4901160
chr8	54793301	54793668	chr1:5009362-5009732
chr8	54755106	54756077	chr1:5073042-5073664
chr8	53626049	53627517	chr1:6204345-6205399
chr8	53477708	53478289	chr1:6349138-6349519
chr9	77563053	77567677	chr1:6372802-6373360
chr4	33240267	33240301	chr1:6431219-6431688
chr9	138798858	138799386	chr1:6431219-6431688
chr8	67341027	67341969	chr1:9535120-9536207
chr8	67370438	67370908	chr1:9554567-9555063
chr8	67434457	67434744	chr1:9620346-9620637
chr8	67525005	67526064	chr1:9689968-9690967
chr8	67578814	67579794	chr1:9737862-9738831
chr8	67624471	67625636	chr1:9787885-9788746
chr8	67687324	67687909	chr1:9838276-9838674
chr8	67940342	67941074	chr1:9998865-9999418
chr8	67974212	67974718	chr1:10027875-10028369
chr8	67976202	67977381	chr1:10029573-10030397
chr8	68255068	68256384	chr1:10222169-10223446
chr8	68864062	68864988	chr1:10983374-10984129
chr8	68896729	68897318	chr1:11023241-11023809
chr8	69242677	69243544	chr1:11403905-11404688
chr8	69489830	69490538	chr1:11647957-11648515
chr8	69596203	69596496	chr1:11764882-11765161
chr8	70017699	70018538	chr1:12275541-12276506
chr8	70021747	70022221	chr1:12281833-12282277
chr8	70378699	70379133	chr1:12682282-12682716
chr8	70379205	70379450	chr1:12682912-12683179
chr8	70404640	70405266	chr1:12708139-12708770
chr8	70533160	70533445	chr1:12826050-12826369
chr8	70746550	70747513	chr1:12982170-12983028
chr8	71314189	71316523	chr1:13362404-13364557
chr8	71519590	71520946	chr1:13579260-13580329
chr8	72126282	72127071	chr1:14171706-14172343
chr8	72273848	72274606	chr1:14299695-14300420
chr8	72432368	72432694	chr1:14454894-14455220
chr8	72468460	72469524	chr1:14496501-14497440
chr8	72707849	72708324	chr1:14698178-14698672
chr8	72717105	72717436	chr1:14706554-14706879
chr8	72755720	72756587	chr1:14745161-14746006
chr8	73448952	73449803	chr1:15276465-15277241
chr8	73786759	73787592	chr1:15641977-15642776
chr8	74005059	74005855	chr1:15882491-15883130
chr8	74019762	74020173	chr1:15898853-15899210
chr8	74197627	74198364	chr1:16082922-16083573
chr8	74206050	74207857	chr1:16094679-16096421
chr8	74317141	74317476	chr1:16203798-16204134
chr8	74331941	74332407	chr1:16218234-16218685
chr8	74363394	74363896	chr1:16238995-16239493
chr8	74658109	74659245	chr1:16508655-16509583
chrX	89295848	89295952	chr1:16509738-16510234
chr8	74790177	74791629	chr1:16608513-16609849
chr8	74883961	74885200	chr1:16646559-16647591
chr8	74888169	74888919	chr1:16655099-16655770
chr8	74903511	74904272	chr1:16678427-16679143
chr8	75232697	75234101	chr1:17086896-17088263
chr8	75262545	75263047	chr1:17135400-17135858
chr8	75542857	75543507	chr1:17367782-17368366
chr8	75896263	75897273	chr1:17717076-17717952
chr18	2655044	2656720	chr1:18047852-18048965
chr6	50787299	50787676	chr1:19199915-19200180
chr6	52149327	52149901	chr1:20810025-20810661
chr6	52226714	52227971	chr1:20880431-20881618
chr6	52284723	52285837	chr1:20941338-20942233
chr6	52362570	52363083	chr1:20986766-20987291
chr6	52416350	52416709	chr1:21042619-21043105
chr6	52441345	52442461	chr1:21068818-21069885
chr6	52535435	52536099	chr1:21156378-21156771
chr6	52535457	52536097	chr1:21208492-21209014
chr6	52535650	52535943	chr1:21261518-21261769
chr6	73890489	73890962	chr1:21401452-21401922
chr6	73331085	73332416	chr1:21951135-21952432
chr6	73121955	73122276	chr1:22259110-22259391
chr6	72892123	72892959	chr1:22539966-22540942
chr6	72757937	72758260	chr1:22647366-22647696
chr6	72595928	72597007	chr1:22812269-22813325
chr6	72331637	72331981	chr1:23068876-23069195
chr6	72129470	72130965	chr1:23262708-23263851
chr6	71997942	71999183	chr1:23389395-23390490
chr6	71665522	71667045	chr1:23768537-23770083
chr6	71377254	71378320	chr1:23928538-23929424
chr6	71122618	71123857	chr1:24106544-24107634
chr6	71014180	71014536	chr1:24182792-24183142
chr6	70992663	70993063	chr1:24201920-24202316
chr6	70991520	70992336	chr1:24202640-24203423
chr6	70957514	70957941	chr1:24232933-24233362
chr6	70930815	70931599	chr1:24255743-24256228
chr6	70576990	70577711	chr1:24593179-24593770
chr6	70506203	70507892	chr1:24685036-24686044
chr6	70108768	70109069	chr1:25114483-25114760
chr6	69942758	69943116	chr1:25285453-25285808
chr6	69759816	69760126	chr1:25487368-25487681
chr6	69344478	69345557	chr1:25886639-25887689
chr6	64621107	64621523	chr1:30652075-30652460
chr6	64345260	64346689	chr1:30929906-30931094
chr6	62995490	62996521	chr1:32229268-32230053
chr17	26847459	26847692	chr1:33771715-33771976
chr6	57055018	57055308	chr1:33796188-33796457
chr6	57036828	57037981	chr1:33814306-33814853
chr6	56954751	56955575	chr1:33870689-33871577
chr6	56819323	56820467	chr1:33964243-33965178
chr6	56782117	56782348	chr1:34001879-34002151
chr6	56716591	56717529	chr1:34061980-34062847
chr6	56707791	56709304	chr1:34067861-34068817
chr6	56517758	56518154	chr1:34207566-34207977
chr6	56407296	56408141	chr1:34293003-34293623
chr6	56228662	56229007	chr1:34456526-34456848
chr2	131099535	131100812	chr1:34496010-34497068
chr2	131113379	131113961	chr1:34516290-34516938
chr2	131129587	131130117	chr1:34529353-34529869
chr2	131513490	131514131	chr1:34636250-34636796
chr2	131594166	131594619	chr1:34734797-34735167
chr2	131792410	131792973	chr1:34858403-34858966
chr2	129354382	129355754	chr1:35879104-35880053
chr2	129105559	129106029	chr1:36087224-36087675
chr2	129075963	129076702	chr1:36124950-36125676
chr2	128848552	128849393	chr1:36300589-36301372
chr2	97197672	97198027	chr1:36360183-36360510
chr2	97202229	97203073	chr1:36364390-36365029
chr2	97303262	97304326	chr1:36425283-36426225
chr2	97345586	97345995	chr1:36453870-36454252
chr2	97405152	97406084	chr1:36501460-36502376
chr2	97426218	97427415	chr1:36528058-36529207
chr2	97454102	97454375	chr1:36549302-36549549
chr2	97481453	97483025	chr1:36568421-36569784
chr2	97523363	97524686	chr1:36603722-36604590
chr2	97534699	97536075	chr1:36613964-36615300
chr2	97561538	97562229	chr1:36637037-36637715
chr2	97661479	97661825	chr1:36741001-36741299
chr2	98262140	98262883	chr1:36748059-36748752
chr2	98279813	98280707	chr1:36766261-36767093
chr2	98611840	98612963	chr1:36995951-36997000
chr2	98622083	98622665	chr1:37006461-37006931
chr2	98703242	98704083	chr1:37085892-37086571
chr2	98748279	98748776	chr1:37117784-37118293
chr2	98827375	98827743	chr1:37179162-37179512
chr2	98962950	98963340	chr1:37275242-37275561
chr2	99060874	99061923	chr1:37356468-37357276
chr2	99222585	99225349	chr1:37486355-37487286
chr2	99347066	99348251	chr1:37597467-37598419
chr2	99455918	99456133	chr1:37696016-37696287
chr2	99500417	99500716	chr1:37735305-37735568
chr2	99552367	99553396	chr1:37776381-37777157
chr2	99757254	99758547	chr1:37921340-37922464
chr2	99797315	99797903	chr1:37947027-37947556
chr2	99952460	99953206	chr1:38053678-38054369
chr2	99953444	99954355	chr1:38054581-38055430
chr2	100105679	100107248	chr1:38185840-38187156
chr2	100217696	100218127	chr1:38274956-38275345
chr2	100279165	100279581	chr1:38319211-38319595
chr2	100392709	100393962	chr1:38415071-38416224
chr2	100436070	100436428	chr1:38450486-38450783
chr2	100495386	100495856	chr1:38493352-38493799
chr2	100720624	100721851	chr1:38683707-38684982
chr2	100831005	100831545	chr1:38792356-38792962
chr2	100855964	100856456	chr1:38823859-38824336
chr2	100937800	100939096	chr1:38892490-38893719
chrUn_gl000215	49802	49914	chr1:38892490-38893719
chr2	101033616	101034250	chr1:38954522-38955088
chr2	101223159	101223659	chr1:39067448-39067864
chr2	101435378	101436088	chr1:39249417-39250080
chr2	101436335	101437124	chr1:39250338-39251112
chr2	101618422	101619279	chr1:39424440-39425192
chr2	101696813	101697555	chr1:39474628-39475058
chr2	101767153	101768221	chr1:39534926-39535923
chr2	101868939	101869931	chr1:39592240-39593173
chr2	101924226	101925533	chr1:39633398-39634530
chr2	101949924	101950186	chr1:39662711-39662960
chr2	102003312	102004147	chr1:39707234-39708010
chr2	102051359	102051725	chr1:39758033-39758448
chr2	102080876	102081294	chr1:39771048-39771466
chr2	102116811	102117201	chr1:39803344-39803713
chr2	102136395	102138589	chr1:39818912-39819167
chr2	102313234	102314976	chr1:39957043-39958395
chr2	102653923	102654556	chr1:40196497-40197104
chr2	102720749	102721183	chr1:40281602-40282026
chr2	102728735	102729115	chr1:40290086-40290520
chr2	102758991	102759494	chr1:40323182-40323740
chr2	102803840	102804250	chr1:40382948-40383260
chr2	103235279	103236429	chr1:40737760-40738843
chr2	103352355	103353560	chr1:40847078-40847715
chr2	103386977	103387307	chr1:40872381-40872689
chr2	103782924	103783194	chr1:41214584-41214829
chr2	104018106	104018501	chr1:41446967-41447344
chr2	104061566	104062149	chr1:41484415-41485008
chr2	104281180	104281669	chr1:41612520-41612981
chr2	104405775	104406453	chr1:41709488-41710144
chr2	104426612	104427069	chr1:41727355-41727763
chr2	104575713	104575985	chr1:41867194-41867491
chr2	104644400	104644951	chr1:41949122-41949658
chr2	105046779	105047186	chr1:42314658-42315073
chr2	105050762	105051152	chr1:42318625-42319001
chr2	105178630	105179314	chr1:42474379-42474987
chr2	105406497	105406955	chr1:42686579-42687032
chr2	105437493	105438120	chr1:42718754-42719452
chr2	105442300	105442836	chr1:42724311-42724847
chr2	105448073	105448463	chr1:42730135-42730532
chr2	105458830	105459391	chr1:42741002-42741575
chr2	105459541	105459868	chr1:42741687-42741964
chr2	105460983	105461802	chr1:42743026-42743862
chr2	105468216	105468493	chr1:42750263-42750536
chr2	105468719	105468938	chr1:42750731-42750943
chr2	105470342	105470851	chr1:42752371-42752894
chr2	105488712	105489314	chr1:42770209-42770791
chr2	105489556	105490239	chr1:42771042-42771726
chr2	105654079	105655028	chr1:42907829-42908505
chr2	105760071	105761076	chr1:43009572-43010448
chr2	105945723	105946814	chr1:43149006-43149807
chr2	105953596	105954528	chr1:43155175-43156019
chr2	106015167	106015905	chr1:43220345-43221180
chr2	106257918	106258177	chr1:43415052-43415373
chr2	106312152	106312499	chr1:43453380-43453663
chr2	106360865	106362079	chr1:43502299-43503264
chr2	106399883	106400213	chr1:43540023-43540370
chr2	106637186	106638035	chr1:43751575-43752368
chr2	106647135	106647495	chr1:43755392-43755832
chr2	106681607	106682342	chr1:43787302-43787843
chr2	106809866	106811215	chr1:43883807-43885050
chr2	25169281	25170548	chr1:43955895-43956433
chr13	103248590	103250011	chr1:43990365-43991349
chr13	103450838	103451524	chr1:44175163-44175897
chr13	103451744	103453079	chr1:44176122-44177139
chr13	103497987	103499340	chr1:44204383-44205201
chr2	189156360	189157848	chr1:44608315-44609557
chr2	189191466	189192180	chr1:44641693-44642377
chr2	189315961	189316185	chr1:44736347-44736593
chr2	189838856	189839194	chr1:45368234-45368571
chr2	190044283	190044661	chr1:45559713-45560082
chr2	190212210	190212537	chr1:45729627-45729942
chr2	190305529	190306596	chr1:45851775-45852724
chr2	190445382	190446651	chr1:45982306-45983292
chr2	196521414	196523086	chr1:46909521-46910967
chr2	193058937	193060388	chr1:50983664-50985083
chr2	192916339	192916749	chr1:51133115-51133538
chr2	192782644	192783195	chr1:51273378-51273907
chr2	192729593	192729933	chr1:51324202-51324542
chr2	192711542	192712351	chr1:51345551-51346338
chr2	192676912	192677407	chr1:51390627-51391123
chr2	192542288	192543302	chr1:51534796-51535733
chr2	192431046	192431344	chr1:51653869-51654146
chr2	192344144	192344470	chr1:51754076-51754417
chr2	192227608	192228193	chr1:51854682-51855299
chr2	192109940	192111152	chr1:51971841-51972922
chr2	192030941	192031731	chr1:52053589-52054342
chr2	191884879	191885714	chr1:52170342-52170915
chr2	191878262	191879308	chr1:52175967-52176863
chr2	191744983	191746715	chr1:52288989-52290606
chr2	191512859	191514637	chr1:52556764-52557821
chr2	191398617	191399912	chr1:52687292-52688079
chr2	191272635	191274008	chr1:52783284-52784423
chr2	191208202	191209204	chr1:52873856-52874829
chr2	191044981	191045914	chr1:53009407-53010164
chr2	190648529	190649535	chr1:53353598-53354261
chr2	190626940	190627861	chr1:53370195-53370880
chr2	196933103	196933791	chr1:53763287-53763876
chr2	197035264	197036665	chr1:53841402-53842352
chr2	197457136	197458583	chr1:54251003-54252147
chr2	197504001	197504739	chr1:54307212-54307951
chr2	197663730	197664510	chr1:54495185-54496043
chr2	197790693	197791946	chr1:54613971-54614961
chr2	198063218	198063825	chr1:54898583-54898853
chr2	198126897	198127127	chr1:54944810-54945039
chr2	198127306	198128571	chr1:54945219-54945516
chr2	198174711	198175956	chr1:54982448-54983613
chr2	198299273	198299964	chr1:55083793-55084674
chr2	198317635	198318890	chr1:55109111-55110210
chr2	198364086	198365382	chr1:55144252-55145467
chr2	198380405	198381428	chr1:55187761-55188712
chr2	198540243	198540658	chr1:55283172-55283537
chr2	198569762	198570681	chr1:55293771-55294614
chr2	198650319	198651440	chr1:55419816-55420828
chr2	198668928	198670205	chr1:55462358-55463630
chr2	198773863	198774568	chr1:55585497-55586170
chr2	199161450	199161739	chr1:55931077-55931353
chr2	199560991	199561241	chr1:56346696-56346917
chr2	200323150	200324668	chr1:57029026-57030544
chr2	200612070	200612521	chr1:57270278-57270733
chr2	200775675	200776895	chr1:57434208-57435038
chr2	200819819	200820806	chr1:57462905-57463901
chr2	200845575	200847510	chr1:57486580-57487238
chr2	200852864	200853302	chr1:57493816-57494239
chr2	201170488	201172290	chr1:57830856-57832276
chr2	201214745	201215740	chr1:57874010-57874507
chr2	201244414	201245034	chr1:57903635-57904270
chr2	201289273	201290006	chr1:57947089-57947633
chr2	201374038	201375272	chr1:58026338-58027230
chr2	201390594	201391273	chr1:58052575-58053297
chr2	201451511	201452233	chr1:58087390-58087737
chr2	201486272	201486985	chr1:58126113-58126450
chr2	201540953	201541594	chr1:58169763-58170017
chr2	201675911	201677498	chr1:58449422-58450688
chr2	201753619	201754245	chr1:58501927-58502612
chr2	201827656	201829034	chr1:58561220-58562122
chr2	201936004	201936602	chr1:58642726-58643326
chr2	202315760	202317164	chr1:59029811-59031115
chr2	202507277	202508244	chr1:59176504-59177322
chr2	202564751	202565275	chr1:59219389-59219773
chr2	202645114	202646003	chr1:59293644-59294358
chr2	202671001	202671530	chr1:59313470-59313961
chr2	202678684	202679288	chr1:59326789-59327387
chr2	202698572	202698913	chr1:59344608-59344946
chr2	202788232	202789072	chr1:59432886-59433706
chr2	202816917	202817185	chr1:59456401-59456683
chr2	202897690	202898776	chr1:59538155-59539192
chr2	202916159	202916933	chr1:59565056-59565875
chr2	202928972	202929614	chr1:59572866-59573465
chr2	202949002	202949490	chr1:59592223-59592694
chr2	203005681	203005927	chr1:59641524-59641742
chr2	203043047	203043386	chr1:59680222-59680521
chr2	203102512	203103743	chr1:59726885-59728028
chr2	203130339	203130678	chr1:59741672-59742039
chr2	203240106	203241712	chr1:59819499-59821001
chr2	203358994	203359409	chr1:59890558-59890974
chr2	203499297	203500823	chr1:59969368-59970787
chr2	203735701	203736854	chr1:60099449-60100325
chr2	203776184	203777589	chr1:60154377-60155628
chr2	203879144	203880514	chr1:60236986-60238021
chr2	204192350	204193754	chr1:60465813-60467134
chr2	204399438	204400693	chr1:60623029-60624235
chr2	204514618	204514861	chr1:60725171-60725409
chr2	204651469	204651979	chr1:60882535-60883026
chr2	205009917	205010314	chr1:61237977-61238314
chr2	205034954	205035477	chr1:61260001-61260563
chr2	205060511	205060902	chr1:61290676-61291081
chr2	205410020	205411042	chr1:61685231-61686161
chr2	205920913	205921354	chr1:62132567-62133026
chr2	206004521	206005080	chr1:62228068-62228620
chr2	206211341	206211693	chr1:62434067-62434367
chr2	206227598	206227954	chr1:62451663-62451983
chr2	206546868	206547560	chr1:62749613-62750318
chr2	206550239	206550598	chr1:62753082-62753399
chr2	206612491	206612928	chr1:62813332-62813760
chr2	206774023	206774351	chr1:62998006-62998313
chr2	206790369	206790940	chr1:63010730-63011250
chr2	206949701	206951068	chr1:63160049-63161407
chr2	207023719	207025016	chr1:63222848-63224051
chr2	207139087	207140189	chr1:63319529-63320423
chr2	207307959	207308971	chr1:63492177-63493156
chr2	207629841	207630490	chr1:63776712-63777366
chr2	207846511	207846780	chr1:64000137-64000371
chr2	207971885	207972250	chr1:64107311-64107679
chr2	207998316	207998966	chr1:64134526-64135172
chr2	208030767	208031833	chr1:64168094-64169099
chr2	208120884	208121482	chr1:64270497-64271087
chr2	208174920	208175399	chr1:64335611-64336080
chr2	208199382	208199882	chr1:64351976-64352524
chr2	208337796	208338235	chr1:64492543-64492934
chr2	208393687	208395435	chr1:64578550-64580164
chr2	208560034	208560335	chr1:64723040-64723324
chr2	208575798	208577108	chr1:64736954-64738246
chr2	208632892	208633151	chr1:64782604-64782862
chr2	208634219	208635024	chr1:64783915-64784727
chr2	208889946	208890525	chr1:65003047-65003545
chr2	209118881	209120261	chr1:65224718-65226076
chr2	209130548	209131473	chr1:65232816-65233714
chr2	209271248	209272124	chr1:65357756-65358385
chr2	210288396	210289269	chr1:66221493-66222320
chr2	210636113	210637003	chr1:66514338-66515215
chr2	210867082	210867951	chr1:66747163-66747981
chr2	211035338	211036829	chr1:66863386-66864703
chr2	211062317	211062876	chr1:66886193-66886862
chr2	211113424	211113722	chr1:66942676-66943052
chr2	211190211	211190476	chr1:67007632-67007846
chr2	211299143	211299949	chr1:67049994-67050525
chr2	211341111	211341703	chr1:67085141-67085628
chr2	211527395	211527972	chr1:67263999-67264551
chr6	56894597	56894873	chr1:68142458-68142728
chr2	212681542	212681872	chr1:68470946-68471277
chr2	213403121	213403592	chr1:69154184-69154694
chr2	213403901	213404196	chr1:69155010-69155338
chr2	213551183	213551548	chr1:69288463-69288803
chr2	214016218	214017269	chr1:69733705-69734516
chr2	214148975	214149562	chr1:69873414-69873887
chr2	215275681	215275919	chr1:70772173-70772423
chr2	215673582	215675152	chr1:71148865-71149963
chr2	216175593	216177378	chr1:71603372-71604233
chr2	216300168	216301307	chr1:71699203-71700273
chr2	216436416	216436759	chr1:71845996-71846355
chr2	216784866	216785199	chr1:72170238-72170563
chr2	216877648	216878671	chr1:72258357-72259193
chr17	41465652	41465800	chr1:72301125-72302258
chr12	112019177	112019354	chr1:72301125-72302258
chr2	216946226	216946729	chr1:72330536-72331087
chr2	217236744	217237263	chr1:72583405-72583921
chr2	217276901	217277607	chr1:72629548-72630223
chr2	217300620	217301601	chr1:72645916-72646534
chr2	217363270	217363974	chr1:72757595-72758225
chr2	217484602	217485541	chr1:72860247-72860921
chr2	217498099	217498658	chr1:72871023-72871511
chr2	217501566	217502057	chr1:72874158-72874655
chr2	217555330	217555649	chr1:72916861-72917110
chr2	217559121	217559409	chr1:72920344-72920627
chr2	217605543	217605969	chr1:72961349-72961751
chr2	217656781	217657151	chr1:73009939-73010308
chr2	217866516	217866852	chr1:73176966-73177292
chr2	217902057	217902476	chr1:73205935-73206355
chr2	218114817	218115236	chr1:73410249-73410666
chr2	218230724	218231555	chr1:73509353-73510200
chr2	218486853	218487296	chr1:73790533-73791020
chr2	218621240	218621641	chr1:73909381-73909725
chr2	218700974	218701473	chr1:73988717-73989205
chr2	218723008	218723826	chr1:74009316-74010057
chr2	218776944	218777313	chr1:74054346-74054699
chr2	218808488	218809048	chr1:74083481-74083892
chr2	218843373	218844090	chr1:74115130-74115612
chr2	218888966	218889393	chr1:74157980-74158343
chr2	218898475	218933235	chr1:74170818-74171500
chr2	219081528	219082619	chr1:74282769-74283810
chr2	219123917	219124374	chr1:74321566-74321990
chr2	219134710	219135426	chr1:74331099-74331813
chr2	219147061	219147818	chr1:74342125-74342722
chr2	219156690	219157420	chr1:74350221-74350910
chr2	219187646	219188258	chr1:74378838-74379477
chr2	219232195	219232665	chr1:74414751-74415203
chr2	219248504	219248847	chr1:74422837-74423243
chr2	219260788	219261291	chr1:74433315-74433816
chr2	219264253	219264687	chr1:74437929-74438346
chr2	219271000	219271592	chr1:74443844-74444348
chr2	219330696	219331013	chr1:74499222-74499638
chr2	219432696	219434082	chr1:74552039-74553409
chr2	219523770	219524629	chr1:74634212-74635081
chr2	219536228	219537254	chr1:74647496-74648422
chr2	219574984	219576135	chr1:74707986-74708782
chr2	219646436	219647121	chr1:74759728-74760426
chr2	219725700	219725977	chr1:74819723-74820014
chr2	219757515	219757914	chr1:74849717-74850115
chr2	219762739	219763354	chr1:74854495-74855123
chr2	219773632	219774282	chr1:74863296-74863867
chr2	219824171	219824664	chr1:74901292-74901793
chr2	219924948	219926135	chr1:74997548-74998726
chr2	219938182	219938452	chr1:75011128-75011384
chr2	219987427	219987836	chr1:75068819-75069222
chr2	220007025	220007406	chr1:75087011-75087382
chr2	220024857	220026201	chr1:75121159-75121958
chr2	220041710	220042186	chr1:75138196-75138597
chr2	220042518	220043504	chr1:75138920-75139830
chr2	220071194	220072128	chr1:75164979-75165838
chr2	220082950	220083907	chr1:75176248-75177168
chr2	220093895	220094756	chr1:75188121-75188941
chr2	220110011	220110499	chr1:75207227-75207700
chr2	220118532	220118823	chr1:75215719-75216007
chr2	220143714	220144992	chr1:75232649-75233780
chr2	220252010	220253558	chr1:75313485-75314701
chr2	220306427	220306891	chr1:75378391-75378834
chr2	220324284	220324562	chr1:75395437-75395724
chr2	220325314	220325720	chr1:75396445-75396839
chr2	220349019	220349666	chr1:75419332-75419975
chr2	220363359	220363815	chr1:75432279-75432746
chr2	220387073	220387806	chr1:75454680-75455446
chr2	220394803	220395231	chr1:75464113-75464522
chr2	220407887	220409058	chr1:75475289-75476419
chr2	220417327	220417841	chr1:75484274-75484733
chr2	220435179	220436553	chr1:75502025-75503333
chr2	220462219	220462978	chr1:75517836-75518490
chr2	220492095	220492725	chr1:75542825-75543456
chr2	220507017	220507560	chr1:75555938-75556441
chr2	220636875	220637497	chr1:75689749-75690359
chr2	220647525	220647729	chr1:75701430-75701630
chr2	220766000	220767135	chr1:75822431-75823333
chr2	220861931	220862642	chr1:75922322-75922946
chr2	221175077	221175580	chr1:76272706-76273206
chr2	221180058	221180546	chr1:76279818-76280298
chr2	221962204	221962503	chr1:77071667-77071995
chr2	221989286	221989946	chr1:77098932-77099571
chr2	222030851	222031418	chr1:77137357-77137829
chr2	222141362	222141657	chr1:77232144-77232439
chr2	222419777	222420214	chr1:77493298-77493744
chr2	222436877	222437407	chr1:77511516-77512040
chr2	222437913	222438501	chr1:77512516-77513096
chr2	222760934	222761218	chr1:77821051-77821334
chr2	222947563	222948071	chr1:78005491-78005965
chr2	223183794	223184831	chr1:78213218-78214263
chr2	223520436	223521337	chr1:78485062-78486083
chr2	223573762	223574511	chr1:78534107-78534575
chr2	223617998	223618607	chr1:78564481-78565072
chr2	223707141	223707639	chr1:78645867-78646322
chr2	223725308	223726460	chr1:78654052-78655056
chr2	223836366	223836792	chr1:78721012-78721378
chr2	223912156	223912516	chr1:78808554-78808925
chr2	224466954	224467269	chr1:79436484-79436759
chr2	224590329	224590615	chr1:79578022-79578311
chr2	224702055	224702721	chr1:79668318-79668903
chr2	224809131	224810271	chr1:79757434-79758540
chr2	224821881	224822700	chr1:79772476-79773132
chr2	224876543	224876846	chr1:79829358-79829642
chr2	224903363	224904423	chr1:79854765-79855618
chr2	225136347	225136790	chr1:80087836-80088251
chr2	225449092	225450705	chr1:80336358-80337841
chr2	225906661	225907681	chr1:80754621-80755515
chr2	226029001	226029449	chr1:80850858-80851340
chr2	226895706	226896112	chr1:81590145-81590545
chr2	227055610	227055984	chr1:81741141-81741517
chr2	227483497	227483728	chr1:82121172-82121401
chr2	227514791	227515318	chr1:82147312-82147823
chr2	227555334	227555783	chr1:82196514-82197005
chr2	227555911	227556412	chr1:82197198-82197660
chr2	227656113	227656707	chr1:82279696-82280224
chr2	227663690	227664757	chr1:82287286-82288405
chr2	227665810	227666069	chr1:82289408-82289691
chr2	227700158	227701208	chr1:82312778-82313627
chr2	227791380	227798670	chr1:82381518-82382016
chr2	227904274	227904791	chr1:82473282-82473736
chr2	228028853	228029327	chr1:82583335-82583794
chr2	228189760	228190464	chr1:82721310-82721881
chr2	228270951	228271319	chr1:82783959-82784398
chr2	228336585	228337884	chr1:82835750-82836874
chr2	228582430	228582918	chr1:83034687-83035188
chr2	229046098	229046804	chr1:83404360-83405026
chr2	229808280	229808792	chr1:83956204-83956808
chr2	229949532	229949851	chr1:84074698-84075050
chr2	230135632	230136289	chr1:84280797-84281464
chr2	230385335	230385847	chr1:84503481-84503934
chr2	230395032	230395366	chr1:84514900-84515227
chr2	230578920	230579979	chr1:84692085-84693012
chr2	230786085	230787782	chr1:84835283-84836979
chr2	230932526	230933733	chr1:84930945-84931897
chr2	231577286	231578432	chr1:87689784-87690746
chr2	231729356	231729953	chr1:87790952-87791453
chr2	231730567	231730890	chr1:87791977-87792262
chr2	231855257	231855859	chr1:87914850-87915410
chr2	231902158	231902887	chr1:87942422-87943120
chr2	231917419	231917911	chr1:87956008-87956279
chr2	231921255	231922104	chr1:87960836-87961700
chr2	232063211	232063779	chr1:88051091-88051692
chr2	232161859	232162149	chr1:88110834-88111067
chr2	232259924	232260943	chr1:88199592-88200456
chr2	232328556	232329964	chr1:88255233-88256658
chr2	232468971	232469993	chr1:88330686-88331591
chr2	232470403	232470666	chr1:88331989-88332260
chr2	232476879	232477607	chr1:88336837-88337417
chr2	232478386	232479356	chr1:88338538-88339464
chr2	232505151	232505569	chr1:88367181-88367604
chr2	232507465	232507942	chr1:88368814-88369117
chr2	232526593	232527561	chr1:88383709-88384670
chr2	232537231	232537594	chr1:88395181-88395518
chr2	232545485	232546379	chr1:88400367-88401205
chr2	232551965	232552423	chr1:88406028-88406384
chr2	232571339	232571948	chr1:88421543-88422118
chr2	232572192	232573324	chr1:88422360-88423386
chr2	232579397	232580211	chr1:88428563-88429250
chr2	232645561	232646497	chr1:88478673-88479577
chr2	232651009	232651589	chr1:88483581-88484146
chr2	232748912	232749837	chr1:88530188-88531016
chr2	232790031	232790317	chr1:88566099-88566421
chr2	232790707	232791293	chr1:88566798-88567357
chr2	232826015	232826954	chr1:88600047-88600825
chr2	233187850	233188378	chr1:88932384-88932896
chr2	233376166	233376609	chr1:89072373-89072810
chr2	233388504	233389119	chr1:89083176-89083823
chr2	233412548	233416015	chr1:89110272-89111177
chr2	233498092	233498394	chr1:89160729-89161006
chr2	233498498	233499005	chr1:89161118-89161600
chr2	233502603	233503245	chr1:89167247-89167887
chr2	233561692	233562768	chr1:89223264-89224323
chr2	233792200	233793184	chr1:89406278-89407252
chr2	233885081	233885572	chr1:89477407-89477877
chr2	234159826	234160802	chr1:89652176-89653082
chr2	234262621	234263954	chr1:89749463-89750585
chr2	234474980	234475524	chr1:89904691-89905210
chr2	234663598	234664239	chr1:90101934-90102542
chr2	234927231	234927786	chr1:90286278-90286604
chr2	235161338	235161763	chr1:90436391-90436794
chr2	235405002	235406309	chr1:90598012-90599190
chr2	235459237	235459623	chr1:90641920-90642218
chr2	235757077	235757779	chr1:90891326-90891996
chr2	235860037	235861619	chr1:90966314-90967746
chr2	235973908	235974175	chr1:91061391-91061634
chr2	236402386	236403034	chr1:91351083-91351699
chr2	236564097	236564417	chr1:91463140-91463426
chr2	236577966	236579738	chr1:91476596-91478299
chr2	236950340	236951001	chr1:91734781-91735412
chr2	237076264	237076572	chr1:91826981-91827288
chr2	237088253	237088527	chr1:91838554-91838828
chr2	237122783	237123565	chr1:91864659-91865347
chr2	237478272	237478594	chr1:92100381-92100693
chr2	237508830	237509186	chr1:92127171-92127516
chr2	237516619	237516888	chr1:92131215-92131477
chr2	237571959	237572837	chr1:92169564-92170321
chr2	237584977	237585318	chr1:92175858-92176196
chr2	237737990	237738847	chr1:92305090-92305606
chr2	237894525	237894889	chr1:92415354-92415723
chr2	238062834	238063481	chr1:92547358-92547781
chr2	238223764	238224138	chr1:92650826-92651151
chr2	238322748	238322990	chr1:92740479-92740763
chr2	238364935	238365496	chr1:92793331-92793905
chr2	238395706	238396409	chr1:92811482-92812045
chr2	238419175	238419755	chr1:92824521-92825098
chr2	238475529	238476026	chr1:92850342-92850805
chr2	238503810	238504176	chr1:92869867-92870226
chr2	238512290	238512556	chr1:92871583-92871859
chr2	238535988	238536692	chr1:92894994-92895701
chr2	238599915	238601120	chr1:92949147-92950256
chr2	238767961	238768447	chr1:93076410-93076788
chr2	238875042	238876671	chr1:93146304-93147513
chr2	239067380	239067854	chr1:93262855-93263233
chr2	239110880	239112441	chr1:93294620-93295666
chr2	239148159	239149012	chr1:93309330-93310136
chr2	239149428	239149848	chr1:93310593-93311073
chr2	239172395	239172893	chr1:93332955-93333405
chr2	239182912	239183609	chr1:93342673-93343061
chr2	239197133	239198007	chr1:93355625-93356421
chr2	239335077	239336026	chr1:93436820-93437686
chr2	239431555	239432121	chr1:93497179-93497641
chr2	239712511	239712906	chr1:93666812-93667201
chr2	239756160	239757134	chr1:93697547-93698481
chr2	239783948	239784615	chr1:93719879-93720489
chr2	239889331	239889678	chr1:93769072-93769380
chr2	240259357	240259813	chr1:94033799-94034201
chr2	240322166	240323618	chr1:94076492-94077679
chr2	240351273	240351609	chr1:94099298-94099621
chr2	240362309	240362971	chr1:94108555-94109170
chr2	241075295	241075877	chr1:94538241-94538776
chr2	241374519	241375964	chr1:94727710-94729087
chr2	241393056	241393372	chr1:94745151-94745439
chr2	241500118	241500805	chr1:94803422-94804200
chr2	241507744	241508393	chr1:94807150-94807922
chr2	241525312	241526488	chr1:94830738-94831611
chr2	241758357	241758616	chr1:94997205-94997455
chr2	241759359	241759948	chr1:94998165-94998731
chr2	241899819	241900360	chr1:95106771-95107242
chr2	241937767	241939014	chr1:95132075-95133336
chr2	242040367	242041830	chr1:95202113-95202606
chr2	242088737	242090261	chr1:95239130-95240552
chr2	242211255	242212782	chr1:95341391-95342661
chr2	242254196	242256076	chr1:95374566-95376241
chr2	242447130	242448619	chr1:95531643-95532799
chr2	242479642	242480062	chr1:95564444-95564885
chr2	242497918	242498524	chr1:95581941-95582590
chr2	242575839	242577573	chr1:95650526-95651943
chr2	242785736	242786634	chr1:95931470-95932245
chr5	99870843	99871697	chr1:97209998-97210855
chr5	100238724	100239541	chr1:97563904-97564692
chr5	101631766	101632109	chr1:98768496-98768821
chr5	102594100	102595708	chr1:99557258-99558860
chr5	102455391	102456499	chr1:99666141-99667249
chr5	102353234	102353697	chr1:99730316-99730804
chr5	102201251	102202013	chr1:99873378-99874117
chr5	102133938	102134572	chr1:99953494-99954155
chr5	102090373	102091635	chr1:99991536-99992583
chr2	124782675	124783020	chr1:101668802-101669114
chr18	59000559	59001715	chr1:106664991-106666082
chr18	59221465	59221869	chr1:106890500-106890903
chr18	59561364	59562164	chr1:107252902-107253651
chr18	59853636	59855345	chr1:107559645-107561280
chr18	60118944	60119984	chr1:107804744-107805327
chr18	60189901	60191496	chr1:107886631-107888190
chr18	60193839	60194206	chr1:107890382-107890684
chr18	60277738	60278181	chr1:107962245-107962675
chr18	60382117	60383251	chr1:108067833-108068855
chr18	60383395	60384120	chr1:108068985-108069667
chr18	60905167	60905848	chr1:108526517-108527210
chr18	60986854	60987779	chr1:108610440-108611364
chr18	61033687	61035043	chr1:108655613-108656600
chr18	61089202	61092222	chr1:108692758-108693452
chr18	61951597	61952627	chr1:109882006-109883055
chr18	65183344	65184396	chr1:113760711-113761809
chr2	122512921	122513500	chr1:120207497-120208164
chr2	122406265	122407775	chr1:120285376-120286779
chr2	122287666	122288617	chr1:120355432-120356509
chr2	122042054	122043069	chr1:120524295-120525073
chr2	121832747	121833104	chr1:120673219-120673570
chr2	121684597	121685206	chr1:120786786-120787306
chr2	121631538	121631814	chr1:120824255-120824515
chr2	121605090	121605679	chr1:120851358-120851956
chr2	121577783	121578247	chr1:120878937-120879394
chr2	121515530	121516256	chr1:120930367-120931026
chr2	121499228	121499680	chr1:120944417-120944803
chr2	121493241	121493882	chr1:120949828-120950627
chr2	121414397	121414926	chr1:121011839-121012310
chr2	121334410	121334671	chr1:121086227-121086512
chr2	121199600	121200071	chr1:121225403-121225863
chr2	121142591	121143133	chr1:121285288-121285758
chr2	121102750	121103025	chr1:121318395-121318634
chr2	121009946	121010810	chr1:121400909-121401731
chr2	120980501	120981417	chr1:121422312-121423138
chr2	120770547	120771358	chr1:121544895-121545768
chr2	120516989	120518159	chr1:121733347-121734477
chr2	120482282	120482790	chr1:121772740-121773133
chr2	120301628	120302177	chr1:121893669-121894152
chr2	120281472	120282094	chr1:121903520-121904121
chr2	120233786	120234095	chr1:121929696-121929972
chr2	120190005	120190309	chr1:121969536-121969827
chr2	120189047	120189589	chr1:121970220-121970594
chr2	120123963	120125337	chr1:122016874-122018174
chr2	119998097	119998478	chr1:122142291-122142653
chr2	119981054	119982107	chr1:122161403-122162174
chr2	118845653	118846565	chr1:123223832-123224746
chr2	118771129	118771861	chr1:123327461-123328242
chr2	118616344	118616865	chr1:123424904-123425250
chr2	118570148	118572708	chr1:123464149-123464892
chr2	118449458	118449832	chr1:123606003-123606351
chr2	118403676	118403946	chr1:123682326-123682598
chr2	115918955	115919303	chr1:125942295-125942707
chr2	114647158	114648340	chr1:127331585-127332719
chr2	133427023	133427970	chr1:127807977-127808945
chr2	134024122	134024645	chr1:128389163-128389669
chr2	134166345	134166618	chr1:128489734-128489996
chr2	134262289	134262917	chr1:128580504-128581121
chr2	134325493	134326301	chr1:128634192-128635040
chr2	134415474	134415903	chr1:128714207-128714632
chr2	134431990	134432894	chr1:128726650-128727526
chr2	134531975	134532584	chr1:128821808-128822428
chr2	134599810	134600504	chr1:128888828-128889461
chr2	134624749	134625001	chr1:128911552-128911783
chr2	134759149	134759446	chr1:129004073-129004421
chr2	134877231	134877895	chr1:129101323-129102039
chr2	135137075	135137425	chr1:129321724-129322106
chr2	135290112	135290573	chr1:129433939-129434546
chr2	135476252	135477082	chr1:129573976-129574759
chr2	135675891	135677005	chr1:129670327-129671362
chr2	136288276	136289707	chr1:129999147-130000501
chr2	136498963	136500049	chr1:130140522-130141558
chr2	136633563	136634242	chr1:130255871-130256535
chr2	136742601	136743451	chr1:130313349-130314188
chr2	136771577	136771995	chr1:130353590-130354009
chr2	136782822	136783676	chr1:130368762-130369595
chr2	137112392	137113062	chr1:130700038-130700706
chr2	137142106	137142573	chr1:130729037-130729480
chr2	137523105	137523510	chr1:131170031-131170416
chr1	207494416	207495531	chr1:132358841-132359776
chr1	207226068	207226903	chr1:132612067-132612853
chr1	207223962	207225017	chr1:132613481-132614448
chr1	206972995	206973237	chr1:132892188-132892419
chr1	206857954	206859667	chr1:132993284-132994680
chr1	206785598	206786091	chr1:133049594-133050043
chr1	206680500	206681391	chr1:133141267-133142048
chr1	143912683	143914856	chr1:133422983-133424920
chr1	206173330	206173890	chr1:133451587-133452040
chr1	205919402	205919727	chr1:133633932-133634250
chr1	205818740	205819150	chr1:133694045-133694385
chr1	205781700	205782921	chr1:133724072-133725178
chr1	205769705	205770203	chr1:133735677-133736142
chr1	205743492	205744711	chr1:133763683-133764668
chr1	205718311	205719632	chr1:133806787-133807941
chr1	205648553	205649441	chr1:133859685-133860388
chr1	205600271	205601447	chr1:133903885-133905020
chr1	205560949	205561408	chr1:133942890-133943314
chr1	205537663	205538885	chr1:133963900-133964845
chr1	205454606	205454970	chr1:134054059-134054302
chr1	205426014	205426548	chr1:134086666-134087174
chr1	205312537	205313702	chr1:134195105-134196048
chr1	205290636	205291112	chr1:134212464-134212938
chr1	205286619	205286938	chr1:134215903-134216220
chr1	205278788	205279127	chr1:134223420-134223722
chr1	205270504	205270884	chr1:134230277-134230649
chr1	205242611	205242983	chr1:134252408-134252751
chr1	205198639	205199145	chr1:134286622-134287092
chr1	205196754	205197529	chr1:134287923-134288572
chr1	205179950	205181117	chr1:134313774-134314754
chr1	205090865	205091238	chr1:134373850-134374220
chr1	205025495	205025744	chr1:134427460-134427750
chr1	205011987	205012530	chr1:134439292-134439717
chr1	205001564	205001898	chr1:134454523-134454869
chr1	204797589	204798086	chr1:134638065-134638553
chr1	204771477	204771806	chr1:134662722-134663054
chr1	204692575	204693043	chr1:134740526-134740982
chr1	204654004	204655125	chr1:134776642-134777663
chr1	204485376	204485906	chr1:134921597-134922279
chr1	204476240	204477124	chr1:134929997-134930678
chr1	204463130	204464204	chr1:134942385-134943292
chr1	204380498	204381381	chr1:135027419-135028364
chr1	204346741	204347609	chr1:135060341-135061086
chr1	204327460	204327953	chr1:135078886-135079305
chr1	204120569	204121331	chr1:135260010-135260756
chr1	204042190	204043163	chr1:135320198-135321065
chr1	203964280	203965495	chr1:135389706-135390351
chr1	203840283	203840648	chr1:135493227-135493557
chr1	203829821	203831345	chr1:135506300-135507323
chr1	203764589	203765219	chr1:135557536-135558142
chr1	203720192	203721330	chr1:135592517-135592938
chr1	203671240	203671617	chr1:135632857-135633159
chr1	203662241	203662587	chr1:135641140-135641544
chr1	203595709	203596285	chr1:135697276-135697841
chr1	203526975	203527339	chr1:135751435-135751844
chr1	203449749	203450184	chr1:135814318-135814592
chr1	203444555	203444921	chr1:135817975-135818325
chr1	203409629	203410442	chr1:135858077-135858944
chr1	203320215	203320498	chr1:135933836-135934106
chr1	203296140	203296929	chr1:135957348-135958045
chr1	203274189	203275040	chr1:135975321-135976104
chr1	203251122	203251799	chr1:135995642-135996197
chr1	203185402	203185695	chr1:136048277-136048574
chr1	203148934	203149464	chr1:136085365-136085844
chr1	203086722	203087348	chr1:136140808-136141181
chr1	203044692	203045588	chr1:136195293-136196057
chr1	202995378	202996252	chr1:136240712-136241532
chr1	202976207	202976974	chr1:136258128-136258781
chr1	202935817	202937200	chr1:136302193-136303088
chr1	202926803	202927821	chr1:136311491-136312520
chr1	202857556	202858543	chr1:136390988-136391894
chr1	202827592	202828303	chr1:136412879-136413620
chr1	202826245	202826709	chr1:136415249-136415718
chr6	118320728	118320744	chr1:136415249-136415718
chr1	202779736	202780762	chr1:136452863-136453897
chr1	202679320	202679867	chr1:136542942-136543453
chr1	202612347	202613020	chr1:136605473-136606065
chr1	202489274	202489572	chr1:136713272-136713578
chr1	202317567	202318535	chr1:136851810-136852767
chr1	202310219	202311429	chr1:136858774-136859453
chr1	202287245	202287901	chr1:136883947-136884602
chr1	202250396	202250764	chr1:136917612-136917978
chr1	202162703	202163273	chr1:137001562-137002171
chr1	202112906	202114309	chr1:137043035-137044292
chr1	202104307	202104660	chr1:137050979-137051330
chr1	202087949	202088330	chr1:137068634-137068964
chr1	202054210	202054694	chr1:137095773-137096227
chr1	201978845	201979835	chr1:137154925-137155866
chr1	201951487	201952525	chr1:137179867-137180878
chr1	201924354	201925122	chr1:137209876-137210615
chr1	201915485	201915941	chr1:137221125-137221569
chr1	201865006	201865359	chr1:137264849-137265205
chr1	201857556	201858248	chr1:137271414-137272094
chr1	201798014	201798869	chr1:137326481-137327462
chr1	201708739	201709058	chr1:137406927-137407263
chr1	201694172	201694594	chr1:137420034-137420390
chr1	201673261	201673754	chr1:137441365-137441804
chr1	201617126	201617458	chr1:137482210-137482506
chr1	201560532	201560985	chr1:137534213-137534646
chr1	201539625	201540155	chr1:137556222-137556730
chr1	201528835	201529176	chr1:137567000-137567327
chr1	201507838	201508711	chr1:137584311-137585133
chr1	201499860	201501281	chr1:137594949-137596328
chr1	201476097	201476491	chr1:137625595-137625955
chr1	201472555	201473016	chr1:137628389-137628833
chr1	201450989	201451762	chr1:137649429-137649856
chr1	201437628	201438619	chr1:137662381-137663305
chr1	201419789	201420459	chr1:137675303-137676036
chr1	201417328	201417591	chr1:137677865-137678108
chr1	201368469	201368851	chr1:137715111-137715517
chr1	201252473	201252761	chr1:137815668-137815938
chr1	201139723	201140310	chr1:137904303-137904849
chr1	201123088	201123814	chr1:137914400-137915081
chr1	201083310	201083946	chr1:137947884-137948365
chr1	200992244	200993186	chr1:138027626-138028542
chr1	200983185	200983772	chr1:138036672-138037141
chr1	200948222	200948679	chr1:138066730-138066978
chr1	200860086	200860755	chr1:138130554-138131196
chr1	200841873	200843209	chr1:138156416-138157704
chr1	200707681	200708962	chr1:138242008-138242992
chr1	200638411	200639684	chr1:138311471-138312315
chr1	200589521	200590270	chr1:138362622-138363237
chr1	200472626	200473375	chr1:138452513-138452898
chr1	200433890	200434391	chr1:138485412-138485851
chr1	200378274	200379563	chr1:138521137-138522418
chr1	200338205	200338653	chr1:138567029-138567383
chr1	200323347	200324718	chr1:138579898-138580677
chr1	200212073	200212629	chr1:138678162-138678726
chr1	200008098	200008729	chr1:138845493-138846067
chr1	200004505	200004724	chr1:138849613-138849854
chr1	199657189	199657507	chr1:139118252-139118568
chr1	199241837	199242146	chr1:139487872-139488159
chr1	199175153	199178800	chr1:139541209-139541760
chr1	198906395	198906799	chr1:139794928-139795319
chr1	198904577	198904896	chr1:139796860-139797187
chr1	198128009	198128454	chr1:140514559-140514927
chr1	198125720	198127171	chr1:140515653-140516487
chr1	197871457	197872195	chr1:140753025-140753626
chr1	197743522	197745248	chr1:140859803-140860956
chr1	197587195	197587514	chr1:140977141-140977459
chr1	197169990	197170949	chr1:141318446-141319334
chr1	196577413	196578243	chr1:142142046-142142859
chr1	195535593	195535889	chr1:143042386-143042675
chr1	193090632	193091614	chr1:145549448-145550413
chr1	193074337	193074902	chr1:145586467-145587054
chr1	193073521	193073876	chr1:145587195-145587429
chr1	193027834	193029209	chr1:145623749-145625094
chr1	192906596	192907446	chr1:145700004-145700471
chr1	192777497	192778349	chr1:145851098-145851778
chr1	192431809	192432094	chr1:146253819-146254106
chr1	190444062	190444956	chr1:148344800-148345701
chr1	186917755	186918033	chr1:151709921-151710189
chr1	186797923	186798291	chr1:151808215-151808555
chr1	186649307	186650127	chr1:151946786-151947445
chr1	186343847	186345126	chr1:152239717-152240956
chr1	185929109	185929761	chr1:152623091-152623430
chr1	185703189	185703934	chr1:152840159-152840905
chr1	185615353	185615782	chr1:152909478-152909900
chr1	185285256	185287000	chr1:153191111-153192614
chr1	185125523	185126761	chr1:153275135-153276319
chr1	185014195	185015512	chr1:153347256-153348455
chr1	184943268	184943834	chr1:153418323-153418882
chr1	184874703	184875808	chr1:153478709-153479124
chr1	184723197	184724465	chr1:153602015-153603200
chr1	184355514	184356859	chr1:153936754-153938225
chr1	184267772	184268126	chr1:154012576-154012937
chr1	184045219	184048264	chr1:154215468-154216121
chr1	184020639	184021406	chr1:154233236-154233943
chr1	184005629	184006916	chr1:154246908-154247916
chr1	183994084	183994788	chr1:154261631-154262333
chr1	183952066	183952470	chr1:154309000-154309364
chr1	183947255	183947650	chr1:154315583-154315961
chr1	183885095	183885368	chr1:154372222-154372500
chr1	183850590	183851203	chr1:154403245-154403938
chr1	183833429	183833882	chr1:154420075-154420488
chr1	183774018	183774798	chr1:154471763-154472540
chr1	183753319	183753748	chr1:154487735-154488135
chr1	183726286	183726549	chr1:154516971-154517251
chr1	183708893	183709637	chr1:154524617-154525320
chr1	183604066	183605592	chr1:154613081-154614385
chr1	183592385	183592684	chr1:154626253-154626506
chr1	183572202	183572476	chr1:154639914-154640204
chr1	183551174	183551886	chr1:154662377-154662856
chr1	183440806	183442329	chr1:154749069-154750642
chr1	183385944	183386193	chr1:154803423-154803673
chr1	183297513	183297801	chr1:154887250-154887533
chr1	183239810	183240161	chr1:154948138-154948501
chr1	183169777	183170041	chr1:155019640-155019895
chr1	183155117	183155617	chr1:155033008-155033451
chr1	183017034	183020645	chr1:155155812-155156403
chr1	182991916	182993381	chr1:155179146-155180719
chr1	182931755	182932271	chr1:155233583-155234103
chr1	182931734	182932016	chr1:155248954-155249194
chr1	182921865	182922559	chr1:155272048-155272714
chr1	182808357	182809219	chr1:155333971-155334990
chr1	182668493	182669607	chr1:155488570-155489657
chr1	182653482	182654043	chr1:155499999-155500489
chr1	182584091	182584499	chr1:155577751-155578169
chr1	182573385	182573735	chr1:155587261-155587607
chr1	182376725	182377192	chr1:155733176-155733781
chr1	182360069	182361409	chr1:155746642-155747854
chr1	182175936	182176337	chr1:155913086-155913461
chr1	182132665	182133307	chr1:155950012-155950664
chr1	182089904	182090353	chr1:155997280-155997700
chr1	182054129	182054400	chr1:156028091-156028420
chr1	182025444	182025860	chr1:156052383-156052798
chr1	181578002	181578519	chr1:156450726-156451271
chr1	181451404	181452100	chr1:156573784-156574411
chr1	181074054	181075131	chr1:156930125-156931059
chr1	181057581	181059218	chr1:156945419-156947028
chr1	181002882	181003202	chr1:156993770-156994114
chr1	180991129	180992521	chr1:157005539-157006438
chr1	180906218	180906956	chr1:157071243-157071702
chr1	180899994	180900460	chr1:157076888-157077297
chr1	180895570	180896165	chr1:157081028-157081587
chr1	180881482	180882674	chr1:157091147-157092152
chr1	180851063	180851440	chr1:157128615-157128945
chr1	180832252	180832578	chr1:157140641-157140962
chr1	180600923	180601866	chr1:157263874-157264780
chr1	180534707	180535089	chr1:157338918-157339225
chr1	180471213	180472188	chr1:157405089-157405955
chr1	180198318	180198830	chr1:157589782-157590299
chr1	180123599	180124645	chr1:157659425-157660299
chr1	179923333	179924551	chr1:157819705-157820922
chr1	179851125	179852441	chr1:157882550-157883829
chr1	179846823	179847167	chr1:157887810-157888136
chr1	179712187	179712984	chr1:158134784-158135449
chr1	179678936	179679597	chr1:158160724-158161228
chr1	179560699	179561526	chr1:158233125-158233774
chr1	179544739	179545040	chr1:158240888-158241184
chr1	179334809	179335439	chr1:158350748-158351403
chr1	179262496	179263273	chr1:158404061-158404713
chr1	179198035	179199224	chr1:158488606-158489678
chr1	179050923	179051549	chr1:158604191-158604741
chr1	178994640	178995975	chr1:158648437-158649480
chr1	178942802	178943298	chr1:158684714-158685165
chr1	178907873	178908722	chr1:158711034-158711768
chr1	178840079	178840491	chr1:158768747-158769175
chr1	178693801	178695705	chr1:158868924-158870204
chr1	178629699	178630050	chr1:158916233-158916622
chr1	178563036	178563610	chr1:158969107-158969675
chr1	178545203	178545731	chr1:158985417-158985948
chr1	178488036	178488730	chr1:159031384-159031935
chr1	178062579	178063928	chr1:159341784-159343021
chr1	178006799	178007285	chr1:159388543-159389033
chr1	177475045	177475700	chr1:159961101-159961740
chr1	177285277	177285555	chr1:160143942-160144225
chr1	177139814	177140325	chr1:160286177-160286699
chr1	177133360	177133926	chr1:160292591-160293174
chr1	176661380	176661981	chr1:160784628-160785054
chr1	176449255	176449554	chr1:160976036-160976329
chr1	176176092	176176794	chr1:161161881-161162590
chr1	175834389	175834908	chr1:161343414-161343911
chr1	175810830	175811154	chr1:161369463-161369791
chr1	175560142	175560700	chr1:161600791-161601356
chr1	175476125	175476527	chr1:161691124-161691468
chr1	175319240	175319841	chr1:161830858-161831523
chr1	175161833	175162511	chr1:161974313-161974828
chr1	175041294	175042226	chr1:162079239-162080075
chr1	174968368	174969793	chr1:162142390-162143608
chr1	174768625	174769077	chr1:162281910-162282426
chr1	174504425	174504703	chr1:162461609-162461871
chr1	174128158	174129259	chr1:162722402-162723435
chr1	173990634	173991895	chr1:162836126-162837375
chr1	173836922	173838086	chr1:162964392-162965485
chr1	173793176	173794163	chr1:163000442-163001374
chr1	173683327	173684600	chr1:163061132-163061816
chr9	77563091	77567547	chr1:163100776-163101162
chr1	173549039	173550412	chr1:163125663-163126535
chr1	173446009	173447073	chr1:163180768-163181541
chr1	173020013	173020454	chr1:163424455-163424851
chr1	172929893	172934809	chr1:163506143-163506472
chr1	172501496	172502711	chr1:163806371-163807573
chr1	172412790	172413609	chr1:163898982-163899632
chr1	172359805	172360086	chr1:163939002-163939306
chr1	172328030	172328518	chr1:163968032-163968499
chr1	172307564	172308074	chr1:163986737-163987236
chr1	172291340	172291919	chr1:164006640-164007204
chr1	172150424	172150852	chr1:164117249-164117639
chr1	172113584	172114337	chr1:164147385-164148144
chr1	171810338	171811319	chr1:164407452-164408413
chr1	171710458	171711647	chr1:164500327-164501401
chr1	171454425	171455640	chr1:164669869-164670915
chr1	170851111	170851349	chr1:165080697-165080936
chr1	170633349	170634036	chr1:165242063-165242776
chr1	170632133	170632731	chr1:165243388-165243931
chr1	170588499	170589073	chr1:165268706-165269289
chr1	170500718	170501586	chr1:165333522-165334245
chr1	170480248	170480682	chr1:165353682-165354106
chr1	170278441	170278995	chr1:165504811-165505384
chr1	170253652	170254091	chr1:165530522-165530959
chr1	170114476	170115229	chr1:165655206-165655955
chr1	170043363	170044067	chr1:165709489-165710220
chr1	169862272	169863459	chr1:165859706-165860614
chr1	169763530	169764569	chr1:165924590-165925427
chr1	169555551	169555871	chr1:166081884-166082166
chr1	169454788	169455664	chr1:166178642-166179594
chr1	169396322	169396840	chr1:166205617-166206053
chr1	169336812	169337620	chr1:166237238-166237992
chr1	169074883	169076122	chr1:166387934-166389140
chr1	168887107	168887344	chr1:166561944-166562185
chr1	168819120	168819736	chr1:166611540-166612111
chr1	168578677	168579699	chr1:166828938-166829518
chr1	168194946	168195903	chr1:167124003-167124814
chr1	168147788	168148740	chr1:167166537-167167524
chr1	168105359	168106575	chr1:167211660-167212837
chr1	167905016	167906596	chr1:167389916-167391596
chr1	167772565	167772993	chr1:167513713-167513997
chr1	167764943	167765521	chr1:167519291-167519820
chr1	167690850	167691702	chr1:167564272-167565046
chr1	167682892	167684610	chr1:167571929-167573255
chr1	167604528	167604917	chr1:167632839-167633208
chr1	167599262	167599835	chr1:167637896-167638444
chr1	167569397	167569741	chr1:167666316-167666614
chr1	167522604	167523232	chr1:167693678-167694292
chr1	167513850	167514122	chr1:167701721-167701965
chr1	167425014	167425331	chr1:167774801-167775109
chr1	167189163	167191271	chr1:167931678-167933732
chr1	167135554	167135976	chr1:167979125-167979532
chr1	166944559	166945165	chr1:168184018-168184498
chr1	166916758	166917185	chr1:168212737-168213157
chr1	166889758	166890547	chr1:168239047-168239799
chr1	166844605	166845921	chr1:168308964-168310372
chr1	166808264	166809434	chr1:168339351-168340190
chr1	166135542	166136361	chr1:168930812-168931638
chr1	165924077	165924506	chr1:169112438-169112844
chr1	165811372	165812196	chr1:169200102-169200815
chr1	165796655	165798326	chr1:169213834-169215406
chr1	165737835	165738592	chr1:169238419-169239148
chr1	165599573	165600718	chr1:169323705-169324661
chr1	165414121	165414666	chr1:169528272-169528891
chr1	165362119	165362564	chr1:169574986-169575367
chr1	165325388	165325875	chr1:169618836-169619335
chr1	165204688	165204985	chr1:169733141-169733512
chr1	165184956	165185496	chr1:169752849-169753339
chr1	164980090	164980488	chr1:169942165-169942579
chr1	164812197	164812478	chr1:170093712-170093993
chr1	164756501	164756880	chr1:170144316-170144677
chr1	164604083	164604554	chr1:170288257-170288740
chr1	164581020	164581266	chr1:170313030-170313274
chr1	164527814	164528662	chr1:170362041-170362913
chr1	163866744	163866976	chr1:170957884-170958115
chr1	163844601	163845054	chr1:170981744-170982195
chr1	163646761	163647730	chr1:171165262-171165835
chr1	163291344	163291888	chr1:171461408-171461983
chr1	163038977	163039222	chr1:171677705-171677948
chr1	162844084	162844313	chr1:171851898-171852124
chr1	162759858	162760872	chr1:171898985-171899785
chr1	162651452	162652091	chr1:171994111-171994719
chr1	162600759	162601372	chr1:172041856-172042374
chr1	162530777	162532207	chr1:172104446-172105533
chr1	162467476	162468233	chr1:172144926-172145663
chr1	162467471	162468104	chr1:172185447-172186034
chr1	162039101	162040115	chr1:172519360-172520305
chr1	161993221	161994040	chr1:172574345-172575051
chr1	161735913	161736510	chr1:172797511-172798130
chr1	161719402	161720108	chr1:172815045-172815793
chr1	161696466	161696991	chr1:172837868-172838327
chr1	161284012	161284525	chr1:173080402-173080928
chr1	161228381	161228875	chr1:173126044-173126525
chr1	161195286	161196015	chr1:173152417-173153085
chr1	161171669	161172324	chr1:173177061-173177716
chr1	161155327	161155995	chr1:173192702-173193508
chr1	161146934	161147600	chr1:173200207-173200843
chr1	161135580	161136504	chr1:173211043-173212004
chr1	161129092	161129797	chr1:173217564-173218264
chr1	161123480	161124162	chr1:173224528-173225194
chr1	161101879	161102840	chr1:173259147-173260143
chr1	161087335	161088168	chr1:173275515-173276308
chr1	161067950	161068780	chr1:173290338-173291143
chr1	161049337	161049877	chr1:173310110-173310652
chr1	161015177	161016129	chr1:173341082-173342059
chr1	45196856	45197163	chr1:173432881-173434468
chr17	79845982	79849473	chr1:173432881-173434468
chr1	160370010	160371213	chr1:173956579-173957763
chr1	160340560	160341097	chr1:173983872-173984389
chr1	160312402	160313508	chr1:174012527-174013533
chr1	160254611	160255078	chr1:174056705-174057176
chr1	160231809	160232564	chr1:174077979-174078714
chr1	160174354	160175726	chr1:174136317-174137677
chr1	160159369	160159823	chr1:174150532-174150965
chr1	160079098	160079501	chr1:174232980-174233384
chr1	160070673	160071165	chr1:174240204-174240623
chr1	160068288	160069052	chr1:174242221-174242640
chr1	160053828	160054195	chr1:174256312-174256678
chr1	160039703	160040584	chr1:174270834-174271673
chr1	160031562	160031869	chr1:174280442-174280744
chr1	160000989	160002042	chr1:174306321-174307369
chr1	159915306	159915766	chr1:174411982-174412460
chr1	159895152	159895530	chr1:174430180-174430565
chr1	159869763	159870145	chr1:174451086-174451425
chr1	159865797	159866423	chr1:174455198-174455844
chr1	159837541	159837969	chr1:174480760-174481137
chr1	159824219	159825081	chr1:174492885-174493738
chr1	159765382	159765918	chr1:174546884-174547419
chr1	159750430	159751245	chr1:174562656-174563422
chr1	159130857	159131197	chr1:175307617-175307947
chr1	159111490	159111885	chr1:175320046-175320443
chr1	240255032	240256729	chr1:176431779-176433427
chr1	240775101	240775585	chr1:176851622-176852083
chr1	241043751	241044160	chr1:177058668-177059069
chr1	241519917	241520822	chr1:177422126-177422905
chr1	241682337	241683369	chr1:177555101-177556036
chr1	241803063	241804187	chr1:177622198-177623597
chr1	242011133	242012047	chr1:177810557-177811277
chr1	242182662	242183533	chr1:177866410-177866923
chr1	242612608	242612959	chr1:178143704-178144034
chr1	242687388	242688438	chr1:178204816-178205835
chr1	243417640	243419581	chr1:178743438-178745228
chr12	66218895	66219098	chr1:178765674-178765902
chr1	244012423	244014299	chr1:179187312-179189211
chr1	244080625	244081138	chr1:179252916-179253448
chr1	244094359	244094945	chr1:179268856-179269438
chr1	244210999	244212756	chr1:179371621-179373006
chr1	244217476	244217824	chr1:179377607-179377954
chr1	244461035	244463157	chr1:179632662-179633347
chr1	244614417	244615671	chr1:179726002-179727092
chr1	244816026	244816765	chr1:179913118-179913925
chr1	244815915	244816753	chr1:180117370-180118166
chr1	244997784	244999101	chr1:180248318-180249468
chr1	245026292	245028213	chr1:180266568-180268225
chr1	245081759	245082432	chr1:180298900-180299360
chr1	245132932	245134728	chr1:180335637-180336830
chr1	245317889	245318263	chr1:180458842-180459232
chr1	245319559	245320296	chr1:180460497-180461073
chr1	245851268	245852148	chr1:180847452-180848337
chr1	245879205	245879595	chr1:180872704-180873092
chr1	245914943	245915722	chr1:180890105-180890675
chr1	246160967	246161424	chr1:181066811-181067225
chr1	246172091	246172601	chr1:181076842-181077295
chr1	246310265	246310677	chr1:181191634-181192018
chr1	246669396	246670669	chr1:181447039-181448328
chr1	246729337	246730353	chr1:181476163-181477070
chr1	246746093	246746544	chr1:181497676-181498110
chr1	246887248	246888079	chr1:181598020-181598817
chr1	247094335	247095755	chr1:181733004-181734194
chr1	227635125	227635783	chr1:181777878-181778418
chr1	227505408	227506816	chr1:181889552-181890723
chr1	227127615	227128607	chr1:182125725-182126422
chr1	227063562	227064074	chr1:182180104-182180513
chr1	227057997	227058864	chr1:182185894-182186747
chr1	227015789	227016132	chr1:182198763-182199042
chr1	226997834	226998362	chr1:182214215-182214728
chr1	226926689	226927089	chr1:182260576-182260959
chr1	226890887	226891526	chr1:182295305-182295862
chr1	226867577	226868601	chr1:182317111-182318039
chr1	226794398	226794883	chr1:182364155-182364620
chr1	226736174	226736683	chr1:182413383-182413888
chr1	226595174	226596054	chr1:182498799-182499620
chr1	226496184	226497696	chr1:182570742-182572092
chr1	226410978	226411786	chr1:182626746-182627536
chr1	226313016	226313536	chr1:182693818-182694287
chr1	226309019	226309606	chr1:182698386-182699130
chr1	226297345	226298642	chr1:182707723-182708730
chr1	226249505	226250771	chr1:182743361-182744561
chr1	226190493	226190714	chr1:182778312-182778552
chr1	226186920	226187803	chr1:182780550-182781396
chr1	226098071	226098526	chr1:182843842-182844239
chr1	226075279	226075617	chr1:182866793-182867198
chr1	226069475	226070507	chr1:182872221-182873123
chr1	226065960	226066345	chr1:182875741-182876109
chr1	225999033	225999554	chr1:182946656-182947190
chr1	224544427	224545365	chr1:183080885-183081625
chr1	224621057	224623140	chr1:183140948-183142766
chr1	224690342	224691062	chr1:183186700-183187328
chr1	224701334	224701917	chr1:183202943-183203478
chr1	224803529	224804685	chr1:183282393-183283369
chr1	224841358	224842511	chr1:183320485-183321066
chr1	224856532	224857040	chr1:183323842-183324282
chr1	224968248	224968779	chr1:183435277-183435796
chr1	225016055	225016634	chr1:183459307-183459778
chr1	225024021	225024360	chr1:183465700-183466038
chr1	225493414	225493880	chr1:183672594-183672969
chr1	225614512	225616087	chr1:183771758-183772906
chr1	225840177	225841389	chr1:183949478-183950495
chr1	225841577	225841810	chr1:183950615-183950860
chr1	225883906	225884286	chr1:183983197-183983544
chr1	225943672	225943961	chr1:184033648-184033941
chr1	225965188	225966195	chr1:184054635-184055527
chr1	224370599	224371827	chr1:184212227-184213133
chr1	224301599	224302514	chr1:184271082-184271936
chr1	224033023	224034360	chr1:184338719-184339793
chr1	223972030	223972377	chr1:184388557-184388878
chr11	64954772	64954894	chr1:184419966-184420454
chr1	223899861	223900865	chr1:184446997-184447984
chr1	223894983	223895659	chr1:184450160-184450762
chr1	223888668	223889380	chr1:184458084-184458701
chr1	223886024	223886293	chr1:184469521-184469765
chr1	223673214	223673744	chr1:184600560-184601000
chr1	223536871	223538117	chr1:184693829-184695066
chr1	223375315	223375636	chr1:184838531-184838898
chr1	223353743	223363615	chr1:184848829-184849563
chr1	223316231	223316705	chr1:184884758-184885275
chr1	223306910	223307383	chr1:184890282-184890641
chr1	222244748	222245389	chr1:185607236-185608032
chr1	222213322	222213937	chr1:185631238-185631818
chr1	221915300	221916670	chr1:185857297-185858470
chr1	221437686	221438116	chr1:186218490-186218922
chr1	221052294	221052794	chr1:186556448-186556939
chr1	221016614	221017397	chr1:186572511-186573304
chr1	220960090	220960536	chr1:186634750-186635180
chr1	220950077	220950453	chr1:186648453-186648757
chr1	220873940	220874326	chr1:186693926-186694424
chr1	220863600	220864532	chr1:186706257-186707113
chr1	220701251	220702600	chr1:186823045-186824018
chr1	220445038	220446090	chr1:187027718-187028550
chr1	220267422	220268188	chr1:187152682-187153399
chr1	220113668	220114565	chr1:187265572-187266326
chr1	220101160	220102397	chr1:187278418-187279540
chr1	219346896	219347717	chr1:187940747-187941407
chr1	219222988	219223323	chr1:188013279-188013610
chr1	218838221	218838924	chr1:188272690-188273374
chr1	218789880	218790295	chr1:188306211-188306592
chr1	218633285	218633632	chr1:188433843-188434169
chr1	218518562	218519648	chr1:188529044-188529984
chr1	218458418	218459044	chr1:188572876-188573458
chr1	218337583	218338410	chr1:188657836-188658536
chr1	217803870	217804588	chr1:189039235-189039709
chr1	217449426	217449786	chr1:189311736-189312136
chr1	217262872	217263346	chr1:189475611-189476126
chr1	217252771	217253264	chr1:189484766-189485359
chr1	217110705	217111193	chr1:189619518-189620008
chr1	217062087	217062448	chr1:189660650-189660988
chr1	216896389	216897075	chr1:189821464-189822137
chr1	215740516	215741122	chr1:190831280-190831887
chr1	215255917	215256650	chr1:191167180-191167841
chr1	214859205	214859617	chr1:191443200-191443591
chr1	214724524	214725502	chr1:191551647-191552544
chr1	214619155	214619640	chr1:191624146-191624603
chr1	214545354	214545842	chr1:191684798-191685227
chr1	214510738	214511141	chr1:191703839-191704187
chr1	214454390	214455505	chr1:191745637-191746483
chr1	214162527	214162892	chr1:191993047-191993411
chr1	214161151	214161764	chr1:191994216-191994732
chr1	213854138	213854415	chr1:192281510-192281796
chr1	213746364	213746945	chr1:192356730-192357235
chr1	213562610	213562917	chr1:192506012-192506295
chr1	213502792	213503117	chr1:192548850-192549167
chr1	213224123	213224925	chr1:192735159-192736057
chr1	213188389	213189721	chr1:192752221-192753120
chr1	213168852	213169103	chr1:192768342-192768559
chr1	213123433	213124423	chr1:192802677-192803513
chr1	212964742	212965572	chr1:192886487-192887249
chr1	212872499	212873930	chr1:192921670-192922775
chr1	212781654	212783013	chr1:193006289-193007567
chr1	212606240	212606998	chr1:193141458-193142178
chr1	212457896	212460142	chr1:193219889-193221751
chr1	212386245	212386635	chr1:193286125-193286434
chr1	212208350	212209716	chr1:193398838-193400110
chr1	212059435	212059920	chr1:193491893-193492289
chr1	212002809	212004498	chr1:193541590-193543068
chr1	211750833	211753193	chr1:193730045-193731596
chr1	211658645	211659174	chr1:193805252-193805710
chr1	211526603	211526944	chr1:193894158-193894493
chr1	211500048	211500921	chr1:193916052-193916679
chr1	211499563	211499862	chr1:193916838-193917094
chr1	211431928	211434499	chr1:193960358-193962561
chr1	211307245	211307783	chr1:194014435-194014931
chr1	211304198	211304640	chr1:194017510-194017894
chr1	210573846	210574205	chr1:194553304-194553637
chr1	210486865	210487348	chr1:194605090-194605558
chr1	210465484	210466062	chr1:194625383-194625884
chr1	210435610	210436540	chr1:194648759-194649614
chr1	210424571	210425301	chr1:194660761-194661342
chr1	210410259	210410820	chr1:194677790-194678284
chr1	210405764	210407316	chr1:194681034-194682067
chr1	210334027	210334598	chr1:194723331-194723859
chr1	209957437	209958130	chr1:194999492-195000171
chr1	209942369	209943193	chr1:195015232-195016003
chr1	209848951	209849590	chr1:195098502-195099060
chr1	209801045	209801362	chr1:195156402-195156687
chr1	209756853	209757363	chr1:195196153-195196652
chr1	209663279	209663800	chr1:195275672-195276140
chr1	209655209	209655508	chr1:195283050-195283338
chr1	209527699	209528327	chr1:195402083-195402520
chr1	208844616	208844879	chr1:196034270-196034547
chr1	208816711	208816960	chr1:196057319-196057566
chr1	208443893	208444245	chr1:196414520-196414820
chr1	208442133	208442649	chr1:196415201-196415682
chr1	208416470	208418108	chr1:196445719-196447025
chr1	208195029	208195515	chr1:196643144-196643460
chr1	208136848	208137573	chr1:196705533-196706110
chr1	208084118	208084878	chr1:196764886-196765352
chr1	208041787	208042819	chr1:196802332-196803070
chr1	208040179	208040484	chr1:196804227-196804528
chr1	207669156	207670074	chr1:196957119-196957878
chr1	207627551	207627777	chr1:197002791-197003029
chr6	154830739	154832115	chr10:3134047-3135339
chr6	154769403	154770127	chr10:3187259-3187987
chr6	154724943	154726109	chr10:3227634-3228127
chr6	154691737	154692002	chr10:3270039-3270310
chr6	154528849	154529229	chr10:3415184-3415493
chr6	154518330	154518621	chr10:3429668-3429944
chr6	154360542	154360868	chr10:3557484-3557804
chr6	153451894	153452749	chr10:4423841-4424707
chr6	153303766	153304963	chr10:4540307-4541455
chr6	152957603	152958366	chr10:4795555-4796240
chr6	152709992	152710578	chr10:5050783-5051147
chr6	152702191	152702694	chr10:5056774-5057274
chr6	152636864	152637507	chr10:5137914-5138493
chr6	152622915	152623570	chr10:5151526-5152160
chr6	152129099	152129397	chr10:5633796-5634105
chr6	151772871	151773834	chr10:5913649-5914489
chr6	151712803	151713110	chr10:5958103-5958438
chr6	151711012	151712368	chr10:5958879-5959980
chr6	151651048	151651763	chr10:6007080-6007469
chr6	151646508	151646950	chr10:6011874-6012238
chr6	151561603	151562611	chr10:6079201-6080114
chr6	151560749	151561086	chr10:6080612-6080939
chr6	151472567	151473177	chr10:6157494-6157806
chr6	151362025	151362571	chr10:6238420-6238929
chr6	151213034	151213332	chr10:6349711-6350036
chr6	151186632	151187565	chr10:6372420-6373621
chr6	151026694	151027313	chr10:6494216-6494836
chr6	150920787	150922168	chr10:6605136-6606362
chr6	150896874	150897886	chr10:6628110-6628499
chr6	150855681	150856042	chr10:6652286-6652662
chr6	150751922	150752212	chr10:6754393-6754659
chr6	150739283	150739659	chr10:6773195-6773511
chr6	150463636	150464579	chr10:6979627-6980496
chr15	92833582	92833629	chr10:7109145-7109585
chr6	150184740	150185800	chr10:7309306-7310223
chr6	150070427	150071629	chr10:7382358-7383512
chr6	150067318	150067834	chr10:7387163-7387651
chr6	150038430	150039693	chr10:7400642-7401787
chr6	149969181	149970166	chr10:7445494-7446097
chr6	149887298	149888159	chr10:7500083-7500914
chr6	149866806	149867420	chr10:7512440-7512932
chr6	149772040	149772572	chr10:7587105-7587657
chr6	149718628	149718963	chr10:7631125-7631452
chr6	149637959	149639571	chr10:7675197-7676630
chr6	149556209	149556614	chr10:7748664-7749048
chr6	149549361	149549895	chr10:7758068-7758579
chr6	149455799	149456313	chr10:7853139-7853636
chr6	149403417	149403758	chr10:7916144-7916428
chr6	149381393	149381772	chr10:7933802-7934178
chr6	149293454	149293950	chr10:8007131-8007622
chr6	149268905	149269297	chr10:8043136-8043491
chr6	149173424	149173665	chr10:8139547-8139776
chr6	149067698	149069056	chr10:8237732-8239095
chr6	148829393	148829906	chr10:8481985-8482491
chr6	148792908	148793132	chr10:8505673-8505895
chr6	148663470	148664365	chr10:8605516-8606367
chr6	148593066	148593585	chr10:8664908-8665425
chr6	148538607	148539576	chr10:8718543-8719102
chr6	147829496	147830523	chr10:9394303-9395309
chr6	147523607	147526008	chr10:9620141-9622035
chr6	147278500	147278867	chr10:9925609-9925969
chr6	147178695	147178943	chr10:10040945-10041176
chr6	146919808	146920220	chr10:10192069-10192426
chr6	146864285	146865554	chr10:10277363-10278225
chr6	146754993	146755902	chr10:10408791-10409714
chr6	146668335	146668720	chr10:10469175-10469704
chr6	146135283	146136980	chr10:11000339-11001664
chr6	146055739	146056944	chr10:11063073-11063857
chr6	144980286	144980827	chr10:12268358-12268903
chr6	144903960	144904431	chr10:12334599-12335045
chr6	144729115	144729709	chr10:12478057-12478526
chr6	144606979	144607760	chr10:12587839-12588530
chr6	144605913	144606615	chr10:12588820-12589438
chr6	144507927	144508297	chr10:12661250-12661619
chr6	144470983	144471995	chr10:12683784-12684621
chr6	144416337	144417418	chr10:12727967-12728710
chr6	144385092	144385555	chr10:12780846-12781159
chr6	144329073	144329869	chr10:12810210-12810934
chr6	144205379	144205760	chr10:12890829-12891205
chr6	144164337	144165161	chr10:12912487-12913202
chr6	143998901	143999697	chr10:13043677-13044310
chr6	143929242	143929685	chr10:13108257-13108716
chr6	143857782	143858497	chr10:13193720-13194432
chr6	143832592	143832918	chr10:13220798-13221134
chr6	143771336	143772233	chr10:13272651-13273503
chr6	143727719	143728201	chr10:13307682-13308124
chr6	143585375	143585836	chr10:13434427-13434889
chr6	143508460	143509123	chr10:13507506-13508192
chr6	143381435	143382254	chr10:13588367-13589040
chr6	143322091	143322400	chr10:13636770-13637074
chr6	143268383	143268715	chr10:13684474-13684778
chr6	143266627	143267811	chr10:13685327-13686503
chr6	143265596	143266478	chr10:13686653-13687549
chr6	143247593	143248440	chr10:13702566-13703182
chr6	143166952	143167477	chr10:13776628-13777127
chr6	142872557	142872941	chr10:14052389-14052761
chr6	142674864	142675279	chr10:14202289-14202689
chr6	142622543	142623366	chr10:14264822-14265507
chr6	142468128	142468839	chr10:14424946-14425535
chr6	140606453	140606980	chr10:16509431-16509971
chr6	140373317	140373679	chr10:16742134-16742492
chr6	140226448	140226780	chr10:16933215-16933590
chr6	140209744	140210040	chr10:16950271-16950559
chr6	139865966	139866676	chr10:17282333-17283031
chr6	139695124	139696868	chr10:17441919-17443708
chr6	139612903	139613447	chr10:17515877-17516378
chr6	139583952	139584414	chr10:17547059-17547550
chr6	139540349	139541036	chr10:17589516-17590139
chr6	139455293	139457211	chr10:17666961-17668483
chr6	139349616	139351259	chr10:17741879-17743223
chr6	139308268	139309842	chr10:17775013-17776239
chr6	139116998	139117295	chr10:17930597-17930878
chr6	139094541	139095266	chr10:17954464-17955266
chr6	139013392	139014722	chr10:18038096-18039280
chr6	139004049	139004362	chr10:18049284-18049606
chr6	138915716	138916200	chr10:18108546-18108925
chr6	138893386	138893931	chr10:18127252-18127791
chr6	138866677	138867173	chr10:18150746-18151178
chr6	138848028	138848381	chr10:18166264-18166634
chr6	138838784	138839096	chr10:18173215-18173509
chr6	138820581	138821277	chr10:18189057-18189747
chr6	138725201	138725941	chr10:18265311-18266051
chr6	138482776	138483522	chr10:18463141-18463929
chr6	138428160	138428988	chr10:18564546-18565297
chr6	138188018	138189032	chr10:18734604-18735445
chr6	138104840	138105318	chr10:18831456-18831925
chr6	137365556	137366160	chr10:19432282-19432604
chr6	137243177	137244042	chr10:19570355-19571204
chr6	137143551	137144395	chr10:19627013-19627636
chr6	137112895	137114377	chr10:19653431-19654832
chr6	136990459	136991280	chr10:19765674-19766251
chr6	136965048	136965577	chr10:19793166-19793604
chr6	136870469	136871966	chr10:19868473-19869624
chr6	136847353	136848038	chr10:19890126-19890779
chr6	136824221	136824593	chr10:19901584-19901908
chr6	136646178	136646740	chr10:20006205-20006737
chr6	136380240	136380853	chr10:20248510-20248992
chr6	136359054	136359549	chr10:20267814-20268312
chr6	136191844	136192397	chr10:20420352-20420884
chr6	136172538	136172962	chr10:20444696-20445139
chr6	135989021	135989703	chr10:20574615-20575249
chr6	135818453	135819705	chr10:20671841-20672756
chr6	135517965	135518536	chr10:20864699-20865268
chr6	135501907	135502757	chr10:20880428-20881239
chr6	135375420	135376222	chr10:21015582-21016340
chr6	134906659	134906983	chr10:21356562-21356878
chr6	134871706	134872176	chr10:21388642-21389138
chr6	134840656	134841131	chr10:21414908-21415362
chr6	134638808	134639124	chr10:21601926-21602236
chr6	134495846	134496917	chr10:21713755-21714654
chr7	92462254	92463616	chr10:21868211-21869271
chr7	92465884	92466313	chr10:21878147-21878440
chr6	134373220	134373928	chr10:22364680-22365365
chr6	134356947	134357731	chr10:22378397-22379176
chr6	134336841	134337219	chr10:22395988-22396345
chr6	134273168	134275066	chr10:22450535-22451801
chr6	133959076	133959353	chr10:22735793-22736070
chr6	133562365	133562639	chr10:23069830-23070117
chr6	133509004	133509589	chr10:23118415-23118980
chr6	133134755	133136159	chr10:23506638-23507548
chr6	132897062	132897331	chr10:23699218-23699510
chr6	132833618	132834546	chr10:23868864-23869563
chr6	132725711	132726358	chr10:23937318-23937964
chr6	132722106	132722842	chr10:23943235-23943839
chr6	132567364	132568033	chr10:24060744-24061379
chr6	132464587	132464927	chr10:24152477-24152824
chr6	132444849	132445096	chr10:24174740-24174973
chr6	132271953	132272743	chr10:24315091-24315860
chr6	132144912	132145515	chr10:24417851-24418399
chr6	132128921	132129697	chr10:24431440-24432012
chr6	132054797	132055446	chr10:24498049-24498561
chr6	131948904	131949700	chr10:24589481-24590155
chr6	131571396	131571763	chr10:24919796-24920102
chr6	131456254	131457269	chr10:25016422-25017150
chr6	131383410	131384876	chr10:25079171-25080390
chr6	131370154	131370481	chr10:25092345-25092666
chr6	130805075	130805618	chr10:25648747-25649115
chr6	130686459	130687720	chr10:25797893-25799038
chr6	130340997	130341450	chr10:26093893-26094259
chr6	130339532	130339837	chr10:26095689-26095993
chr6	130088362	130088852	chr10:26415001-26415498
chr6	130030473	130031735	chr10:26492023-26493182
chr6	130005034	130005400	chr10:26519458-26519845
chr6	129204070	129204678	chr10:27336333-27336885
chr6	128841225	128842245	chr10:27794150-27795192
chr6	128839874	128840607	chr10:27795800-27796495
chr6	128819249	128819809	chr10:27817420-27817910
chr6	127836783	127837734	chr10:28866490-28867434
chr6	127780305	127780721	chr10:28931299-28931686
chr6	127587556	127589006	chr10:29081205-29082267
chr6	127439281	127440135	chr10:29255359-29256089
chr6	126307325	126308336	chr10:30319919-30320805
chr6	126277710	126278672	chr10:30337796-30338491
chr6	126240140	126240651	chr10:30375364-30375904
chr6	126111416	126112517	chr10:30522372-30523363
chr6	126070216	126070928	chr10:30562449-30563116
chr6	126068814	126069164	chr10:30564177-30564501
chr6	125932859	125933343	chr10:30699985-30700468
chr6	125472045	125475619	chr10:31165025-31165963
chr6	125282831	125284429	chr10:31328333-31329816
chr6	125117065	125117378	chr10:31462264-31462636
chr6	124124472	124125392	chr10:32609456-32610212
chr6	123839604	123840593	chr10:32899478-32900291
chr6	123317054	123317868	chr10:33343965-33344721
chr6	116937479	116937785	chr10:33624695-33624960
chr6	116989495	116990364	chr10:33670689-33671232
chr6	116892069	116893136	chr10:33738949-33739832
chr6	116884937	116885362	chr10:33753730-33754072
chr6	116832538	116832931	chr10:33816172-33816563
chr6	116759813	116760227	chr10:33870427-33870841
chr6	116691616	116693013	chr10:33926297-33927538
chr6	116645363	116645978	chr10:33967287-33967861
chr6	116621590	116622112	chr10:33991511-33992026
chr6	116600131	116601405	chr10:34001729-34002774
chr6	116574679	116575378	chr10:34017117-34017790
chr6	116538167	116538491	chr10:34048130-34048440
chr6	116421643	116422529	chr10:34137967-34138722
chr6	116381364	116381740	chr10:34203569-34203926
chr6	115326015	115326571	chr10:35374413-35374968
chr6	114663287	114664556	chr10:36226281-36227510
chr6	114603511	114603893	chr10:36286999-36287383
chr6	114407431	114407834	chr10:36520773-36521163
chr6	114291088	114292823	chr10:36693852-36695266
chr6	114241838	114242317	chr10:36767389-36767840
chr6	114179983	114180710	chr10:36856765-36857242
chr6	114175851	114176580	chr10:36860662-36861300
chr6	114053615	114054002	chr10:36970849-36971217
chr6	113932629	113933276	chr10:37077018-37077694
chr6	113885646	113886380	chr10:37117040-37117716
chr6	113843486	113843969	chr10:37142433-37142921
chr6	113778415	113778678	chr10:37203447-37203692
chr6	113682305	113682636	chr10:37336258-37336583
chr6	113227774	113228355	chr10:37841699-37842282
chr6	112822894	112823243	chr10:38275010-38275353
chr6	112610380	112610919	chr10:38627951-38628427
chr6	112575612	112575901	chr10:38685204-38685519
chr6	112575134	112575437	chr10:38685673-38685979
chr6	112554072	112554543	chr10:38704388-38704839
chr6	112408369	112409071	chr10:38853492-38854215
chr6	112364811	112365120	chr10:38891015-38891332
chr6	112364303	112364596	chr10:38891555-38891829
chr6	112325906	112326465	chr10:38947243-38947758
chr6	112318337	112318734	chr10:38959657-38960003
chr6	112272658	112273055	chr10:39010974-39011346
chr6	112271905	112272377	chr10:39011612-39012040
chr6	112248430	112248924	chr10:39040968-39041443
chr6	112193587	112194983	chr10:39089260-39090515
chr6	112154546	112154978	chr10:39125923-39126407
chr6	112139638	112139872	chr10:39141105-39141423
chr6	112106347	112108909	chr10:39169876-39170503
chr6	111894222	111894763	chr10:39360562-39361076
chr6	111880484	111881288	chr10:39373680-39374412
chr6	111862146	111862680	chr10:39392337-39392852
chr6	111803362	111805428	chr10:39450921-39452983
chr6	111580405	111581014	chr10:39618617-39619182
chr6	111580303	111581053	chr10:39679539-39680268
chr6	111580432	111581052	chr10:39744554-39745334
chr6	111408386	111409195	chr10:39861612-39862364
chr6	111302695	111303677	chr10:39966468-39967004
chr6	111196471	111197756	chr10:40020538-40021518
chr6	111195522	111196082	chr10:40021899-40022449
chr6	111135749	111137359	chr10:40068421-40069949
chr6	110876230	110876623	chr10:40219608-40219981
chr6	110862905	110863340	chr10:40236190-40236669
chr6	110686313	110686730	chr10:40394002-40394312
chr6	110678927	110679843	chr10:40402837-40403678
chr6	110500010	110501450	chr10:40603075-40604478
chr6	110374833	110375073	chr10:40724254-40724471
chr6	110299561	110300102	chr10:40791599-40792040
chr6	110012259	110012996	chr10:41022539-41023217
chr6	110011608	110011945	chr10:41023552-41023866
chr6	109803999	109804534	chr10:41169966-41170533
chr6	109776689	109777481	chr10:41195929-41196587
chr6	109761467	109762397	chr10:41209758-41210547
chr6	109702994	109704623	chr10:41238376-41239776
chr6	109520475	109520861	chr10:41398578-41398934
chr6	109415529	109416761	chr10:41529396-41530523
chr6	109330182	109331187	chr10:41606837-41607624
chr6	109266765	109267422	chr10:41654368-41655043
chr6	109198745	109199331	chr10:41711166-41711677
chr6	109169429	109170106	chr10:41737757-41738425
chr6	109156522	109156810	chr10:41750841-41751137
chr6	108975324	108975678	chr10:41924808-41925184
chr6	108918923	108919614	chr10:41964382-41964951
chr6	108910453	108910985	chr10:41970976-41971411
chr6	108880582	108881239	chr10:41996311-41996832
chr6	108878975	108880015	chr10:41997314-41998302
chr6	108847829	108848169	chr10:42027935-42028345
chr6	108615910	108616731	chr10:42197773-42198547
chr6	108581459	108582755	chr10:42221555-42222834
chr6	108455136	108455440	chr10:42333856-42334138
chr6	108395493	108396323	chr10:42398478-42399163
chr6	108278498	108279789	chr10:42481006-42482287
chr6	108169244	108169950	chr10:42562083-42562661
chr6	108051310	108051759	chr10:42661655-42662022
chr6	108025435	108026069	chr10:42677862-42678472
chr6	108012341	108012704	chr10:42692623-42692925
chr6	107955703	107956356	chr10:42741113-42741738
chr6	107932148	107932986	chr10:42762835-42763630
chr6	107924164	107924529	chr10:42773801-42774182
chr6	107832763	107833288	chr10:42874756-42875276
chr6	107822491	107822770	chr10:42882297-42882616
chr6	107812219	107812754	chr10:42892950-42893468
chr6	107810651	107811702	chr10:42894002-42894894
chr6	107780197	107781316	chr10:42940808-42941862
chr6	107717315	107718274	chr10:42972057-42972622
chr6	107437062	107437341	chr10:43198233-43198474
chr6	107435357	107436941	chr10:43198585-43199922
chr6	107349273	107349935	chr10:43260307-43260999
chr6	107222004	107222501	chr10:43442459-43442910
chr6	107077103	107077950	chr10:43621116-43621808
chr6	106992774	106993342	chr10:43692942-43693497
chr6	106960229	106960864	chr10:43723284-43723861
chr6	106808240	106809014	chr10:43868353-43869007
chr6	106773099	106773910	chr10:43987952-43988656
chr6	106646792	106647118	chr10:44068406-44068765
chr6	106611281	106611716	chr10:44101163-44101581
chr6	106534027	106534420	chr10:44178323-44178749
chr6	106517418	106517786	chr10:44194091-44194456
chr6	106440049	106440829	chr10:44249028-44249753
chr6	106076306	106076646	chr10:44566050-44566385
chr6	105850291	105851474	chr10:44786639-44787522
chr6	105627260	105628126	chr10:45009022-45009687
chr6	105609243	105609581	chr10:45034804-45035139
chr6	105584056	105585281	chr10:45055286-45055986
chr6	105387986	105389600	chr10:45205426-45206756
chr6	105306819	105307961	chr10:45297489-45298406
chr6	105044744	105045432	chr10:45614159-45614710
chr6	101847147	101847659	chr10:49502579-49503071
chr6	101841233	101841966	chr10:49508188-49508906
chr6	100912280	100913229	chr10:50614104-50614925
chr6	117086409	117087024	chr10:51309967-51310422
chr6	117198189	117198728	chr10:51397378-51397887
chr6	117586536	117586973	chr10:51742204-51742575
chr6	117591651	117592340	chr10:51747199-51747905
chr6	117803384	117804628	chr10:51953114-51954010
chr6	117923103	117924193	chr10:52101354-52102439
chr6	117931579	117931864	chr10:52109350-52109618
chr6	117996142	117997332	chr10:52136862-52138088
chr6	118228091	118229406	chr10:52410036-52411318
chr6	118240494	118241654	chr10:52423898-52424895
chr6	118272906	118273415	chr10:52462436-52462923
chr6	118971748	118973169	chr10:53098999-53099996
chr6	118990355	118990610	chr10:53118376-53118625
chr6	119005244	119005943	chr10:53134048-53134453
chr6	119109271	119109580	chr10:53239084-53239394
chr6	119214833	119216489	chr10:53316206-53317643
chr6	119398944	119400082	chr10:53470220-53471464
chr6	119505455	119505723	chr10:53635024-53635355
chr6	119669805	119671415	chr10:53794400-53795988
chr6	119797833	119798178	chr10:53889219-53889512
chrX	11776404	11776486	chr10:55834671-55835689
chr7	138858882	138858999	chr10:55834671-55835689
chr2	234775192	234776111	chr10:55834671-55835689
chr6	121655438	121656149	chr10:55948301-55948951
chr6	121757672	121758801	chr10:56097945-56098978
chr6	121812601	121813158	chr10:56151416-56151941
chr6	121843121	121843772	chr10:56188550-56189196
chr6	122211510	122211971	chr10:56604557-56605086
chr6	122253219	122254231	chr10:56640599-56641577
chr6	122720286	122721508	chr10:57205709-57206869
chr6	122792357	122793307	chr10:57251881-57252534
chr6	122931337	122931809	chr10:57351704-57352126
chr6	123110234	123111537	chr10:57514219-57515406
chr2	109065536	109066126	chr10:57718010-57718611
chr2	109150337	109151332	chr10:57785571-57786666
chr2	109196259	109196503	chr10:57804522-57804777
chr2	109335825	109336841	chr10:57909307-57910279
chr2	109603463	109603845	chr10:58136046-58136540
chr2	109605493	109605863	chr10:58138277-58138635
chr2	109679462	109679918	chr10:58209561-58210006
chr2	109744457	109746091	chr10:58274904-58276414
chr2	109901442	109901981	chr10:58394968-58395464
chr2	110371118	110372676	chr10:58683941-58685377
chr10	74855819	74856984	chr10:58785767-58786879
chr10	74544251	74544554	chr10:59002275-59002557
chr10	74496177	74496426	chr10:59040621-59040877
chr10	74451588	74452603	chr10:59078760-59079716
chr10	74385403	74386090	chr10:59165053-59165732
chr10	74220156	74220546	chr10:59262815-59263275
chr10	74114041	74115157	chr10:59342055-59343005
chr10	74091721	74092189	chr10:59362274-59362704
chr10	74080509	74081041	chr10:59372079-59372579
chr10	74069211	74070048	chr10:59383537-59384271
chr10	74014821	74015112	chr10:59432598-59432850
chr10	74003897	74004215	chr10:59441589-59441909
chr10	73847367	73848247	chr10:59569056-59569949
chr10	73839204	73839430	chr10:59578358-59578579
chr10	73759106	73759833	chr10:59656340-59656944
chr10	73723948	73724788	chr10:59681367-59682095
chr10	73610613	73611274	chr10:59740228-59740833
chr10	73571748	73572099	chr10:59768048-59768349
chr10	73533065	73533507	chr10:59809476-59809901
chr10	73156012	73157002	chr10:60149709-60150578
chr10	73023270	73023592	chr10:60255618-60255908
chr10	73004507	73004836	chr10:60270543-60270881
chr10	72972069	72972810	chr10:60293846-60294571
chr10	72766115	72766635	chr10:60447916-60448324
chr10	72431933	72432739	chr10:60735803-60736437
chr10	72424518	72424901	chr10:60740734-60741111
chr10	72241687	72242226	chr10:60842902-60843377
chr10	72238333	72239043	chr10:60845879-60846434
chr10	72200977	72201519	chr10:60880951-60881434
chr10	72163773	72164804	chr10:60914906-60915805
chr10	72141557	72142717	chr10:60938266-60939206
chr10	72091270	72092005	chr10:60998933-60999596
chr10	72015091	72015588	chr10:61088244-61088754
chr10	71992586	71993561	chr10:61111057-61111821
chr10	71929656	71930987	chr10:61142685-61143521
chr10	71905397	71906770	chr10:61157986-61159266
chr10	71812238	71813527	chr10:61245921-61247015
chr10	71672242	71672620	chr10:61342252-61342552
chr10	71626213	71626653	chr10:61383668-61384082
chr10	71616653	71617564	chr10:61391480-61392087
chr10	71605998	71606311	chr10:61399421-61399706
chr10	71574916	71575358	chr10:61428095-61428536
chr10	71562016	71562682	chr10:61440912-61441540
chr10	71561554	71561873	chr10:61441663-61441975
chr10	71525977	71526246	chr10:61479889-61480133
chr10	71470220	71470683	chr10:61523164-61523619
chr10	71469341	71469670	chr10:61523723-61524034
chr10	71389818	71390565	chr10:61573380-61573932
chr10	71210942	71211691	chr10:61693496-61694298
chr10	71167038	71168903	chr10:61723845-61724229
chr10	71077847	71079235	chr10:61802269-61803540
chr10	70939576	70940610	chr10:61911992-61912819
chr10	70748272	70749020	chr10:62040685-62041460
chr10	70660334	70661491	chr10:62113512-62114624
chr10	70586588	70587742	chr10:62188465-62189097
chr10	70480677	70481596	chr10:62254455-62255578
chr10	70359866	70360542	chr10:62327897-62328574
chr10	70319903	70321408	chr10:62348888-62350362
chr10	70166047	70167113	chr10:62442785-62443739
chr10	70091160	70092770	chr10:62485869-62487216
chr10	69991000	69991674	chr10:62562748-62563328
chr10	69834300	69835302	chr10:62706312-62707254
chr10	69643657	69645196	chr10:62801038-62802425
chr10	69597563	69598032	chr10:62849234-62849602
chr10	68832535	68832874	chr10:63417106-63417507
chr10	68685682	68685933	chr10:63552881-63553131
chr10	65626219	65626559	chr10:66277226-66277563
chr10	65597954	65598916	chr10:66301821-66302134
chr10	65530024	65530432	chr10:66348222-66348596
chr10	65473274	65473584	chr10:66383031-66383329
chr10	65472010	65472736	chr10:66383857-66384530
chr10	65389107	65390487	chr10:66465249-66466390
chr10	65280326	65282054	chr10:66558900-66560221
chr10	65224654	65226640	chr10:66589094-66590316
chr10	65028618	65029196	chr10:66648276-66648848
chr10	64892617	64894251	chr10:66747101-66748446
chr10	64577678	64578066	chr10:66998722-66999080
chr10	64576045	64576625	chr10:67000111-67000694
chr10	64563840	64565301	chr10:67011082-67012466
chr10	64133525	64134437	chr10:67374929-67375726
chr10	64027934	64028851	chr10:67442039-67442781
chr10	63808743	63809217	chr10:67599259-67599713
chr10	63663328	63663842	chr10:67739062-67739559
chr10	63656707	63657430	chr10:67745574-67746218
chr10	63553977	63554277	chr10:67859042-67859310
chr10	63511220	63511616	chr10:67909416-67909783
chr10	63427452	63427814	chr10:67999574-67999930
chr10	63422648	63423024	chr10:68004342-68004635
chr10	63402293	63403499	chr10:68020598-68021727
chr10	63212191	63213205	chr10:68186284-68187262
chr10	63157266	63157841	chr10:68258209-68258731
chr10	62703242	62704622	chr10:68675271-68676570
chr10	62576335	62576622	chr10:68784043-68784335
chr10	62493067	62493662	chr10:68861254-68861830
chr10	62330711	62331182	chr10:68998095-68998556
chr10	62268644	62269070	chr10:69057122-69057550
chr10	61707575	61707913	chr10:69543660-69544001
chr10	61666001	61666885	chr10:69559405-69560207
chr10	61665079	61665404	chr10:69560701-69561043
chr10	61468979	61469994	chr10:69707600-69708345
chr10	61385795	61386125	chr10:69759602-69759900
chr10	61122238	61122648	chr10:69903350-69903743
chr10	61078578	61079670	chr10:69947256-69948305
chr10	61042849	61043878	chr10:69982906-69983872
chr10	60817057	60817434	chr10:70179791-70180168
chr10	60556014	60556298	chr10:70412675-70412970
chr10	60272409	60273711	chr10:70621687-70622837
chr10	60144908	60145588	chr10:70700322-70701148
chr10	60108288	60108819	chr10:70735846-70736363
chr10	60094586	60095587	chr10:70747305-70748272
chr10	60028611	60029353	chr10:70807291-70807843
chr10	60026986	60028092	chr10:70810067-70811209
chr10	58120863	58121386	chr10:72117348-72117956
chr10	57387298	57387825	chr10:72562563-72563053
chr10	56451476	56451780	chr10:73392530-73392829
chr22	23396573	23396956	chr10:74415425-74415801
chr22	23412115	23413062	chr10:74429555-74430447
chr22	23487194	23488067	chr10:74499594-74500282
chr22	23522597	23523207	chr10:74523128-74523830
chr22	24666593	24667524	chr10:74674592-74675470
chr22	24819765	24820385	chr10:74779745-74780327
chr22	24862883	24863342	chr10:74827001-74827463
chr22	24950786	24952090	chr10:74979727-74980927
chr22	24984263	24984717	chr10:75018762-75019123
chr22	24988714	24989261	chr10:75022632-75023095
chr22	24551823	24552770	chr10:75130033-75130974
chr22	24503198	24504019	chr10:75166938-75167709
chr22	24308782	24309558	chr10:75235674-75236369
chr22	24382644	24383526	chr10:75260385-75260761
chr22	24255866	24256448	chr10:75299914-75300497
chr22	24236507	24236967	chr10:75322596-75323200
chr22	24180959	24181817	chr10:75355709-75356367
chr22	24114715	24115422	chr10:75394864-75395426
chr22	24110013	24110391	chr10:75398399-75398756
chr21	48024923	48025403	chr10:75716250-75716705
chr21	47878396	47879963	chr10:75807482-75808392
chr21	47705823	47706508	chr10:75931372-75931924
chr21	47648437	47649563	chr10:75993741-75994670
chr21	47128510	47128866	chr10:76365364-76365753
chr21	47063212	47063892	chr10:76424362-76425174
chr21	46825435	46826063	chr10:76628217-76628978
chr21	46824952	46825241	chr10:76629132-76629390
chr21	46797815	46798593	chr10:76660298-76660995
chr21	45874642	45875927	chr10:77364903-77366040
chr21	45769810	45770239	chr10:77432473-77432823
chr21	45719875	45720740	chr10:77471695-77472762
chr4	1695151	1695168	chr10:77490968-77491213
chr21	45660232	45661182	chr10:77531779-77532678
chr21	45553352	45554050	chr10:77632103-77632830
chr21	45458429	45458690	chr10:77690978-77691267
chr21	45138910	45139480	chr10:77927291-77928042
chr21	45139077	45139396	chr10:77944384-77945188
chr19	15288323	15288715	chr10:77950421-77950798
chr19	15235772	15236705	chr10:78036927-78037939
chr19	15217867	15218754	chr10:78054165-78054959
chr19	15121484	15122254	chr10:78215110-78215873
chr19	15090240	15091072	chr10:78242731-78243461
chr19	15083290	15084322	chr10:78250354-78250873
chr1	247171265	247171642	chr10:78559888-78560642
chr19	290487	291596	chr10:78995849-78996703
chr19	507023	508021	chr10:79131745-79132691
chr19	531170	531962	chr10:79144277-79145189
chr19	639646	640135	chr10:79217692-79218046
chr19	680251	681168	chr10:79242684-79243653
chr19	708316	709457	chr10:79256012-79256699
chr19	720096	720710	chr10:79266475-79266803
chr19	821590	822640	chr10:79336872-79337640
chr19	892726	893327	chr10:79371083-79371768
chr19	913004	913384	chr10:79379467-79379825
chr19	925525	926025	chr10:79389578-79390110
chr19	1000244	1000892	chr10:79433464-79434087
chr19	1039922	1040222	chr10:79459048-79459360
chr19	1103714	1104957	chr10:79516032-79517077
chr19	1132098	1132463	chr10:79537983-79538356
chr19	1174100	1174576	chr10:79565282-79565607
chr19	1205278	1205930	chr10:79577954-79578718
chr19	1240236	1240513	chr10:79604071-79604404
chr19	1241564	1241901	chr10:79604874-79605262
chr19	1248481	1248827	chr10:79610912-79611258
chr19	1248991	1249926	chr10:79611423-79612464
chr19	1269060	1269826	chr10:79630290-79631110
chr19	1285722	1286330	chr10:79641977-79642653
chr19	1438266	1438808	chr10:79754967-79755522
chr19	1453499	1454056	chr10:79765129-79765633
chr19	1490646	1491347	chr10:79792464-79793054
chr19	1566563	1566839	chr10:79848489-79848789
chr19	1568239	1568697	chr10:79850309-79850783
chr19	1605279	1605650	chr10:79869409-79869797
chr19	1652396	1653232	chr10:79896160-79897056
chr19	1753304	1753667	chr10:79957471-79957758
chr19	1847999	1848860	chr10:80023861-80024636
chr19	1863387	1864448	chr10:80039837-80040945
chr19	1905231	1905799	chr10:80065468-80066034
chr19	2015380	2016028	chr10:80118960-80119670
chr19	2151359	2151964	chr10:80204766-80205533
chr19	2163652	2164175	chr10:80217639-80218180
chr19	2251528	2252036	chr10:80269975-80270434
chr19	2328528	2328874	chr10:80317851-80318253
chr19	2475704	2476333	chr10:80392318-80393037
chr19	2494559	2495008	chr10:80402459-80402743
chr19	2611251	2611381	chr10:80450759-80451158
chr19	2739759	2740274	chr10:80499766-80500277
chr19	2783122	2783589	chr10:80522763-80523242
chr19	4123402	4124366	chr10:80568385-80569466
chr19	4065484	4066455	chr10:80599678-80600770
chr19	4007485	4007955	chr10:80630286-80630788
chr19	3959167	3960125	chr10:80655006-80655623
chr19	3868664	3869216	chr10:80695727-80696273
chr19	3762548	3763054	chr10:80729279-80729770
chr19	3721404	3721901	chr10:80748353-80748859
chr19	3572514	3573232	chr10:80812992-80813568
chr19	3557016	3557525	chr10:80820108-80820754
chr19	3434707	3435224	chr10:80870255-80870618
chr19	3359614	3360388	chr10:80892913-80893568
chr19	3285543	3286017	chr10:80927091-80927577
chr19	3185682	3186283	chr10:80958632-80959445
chr19	3093920	3094739	chr10:81007583-81008351
chr19	3036249	3036548	chr10:81033562-81033862
chr19	2983307	2983844	chr10:81059933-81060325
chr19	2977220	2977609	chr10:81063431-81063951
chr19	2950684	2950880	chr10:81068698-81069299
chr19	4217002	4218166	chr10:81105907-81106781
chr12	104350691	104351331	chr10:82085693-82086321
chr12	104359309	104360326	chr10:82092064-82093076
chr12	104403792	104404261	chr10:82129224-82129558
chr12	104443405	104444082	chr10:82152964-82153645
chr12	104457907	104459165	chr10:82161479-82162690
chr12	104531163	104532398	chr10:82226214-82227153
chr12	104680472	104681144	chr10:82321633-82322262
chr12	104682257	104683003	chr10:82323020-82323445
chr12	104850306	104851542	chr10:82447758-82448914
chr12	105209145	105209491	chr10:82705077-82705417
chr12	105351485	105352738	chr10:82799908-82800777
chr12	105477662	105478706	chr10:82996307-82997091
chr12	105501138	105502073	chr10:83006358-83007168
chr12	105629086	105630281	chr10:83110945-83111785
chr12	105724102	105725017	chr10:83185299-83186006
chr12	105803817	105804210	chr10:83268113-83268497
chr12	105811837	105812161	chr10:83280508-83280857
chr12	105916994	105917294	chr10:83358486-83358780
chr12	106134782	106135461	chr10:83523401-83524049
chr12	106237983	106238379	chr10:83606622-83607005
chr12	106372375	106372970	chr10:83748711-83749313
chr12	106532300	106533523	chr10:83902969-83904157
chr12	106640795	106642566	chr10:83995917-83997275
chr12	106695674	106697411	chr10:84038881-84040312
chr12	106751328	106751985	chr10:84084889-84085529
chr12	106841034	106841623	chr10:84149427-84149942
chr12	106980876	106981268	chr10:84222863-84223247
chr12	107167789	107168683	chr10:84379717-84380654
chr12	107312616	107312885	chr10:84508161-84508411
chr12	107348921	107350724	chr10:84564940-84566623
chr12	107380576	107381344	chr10:84590540-84591155
chr12	107486767	107487974	chr10:84647255-84648376
chr12	107711967	107713383	chr10:84849289-84850739
chr12	107790592	107791134	chr10:84921602-84922123
chr12	107872557	107873208	chr10:84980089-84980696
chr12	107974799	107975325	chr10:85061338-85061918
chr12	108003832	108004260	chr10:85087484-85087917
chr12	108048845	108049490	chr10:85118569-85119128
chr12	104350398	104351238	chr10:85291914-85292604
chr12	108079421	108080302	chr10:85334431-85335079
chr12	108154231	108155286	chr10:85379205-85380106
chr12	108168925	108169623	chr10:85391178-85391706
chr22	32807754	32808325	chr10:85420167-85420695
chr22	32870513	32871376	chr10:85484403-85485066
chr22	32924981	32925301	chr10:85527662-85527942
chr22	33192934	33193220	chr10:85758900-85759174
chr22	33197315	33198265	chr10:85762950-85763757
chr22	33353187	33353814	chr10:85888289-85888985
chr22	33363329	33363707	chr10:85896737-85897078
chr22	33372422	33372907	chr10:85907287-85907739
chr22	33396492	33396933	chr10:85926389-85926902
chr22	33453493	33454599	chr10:85960821-85961852
chr4	7045026	7045548	chr10:86099638-86100097
chr12	104350467	104351318	chr10:86147964-86148682
chr12	104295457	104295951	chr10:86190298-86190718
chr12	104234251	104235615	chr10:86240962-86242415
chr12	104187583	104188723	chr10:86282394-86283124
chr12	103942381	103942685	chr10:86487663-86487961
chr12	103888891	103889844	chr10:86520695-86521570
chr12	103351919	103352597	chr10:86955274-86955926
chr12	102928184	102928983	chr10:87275084-87275801
chr12	102872606	102873127	chr10:87323244-87323778
chr12	102799797	102800107	chr10:87390020-87390357
chr12	102626179	102626555	chr10:87508876-87509253
chr12	102513715	102514375	chr10:87609359-87609918
chr12	102455365	102455982	chr10:87663746-87664354
chr12	102311149	102311776	chr10:87790302-87790509
chr12	102271038	102271600	chr10:87819635-87820124
chr12	102224265	102224901	chr10:87841745-87842567
chr12	102090964	102092208	chr10:87966002-87967190
chr12	102002546	102003381	chr10:88053624-88054159
chr12	101988523	101988855	chr10:88067664-88067992
chr12	101800851	101802186	chr10:88193347-88194742
chr11	74457044	74457208	chr10:88193347-88194742
chr13	21668908	21668967	chr10:88193347-88194742
chr12	101673806	101674207	chr10:88289253-88289731
chr12	101110649	101111385	chr10:88807322-88807993
chr12	100966307	100967934	chr10:88906259-88907303
chr12	100660494	100661745	chr10:89148267-89149437
chr12	100594304	100594755	chr10:89194861-89195316
chr12	100535740	100536951	chr10:89207533-89208502
chr12	100377994	100378971	chr10:89335351-89336437
chr12	99653421	99653744	chr10:89957705-89958028
chr12	99438392	99438891	chr10:90151369-90151840
chr12	99392592	99392846	chr10:90191512-90191811
chr12	99340898	99341250	chr10:90234216-90234548
chr12	99288387	99289339	chr10:90291536-90292506
[truncated: 18,541 more rows]
